# Supplementary material for: Native Size-Exclusion Chromatography–Based Mass Spectrometry Reveals New Components of the Early Heat Shock Protein 90 Inhibition Response Among Limited Global Changes
Source: Mol Cell Proteomics. 2022 Dec 20;22(2):100485. doi: 10.1016/j.mcpro.2022.100485 (PMC9898794; doi:10.1016/j.mcpro.2022.100485)
Supplement: TableS2 [file mmc2.txt]

Gene.names	Protein.IDs	LFQ.intensity.EXP1_Control_F01	LFQ.intensity.EXP1_Control_F02	LFQ.intensity.EXP1_Control_F03	LFQ.intensity.EXP1_Control_F04	LFQ.intensity.EXP1_Control_F05	LFQ.intensity.EXP1_Control_F06	LFQ.intensity.EXP1_Control_F07	LFQ.intensity.EXP1_Control_F08	LFQ.intensity.EXP1_Control_F09	LFQ.intensity.EXP1_Control_F10	LFQ.intensity.EXP1_Control_F11	LFQ.intensity.EXP1_Control_F12	LFQ.intensity.EXP1_Control_F13	LFQ.intensity.EXP1_Control_F14	LFQ.intensity.EXP1_Control_F15	LFQ.intensity.EXP1_Control_F16	LFQ.intensity.EXP1_Control_F17	LFQ.intensity.EXP1_Control_F18	LFQ.intensity.EXP1_Control_F19	LFQ.intensity.EXP1_Control_F20	LFQ.intensity.EXP1_Control_F21	LFQ.intensity.EXP1_Control_F22	LFQ.intensity.EXP1_Control_F23	LFQ.intensity.EXP1_Control_F24	LFQ.intensity.EXP1_HSP90i_F01	LFQ.intensity.EXP1_HSP90i_F02	LFQ.intensity.EXP1_HSP90i_F03	LFQ.intensity.EXP1_HSP90i_F04	LFQ.intensity.EXP1_HSP90i_F05	LFQ.intensity.EXP1_HSP90i_F06	LFQ.intensity.EXP1_HSP90i_F07	LFQ.intensity.EXP1_HSP90i_F08	LFQ.intensity.EXP1_HSP90i_F09	LFQ.intensity.EXP1_HSP90i_F10	LFQ.intensity.EXP1_HSP90i_F11	LFQ.intensity.EXP1_HSP90i_F12	LFQ.intensity.EXP1_HSP90i_F13	LFQ.intensity.EXP1_HSP90i_F14	LFQ.intensity.EXP1_HSP90i_F15	LFQ.intensity.EXP1_HSP90i_F16	LFQ.intensity.EXP1_HSP90i_F17	LFQ.intensity.EXP1_HSP90i_F18	LFQ.intensity.EXP1_HSP90i_F19	LFQ.intensity.EXP1_HSP90i_F20	LFQ.intensity.EXP1_HSP90i_F21	LFQ.intensity.EXP1_HSP90i_F22	LFQ.intensity.EXP1_HSP90i_F23	LFQ.intensity.EXP1_HSP90i_F24
AAAS	Q9NRG9	308020000	284810000	199800000	126390000	0	0	0	0	0	0	0	0	0	0	0	0	0	0	0	0	0	0	0	0	298120000	235250000	172720000	106210000	70073000	0	0	0	0	0	0	0	0	0	0	0	0	0	0	0	0	0	0	0
AACS	Q86V21	0	0	0	0	0	0	0	0	0	0	0	0	0	0	0	175780000	0	0	0	0	0	0	0	0	0	0	0	0	0	0	0	0	0	0	0	0	0	0	157390000	131740000	0	0	0	0	0	0	0	0
AADAT	Q8N5Z0	0	0	0	0	0	0	0	0	0	0	0	0	0	0	0	0	0	0	0	0	0	0	0	0	0	0	0	0	0	0	0	0	0	0	0	0	0	0	0	0	0	0	0	0	0	0	0	0
AAGAB	Q6PD74	0	0	0	0	0	0	0	0	0	0	0	0	0	0	0	0	0	0	0	0	0	0	0	0	0	46303000	0	0	0	0	0	0	0	0	0	0	0	0	0	0	0	0	0	0	0	0	0	0
AAK1	Q2M2I8	0	0	0	0	0	0	0	0	0	0	0	0	0	0	0	0	0	0	0	0	0	0	0	0	0	0	0	0	0	0	0	0	0	0	0	0	0	0	0	0	0	0	0	0	0	0	0	0
AAMDC	Q9H7C9	0	0	0	0	0	0	0	0	0	0	0	0	0	0	0	0	0	0	0	0	0	125340000	485540000	1656900000	0	0	0	0	0	0	0	0	0	0	0	0	0	0	0	0	0	0	0	0	0	346560000	1045500000	1392400000
AAMP	Q13685	151130000	0	0	0	0	0	36922000	0	59021000	0	39910000	192170000	503150000	0	152510000	0	0	0	0	0	0	0	0	0	0	0	0	0	0	0	59771000	0	0	0	146170000	273580000	496550000	0	49127000	0	0	0	0	0	0	0	0	0
AAR2	Q9Y312	58938000	84043000	55459000	0	77290000	0	0	0	0	0	0	0	0	0	0	0	0	0	0	0	0	0	0	0	78678000	52074000	78204000	0	60089000	0	0	0	0	0	0	0	0	0	0	48536000	41576000	0	0	0	0	0	0	0
AARS1	P49588	82253000	146170000	128920000	154870000	51191000	91267000	45261000	0	86428000	142660000	2008300000	33926000000	7623900000	37332000	0	0	0	0	0	0	0	0	0	0	0	108600000	45191000	112840000	52616000	45753000	24021000	0	133350000	184650000	2762800000	24624000000	5022500000	143090000	0	0	0	0	0	0	0	0	0	0
AARS2	Q5JTZ9	0	0	0	0	0	0	0	0	0	0	0	161690000	22152000	0	0	0	0	0	0	0	0	0	0	0	0	0	0	0	0	0	0	0	0	0	0	0	40326000	0	0	0	0	0	0	0	0	0	0	0
AARSD1	Q9BTE6	28236000	0	0	0	0	0	0	0	0	0	417780000	2100600000	707560000	0	0	35932000	0	0	0	0	0	0	0	0	0	0	0	0	0	0	0	0	0	32404000	780840000	3150100000	751950000	0	0	0	0	0	0	0	0	0	0	0
AASDHPPT	Q9NRN7	0	0	0	0	0	0	0	0	0	0	0	0	0	0	0	0	130400000	2041000000	1612200000	544080000	0	0	0	0	0	0	0	0	0	0	0	0	0	0	0	0	0	0	0	0	133200000	1943700000	1583100000	587940000	0	0	0	0
AATF	Q9NY61	261550000	319790000	255790000	175520000	124080000	0	0	0	0	0	0	216680000	0	0	0	0	0	0	0	0	0	0	0	0	300600000	332160000	218010000	85785000	137670000	0	0	0	0	0	204120000	191800000	0	0	0	0	0	0	0	0	0	0	0	0
ABAT	P80404	0	0	0	0	0	0	0	0	0	0	0	0	0	0	0	0	0	0	0	0	0	0	0	0	0	0	0	0	0	0	0	0	0	0	0	0	0	0	0	0	0	0	0	0	0	0	0	0
ABCB10	Q9NRK6	184460000	78385000	0	0	0	0	0	0	0	0	0	0	0	0	0	0	0	0	0	0	0	0	0	0	139010000	117830000	0	0	0	0	0	0	0	0	0	0	0	0	0	0	0	0	0	0	0	0	0	0
ABCB6	Q9NP58	0	0	0	0	0	0	0	0	0	0	0	0	0	0	0	0	0	0	0	0	0	0	0	0	0	0	0	0	0	0	0	0	0	0	0	0	0	0	0	0	0	0	0	0	0	0	0	0
ABCB7	O75027	79840000	81228000	0	0	0	0	0	0	0	0	0	0	0	0	0	0	0	0	0	0	0	0	0	0	116190000	129610000	0	0	0	0	0	0	0	0	0	0	0	0	0	0	0	0	0	0	0	0	0	0
ABCC1	P33527	268410000	223860000	0	0	0	0	0	0	0	0	0	0	0	0	0	0	0	0	0	0	0	0	0	0	282600000	269060000	0	0	0	0	0	0	0	0	0	0	0	0	0	0	0	0	0	0	0	0	0	0
ABCC4	O15439	167080000	170180000	100640000	0	0	0	0	0	0	0	0	0	0	0	0	0	0	0	0	0	0	0	0	0	233250000	110350000	112730000	0	0	0	0	0	0	0	0	0	0	0	0	0	0	0	0	0	0	0	0	0
ABCD1	P33897	0	0	0	0	0	0	0	0	0	0	0	0	0	0	0	0	0	0	0	0	0	0	0	0	0	0	0	0	0	0	0	0	0	0	0	0	0	0	0	0	0	0	0	0	0	0	0	0
ABCD3	P28288	1045700000	1027200000	709410000	260570000	0	0	0	0	0	0	0	0	0	0	0	0	0	0	0	0	0	0	0	0	466050000	950190000	505520000	199240000	0	84811000	0	0	0	0	0	0	0	0	0	0	0	0	0	0	0	0	0	0
ABCE1	P61221	187930000	252660000	217980000	106810000	58007000	72511000	247360000	0	15733000	8575900	0	0	85365000	0	0	387010000	8806900000	9480800000	561560000	189950000	93908000	18114000	14748000	12095000	74624000	190680000	218530000	212260000	72323000	106060000	14639000	33564000	19560000	13168000	0	0	45538000	0	4326200	459910000	9350900000	6359200000	569710000	183990000	24126000	84840000	24091000	85176000
ABCF1	Q8NE71	569850000	588670000	388290000	249490000	207630000	186820000	123120000	68887000	137990000	186810000	209680000	176340000	243980000	0	0	72165000	0	64433000	150620000	198810000	198840000	128220000	0	0	524380000	503990000	360930000	270870000	212870000	184890000	171400000	118700000	171820000	133120000	117200000	0	272920000	0	129890000	0	0	0	0	0	0	0	0	0
ABCF2	Q9UG63	935150000	705870000	487380000	239090000	221540000	65348000	69915000	0	0	38764000	16442000	0	0	0	0	45952000	145870000	355250000	479960000	622840000	748530000	749070000	625740000	471300000	701250000	875870000	486930000	329410000	355390000	172290000	123110000	110830000	0	148650000	98743000	158570000	0	0	0	0	69981000	205770000	270590000	522140000	550360000	566220000	710270000	562690000
ABCF3	Q9NUQ8	179350000	164780000	137010000	160950000	0	0	0	0	0	0	0	0	0	0	0	0	0	185290000	0	0	0	182120000	0	0	129140000	143410000	101090000	122010000	0	0	0	0	0	0	0	0	0	0	0	0	0	0	0	0	0	0	0	0
ABHD10	Q9NUJ1	29084000	0	0	0	0	0	0	0	0	0	0	0	0	0	641070000	14517000000	8172700000	1132000000	458330000	345320000	362230000	129280000	53586000	0	0	22724000	25923000	24127000	0	0	0	0	0	0	0	0	0	0	983810000	18880000000	8695900000	892620000	437930000	419220000	382470000	0	0	0
ABHD11	Q8NFV4	0	0	0	0	0	0	0	0	0	0	0	0	0	0	0	0	0	0	2367700000	3038400000	195820000	0	0	0	0	0	0	0	0	0	0	0	0	0	0	0	0	0	0	0	0	33825000	2610600000	2537700000	422040000	0	0	0
ABHD12	Q8N2K0	0	0	0	0	0	0	0	0	0	0	0	0	0	0	0	0	0	0	0	0	0	0	0	0	0	0	0	0	0	0	0	0	0	0	0	0	0	0	0	0	0	0	0	0	0	0	0	0
ABHD14B	Q96IU4	0	0	0	0	0	0	0	0	0	0	0	0	0	0	0	0	0	0	2963200000	7822600000	1440500000	212580000	0	0	0	0	0	0	0	0	0	0	0	0	0	0	0	0	0	0	0	0	1710200000	8881900000	2041800000	469320000	0	0
ABHD16A	O95870	0	0	0	0	0	0	0	0	0	0	0	0	0	0	0	0	0	0	0	0	0	0	0	0	0	0	0	0	0	0	0	0	0	0	0	0	0	0	0	0	0	0	0	0	0	0	0	0
ABHD5	Q8WTS1	0	0	0	0	0	0	0	0	0	0	0	0	0	0	0	0	0	0	0	0	0	0	0	0	0	0	0	0	0	0	0	0	0	0	0	0	0	0	0	0	0	0	0	0	0	0	0	0
ABHD6	Q9BV23	0	0	0	0	0	0	0	0	0	0	0	0	0	0	0	0	0	0	0	0	0	0	0	0	0	0	0	0	0	0	0	0	0	0	0	0	0	0	0	0	0	0	0	0	0	0	0	0
ABI1	Q8IZP0	95007000	61757000	93597000	31074000	0	0	172060000	333410000	103020000	28078000	0	0	0	0	0	0	0	0	0	0	0	0	0	0	107190000	48455000	0	0	44483000	60548000	218480000	295510000	183040000	82175000	0	0	0	0	0	0	0	0	0	0	0	0	0	0
ABI2	Q9NYB9	0	35546000	38728000	0	0	0	38636000	78308000	73667000	0	0	0	0	0	0	0	0	0	0	0	0	0	0	0	0	0	0	0	0	0	73983000	64605000	35321000	0	0	0	0	0	0	0	0	0	0	0	0	0	0	0
ABL1	P00519	0	0	0	0	0	0	0	0	0	0	0	0	0	0	0	0	0	0	0	0	0	0	0	0	0	0	0	0	0	0	0	0	0	0	0	0	0	0	0	0	0	0	0	0	0	0	0	0
ABL2	P42684	0	0	0	0	0	0	0	0	0	0	0	0	0	0	0	0	0	0	0	0	0	0	0	0	0	0	0	0	0	0	0	0	0	0	0	0	0	0	0	0	0	0	0	0	0	0	0	0
ABLIM1	O14639	0	0	0	0	0	0	0	0	0	131720000	0	0	0	0	0	0	0	0	160740000	189330000	251070000	198420000	240240000	130480000	0	0	0	0	0	0	0	0	0	0	0	0	0	0	0	0	0	0	127350000	218830000	337950000	307680000	180570000	173240000
ABR	Q12979	0	67635000	0	0	0	0	0	0	0	0	0	0	0	0	0	0	0	0	0	0	0	0	0	0	0	0	0	0	0	0	0	0	0	0	0	0	0	0	0	0	0	0	0	0	0	0	0	0
ABRACL	Q9P1F3	0	0	0	0	0	0	0	0	0	0	0	0	0	0	0	0	0	0	0	0	27681000000	30462000000	8750000000	0	0	0	0	0	0	0	0	0	0	0	0	0	0	0	0	0	0	0	0	477060000	27137000000	28814000000	2233000000	0
ABRAXAS2	Q15018	89141000	0	52840000	54664000	57110000	29293000	40516000	0	49517000	43546000	0	0	0	0	0	0	0	0	0	0	0	0	0	0	117470000	72366000	89079000	71249000	82241000	55982000	44282000	65994000	76194000	75998000	0	0	0	0	0	0	0	0	0	0	0	0	0	0
ABT1	Q9ULW3	67037000	0	0	0	0	0	0	0	0	0	0	0	0	0	0	0	0	0	0	0	0	0	0	0	0	0	0	0	0	0	0	0	0	0	0	0	0	0	0	0	0	0	0	0	0	0	0	0
ACAA1	P09110	0	0	0	0	0	0	0	0	0	0	0	0	0	0	0	0	384220000	1438300000	2508700000	1448800000	49483000	0	0	0	0	0	0	0	0	0	0	0	0	0	0	0	0	0	0	0	632360000	1298100000	1843900000	486220000	193820000	0	0	0
ACAA2	P42765	0	0	0	0	0	0	0	0	0	0	0	0	611170000	0	0	0	0	0	0	0	0	0	0	0	0	0	0	0	0	0	0	0	0	0	0	0	668960000	266850000	0	0	0	0	0	0	0	0	0	0
ACACA	Q13085	419080000	541580000	580650000	387990000	52494000	31582000	57543000	0	0	0	0	0	0	0	0	0	0	0	0	0	0	0	0	0	234670000	381870000	281200000	174990000	36632000	56572000	51742000	0	0	0	0	0	0	0	0	0	0	0	0	0	0	0	0	0
ACAD10	Q6JQN1	0	0	0	0	0	0	0	0	0	0	0	0	0	0	0	0	0	0	0	0	0	0	0	0	0	0	0	0	0	0	0	0	0	0	0	0	0	0	0	0	0	0	0	0	0	0	0	0
ACAD8	Q9UKU7	0	0	0	0	0	0	0	0	0	0	0	0	0	0	0	0	0	0	0	0	0	0	0	0	0	0	0	0	0	0	0	0	0	0	0	0	0	0	0	0	0	0	0	0	0	0	0	0
ACAD9	Q9H845	930660000	530330000	407260000	221070000	0	0	0	0	0	0	0	0	0	0	0	0	0	0	0	0	0	0	0	0	446860000	591750000	373750000	368170000	0	0	0	0	0	0	0	0	0	0	0	0	843820000	0	0	0	0	0	0	0
ACADM	P11310	0	0	0	0	0	0	0	0	0	0	0	2309300000	3238200000	79862000	0	0	0	0	0	36343000	24016000	102830000	0	0	0	34569000	37200000	53660000	0	0	0	0	0	0	0	2416400000	3573800000	362310000	0	0	0	42171000	42678000	203280000	169630000	268370000	231900000	58182000
ACADS	P16219	0	0	0	0	0	0	0	0	0	0	0	116610000	320210000	0	0	0	0	0	0	0	0	0	0	0	0	0	0	0	0	0	0	0	0	0	0	157500000	515230000	0	0	0	0	0	0	0	0	0	0	0
ACADSB	P45954	0	0	0	0	0	0	0	0	0	0	0	259100000	0	0	0	184010000	1421300000	699130000	63582000	0	0	0	151710000	0	0	0	0	0	0	0	0	0	0	0	0	102140000	0	0	0	191050000	1227500000	706500000	194830000	0	0	0	172620000	0
ACADVL	P49748	339660000	336330000	295350000	238500000	0	0	0	0	0	80618000	47474000	22606000	174130000	1065000000	1554900000	1166700000	537480000	459220000	361440000	502120000	124020000	240870000	0	254660000	508580000	559140000	383330000	155010000	74740000	0	0	0	0	69302000	28247000	79926000	151170000	536750000	1540100000	1282300000	703000000	511260000	293520000	244750000	233680000	298710000	201660000	353970000
ACAP2	Q15057	129530000	118730000	125460000	0	89073000	0	0	0	0	0	0	0	0	0	0	0	0	0	0	0	0	0	0	0	140020000	58589000	135670000	122950000	105270000	0	0	49020000	0	0	0	0	0	0	0	0	0	0	0	0	0	0	0	0
ACAT1	P24752	0	0	0	0	0	0	0	0	0	0	0	532440000	8728630000	4959800000	125270000	355890000	1112000000	1645200000	1752800000	3241400000	2602900000	1720000000	1261900000	0	0	0	0	0	0	0	0	0	0	0	0	249840000	6946600000	3246800000	458730000	835480000	3042500000	3329400000	3002200000	3644300000	2758000000	1413700000	747850000	212770000
ACAT2	Q9BWD1	0	0	0	0	0	0	0	0	0	0	0	274010000	1713800000	0	0	3780100000	3694300000	388290000	0	0	0	0	0	0	0	0	0	0	0	0	0	0	0	0	0	223150000	854530000	15908000	56745000	3953100000	4005900000	770820000	288530000	443190000	51465000	0	0	0
ACBD3	Q9H3P7	89576000	69637000	71683000	17849000	0	0	0	0	0	0	0	51825000	0	0	0	0	0	0	0	47473000	0	0	0	0	48870000	120240000	146090000	201590000	53661000	26756000	0	0	0	0	0	0	32833000	0	0	0	54733000	0	0	37929000	0	0	0	0
ACBD5	Q5T8D3	0	60925000	0	0	0	0	0	0	0	0	0	0	0	0	0	0	0	0	0	0	0	0	0	0	0	0	0	0	0	0	0	0	0	0	0	0	0	0	0	0	0	0	0	0	0	0	0	0
ACBD6	Q9BR61	0	0	0	0	0	0	0	0	0	0	0	0	0	0	0	0	0	46490000	174780000	116280000	286120000	101710000	0	0	0	0	0	0	0	0	0	0	0	0	0	0	0	0	0	0	0	48096000	80057000	140500000	46271000	130170000	0	0
ACBD7	Q8N6N7	0	0	0	0	0	0	0	0	0	0	0	0	0	0	0	0	0	0	0	183200000	751580000	654300000	299270000	0	0	0	0	0	0	0	0	0	0	0	0	0	0	0	0	0	0	0	0	0	573230000	593510000	458770000	0
ACD	Q96AP0	0	0	0	0	0	0	0	0	0	0	0	0	0	0	0	0	0	0	0	0	0	0	0	0	0	0	0	0	0	0	0	0	0	0	0	0	0	0	0	0	0	0	0	0	0	0	0	0
ACIN1	Q9UKV3	251490000	321550000	488210000	499150000	96735000	484340000	1274800000	1767000000	2330400000	2416000000	2367800000	2384900000	1109600000	259260000	131630000	320190000	176920000	167780000	321780000	434400000	138600000	182130000	275000000	250920000	223380000	505840000	354520000	528710000	329680000	584260000	1340400000	1841400000	2219300000	2245700000	2602900000	1951400000	1247100000	379100000	161150000	294550000	211350000	113050000	368350000	280790000	230180000	266630000	415850000	195220000
ACLY	P53396	949160000	876260000	1048300000	694990000	453860000	646250000	11579000000	67336000000	26216000000	2507700000	1374600000	454830000	0	0	0	0	0	0	0	0	3791100	0	0	0	623080000	670620000	693030000	802870000	661250000	1337800000	10055000000	56404000000	20791000000	2373500000	1404700000	275180000	0	0	0	0	0	0	0	0	0	0	0	0
ACO1	P21399	0	0	0	0	0	0	0	0	0	0	0	0	0	0	1398200000	735330000	0	0	0	0	0	0	0	0	0	0	0	0	0	0	0	0	0	0	0	0	0	281030000	1188300000	1209200000	0	0	0	0	0	0	0	0
ACO2	Q99798	0	0	0	0	0	0	0	0	0	0	0	0	0	0	0	4323500000	4690000000	306070000	0	0	0	0	0	0	0	0	0	0	0	0	0	0	0	0	0	0	0	0	0	5518200000	4996500000	277560000	28558000	0	0	0	0	0
ACOT11	Q8WXI4	0	0	0	0	0	0	0	0	0	0	0	0	0	0	0	0	0	0	0	0	0	0	0	0	0	0	0	0	0	0	0	0	0	0	0	0	0	0	0	0	0	0	0	0	0	0	0	0
ACOT13	Q9NPJ3	0	0	0	0	0	0	581660000	0	0	0	0	0	0	0	0	0	0	3067000000	2452000000	1695200000	2867600000	1041500000	256830000	0	0	0	0	0	0	0	0	0	0	0	0	0	0	0	0	0	0	2038700000	2490600000	1866400000	2994000000	1033700000	238530000	0
ACOT7	O00154	41743000	134310000	0	0	0	0	2615200000	0	0	0	0	0	0	1090900000	870810000	2141000000	6014500000	21346000000	9286400000	1884100000	715190000	415020000	125390000	0	54271000	102290000	0	0	0	0	0	0	0	0	0	0	0	1999800000	1343400000	2343800000	6419800000	23022000000	9022200000	2104400000	670880000	336680000	107280000	101090000
ACOT9	Q9Y305	59423000	89446000	177190000	61130000	155050000	206220000	131660000	0	181110000	369050000	558390000	561760000	124880000	0	0	0	0	0	0	0	0	0	0	0	148310000	190670000	186900000	87542000	156300000	198000000	127920000	196850000	356410000	444350000	739250000	374380000	173890000	0	0	0	0	0	0	0	0	0	0	0
ACOX1	Q15067	0	0	0	0	0	0	0	0	0	0	0	0	0	1024900000	731640000	309500000	0	0	0	0	0	0	0	0	0	0	0	0	0	0	0	0	0	0	0	0	0	1179900000	740520000	170420000	0	0	0	0	0	0	0	0
ACOX3	O15254	0	0	0	0	0	0	0	0	0	0	0	0	0	0	0	0	0	0	0	0	0	0	0	0	0	0	0	0	0	0	0	0	0	0	0	0	0	0	0	0	0	0	0	0	0	0	0	0
ACP1	P24666	222400000	316000000	144700000	0	22426000	0	0	0	0	0	0	0	50890000	0	0	0	0	0	0	589780000	7243400000	11401000000	11082000000	2948900000	224630000	272570000	101110000	129700000	0	0	0	0	0	0	0	0	45154000	0	0	0	0	32391000	20929000	827790000	6304000000	11007000000	8216900000	3318700000
ACP2	P11117	0	0	0	0	0	0	0	0	0	0	0	0	0	0	0	0	0	0	0	0	0	0	0	0	0	0	0	0	0	0	0	0	0	0	0	0	0	0	0	0	0	0	0	0	0	0	0	0
ACP6	Q9NPH0	0	0	0	0	0	0	0	0	0	0	0	0	0	0	0	0	72091000	0	0	0	0	0	0	0	0	0	0	0	0	0	0	0	0	0	0	0	0	0	0	0	0	0	0	0	0	0	0	0
ACSF2	Q96CM8	0	0	0	0	0	0	0	0	0	0	0	0	0	0	0	0	539950000	0	0	0	0	0	0	0	0	0	0	0	0	0	0	0	0	0	0	0	0	0	0	0	409150000	0	0	0	0	0	0	0
ACSF3	Q4G176	0	0	0	0	0	0	0	0	0	0	0	0	0	0	0	0	22940000	692110000	430990000	90828000	0	0	0	0	0	0	0	0	0	0	0	0	0	0	0	0	0	0	0	0	0	635080000	384750000	183820000	0	0	0	0
ACSL3	O95573	614470000	1232500000	988570000	568910000	374700000	199590000	85032000	0	0	0	0	0	0	0	0	0	0	0	0	0	0	0	0	0	702360000	871520000	941100000	598930000	343690000	185640000	70065000	22792000	0	0	0	0	0	0	0	0	0	0	0	0	0	0	0	0
ACSL4	O60488	50903000	171640000	159030000	141930000	0	0	0	0	0	0	0	0	0	0	0	82917000	0	0	0	0	0	0	0	0	49164000	250280000	134740000	105280000	108980000	64883000	0	0	0	0	0	0	0	0	0	120190000	0	0	0	0	0	0	0	0
ACSL5	Q9ULC5	90985000	88511000	109210000	0	0	0	0	0	0	0	0	0	0	0	0	0	0	0	0	0	0	0	0	0	40577000	121350000	0	0	0	0	0	0	0	0	0	0	0	0	0	0	0	0	0	0	0	0	0	0
ACSS2	Q9NR19	0	0	0	0	0	0	0	0	0	0	0	0	0	0	0	0	0	0	0	0	0	0	0	0	0	0	0	0	0	0	0	0	0	0	0	0	0	0	0	0	0	0	0	0	0	0	0	0
ACTB	P60709	0	0	0	0	0	0	0	0	0	0	0	0	0	0	0	0	3857600000	2675700000	0	4090800000	3010500000	0	0	0	0	0	0	0	0	0	0	0	0	0	0	0	0	0	0	0	0	0	0	2740400000	2153100000	0	0	0
ACTBL2	Q562R1	0	0	0	0	0	0	0	0	0	0	0	0	0	0	0	0	0	472860000	3054300000	0	7793200000	0	0	0	0	0	0	0	0	0	0	0	0	0	0	0	0	0	0	0	0	0	2388200000	0	0	0	0	0
ACTC1	P68032	512240000	734900000	859680000	1516000000	0	2437900000	1636100000	0	0	0	160690000	0	1777000000	1634600000	0	810560000	11098000000	5387200000	4553800000	6880400000	1334400000	1646600000	718720000	1296600000	1279200000	0	816480000	736300000	1476700000	585690000	472760000	0	1816200000	614740000	545800000	895080000	729930000	25613000000	4142000000	1723200000	8414200000	13902000000	9662300000	11959000000	4837400000	2212100000	2219300000	1679700000
ACTG1	P63261	23471000000	24780000000	28254000000	21633000000	24165000000	24612000000	49384000000	26171000000	20568000000	14882000000	27211000000	24236000000	106610000000	80441000000	15950000000	47746000000	359420000000	373870000000	252240000000	259320000000	157070000000	91829000000	88989000000	61502000000	44148000000	33482000000	38988000000	35009000000	32754000000	35474000000	33681000000	33951000000	37147000000	50399000000	47134000000	59068000000	96506000000	68256000000	30450000000	69557000000	259310000000	372170000000	244680000000	296810000000	199500000000	146410000000	116320000000	108120000000
ACTL6A	O96019	33857000	0	0	0	0	0	0	0	0	0	0	0	0	0	0	352050000	2048300000	425170000	0	0	0	0	0	0	0	0	0	0	0	0	0	0	0	0	0	0	0	0	0	370270000	1949900000	395950000	0	0	0	0	0	0
ACTN1	P12814	3045100000	3315100000	2667500000	2384400000	2059500000	4300300000	12958000000	3859400000	1088900000	996290000	1113500000	1551900000	736160000	183400000	0	681170000	922420000	1313600000	1709500000	1793500000	1101500000	1928000000	3350000000	1733000000	3053700000	2787600000	2324000000	1765100000	1836100000	3963100000	13696000000	3815000000	842690000	904250000	1100300000	1246100000	791560000	795080000	0	920290000	1167700000	1255200000	1220500000	1234300000	1833800000	2302100000	2062500000	2485800000
ACTN4	O43707	16570000000	20598000000	19069000000	14622000000	14835000000	18825000000	49557000000	22712000000	7633100000	7544100000	7751300000	9400600000	7574200000	1600300000	3672500000	5771900000	7309000000	8617000000	9987100000	10216000000	9087800000	8746100000	10040000000	10080000000	19849000000	19319000000	18467000000	15742000000	13870000000	20787000000	60387459000	26694000000	8525600000	7228800000	8224300000	9084600000	6427700000	4794900000	5815600000	6535300000	8473000000	10703000000	9260800000	11118000000	8930200000	8548900000	7678800000	8950100000
ACTR10	Q9NZ32	0	0	0	0	0	0	0	0	0	0	0	0	233830000	0	0	0	0	0	0	0	0	0	0	0	0	0	0	0	0	0	0	0	0	0	0	0	171970000	0	0	0	0	0	0	0	0	0	0	0
ACTR1A	P61163	730400000	1028600000	1301900000	1832200000	2141100000	1691900000	2317000000	884880000	962970000	597250000	261270000	0	0	0	0	0	1556200000	9718700000	3099900000	0	0	0	0	0	1084200000	1225500000	2099400000	2150000000	2016900000	1630900000	1648300000	1356900000	619550000	626110000	512530000	0	0	0	0	0	397730000	4882400000	1104500000	0	0	0	0	0
ACTR1B	P42025	0	0	0	0	0	0	0	0	0	0	0	0	0	0	0	0	0	0	0	0	0	0	0	0	0	0	0	0	0	0	0	0	0	0	0	0	0	0	0	0	0	0	0	0	0	0	0	0
ACTR2	P61160	42443000	64826000	0	0	54840000	54585000	0	0	0	0	3749900000	11069000000	997960000	0	0	0	0	0	0	76880000	0	0	0	0	9122800	0	0	103230000	53633000	74446000	0	15745000	0	49177000	3364700000	9810400000	1593100000	0	0	0	0	0	0	13577000	97215000	0	0	0
ACTR3	P61158	116330000	141540000	139400000	59110000	37519000	41520000	0	0	0	104570000	12281000000	31613000000	4340800000	0	0	26626000	0	0	0	0	0	0	0	0	56102000	19446000	74547000	79065000	0	0	77147000	0	0	156010000	11233000000	30866000000	4700500000	0	0	95830000	0	0	0	0	0	0	0	11833000
ACTR3B	Q9P1U1	0	0	0	0	0	0	0	0	0	0	0	0	0	0	0	0	0	0	0	0	0	0	0	0	0	0	0	0	0	0	0	0	0	0	0	0	0	0	0	0	0	0	0	0	0	0	0	0
ACTR5	Q9H9F9	0	0	0	0	0	0	0	0	0	0	0	0	193820000	0	0	0	0	0	0	0	0	0	0	0	0	0	0	0	0	0	0	0	0	0	0	0	169120000	73066000	0	0	0	0	0	0	0	0	0	0
ACTR6	Q9GZN1	0	0	0	0	0	0	0	0	0	0	0	0	0	0	0	282240000	114940000	0	0	0	0	0	0	0	0	0	0	0	0	0	0	0	0	0	0	0	0	0	0	209860000	99848000	0	0	0	0	0	0	0
ACTR8	Q9H981	0	0	0	0	0	0	0	0	0	0	0	0	0	0	0	109290000	0	0	0	0	0	0	0	0	0	0	0	0	0	0	0	0	0	0	0	0	0	0	0	110350000	0	0	0	0	0	0	0	0
ACY1	Q03154	0	0	0	0	0	0	0	0	0	0	0	0	0	0	0	0	0	0	0	0	0	0	0	0	0	0	0	0	0	0	0	0	0	0	0	0	0	0	0	0	0	0	0	0	0	0	0	0
ACYP1	P07311	0	0	0	0	0	0	0	0	0	0	0	0	0	0	0	0	0	0	0	53969000	735140000	8223700000	3056700000	285230000	0	0	0	0	0	0	0	0	0	0	0	0	0	0	0	0	0	0	0	66970000	754770000	8901900000	3902300000	499040000
ACYP2	P14621	0	0	0	0	0	0	0	0	0	0	0	0	0	0	0	0	0	0	0	0	0	165180000	140640000	0	0	0	0	0	0	0	0	0	0	0	0	0	0	0	0	0	0	0	0	0	0	0	194960000	0
ADA	P00813	0	0	0	0	0	0	0	0	0	0	0	0	0	0	0	0	0	2115000000	1122200000	0	0	0	0	0	0	0	0	0	0	0	0	0	0	0	0	0	0	0	0	0	60924000	2271700000	1186100000	0	0	0	0	0
ADAL	Q6DHV7	0	0	0	0	0	0	0	0	0	0	0	0	0	0	0	0	0	0	0	0	0	0	0	0	0	0	0	0	0	0	0	0	0	0	0	0	0	0	0	0	0	0	0	0	0	0	0	0
ADAM10	O14672	382950000	220430000	121970000	38235000	0	0	0	0	0	0	0	0	0	0	0	0	0	0	0	0	0	0	0	0	316430000	224430000	121710000	0	0	0	0	0	0	0	0	0	0	0	0	0	0	0	0	0	0	0	0	0
ADAM15	Q13444	8192000	0	0	0	0	0	0	0	0	0	0	0	0	0	0	0	0	0	0	0	0	0	0	0	0	0	0	0	0	0	0	0	0	0	0	0	0	0	0	0	0	0	0	0	0	0	0	0
ADAM17	P78536	0	0	0	0	0	0	0	0	0	0	0	0	0	0	0	0	0	0	0	0	0	0	0	0	0	0	0	0	0	0	0	0	0	0	0	0	0	0	0	0	0	0	0	0	0	0	0	0
ADAM9	Q13443	244680000	277620000	173550000	128230000	0	78919000	0	0	0	0	0	0	0	0	0	0	0	0	0	0	0	0	0	0	520870000	318590000	254080000	0	105410000	106100000	0	0	0	0	0	0	0	0	0	0	0	0	0	0	0	0	0	0
ADAP1	O75689	0	0	0	0	0	0	0	0	0	0	0	0	0	0	0	0	0	0	43937000	0	0	0	0	0	0	0	0	0	0	0	0	0	0	0	0	0	0	0	0	0	0	0	0	61101000	0	0	0	0
ADAR	P55265	1215300000	996800000	712020000	487340000	428630000	349220000	188940000	0	90638000	0	0	0	0	0	0	0	0	243580000	130320000	148120000	741160000	552260000	92952000	140110000	828340000	665610000	453450000	431560000	272760000	205570000	163490000	0	0	0	0	0	0	0	0	0	0	452500000	123300000	102570000	422380000	0	232160000	83120000
ADAT2	Q7Z6V5	0	0	0	0	0	0	0	0	0	0	0	0	0	0	0	0	0	0	0	0	0	0	0	0	0	0	0	0	0	0	0	0	0	0	0	0	0	0	0	0	0	0	0	0	0	0	0	0
ADAT3	Q96EY9	0	0	0	0	0	0	0	0	0	0	0	0	0	0	0	0	0	0	0	0	0	0	0	0	0	0	0	0	0	0	0	0	0	0	0	0	0	0	0	0	0	0	0	0	0	0	0	0
ADD1	P35611	0	0	0	0	0	0	0	0	59477000	146820000	169540000	186070000	0	0	0	0	0	0	0	0	0	0	0	0	0	0	0	0	0	0	0	0	45849000	51214000	0	155540000	0	0	0	0	0	0	0	39137000	0	0	0	0
ADD3	Q9UEY8	0	0	0	0	0	0	0	0	0	0	0	0	0	0	0	0	0	0	0	0	0	0	0	0	0	0	0	0	0	0	0	0	0	0	0	0	0	0	0	0	0	0	0	0	0	0	0	0
ADGRE5	P48960	211560000	51884000	0	0	0	0	0	0	0	49066000	175950000	325780000	0	0	0	0	0	0	0	0	0	0	0	0	172620000	132910000	0	0	0	0	0	0	0	0	107170000	184100000	0	0	0	0	0	0	0	0	0	0	0	0
ADGRG1	Q9Y653	0	0	0	0	0	0	0	0	0	0	0	0	0	0	0	0	0	0	0	0	0	0	0	0	0	0	0	0	0	0	0	0	0	0	0	0	0	0	0	0	0	0	0	0	0	0	0	0
ADGRG6	Q86SQ4	0	0	0	0	0	0	0	0	0	0	0	0	0	0	0	0	0	0	0	0	0	0	0	0	0	0	0	0	0	0	0	0	0	0	0	0	0	0	0	0	0	0	0	0	0	0	0	0
ADH5	P11766	0	0	0	0	0	0	0	0	0	0	0	0	0	0	23361000000	22851000000	2339700000	291020000	596990000	364790000	0	0	0	0	0	0	0	0	0	0	0	0	0	0	0	0	0	0	22488000000	20045000000	2347300000	445340000	668320000	723690000	0	0	0	0
ADI1	Q9BV57	0	0	0	0	0	0	0	0	0	0	0	0	0	0	0	0	0	0	2190900000	4424600000	1099700000	191640000	0	0	0	0	0	0	0	0	0	0	0	0	0	0	0	0	0	0	0	0	1887300000	5909600000	1342800000	222330000	0	0
ADIRF	Q15847	0	0	0	0	0	0	0	0	0	0	0	0	0	0	0	0	0	0	3398100000	4290100000	512380000	197350000	0	0	0	0	0	0	0	0	0	0	0	0	0	0	0	0	0	0	0	0	6673800000	6488500000	1104300000	289790000	0	0
ADK	P55263	0	0	0	0	0	0	1053400000	0	0	0	0	0	0	0	0	11720000	960190000	8057500000	2729400000	198770000	0	0	0	0	0	0	0	0	0	0	0	0	0	0	0	0	0	0	0	29950000	1189600000	11559000000	3612000000	257210000	31159000	0	0	0
ADNP	Q9H2P0	124250000	155240000	79352000	0	0	0	0	0	0	99529000	268550000	252710000	0	0	0	0	0	0	0	0	0	0	0	62319000	154630000	82930000	81646000	0	0	0	0	57160000	88233000	192640000	248650000	269990000	0	0	0	0	0	0	0	0	0	0	0	0
ADNP2	Q6IQ32	0	0	0	0	0	0	0	0	0	0	0	0	0	0	0	0	0	0	0	0	0	0	0	0	0	0	0	0	0	0	0	0	0	0	0	0	0	0	0	0	0	0	0	0	0	0	0	0
ADO	Q96SZ5	0	0	0	0	0	0	0	0	0	0	0	0	0	0	0	0	0	646340000	1122200000	180420000	0	0	0	0	0	0	0	0	0	0	0	0	0	0	0	0	0	0	0	0	0	543470000	1520600000	674620000	0	0	0	0
ADPGK	Q9BRR6	61820000	136230000	101320000	119700000	0	0	0	0	0	0	0	0	0	0	0	0	0	0	0	0	0	0	0	0	114200000	145120000	131450000	136170000	0	0	0	0	0	0	0	0	0	0	0	0	0	0	0	0	0	0	0	0
ADPRH	P54922	0	0	0	0	0	0	0	0	0	0	0	0	0	0	0	0	0	0	0	0	0	0	0	0	0	0	0	0	0	0	0	0	0	0	0	0	0	0	0	0	0	0	248240000	148000000	0	0	0	0
ADPRM	Q3LIE5	0	0	0	0	0	0	0	0	0	0	0	0	0	0	0	0	0	0	0	0	0	0	0	0	0	0	0	0	0	0	0	0	0	0	0	0	0	0	0	0	0	0	0	0	0	0	0	0
ADPRS	Q9NX46	0	0	0	0	0	0	0	0	0	0	0	0	0	0	0	0	987690000	1097800000	118440000	0	0	0	0	0	0	0	0	0	0	0	0	0	0	0	0	0	0	0	0	0	896240000	1419500000	160860000	0	0	0	0	0
ADRM1	Q16186	450460000	463010000	631810000	961740000	701920000	598770000	306010000	420000000	683830000	604040000	449850000	316490000	181240000	0	0	0	0	0	0	0	0	0	0	0	441040000	509140000	800530000	945030000	838740000	641140000	447540000	435570000	622220000	455580000	300990000	220570000	0	0	0	0	0	0	0	0	113380000	115380000	0	299840000
ADSL	P30566	0	0	0	0	0	0	0	0	0	36333000	2479700000	25012000000	10683000000	249970000	0	0	0	0	0	0	0	0	0	0	0	0	0	0	0	0	0	0	0	40531000	2446500000	24437000000	9455200000	347630000	0	0	0	0	0	0	0	0	0	0
ADSS2	P30520	0	0	0	0	0	0	0	0	0	0	0	0	0	920250000	4142600000	1137700000	68424000	0	0	0	0	0	0	0	0	0	0	0	0	0	0	0	0	0	0	0	0	132580000	7324300000	1657600000	172350000	0	31274000	0	0	0	0	0
AEBP2	Q6ZN18	0	0	0	0	0	0	0	0	0	0	0	0	0	0	0	0	0	0	0	0	0	0	0	0	0	0	0	0	0	0	0	0	0	0	0	0	0	0	0	0	0	0	0	0	0	0	0	0
AFDN	P55196	0	0	0	0	0	0	0	0	177790000	174770000	249460000	0	0	0	0	0	0	0	0	0	0	0	0	0	0	0	0	0	0	0	0	0	106150000	230190000	0	0	0	0	0	0	0	0	0	0	0	0	0	0
AFF4	Q9UHB7	0	0	0	0	0	0	0	0	0	0	0	0	0	0	0	0	0	0	0	0	0	0	0	0	0	0	0	0	0	0	0	0	0	0	0	0	0	0	0	0	0	0	0	0	0	0	0	0
AFG3L2	Q9Y4W6	1170000000	712670000	481310000	234040000	0	0	0	0	0	0	0	0	0	0	0	0	0	0	0	0	0	0	0	0	714860000	809530000	519590000	272450000	32183000	0	0	0	0	0	0	0	0	0	0	0	51399000	0	0	0	0	0	0	0
AFTPH	Q6ULP2	0	0	0	0	0	0	0	0	0	0	0	0	0	0	0	0	0	0	0	0	0	0	0	0	0	0	0	0	0	0	0	0	0	0	0	0	0	0	0	0	0	0	0	0	0	0	0	0
AGAP1	Q9UPQ3	0	0	0	0	0	0	0	0	0	0	0	0	0	0	0	0	0	0	0	0	0	0	0	0	0	0	0	0	0	0	0	0	0	0	0	0	0	0	0	0	0	0	0	0	0	0	0	0
AGAP2	Q99490	0	0	0	0	0	0	0	0	0	0	0	0	0	0	0	0	0	0	0	0	0	0	0	0	0	0	0	0	0	0	0	0	0	0	0	0	0	0	0	0	0	0	0	0	0	0	0	0
AGAP3	Q96P47	0	0	0	0	0	0	0	0	0	0	0	0	0	0	0	0	0	0	0	0	0	0	0	0	0	0	0	0	0	0	0	0	0	0	0	0	0	0	0	0	0	0	0	0	0	0	0	0
AGFG1	P52594	0	0	0	0	0	0	0	0	0	38670000	0	241810000	669440000	592550000	0	226330000	343530000	541270000	638840000	633050000	532940000	611100000	366230000	341350000	0	0	0	0	0	0	0	0	0	0	0	109520000	614140000	1267400000	348530000	283720000	554280000	581270000	641950000	659480000	564320000	572130000	283070000	319970000
AGGF1	Q8N302	0	0	0	0	0	0	0	0	0	0	0	0	0	0	0	0	0	0	0	0	0	0	0	0	0	0	0	0	0	0	0	0	0	0	0	0	0	0	0	0	0	0	0	0	0	0	0	0
AGK	Q53H12	615160000	449580000	204720000	0	0	0	0	0	0	0	0	0	0	0	0	0	0	0	0	0	0	0	0	0	446540000	413240000	228950000	163180000	0	0	0	0	0	0	0	0	0	0	0	0	0	0	0	0	0	0	0	0
AGL	P35573	0	0	412630000	58895000	48743000	85397000	0	87083000	208330000	255440000	520490000	786390000	1417800000	0	0	0	0	79261000	44848000	60644000	0	0	0	161170000	0	0	28832000	147150000	0	119620000	26347000	261630000	348290000	435010000	705920000	830530000	1091200000	0	140590000	66307000	0	116650000	57972000	83978000	81723000	53808000	0	83301000
AGO1	Q9UL18	0	0	0	0	0	0	0	0	0	0	0	0	0	0	0	0	0	0	0	0	0	0	0	0	0	0	0	0	0	0	0	0	0	0	0	0	0	0	0	0	0	0	0	0	0	0	0	0
AGO2	Q9UKV8	0	0	0	0	0	59630000	0	98804000	0	167450000	0	40198000	0	0	0	0	0	0	0	0	0	0	0	0	0	0	0	0	0	0	0	0	14254000	122380000	0	0	0	0	0	0	0	0	0	0	0	0	0	0
AGO3	Q9H9G7	0	0	0	0	0	0	0	0	0	0	0	0	0	0	0	0	0	0	0	0	0	0	0	0	0	0	0	0	0	0	0	0	0	0	0	0	0	0	0	0	0	0	0	0	0	0	0	0
AGPAT1	Q99943	0	0	0	0	0	0	0	0	0	0	0	0	0	0	0	0	0	0	0	0	0	0	0	0	0	0	0	0	0	0	0	0	0	0	0	0	0	0	0	0	0	0	0	0	0	0	0	0
AGPAT2	O15120	0	0	0	0	0	0	0	0	0	0	0	0	0	0	0	0	0	0	0	0	0	0	0	0	0	0	0	0	0	0	0	0	0	0	0	0	0	0	0	0	0	0	0	0	0	0	0	0
AGPAT3	Q9NRZ7	0	0	0	0	0	0	0	0	0	0	0	0	0	0	0	0	0	0	0	0	0	0	0	0	0	0	0	0	0	0	0	0	0	0	0	0	0	0	0	0	0	0	0	0	0	0	0	0
AGPAT5	Q9NUQ2	234610000	340690000	253690000	152380000	73075000	0	0	0	0	0	0	0	0	0	0	0	0	0	0	0	0	0	0	0	274090000	272870000	218950000	123760000	52190000	0	0	0	0	0	0	0	0	0	0	0	0	0	0	0	0	0	0	0
AGPS	O00116	1013700000	938490000	523560000	103090000	233970000	35587000	0	0	0	0	0	0	0	0	0	0	0	169660000	1298400000	1566800000	657260000	462030000	159090000	82893000	991810000	1066800000	529660000	158410000	0	46673000	0	0	0	0	0	0	0	0	0	0	79523000	623620000	1481500000	1568100000	909420000	464070000	156950000	151910000
AGTPBP1	Q9UPW5	0	0	0	0	0	0	0	0	0	0	0	0	0	0	0	0	0	0	0	0	0	0	0	0	0	0	0	0	0	0	0	0	0	0	0	0	0	0	0	0	0	0	0	0	0	0	0	0
AHCTF1	Q8WYP5	162480000	163300000	139000000	0	0	0	177300000	361330000	528530000	572760000	422040000	546150000	359340000	0	0	0	0	0	0	0	0	0	0	0	81493000	171800000	0	0	0	0	189070000	345550000	430950000	510860000	494010000	322600000	143950000	0	0	0	0	0	0	0	0	0	0	0
AHCY	P23526	0	151710000	179860000	106820000	236470000	248290000	402960000	390910000	63713000	64235000	307760000	8881800000	117540000000	23141000000	1032400000	51344000	0	222430000	252940000	59449000	0	0	0	10951000	0	0	155650000	195260000	306880000	425210000	511570000	632510000	189030000	207390000	481780000	10450000000	122210000000	36147000000	2201200000	129020000	0	293050000	297650000	196360000	50679000	22989000	0	57435000
AHCYL1	O43865	172830000	112290000	51990000	62248000	0	0	0	0	0	76091000	25918000	0	0	0	0	0	0	0	0	0	0	0	0	0	96625000	124190000	137710000	0	0	38449000	0	0	0	58905000	76407000	49617000	112270000	0	0	0	0	0	0	0	0	0	0	0
AHCYL2	Q96HN2	0	0	0	0	0	0	0	0	0	0	0	0	0	0	0	0	0	0	0	0	0	0	0	0	0	0	0	0	0	0	0	0	0	0	0	0	0	0	0	0	0	0	0	0	0	0	0	0
AHDC1	Q5TGY3	0	0	0	0	0	0	0	0	0	0	0	0	0	0	0	0	0	0	0	0	0	0	0	0	0	0	0	0	0	0	0	0	0	0	0	0	0	0	0	0	0	0	0	0	0	0	0	0
AHNAK	Q09666	8037200000	3307400000	3340600000	10597000000	23690000000	34651000000	44058000000	62039000000	61665000000	66595000000	58584000000	42901000000	32731000000	19383000000	12709000000	12007000000	10895000000	11503000000	9117300000	11977000000	9315700000	7603800000	4592600000	3368500000	14178000000	5044600000	3450700000	8632000000	19000000000	31286000000	42350000000	52015000000	58621000000	55413000000	48346000000	38224000000	30986000000	34516000000	18199000000	13186000000	11474000000	12300000000	11092000000	13376000000	9700000000	10433000000	7009900000	5485400000
AHNAK2	Q8IVF2	0	0	0	0	168800000	0	0	0	26248000	19261000	172470000	0	0	0	0	0	0	0	0	0	0	0	0	0	0	0	0	0	0	0	0	0	123340000	0	0	0	0	0	0	0	0	0	0	0	0	0	0	0
AHSA1	O95433	1109900000	984810000	1159200000	1597700000	1285400000	941910000	885410000	597690000	98126000	159980000	296980000	446170000	0	0	387810000	1597300000	429660000	0	372310000	924620000	697860000	0	0	634330000	1438200000	1816200000	2116100000	1658500000	1609800000	1089700000	568920000	568520000	869270000	578580000	475340000	301050000	0	0	928670000	1029400000	375790000	307130000	416910000	887790000	1080600000	379020000	96396000	0
AIDA	Q96BJ3	0	0	0	0	0	0	0	0	0	0	0	0	0	0	0	0	167540000	471620000	0	0	0	0	0	0	0	0	0	0	0	0	0	0	0	0	0	0	0	0	0	0	339040000	503710000	0	0	0	0	0	0
AIF1L	Q9BQI0	0	0	0	0	0	0	0	0	0	0	0	0	0	0	0	0	0	97537000	1177400000	1346100000	286810000	0	0	0	0	0	0	0	0	0	0	0	0	0	0	0	0	0	0	0	0	87587000	1147000000	1296300000	387350000	0	0	0
AIFM1	O95831	469470000	315010000	118240000	178140000	249660000	162800000	145450000	297020000	1790000000	752320000	134460000	137350000	260670000	0	0	439780000	166130000	0	0	0	0	0	0	0	297870000	370410000	113750000	191140000	91711000	116360000	213200000	390030000	861470000	425170000	242380000	427030000	302900000	0	0	466180000	277050000	0	0	0	0	0	0	0
AIFM2	Q9BRQ8	0	47636000	0	22293000	0	0	0	0	0	0	0	0	0	0	0	0	0	0	0	0	0	0	0	0	107200000	112420000	108830000	97910000	49942000	0	0	0	0	0	0	0	0	0	0	0	0	0	0	0	0	0	0	0
AIMP1	Q12904	935740000	1005000000	1104700000	781790000	1042800000	853450000	831000000	761470000	1890000000	1525600000	849810000	797830000	798990000	1387400000	437040000	1281900000	1554700000	1830300000	1118200000	1437000000	1274100000	1125700000	587490000	548530000	1266200000	1145500000	1526600000	1322600000	1260300000	1018700000	830280000	929960000	1282400000	1087300000	735840000	474440000	589480000	1522300000	708370000	1123600000	786140000	1350600000	911260000	1132500000	1031500000	753540000	500600000	556450000
AIMP2	Q13155	606540000	583620000	472410000	491500000	359800000	254890000	0	0	86392000	0	0	0	0	0	0	0	0	0	0	0	0	0	0	0	569520000	417040000	496770000	428290000	370940000	343210000	148440000	0	0	51449000	0	0	0	0	0	0	0	0	0	0	0	0	0	0
AIP	O00170	746350000	510280000	471560000	556050000	420890000	358070000	861920000	278970000	70309000	0	0	269280000	0	0	0	136620000	3385300000	7994500000	3977300000	1966900000	673600000	578250000	345520000	381230000	639150000	467440000	462810000	448170000	146060000	146640000	226470000	71178000	66247000	0	85483000	160940000	96235000	0	0	176720000	2276600000	5624600000	3331100000	1136600000	556220000	492460000	913000000	355030000
AJUBA	Q96IF1	0	0	0	0	0	0	0	0	0	0	0	0	0	0	0	0	0	0	0	0	0	0	0	0	0	0	0	0	0	0	0	0	0	0	0	0	0	0	0	0	0	0	0	0	0	0	0	0
AK1	P00568	0	0	0	0	0	0	0	0	0	0	0	0	0	0	0	0	0	54065000	18692000000	20335000000	2196900000	0	0	0	0	0	0	0	0	0	0	0	0	0	0	0	0	0	0	0	0	51252000	20661000000	20611000000	2835300000	580500000	0	0
AK2	P54819	0	0	0	0	0	0	833590000	0	0	0	0	0	0	0	0	0	76579000	11286000000	15414000000	2138200000	182600000	4571400	0	0	9816300	0	0	0	0	0	0	0	0	0	0	0	0	0	0	0	27542000	11427000000	18907000000	2873300000	365550000	47273000	0	82298000
AK3	Q9UIJ7	0	0	0	0	0	0	0	0	0	0	0	0	0	0	0	0	0	0	963330000	2214300000	0	0	0	0	0	0	0	0	0	0	0	0	0	0	0	0	0	0	0	0	0	0	1541800000	2721600000	237210000	0	0	0
AK4	P27144	162940000	115480000	110170000	0	0	0	0	0	0	0	0	0	0	0	0	0	0	0	6402900000	16648000000	1813300000	0	0	0	99166000	39659000	88694000	0	64071000	0	0	0	0	0	0	0	0	0	0	0	0	0	8960300000	21737000000	2604100000	165770000	0	0
AK6	Q9Y3D8	0	0	0	0	0	0	0	0	0	0	0	0	0	0	0	0	292900000	1979900000	586370000	0	0	0	0	0	0	0	0	0	0	0	0	0	0	0	0	0	0	0	0	0	263800000	2057100000	567820000	0	0	0	0	0
AKAP1	Q92667	0	0	0	0	0	0	0	0	0	0	0	0	0	0	0	0	0	0	0	0	0	0	0	0	0	0	0	0	0	0	0	0	0	0	0	0	0	0	0	0	0	0	0	0	0	0	0	0
AKAP10	O43572	0	0	0	0	0	0	0	0	0	0	0	0	0	0	0	0	0	0	0	0	0	0	0	0	0	0	0	0	0	0	0	0	0	0	0	0	0	0	0	0	0	0	0	0	0	0	0	0
AKAP11	Q9UKA4	0	0	0	0	0	0	0	0	0	0	0	0	0	0	0	0	0	0	0	0	0	0	0	0	0	0	0	0	0	0	0	0	0	0	0	0	0	0	0	0	0	0	0	0	0	0	0	0
AKAP12	Q02952	1105600000	2427500000	3765000000	8853400000	17697000000	29813000000	44668000000	58340000000	59395000000	56549000000	54819000000	46581000000	27224000000	16614000000	8804200000	9719800000	8627800000	9135300000	8924700000	10665000000	9671100000	10132000000	9549500000	5841500000	2220800000	3065800000	4851300000	11209000000	21720000000	34587000000	50798000000	68964000000	69296000000	71798000000	63710000000	52636000000	42342000000	28211000000	12745000000	11347000000	11022000000	11679000000	10894000000	12138000000	11740000000	12686000000	9528000000	7449800000
AKAP13	Q12802	0	0	0	0	0	0	0	70982000	0	81305000	30870000	0	0	0	0	0	0	0	0	0	0	0	0	0	0	0	0	0	0	0	0	0	0	0	21706000	0	0	0	0	0	0	0	0	0	0	0	0	0
AKAP17A	Q02040	38210000	40315000	0	0	0	0	0	0	0	0	0	0	0	0	0	0	0	0	0	0	0	0	0	0	42841000	0	0	0	0	0	0	0	0	0	0	0	0	0	0	0	0	0	0	0	0	0	0	0
AKAP2	Q9Y2D5	0	0	0	0	0	0	0	0	159790000	107080000	0	47183000	108370000	0	0	0	0	0	0	0	0	0	0	0	0	0	0	0	0	0	66174000	51508000	136680000	96766000	100810000	77552000	0	75002000	0	0	0	0	0	0	0	0	0	0
AKAP8	O43823	42424000	78087000	63604000	39152000	21475000	0	33044000	0	0	29879000	0	0	0	0	0	0	0	0	0	0	0	0	0	0	106960000	69875000	82624000	75726000	73195000	0	0	0	0	0	0	0	0	0	0	0	0	30038000	0	0	0	0	0	0
AKAP8L	Q9ULX6	0	43396000	0	0	0	0	0	0	0	0	0	0	0	0	0	0	0	0	0	0	0	0	0	0	0	0	0	0	0	0	0	0	0	0	0	0	0	0	0	0	0	0	0	0	0	0	0	0
AKAP9	Q99996	0	0	0	0	0	0	0	0	74864000	0	0	0	0	0	0	0	0	0	0	0	0	0	0	0	0	0	0	0	0	0	0	0	0	0	0	0	0	0	0	0	0	0	0	0	0	0	0	0
AKR1A1	P14550	0	0	0	0	0	0	2235600000	0	0	0	0	0	0	0	0	0	146790000	14969000000	9251000000	651870000	0	0	0	0	0	0	0	0	0	0	0	0	0	0	0	0	0	0	0	0	139630000	15170000000	12472000000	1427600000	40548000	0	0	0
AKR1B1	P15121	0	0	0	0	0	0	625070000	0	0	0	0	0	0	0	0	0	60867000	6914000000	6644400000	743100000	37561000	0	0	0	0	0	0	0	0	0	0	0	0	0	0	0	0	0	0	0	63890000	8301900000	6489400000	1097600000	0	0	0	0
AKR7A2	O43488	0	0	0	0	0	0	0	0	0	0	0	0	0	0	0	1543400000	2781000000	901110000	160750000	133890000	0	111670000	142970000	71932000	0	0	0	0	0	0	0	0	0	0	0	0	0	0	0	2165100000	3513500000	853390000	159500000	71172000	0	88084000	0	0
AKT1	P31749	0	0	0	0	0	0	0	0	0	0	0	0	0	0	0	840410000	458260000	0	0	0	0	0	0	0	0	0	0	0	0	0	0	0	0	0	0	0	0	0	0	550120000	348020000	0	0	0	0	0	0	0
AKT1S1	Q96B36	0	0	0	0	0	0	0	0	0	0	0	0	0	0	0	0	0	0	0	97198000	0	74596000	50935000	0	0	0	0	0	0	0	0	0	0	0	0	0	122870000	0	0	0	0	0	0	0	0	76643000	0	0
AKT2	P31751	0	0	0	0	0	0	0	0	0	0	0	0	0	0	0	84053000	144590000	40125000	0	0	0	0	0	0	0	0	0	0	0	0	0	0	0	0	0	0	0	0	0	99106000	267110000	55266000	0	0	0	0	0	0
AKTIP	Q9H8T0	0	0	0	0	0	0	0	0	0	0	0	0	0	0	0	0	0	0	0	0	0	0	0	0	0	0	0	0	0	0	0	0	0	0	0	0	0	0	0	0	0	0	0	0	0	0	0	0
ALAD	P13716	0	0	0	0	0	0	0	0	0	0	108740000	0	0	0	0	0	0	0	0	0	0	0	0	0	0	0	0	0	0	0	0	0	0	0	349900000	177990000	0	0	0	0	0	0	0	0	0	0	0	0
ALAS1	P13196	0	0	0	0	0	0	0	0	0	79309000	139660000	0	0	0	0	0	0	0	0	0	0	0	0	0	0	0	0	0	0	0	0	0	0	71891000	66123000	0	0	0	0	0	0	0	0	0	0	0	0	0
ALCAM	Q13740	443410000	329160000	189760000	76526000	145350000	181020000	73686000	214980000	179350000	353970000	203240000	227610000	146010000	0	0	0	0	0	0	0	0	0	0	0	579520000	277950000	215830000	123150000	170620000	172630000	161900000	238520000	229500000	304180000	376200000	215750000	118090000	0	0	0	0	0	0	0	0	0	0	0
ALDH16A1	Q8IZ83	0	0	101730000	330940000	210720000	256830000	145480000	146780000	0	0	0	0	0	0	0	0	0	0	0	0	0	0	0	0	0	0	84277000	293710000	370720000	265160000	172890000	247790000	0	110210000	0	0	0	0	0	0	0	0	0	0	0	0	0	0
ALDH18A1	P54886	99523000	269620000	247420000	65633000	55967000	29011000	30275000	0	328710000	531730000	118230000	1752800000	43306000000	8112700000	191100000	0	0	0	0	0	0	0	0	0	91805000	212740000	258050000	150590000	84987000	109300000	66396000	0	180080000	479670000	319290000	2984400000	30440000000	7976900000	398530000	0	0	0	0	0	0	0	0	0
ALDH1A1	P00352	0	0	0	0	0	0	0	0	0	0	0	0	0	0	0	0	0	0	0	0	0	0	0	0	0	0	0	0	0	0	0	0	0	0	0	0	0	0	0	0	0	0	0	0	0	0	0	0
ALDH1A3	P47895	346140000	331920000	325950000	382760000	373560000	169760000	214660000	142720000	286860000	275500000	993870000	8561600000	6321700000	2836200000	1068600000	1621300000	1675200000	858930000	758560000	1070300000	1113200000	1267000000	1316000000	1025200000	300510000	284290000	365690000	372860000	455260000	490070000	431770000	483500000	577050000	633030000	1243200000	6541700000	5146900000	2435500000	1062700000	1663300000	1311400000	651610000	452100000	737750000	851690000	903260000	999990000	961540000
ALDH1B1	P30837	41203000	56826000	42390000	0	0	0	0	0	62944000	86449000	344830000	3897000000	7748900000	481070000	0	19767000	0	0	0	0	0	0	0	0	17038000	86284000	46998000	22870000	0	0	0	0	120830000	198590000	384520000	3451300000	5483300000	285030000	74079000	102900000	0	0	0	0	0	0	0	0
ALDH2	P05091	0	0	0	0	0	0	0	0	0	0	0	1798500000	3716900000	0	0	0	0	0	0	0	0	0	0	0	0	0	0	0	0	0	0	0	0	0	0	2703800000	5314700000	215320000	0	0	0	0	0	0	0	0	0	0
ALDH3A2	P51648	225690000	225770000	242440000	177600000	121890000	0	0	0	0	0	0	0	0	0	0	0	0	0	0	0	0	0	0	0	238190000	279900000	297210000	68728000	0	0	0	0	0	0	0	0	0	0	0	0	0	0	0	0	0	0	0	0
ALDH4A1	P30038	0	0	0	0	0	0	0	0	0	0	0	0	0	0	0	0	857900000	931980000	350170000	376400000	78675000	0	0	0	0	0	0	0	0	0	0	0	0	0	0	0	0	0	0	69488000	999910000	1366500000	419220000	450080000	0	0	0	0
ALDH5A1	P51649	0	0	0	0	0	0	0	0	0	0	0	0	576380000	0	0	0	0	0	0	0	0	0	0	0	0	0	0	0	0	0	0	0	0	0	0	211200000	725730000	0	0	0	0	0	0	0	0	0	0	0
ALDH6A1	Q02252	0	0	0	0	0	0	0	0	0	0	0	0	0	0	0	0	295720000	0	0	0	0	0	0	0	0	0	0	0	0	0	0	0	0	0	0	0	0	0	219580000	0	94194000	0	0	0	0	0	0	0
ALDH7A1	P49419	0	0	0	0	0	0	0	0	0	0	0	0	3049700000	672000000	1644200000	787500000	241110000	166180000	0	0	0	0	0	0	0	0	0	0	0	0	0	0	0	0	0	11320000	1179900000	903100000	4105600000	1836400000	770670000	959950000	68979000	0	0	0	0	0
ALDH9A1	P49189	0	0	0	0	0	0	0	0	0	0	0	527310000	1362700000	0	2513900000	2305400000	734710000	210870000	0	0	0	0	0	0	0	0	0	0	0	0	0	0	0	0	0	361700000	1097500000	595360000	4815600000	2839000000	872690000	501920000	76677000	0	0	0	0	0
ALDOA	P04075	446790000	479130000	415640000	319440000	191360000	303250000	261610000	124590000	152310000	345500000	582330000	1467700000	148210000000	341010000000	34597000000	2918200000	640750000	626590000	1920700000	7248300000	3794500000	1527800000	2243300000	1881700000	470650000	465080000	409310000	434970000	296080000	120840000	224540000	102460000	387090000	631380000	605520000	2157100000	127520000000	220880000000	48751000000	3685000000	1076700000	617440000	1150900000	5778500000	2735000000	1585500000	1731800000	1026700000
ALDOC	P09972	0	0	0	0	0	0	0	0	0	0	0	0	7170800000	7951700000	1130000000	0	0	0	0	98830000	0	0	0	0	0	0	0	0	0	0	0	0	0	0	0	0	4808500000	6007000000	917360000	0	0	0	0	111130000	0	0	0	0
ALG1	Q9BT22	24333000	0	0	0	0	0	0	0	0	0	0	0	0	0	0	0	0	0	0	0	0	0	0	0	0	0	0	0	0	0	0	0	0	0	0	0	0	0	0	0	0	0	0	0	0	0	0	0
ALG11	Q2TAA5	0	0	0	0	0	0	0	0	0	0	0	0	0	0	0	0	0	0	0	0	0	0	0	0	0	0	0	0	0	0	0	0	0	0	0	0	0	0	0	0	0	0	0	0	0	0	0	0
ALG13	Q9NP73	0	0	0	0	0	0	0	0	0	0	0	0	0	0	0	0	0	0	0	216420000	366790000	397080000	0	0	0	0	0	0	0	0	0	0	0	0	0	0	0	0	0	0	0	0	0	258950000	395210000	252060000	0	0
ALG2	Q9H553	0	127260000	66642000	0	0	0	0	0	0	0	0	0	0	0	0	0	0	0	0	0	0	0	0	0	123290000	156400000	174570000	0	0	0	0	0	0	0	0	0	0	0	0	0	0	0	0	0	0	0	0	0
ALG5	Q9Y673	0	0	64094000	0	0	0	0	0	0	0	0	0	0	0	0	0	0	0	0	0	0	0	0	0	48297000	0	0	0	0	0	0	0	0	0	0	0	0	0	0	0	0	0	0	0	0	0	0	0
ALG9	Q9H6U8	0	0	0	0	0	0	0	0	0	0	0	0	0	0	0	0	0	0	0	0	0	0	0	0	0	0	0	0	0	0	0	0	0	0	0	0	0	0	0	0	0	0	0	0	0	0	0	0
ALKBH1	Q13686	0	0	0	0	0	0	0	0	0	0	0	0	0	0	0	0	143720000	182620000	0	0	0	0	0	0	0	0	0	0	0	0	0	0	0	0	0	0	0	0	0	0	179310000	161500000	0	0	0	0	0	0
ALKBH2	Q6NS38	0	0	0	0	0	0	0	0	0	0	0	0	0	0	0	0	0	0	0	0	0	0	127310000	0	0	0	0	0	0	0	0	0	0	0	0	0	0	0	0	0	0	0	0	0	0	0	0	0
ALKBH3	Q96Q83	0	0	0	0	0	0	0	0	0	0	0	0	0	0	0	0	0	0	0	0	0	0	133050000	0	0	0	0	0	0	0	0	0	0	0	0	0	0	0	0	0	0	0	0	0	0	0	0	0
ALKBH4	Q9NXW9	0	0	0	0	0	0	0	0	0	0	0	0	0	0	0	0	54946000	121530000	76831000	0	0	0	0	0	0	0	0	0	0	0	0	0	0	0	0	0	0	0	0	0	0	157220000	78552000	0	0	0	0	0
ALKBH5	Q6P6C2	70328000	105530000	36305000	0	0	0	0	0	0	0	0	0	0	0	0	69811000	174540000	0	67876000	75806000	0	253640000	216920000	173110000	104640000	126590000	76680000	0	0	0	0	0	0	0	0	0	0	0	0	71431000	115240000	76577000	72231000	116500000	88152000	0	147630000	124570000
ALKBH6	Q3KRA9	0	0	0	0	0	0	0	0	0	0	0	0	0	0	0	0	0	0	0	0	156650000	0	0	0	0	0	0	0	0	0	0	0	0	0	0	0	0	0	0	0	0	0	0	0	195320000	154440000	0	0
ALKBH7	Q9BT30	0	0	0	0	0	0	0	0	0	0	0	0	0	0	0	0	0	0	0	0	261430000	411290000	238740000	0	0	0	0	0	0	0	0	0	0	0	0	0	0	0	0	0	0	0	0	0	191240000	193660000	209940000	0
ALKBH8	Q96BT7	0	0	0	0	0	0	0	0	0	0	0	0	0	0	0	0	0	0	0	0	0	0	0	0	0	0	0	0	0	0	0	0	0	0	0	0	0	0	0	0	0	0	0	0	0	0	0	0
ALMS1	Q8TCU4	0	0	0	0	0	0	0	0	0	0	0	0	0	0	0	0	0	0	0	0	0	0	0	0	0	0	0	0	0	0	0	0	0	0	0	0	0	0	0	0	0	0	0	0	0	0	0	0
ALPK2	Q86TB3	0	0	0	0	0	0	0	0	0	0	0	0	0	0	0	0	0	0	0	0	0	0	0	0	0	0	0	0	0	0	0	0	0	0	0	0	0	0	0	0	0	0	0	0	0	0	0	0
ALYREF	Q86V81	0	322220000	211530000	318630000	0	0	0	0	0	0	0	0	0	0	0	0	0	0	0	82939000	0	177520000	151170000	0	64734000	0	185630000	211970000	0	0	0	0	0	0	0	0	305120000	0	53954000	0	0	0	0	127020000	0	223170000	108180000	0
AMD1	P17707	0	0	0	0	0	0	0	0	0	0	0	0	0	0	0	127310000	0	0	110930000	0	0	0	0	0	0	0	0	0	0	0	0	0	0	0	0	0	0	0	0	170170000	0	152840000	0	0	0	0	0	0
AMDHD2	Q9Y303	0	0	0	0	0	0	0	0	218460000	667240000	0	0	0	0	0	0	0	0	106470000	261000000	224860000	0	0	0	0	0	0	0	0	0	0	0	260350000	489780000	0	0	0	0	0	0	0	0	96454000	434610000	0	0	0	0
AMFR	Q9UKV5	44397000	74250000	0	0	0	0	0	0	0	0	0	0	0	0	0	0	0	0	0	0	0	0	0	0	0	0	0	0	0	0	0	0	0	0	0	0	0	0	0	0	0	0	0	0	0	0	0	0
AMMECR1	Q9Y4X0	0	0	0	0	0	0	0	0	0	0	0	0	0	0	0	0	0	0	0	0	0	0	0	0	0	0	0	0	0	0	0	0	0	0	0	0	0	0	0	0	0	0	0	0	0	0	0	0
AMN1	Q8IY45	0	0	0	0	0	0	0	0	0	0	0	0	0	0	0	0	0	0	0	0	0	0	0	0	0	0	0	0	0	0	0	0	0	0	0	0	0	0	0	0	0	0	0	0	0	0	0	0
AMOTL2	Q9Y2J4	0	0	0	0	0	0	0	0	0	0	0	0	0	0	0	0	0	0	0	0	0	0	0	0	0	0	0	0	0	0	0	0	0	0	0	0	0	0	0	0	0	0	0	0	0	0	0	0
AMPD2	Q01433	0	0	0	0	0	58073000	94017000	147830000	0	0	0	0	0	0	0	0	0	0	0	96117000	92359000	248490000	256010000	126370000	0	0	0	13980000	0	41914000	0	99796000	0	0	0	0	0	0	0	0	0	0	0	0	0	273420000	266030000	0
AMPD3	Q01432	0	0	0	0	0	0	0	0	0	0	0	0	0	0	0	0	0	0	0	0	0	0	0	0	0	0	0	0	0	0	0	0	0	0	0	0	0	0	0	0	0	0	0	0	0	0	0	0
AMZ2	Q86W34	0	0	0	0	0	0	0	0	0	0	0	0	0	0	0	0	0	0	0	395490000	165990000	0	0	0	0	0	0	0	0	0	0	0	0	0	0	0	0	0	0	0	0	0	69999000	368220000	209710000	0	0	0
ANAPC1	Q9H1A4	53195000	0	62614000	82237000	129610000	0	0	0	0	0	0	0	0	0	0	0	0	0	0	0	0	0	0	0	0	0	98762000	0	108080000	0	0	0	0	0	0	0	0	0	0	0	0	0	0	0	0	0	0	0
ANAPC10	Q9UM13	0	0	0	0	0	0	0	0	0	0	0	0	0	0	0	0	0	0	0	0	0	0	0	0	0	0	0	0	0	0	0	0	0	0	0	0	0	0	0	0	0	0	0	0	0	0	0	0
ANAPC13	Q9BS18	0	0	0	0	0	0	0	0	0	0	0	0	0	0	0	0	0	0	0	0	0	0	0	0	0	0	0	0	0	0	0	0	0	0	0	0	0	0	0	0	0	0	0	0	0	0	0	0
ANAPC15	P60006	0	0	0	0	0	0	0	0	0	0	0	0	0	0	0	0	0	0	0	0	0	0	0	0	0	0	0	0	0	0	0	0	0	0	0	0	0	0	0	0	0	0	0	0	0	0	0	0
ANAPC16	Q96DE5	0	0	0	0	0	0	0	0	0	0	0	0	0	0	0	0	0	0	0	0	0	0	0	0	0	0	0	0	0	0	0	0	0	0	0	0	0	0	0	0	0	0	0	0	0	0	0	0
ANAPC2	Q9UJX6	44051000	91611000	30933000	0	55008000	0	0	0	0	0	0	0	0	0	0	0	0	0	0	0	0	0	0	0	0	0	0	0	0	0	0	0	0	0	0	0	0	0	0	0	0	0	0	0	0	0	0	0
ANAPC4	Q9UJX5	53103000	60164000	48720000	59661000	69580000	0	0	0	0	0	0	0	0	0	0	0	0	0	0	0	0	0	0	0	84358000	61256000	0	94356000	74941000	0	0	0	0	0	0	0	0	0	0	0	0	0	0	0	0	0	0	0
ANAPC5	Q9UJX4	109460000	81248000	71279000	198440000	0	0	0	0	0	0	0	0	0	0	0	0	0	0	0	0	0	0	0	0	0	96677000	71797000	58287000	0	0	0	0	0	0	0	0	0	0	0	0	0	0	0	0	0	0	0	0
ANAPC7	Q9UJX3	353240000	359630000	436170000	230250000	64413000	0	0	0	0	0	0	0	0	0	0	0	0	0	0	0	0	0	0	0	220900000	308340000	132800000	143480000	0	0	0	0	0	0	0	0	0	0	0	0	0	0	0	0	0	0	0	0
ANKFY1	Q9P2R3	126150000	169050000	121310000	153830000	0	0	0	0	0	0	0	0	0	0	0	0	0	0	0	0	0	0	0	0	70364000	103070000	127280000	109190000	80865000	0	0	0	0	0	0	0	0	0	0	0	0	0	0	0	0	0	0	0
ANKHD1	Q8IWZ3	0	0	0	0	0	62538000	0	0	55114000	68947000	0	53346000	0	0	0	0	0	0	0	0	0	0	0	0	0	0	0	0	0	145970000	0	127680000	111210000	127850000	0	0	0	0	0	0	0	0	0	0	0	0	0	0
ANKLE2	Q86XL3	101810000	0	0	0	0	0	0	0	0	0	0	0	0	0	0	0	0	0	0	0	0	0	0	0	0	0	0	0	0	0	0	0	0	0	0	0	0	0	0	0	0	0	0	0	0	0	0	0
ANKMY2	Q8IV38	0	0	0	0	0	0	0	0	0	0	0	0	0	0	0	0	0	0	0	0	0	0	0	0	0	0	0	0	0	0	0	0	0	0	0	0	72162000	0	0	0	0	0	0	0	0	0	0	153990000
ANKRD10	Q9NXR5	0	0	0	0	0	0	0	0	0	0	0	0	0	0	0	0	0	0	0	0	0	0	0	0	0	0	0	0	0	0	0	0	0	0	0	0	0	0	0	0	0	0	0	0	0	0	0	0
ANKRD11	Q6UB99	0	0	0	0	0	0	0	0	0	0	0	0	0	0	0	0	0	0	0	0	0	0	0	0	0	0	0	0	0	0	0	0	0	0	0	0	0	0	0	0	0	0	0	0	0	0	0	0
ANKRD13A	Q8IZ07	129930000	0	0	0	0	0	0	0	0	0	0	0	0	0	0	0	0	0	0	0	0	0	0	0	245800000	0	0	0	0	0	0	0	0	0	0	0	0	0	0	0	0	0	0	0	0	0	0	0
ANKRD16	Q6P6B7	0	0	0	0	0	0	0	0	0	0	0	0	0	0	0	0	0	0	0	0	0	0	0	0	0	0	0	0	0	0	0	0	0	0	0	0	0	0	0	0	0	0	0	0	0	0	0	0
ANKRD17	O75179	191900000	169140000	147350000	185250000	0	81778000	132980000	70184000	389960000	204140000	641900000	160720000	63349000	0	0	0	0	0	0	0	0	248530000	0	0	167870000	158610000	119300000	0	156630000	51680000	139370000	228700000	176230000	322760000	296370000	629600000	550900000	0	0	80411000	0	0	0	0	224270000	272940000	385740000	237590000
ANKRD28	O15084	0	0	0	0	0	0	0	0	0	0	0	0	0	0	0	0	0	0	0	0	0	0	0	0	0	0	0	0	0	0	0	0	0	0	0	0	0	0	0	0	0	0	0	0	0	0	0	0
ANKRD39	Q53RE8	0	0	0	0	0	0	0	0	0	0	0	0	0	0	0	0	0	0	0	667260000	0	0	0	0	0	0	0	0	0	0	0	0	0	0	0	0	0	0	0	0	0	0	0	440040000	362880000	0	0	0
ANKRD40	Q6AI12	0	19031000	0	0	79203000	161580000	97301000	24869000	0	0	0	0	0	0	0	0	0	0	108280000	0	0	0	0	0	0	0	0	45907000	176680000	232550000	168420000	59847000	0	0	0	0	0	0	0	0	0	0	0	0	0	0	0	0
ANKRD49	Q8WVL7	0	0	0	0	0	0	0	0	0	0	0	0	0	0	0	0	0	0	0	0	0	0	0	0	0	0	0	0	0	0	0	0	0	0	0	0	0	0	0	0	0	0	0	0	0	0	0	0
ANKRD52	Q8NB46	0	0	0	0	0	0	0	0	0	0	0	0	0	0	0	0	0	0	0	0	0	0	0	0	0	0	0	0	0	0	0	0	0	0	0	0	0	0	0	0	0	0	0	0	0	0	0	0
ANKRD54	Q6NXT1	0	0	0	0	0	0	0	0	0	0	0	0	0	0	0	0	0	0	0	0	0	0	0	0	0	0	0	0	0	0	0	0	0	0	0	0	0	0	0	0	0	0	0	0	0	0	0	0
ANKS1A	Q92625	0	0	0	0	0	0	0	0	0	0	0	0	0	0	0	0	0	0	0	0	0	0	0	0	0	0	0	0	0	0	0	0	0	0	0	0	0	0	0	0	0	0	0	0	0	0	0	0
ANKZF1	Q9H8Y5	0	0	0	0	0	0	0	0	0	0	0	0	0	0	0	0	0	0	0	0	0	0	0	0	0	0	0	0	0	0	0	0	0	0	0	0	0	0	0	0	0	0	0	0	0	0	0	0
ANLN	Q9NQW6	216470000	189140000	164000000	166830000	0	64884000	126790000	257730000	337010000	353550000	231880000	288810000	276900000	0	32624000	78564000	128940000	148880000	325070000	311760000	274140000	170970000	253050000	70634000	436840000	323580000	247040000	151850000	195110000	268390000	273600000	303800000	286690000	815620000	626130000	687770000	451290000	235870000	131730000	132710000	204550000	315430000	464140000	656390000	604430000	492740000	377700000	300940000
ANO1	Q5XXA6	0	0	0	0	0	0	0	0	0	0	0	0	0	0	0	0	0	0	0	0	0	0	0	0	0	0	0	0	0	0	0	0	0	0	0	0	0	0	0	0	0	0	0	0	0	0	0	0
ANO10	Q9NW15	0	0	0	0	0	0	0	0	0	0	0	0	0	0	0	0	0	0	0	0	0	0	0	0	0	0	0	0	0	0	0	0	0	0	0	0	0	0	0	0	0	0	0	0	0	0	0	0
ANO6	Q4KMQ2	0	0	0	0	0	0	0	0	0	0	0	0	0	0	0	0	0	0	0	0	0	0	0	0	0	0	0	0	0	0	0	0	0	0	0	0	0	0	0	0	0	0	0	0	0	0	0	0
ANP32A	P39687	0	0	0	0	0	0	0	0	0	129350000	2408600000	132140000000	55537000000	2786000000	26912000	31425000	259150000	247970000	548170000	356360000	0	0	0	0	0	0	0	0	0	0	0	0	0	123980000	1625500000	64593000000	24762000000	590300000	63382000	44660000	270220000	120760000	406380000	315420000	57462000	0	0	0
ANP32B	Q92688	0	0	0	0	0	0	0	0	0	0	2075100000	83435000000	15835000000	1136000000	0	0	114500000	233440000	69861000	0	0	0	0	0	0	0	0	0	0	0	0	0	0	231510000	1728100000	56740000000	15261000000	1537500000	0	0	387180000	170360000	195810000	193580000	0	0	0	0
ANP32E	Q9BTT0	0	0	0	0	0	0	0	0	0	541740000	5293200000	7020100000	7566100000	2329600000	0	0	132510000	0	0	0	0	0	0	0	0	0	0	0	0	0	0	0	0	416500000	8325400000	5653600000	5076300000	1093700000	0	0	144670000	0	0	0	0	0	0	0
ANTXR1	Q9H6X2	0	0	0	0	0	0	0	0	0	0	0	0	0	0	0	0	0	0	0	0	0	0	0	0	0	0	0	0	0	0	0	0	0	0	0	0	0	0	0	0	0	0	0	0	0	0	0	0
ANXA1	P04083	3175900000	2914800000	1151100000	241870000	17059000	0	18661000000	41481000	0	0	0	50306000	0	0	0	6691700	991330000	118000000000	228150000000	100540000000	24657000000	9411000000	5933600000	1552500000	3468600000	1956300000	545740000	175130000	150900000	116970000	4630000	29023000	0	23251000	61625000	75398000	6841300	30019000	0	107640000	1809000000	153050000000	340020000000	123820000000	31299000000	6491400000	3777100000	2745600000
ANXA11	P50995	457490000	651580000	328030000	191020000	79735000	0	62509000	0	27940000	0	0	0	0	0	0	0	0	0	0	99192000	93298000	108940000	108330000	408180000	1916600000	1061700000	367980000	194740000	146240000	43642000	100370000	0	0	0	0	0	0	0	0	0	0	0	0	75663000	175530000	52356000	115720000	324190000
ANXA13	P27216	0	0	0	0	0	0	0	0	0	0	0	0	0	0	0	0	0	0	12162000	0	0	0	0	0	0	0	0	0	0	0	0	0	0	0	0	0	0	0	0	0	0	0	0	0	0	0	0	0
ANXA2	P07355	51132000000	27821000000	16785000000	12130000000	10768000000	7554900000	13537000000	8698500000	9309600000	7180200000	13221000000	14554000000	11107000000	9363300000	11665000000	17761000000	22895000000	78926000000	263720000000	162690000000	43582000000	22867000000	16633000000	23307000000	98106000000	45341000000	21403000000	12030000000	11714000000	9732400000	8382800000	7731400000	8443100000	8688400000	9049300000	9834000000	9825200000	14886000000	12960000000	17995000000	20641000000	72645000000	235430000000	186680000000	57783000000	24561000000	18916000000	20506000000
ANXA3	P12429	993450000	572360000	218170000	89991000	0	0	19288000000	0	0	0	0	0	0	0	0	233320000	23995000000	202099860000	54170000000	4117700000	1263600000	575230000	155240000	403820000	1231900000	734080000	198830000	18196000	0	74030000	6351200	0	0	0	0	0	0	0	0	362930000	24743000000	211538120000	65960000000	8376100000	1913200000	1551300000	1249400000	524390000
ANXA4	P09525	100230000	60746000	56589000	0	0	0	53201000	0	0	0	0	0	0	0	0	0	0	1742700000	2876800000	909310000	0	0	0	0	224570000	239100000	17812000	0	0	0	0	0	0	0	0	0	0	0	0	0	0	2546500000	9140600000	1173900000	165640000	0	0	0
ANXA5	P08758	2168300000	1652800000	771970000	0	79311000	0	6157900000	21816000	9177000	0	0	0	0	0	0	2638800000	87782000000	41675000000	4460600000	755570000	442660000	160040000	240630000	884480000	1778100000	785350000	308610000	126330000	76085000	32078000	57545000	0	7654300	74380000	0	13823000	0	0	0	3911800000	105520000000	84816000000	10151000000	2029500000	1361100000	990410000	898350000	833980000
ANXA6	P08133	1453800000	998090000	474990000	380600000	94428000	79499000	0	78831000	0	0	0	0	0	0	2268300000	2599500000	199140000	422640000	0	0	0	0	0	169830000	2473700000	1098200000	550950000	300970000	253670000	137940000	133300000	0	0	32543000	0	111230000	0	0	5725700000	3356600000	458340000	277570000	53359000	0	0	27472000	0	70119000
ANXA7	P20073	180360000	230190000	198180000	0	0	0	0	0	0	0	0	0	0	0	0	0	0	0	0	110900000	132310000	0	85675000	0	263870000	201380000	172420000	88848000	0	0	0	0	0	0	0	0	0	0	0	0	0	0	0	233080000	177580000	166500000	118390000	0
AP1AR	Q63HQ0	0	0	0	0	0	0	0	0	0	0	0	0	0	0	0	0	0	0	0	0	0	0	0	0	0	0	0	0	0	0	0	0	0	0	0	0	0	0	0	0	0	0	0	0	0	0	0	0
AP1B1	Q10567	635680000	560870000	458600000	345870000	334700000	221370000	136400000	64205000	447490000	361560000	162680000	0	0	0	0	0	0	0	0	0	0	0	0	0	759710000	492100000	580640000	488760000	412840000	289300000	121500000	103130000	154400000	142520000	81763000	0	0	0	0	0	0	0	0	0	0	0	0	0
AP1G1	O43747	495520000	436220000	436180000	419190000	144150000	88458000	0	67855000	74472000	0	0	0	0	0	0	0	0	0	0	0	0	0	0	0	390640000	526480000	452360000	263330000	235200000	107600000	0	135450000	93046000	41224000	0	0	0	0	0	0	0	0	0	0	0	0	0	0
AP1G2	O75843	0	0	0	0	0	0	0	0	0	0	0	0	0	0	0	0	0	0	0	0	0	0	0	0	0	0	0	0	0	0	0	0	0	0	0	0	0	0	0	0	0	0	0	0	0	0	0	0
AP1M1	Q9BXS5	975530000	796240000	453780000	311690000	303010000	139730000	28364000	65175000	369560000	369570000	127750000	0	0	0	0	0	0	0	0	0	0	0	0	0	757540000	553930000	488350000	318650000	358250000	160220000	56434000	79927000	275210000	165180000	43340000	0	0	0	0	0	0	0	0	0	0	0	0	0
AP1M2	Q9Y6Q5	0	77338000	0	0	0	0	0	32187000	0	0	0	0	0	0	0	0	0	0	0	0	0	0	0	0	0	0	0	0	0	0	0	0	0	0	0	0	0	0	0	0	0	0	0	0	0	0	0	0
AP1S1	P61966	0	0	0	0	0	0	0	38728000	0	0	0	0	0	0	0	0	0	0	0	0	0	0	0	0	0	0	0	0	0	0	0	0	0	0	0	0	0	0	0	0	0	0	0	0	0	0	0	0
AP1S2	P56377	0	0	0	0	0	0	0	0	0	0	0	0	0	0	0	0	0	0	0	0	0	0	0	0	0	0	0	0	0	0	0	0	0	0	0	0	0	0	0	0	0	0	0	0	0	0	0	0
AP1S3	Q96PC3	0	0	0	0	0	0	0	0	0	0	0	0	0	0	0	0	0	0	0	0	0	0	0	0	0	0	0	0	0	0	0	0	0	0	0	0	0	0	0	0	0	0	0	0	0	0	0	0
AP2A1	O95782	642920000	422630000	533540000	196580000	200300000	55014000	81528000	0	21711000	118760000	104330000	0	0	0	0	0	0	0	0	0	0	0	0	46698000	683510000	400360000	420230000	227270000	197430000	64631000	0	0	41134000	198160000	63345000	0	0	0	0	0	0	0	0	0	0	0	0	0
AP2A2	O94973	211810000	133030000	191190000	0	0	0	0	0	0	203140000	149280000	0	0	0	0	0	0	0	0	0	0	0	0	0	0	111760000	0	0	0	0	0	0	110640000	207010000	99029000	0	0	0	0	0	0	0	0	0	0	0	0	0
AP2B1	P63010	1709400000	1747900000	1528300000	999160000	752130000	764470000	524090000	462660000	914640000	1946300000	1350100000	675120000	0	0	0	0	0	0	101190000	98647000	145960000	108320000	0	0	1799700000	1388600000	1198200000	1238700000	819860000	681260000	604350000	562330000	762940000	2616400000	962110000	555070000	0	0	0	0	0	55958000	65740000	96980000	96689000	185740000	0	0
AP2M1	Q96CW1	213790000	262600000	139560000	0	0	0	0	174770000	45207000	200850000	66791000	0	0	0	0	0	0	0	0	0	0	0	0	0	389430000	179720000	0	0	0	0	0	0	54078000	443740000	214920000	0	0	0	0	0	0	0	0	0	0	0	0	0
AP2S1	P53680	0	85814000	86798000	0	0	0	0	0	0	0	0	0	0	0	0	0	0	0	0	0	0	0	0	0	0	0	0	0	0	0	0	0	0	42712000	0	0	0	0	0	0	0	0	0	0	0	0	0	0
AP3B1	O00203	1029100000	1053300000	922740000	356420000	222590000	273240000	225140000	112610000	0	173090000	0	0	51894000	0	0	0	0	46843000	195530000	0	0	0	0	0	664570000	565450000	725050000	422780000	264090000	290570000	202440000	162380000	0	268180000	0	16656000	182830000	0	0	0	0	69476000	143660000	0	0	0	0	0
AP3D1	O14617	964800000	646480000	476620000	466750000	665100000	564120000	73226000	180060000	0	0	0	0	0	0	0	0	0	0	0	0	0	0	0	0	460510000	565710000	495030000	230830000	294020000	134840000	119820000	80631000	0	0	0	0	0	0	0	0	0	0	0	0	0	0	0	0
AP3M1	Q9Y2T2	461410000	521410000	522320000	110370000	145900000	91895000	71845000	73700000	0	0	0	0	0	0	0	0	0	0	0	153160000	198660000	0	0	0	360730000	398690000	247870000	213730000	139580000	140340000	131200000	133950000	52663000	0	0	0	0	0	0	0	0	0	0	114260000	175720000	0	0	0
AP3M2	P53677	0	0	0	0	0	0	0	0	0	0	0	0	0	0	0	0	0	0	0	0	0	0	0	0	0	0	0	0	0	0	0	0	0	0	0	0	0	0	0	0	0	0	0	0	0	0	0	0
AP3S1	Q92572	342100000	358840000	318730000	208280000	154110000	168520000	179350000	146320000	0	0	0	0	0	0	0	0	288230000	387200000	227110000	215830000	0	0	0	811110000	344710000	269270000	298420000	238200000	256360000	170700000	259190000	121390000	88614000	0	0	0	0	0	0	0	0	287510000	0	176370000	0	97745000	0	694210000
AP4M1	O00189	0	0	0	0	0	0	0	0	0	0	0	0	0	0	0	0	0	0	0	0	0	0	0	0	0	0	0	0	0	0	0	0	0	0	0	0	0	0	0	0	0	0	0	0	0	0	0	0
AP4S1	Q9Y587	0	0	0	0	0	0	0	0	0	0	0	0	0	0	0	0	0	0	0	234000000	0	0	0	0	0	0	0	0	0	0	0	0	0	0	0	0	0	0	0	0	0	0	0	98151000	0	0	0	0
APBB2	Q92870	0	0	0	0	0	0	0	0	0	0	0	0	0	0	0	0	0	0	0	0	0	0	0	0	0	0	0	0	0	0	0	0	0	0	0	0	0	0	0	0	0	0	0	0	0	0	0	0
APC	P25054	0	0	0	0	0	0	0	0	0	0	0	0	0	0	0	0	0	0	0	0	0	0	0	0	0	0	0	0	0	0	0	0	0	0	0	0	0	0	0	0	0	0	0	0	0	0	0	0
APEH	P13798	0	0	0	0	0	0	0	0	462630000	18199000000	8008400000	590530000	202880000	0	0	0	0	0	0	0	0	0	0	0	0	0	0	0	0	0	0	0	342360000	17042000000	10953000000	843470000	0	0	0	0	0	0	0	0	0	0	0	0
APEX1	P27695	0	0	0	0	0	0	3232800000	0	0	0	0	0	0	0	0	212740000	7788600000	17774000000	9598200000	4797400000	2167500000	2201800000	2086600000	1464800000	0	0	0	0	0	0	0	0	0	0	0	0	0	0	0	394680000	9385000000	18787000000	11184000000	5352700000	3394200000	2625200000	2413100000	2127100000
API5	Q9BZZ5	1786300000	1664900000	1345100000	970370000	1092900000	840170000	605670000	0	60633000	139350000	74052000	0	0	0	687190000	401550000	465000000	922960000	937730000	585680000	561170000	581160000	533670000	780010000	2183100000	2151400000	1767200000	1248000000	895440000	607590000	404730000	255850000	0	76488000	78913000	74477000	67201000	197570000	1492900000	504330000	793830000	1025000000	964170000	1040900000	858700000	435260000	680370000	555680000
APIP	Q96GX9	0	0	0	0	0	0	0	0	0	0	0	0	0	0	0	0	0	0	0	0	0	0	0	0	0	0	0	0	0	0	0	0	0	0	0	0	0	0	46010000	0	0	0	0	0	0	0	0	0
APLP2	Q06481	0	0	0	0	0	0	0	0	0	0	0	0	0	0	0	0	0	0	0	0	0	0	0	0	0	0	0	0	0	0	0	0	0	0	0	0	0	0	0	0	0	0	0	0	0	0	0	0
APMAP	Q9HDC9	838050000	1325200000	1076500000	372950000	424160000	260460000	82126000	152660000	0	0	0	0	0	0	0	0	0	0	0	0	0	0	0	0	816100000	1145200000	949380000	737680000	585300000	444760000	347680000	402340000	83339000	156630000	0	0	0	0	0	0	0	0	0	0	0	0	0	0
APOB	P04114	87906000	67171000	115710000	293740000	201310000	111280000	0	0	0	0	0	0	0	0	0	0	0	0	0	0	0	0	0	0	0	0	254190000	221750000	176770000	84437000	0	0	0	0	0	0	0	0	0	0	0	0	0	0	0	0	0	0
APOBEC3B	Q9UH17	0	61881000	0	0	0	0	0	0	0	0	0	0	0	0	0	0	0	0	0	0	0	0	0	0	0	0	0	0	0	0	0	0	0	0	0	0	0	0	0	0	0	0	0	0	0	0	0	0
APOBEC3C	Q9NRW3	0	0	0	0	0	0	0	0	0	0	0	0	0	0	0	0	0	0	0	0	0	0	0	0	0	0	0	0	0	0	0	0	0	0	0	0	0	0	0	0	0	0	0	0	0	0	0	0
APOC3	P02656	60825000	119190000	229140000	106040000	0	0	0	0	0	0	0	0	0	0	0	0	0	0	0	0	0	0	0	0	0	0	0	0	0	0	0	0	0	0	0	0	0	0	0	0	0	0	0	0	0	0	0	0
APOO	Q9BUR5	88375000	93988000	82003000	56561000	0	0	0	0	0	0	0	0	0	0	0	0	0	0	0	0	0	0	0	0	112220000	82640000	0	0	0	0	0	0	0	0	0	0	0	0	0	0	0	0	0	0	0	0	0	0
APOOL	Q6UXV4	74767000	0	0	0	0	0	0	0	0	0	0	0	0	0	0	0	0	0	0	0	0	0	0	0	0	75772000	0	0	0	0	0	0	0	0	0	0	0	0	0	0	0	0	0	0	0	0	0	0
APP	P05067	77140000	67557000	59486000	39173000	0	0	0	41303000	78015000	109660000	134960000	0	69616000	0	0	0	0	0	0	0	0	0	0	0	0	126460000	87864000	66735000	64459000	32607000	0	78561000	145420000	232540000	222690000	170780000	0	0	0	29549000	49039000	39626000	47923000	107450000	66619000	0	0	0
APPBP2	Q92624	0	0	0	0	0	0	0	0	0	0	0	0	0	0	0	0	0	0	0	0	0	0	0	0	0	0	0	0	0	0	0	0	0	0	0	0	0	0	0	0	0	0	0	0	0	0	0	0
APPL1	Q9UKG1	0	42612000	0	0	0	0	0	0	0	0	0	0	0	0	0	0	0	0	0	0	0	0	0	0	0	0	0	0	0	0	0	0	0	0	0	0	0	0	0	0	0	0	0	0	0	0	0	0
APPL2	Q8NEU8	0	0	0	0	0	0	0	0	0	0	0	0	0	0	0	0	0	0	0	0	0	0	0	0	0	0	0	0	0	0	0	0	0	0	0	0	0	0	0	0	0	0	0	0	0	0	0	0
APRT	P07741	0	0	0	0	0	0	1610900000	0	0	0	0	0	0	0	0	0	1157600000	12686000000	2740100000	967450000	730940000	826570000	810320000	456230000	0	15412000	0	0	0	0	0	0	0	0	0	0	0	0	0	0	1305700000	12289000000	5689000000	837940000	604790000	1044000000	681700000	693640000
APTX	Q7Z2E3	0	0	0	0	0	0	0	0	0	0	0	0	0	0	0	0	0	0	0	0	0	0	0	0	0	0	0	0	0	0	0	0	0	0	0	0	0	0	0	0	0	0	0	0	0	0	0	0
AQR	O60306	169620000	235210000	160390000	140400000	0	0	0	0	0	0	0	0	0	0	0	0	0	0	0	0	0	0	0	0	90447000	166080000	158060000	0	94142000	0	0	0	0	0	0	0	0	0	0	0	0	0	0	0	0	0	0	0
ARAF	P10398	0	0	0	0	0	0	0	0	0	0	0	0	0	0	0	0	0	0	0	0	0	0	0	0	0	0	0	0	0	0	0	0	0	0	0	0	0	0	0	0	0	0	0	0	0	0	0	0
ARCN1	P48444	1161400000	835550000	796960000	753110000	1020100000	683590000	791420000	390930000	806680000	555590000	419830000	349650000	1172500000	1239400000	0	636680000	1022700000	1393200000	606180000	960060000	1017600000	1007200000	142080000	185850000	993580000	1139400000	757210000	630600000	810400000	690770000	529340000	615950000	359740000	544290000	526860000	273780000	1170400000	1596700000	150210000	667530000	884340000	880250000	489160000	1202300000	1184400000	401080000	181120000	94196000
ARF1	P84077	77802000	66148000	9386700	0	44100000	0	0	0	0	0	0	0	0	0	0	0	0	0	0	1993100000	17500000000	7751100000	1620700000	541030000	0	27486000	16647000	8162800	0	0	0	0	0	0	0	0	0	0	0	0	0	0	0	1944200000	13736000000	5761500000	2151900000	661980000
ARF3	P61204	0	0	0	0	0	0	0	0	0	0	0	0	0	0	0	0	0	0	0	0	926170000	0	0	0	0	0	0	0	0	0	0	0	0	0	0	0	0	0	0	0	0	0	0	0	1077300000	0	0	0
ARF4	P18085	485740000	413340000	356720000	241370000	138460000	107380000	0	0	0	0	0	0	0	0	0	0	0	0	0	0	4841800000	8067000000	2370500000	465990000	464490000	516000000	238590000	325560000	260830000	253300000	141380000	86354000	0	0	0	0	0	0	0	0	0	0	35833000	224860000	3881000000	6442100000	2006800000	896780000
ARF5	P84085	0	0	0	0	0	0	0	0	0	0	0	0	0	0	0	0	0	0	0	0	3607400000	4688600000	766980000	569270000	0	0	0	0	0	0	0	0	0	0	0	0	0	0	0	0	0	0	0	0	2428200000	1420600000	699790000	224050000
ARF6	P62330	0	0	0	0	0	0	0	0	0	0	0	0	0	0	0	0	0	0	0	0	44180000	1246500000	456160000	29945000	0	0	0	0	0	0	0	0	0	0	0	0	0	0	0	0	0	0	0	0	84666000	1394300000	447300000	43213000
ARFGAP1	Q8N6T3	119670000	325850000	332390000	84394000	0	0	0	0	0	0	0	0	0	0	0	0	0	0	0	285050000	207650000	98578000	0	0	107990000	244110000	283070000	75286000	0	0	0	0	0	0	0	0	0	0	0	0	0	0	0	316530000	289950000	0	0	0
ARFGAP2	Q8N6H7	101310000	81577000	0	0	0	0	0	0	0	0	153730000	154670000	0	0	0	152580000	187820000	182670000	227840000	482980000	145900000	196720000	0	0	117770000	0	0	0	0	0	0	0	0	0	161430000	222440000	143510000	0	0	122730000	80542000	146550000	103230000	213060000	143780000	240960000	0	0
ARFGAP3	Q9NP61	0	0	0	0	0	0	0	0	0	0	0	0	0	0	0	0	0	0	0	0	0	0	0	0	0	0	0	0	0	0	0	0	0	0	0	0	0	0	0	0	0	0	0	0	0	0	0	0
ARFGEF1	Q9Y6D6	0	0	0	0	0	0	0	0	0	0	0	0	0	0	0	0	0	0	0	0	0	0	0	0	0	0	0	0	0	0	0	0	0	0	0	0	0	0	0	0	0	0	0	0	0	0	0	0
ARFGEF2	Q9Y6D5	39201000	71233000	73580000	0	0	0	0	0	0	0	0	0	0	0	0	0	0	0	0	0	0	0	0	0	48219000	0	54967000	0	0	0	0	0	0	0	0	0	0	0	0	0	0	0	0	0	0	0	0	0
ARFGEF3	Q5TH69	0	0	0	0	0	0	0	0	0	0	0	0	0	0	0	0	0	0	0	0	0	0	0	0	0	0	0	0	0	0	0	0	0	0	0	0	0	0	0	0	0	0	0	0	0	0	0	0
ARFIP1	P53367	0	169700000	265680000	88824000	55541000	78927000	147050000	146250000	273460000	559970000	356910000	258240000	0	0	0	0	0	278760000	400360000	369560000	188710000	0	0	0	210460000	301340000	235870000	232110000	197190000	164120000	45758000	285470000	286830000	603310000	387800000	201620000	0	0	0	0	0	383490000	417470000	220170000	272950000	0	0	0
ARFIP2	P53365	31051000	125980000	82063000	0	0	0	0	42328000	86898000	14765000	57918000	0	0	0	0	0	0	0	0	0	0	0	0	0	0	61860000	103570000	137780000	0	0	45716000	0	37528000	87830000	112780000	0	0	0	0	0	0	0	0	0	0	0	0	0
ARFRP1	Q13795	0	38020000	0	0	0	0	0	0	0	0	0	0	0	0	0	0	0	0	0	0	0	0	0	0	0	0	0	0	0	0	0	0	0	0	0	0	0	0	0	0	0	0	0	0	0	0	0	0
ARG2	P78540	0	0	0	0	0	0	0	0	0	0	0	0	0	0	0	0	0	0	0	0	0	0	0	0	0	0	0	0	0	0	0	0	0	0	0	0	0	246800000	0	0	0	0	0	0	0	0	0	0
ARGLU1	Q9NWB6	79976000	0	0	0	0	0	0	0	0	0	0	0	241030000	0	0	0	116880000	231850000	137050000	160730000	0	169560000	0	0	0	0	0	0	0	0	0	0	0	107730000	118000000	107690000	0	290860000	0	153340000	175950000	0	139820000	159220000	154390000	0	116730000	0
ARHGAP1	Q07960	103970000	116060000	77431000	0	34501000	0	0	0	0	0	0	0	0	0	0	1023000000	173050000	0	0	87973000	0	0	0	0	121470000	122650000	90773000	0	21994000	0	0	0	0	0	0	0	0	0	45024000	1100300000	220980000	0	0	62489000	0	0	0	0
ARHGAP10	A1A4S6	0	0	0	0	0	0	0	0	0	0	0	0	0	0	0	0	0	0	0	0	0	0	0	0	0	0	0	0	0	0	0	0	0	0	0	0	0	0	0	0	0	0	0	0	0	0	0	0
ARHGAP12	Q8IWW6	45406000	0	0	0	0	0	0	0	0	0	0	0	0	0	0	0	93863000	0	74456000	0	0	0	0	0	44664000	0	0	0	0	0	0	0	0	0	0	0	0	0	0	0	78998000	109590000	135050000	66811000	0	0	0	0
ARHGAP17	Q68EM7	0	0	0	0	0	0	0	0	0	0	0	0	0	0	0	0	0	0	0	0	0	0	0	0	0	0	0	0	0	0	0	0	0	0	0	0	0	0	0	0	0	0	0	0	0	0	0	0
ARHGAP18	Q8N392	48185000	0	0	0	0	0	0	0	0	0	0	0	0	0	297770000	306890000	67752000	0	0	0	0	0	0	0	30724000	0	0	0	0	0	0	0	0	0	0	0	0	60352000	359190000	348990000	0	0	0	0	0	0	0	0
ARHGAP21	Q5T5U3	0	0	0	0	0	0	0	0	0	0	0	0	0	0	0	0	0	0	0	0	0	0	0	0	0	0	0	0	0	0	0	0	0	0	0	0	0	0	0	0	0	0	0	0	0	0	0	0
ARHGAP27	Q6ZUM4	0	0	0	0	0	0	0	0	0	0	0	0	0	0	0	0	0	0	0	0	0	0	0	0	0	0	0	0	0	0	0	0	0	0	0	0	0	0	0	0	0	0	0	0	0	0	0	0
ARHGAP29	Q52LW3	1064200000	1531800000	1050000000	767580000	551310000	474080000	241160000	116480000	63812000	51956000	90254000	0	0	0	0	98428000	194360000	255060000	275110000	340610000	324050000	309150000	386510000	301900000	856310000	1342300000	1054500000	930550000	495740000	397640000	216180000	130600000	81464000	88540000	0	108640000	0	0	0	144740000	201030000	317810000	341840000	353280000	366380000	327630000	426720000	194730000
ARHGAP35	Q9NRY4	0	0	0	0	0	0	0	0	0	0	0	0	0	0	0	0	0	0	0	0	0	0	0	0	0	0	0	0	0	0	0	0	0	0	0	0	0	0	0	0	0	0	0	0	0	0	0	0
ARHGAP4	P98171	100490000	103210000	0	0	0	0	0	0	0	0	0	0	0	0	0	0	0	0	0	0	0	0	0	0	22356000	0	0	0	0	0	0	0	0	0	0	0	0	0	0	0	0	0	0	0	0	0	0	0
ARHGAP45	Q92619	0	0	0	0	0	0	0	0	0	0	0	0	0	0	0	0	0	0	0	0	0	0	0	0	0	0	0	0	0	0	0	0	0	0	0	0	0	0	0	0	0	0	0	0	0	0	0	0
ARHGAP5	Q13017	0	0	0	0	0	0	0	0	0	0	0	0	0	0	0	0	0	0	0	0	0	0	0	0	0	0	0	0	0	0	0	0	0	0	0	0	0	0	0	0	0	0	0	0	0	0	0	0
ARHGAP8	P85298	0	0	0	0	0	0	0	0	0	0	0	0	0	0	0	0	0	0	0	0	0	0	0	0	0	0	0	0	0	0	0	0	0	0	0	0	0	0	0	0	0	0	0	0	0	0	0	0
ARHGDIA	P52565	0	0	0	0	0	0	238990000	0	0	0	0	0	0	0	0	8129100000	20793000000	4046700000	477560000	0	0	0	0	0	0	0	0	0	0	0	0	0	0	0	0	0	0	0	137300000	11598000000	17467000000	2414800000	350280000	0	0	0	0	0
ARHGDIB	P52566	0	0	0	0	0	0	0	0	0	0	0	0	0	0	0	0	0	0	0	0	0	0	0	0	0	0	0	0	0	0	0	0	0	0	0	0	0	0	0	0	0	0	0	0	0	0	0	0
ARHGEF1	Q92888	381410000	360020000	204040000	128420000	0	30877000	57469000	0	0	0	0	0	0	0	0	0	0	0	0	0	0	0	0	0	216090000	198710000	135950000	168610000	0	0	97414000	0	0	0	0	0	0	0	0	0	0	0	0	0	0	0	0	0
ARHGEF10	O15013	117480000	112800000	97276000	83230000	44753000	0	0	0	0	0	0	0	0	0	0	0	0	0	0	0	0	0	0	0	77010000	77106000	73655000	82942000	94712000	0	0	0	0	0	0	0	0	0	0	0	0	0	0	0	0	0	0	0
ARHGEF11	O15085	0	0	0	0	0	0	0	0	0	0	0	0	0	0	0	0	0	0	0	0	0	0	0	0	0	0	0	0	0	0	0	0	0	0	0	0	0	0	0	0	0	0	0	0	0	0	0	0
ARHGEF12	Q9NZN5	0	0	0	0	0	0	0	0	0	0	0	0	0	0	0	0	0	0	0	0	0	0	0	0	0	0	0	0	0	0	0	0	0	0	0	0	0	0	0	0	0	0	0	0	0	0	0	0
ARHGEF16	Q5VV41	60562000	172690000	0	0	0	0	0	0	0	0	132360000	126350000	189550000	0	0	0	69087000	0	0	0	0	0	0	0	41891000	119290000	0	0	0	0	0	0	0	0	0	292540000	324700000	0	31204000	35374000	0	0	0	138390000	0	0	0	0
ARHGEF18	Q6ZSZ5	0	0	0	0	0	0	0	0	0	0	0	0	0	0	0	0	0	0	0	0	0	0	0	0	0	0	0	0	0	0	0	0	0	0	0	0	0	0	0	0	0	0	0	0	0	0	0	0
ARHGEF2	Q92974	73104000	123500000	145000000	0	0	0	0	0	0	0	0	0	0	0	0	0	0	0	0	0	0	0	0	0	184380000	55498000	0	0	0	0	0	0	0	0	0	0	0	0	0	0	0	0	0	0	0	0	0	0
ARHGEF28	Q8N1W1	0	0	0	0	0	0	0	0	0	0	0	0	0	0	0	0	0	0	0	0	0	0	0	0	0	0	0	0	0	0	0	0	0	0	0	0	0	0	0	0	0	0	0	0	0	0	0	0
ARHGEF35	A5YM69	0	0	0	0	0	0	0	0	0	0	0	0	0	0	0	0	0	0	0	0	0	0	0	0	0	0	0	0	0	0	0	0	0	0	0	0	0	0	0	0	0	0	0	0	0	0	0	0
ARHGEF5	Q12774	0	0	0	0	0	0	0	0	0	0	0	0	0	0	0	0	0	0	0	0	0	0	0	0	0	0	0	0	0	0	0	0	0	0	0	0	0	0	0	0	0	0	0	0	0	0	0	0
ARHGEF7	Q14155	148520000	162850000	156580000	144040000	24821000	53968000	0	0	0	0	0	0	0	0	0	0	154790000	0	0	0	0	0	0	0	102570000	243940000	109430000	56490000	72203000	81951000	0	0	0	0	0	0	0	0	0	0	129690000	0	0	0	0	0	111970000	0
ARID1A	O14497	59944000	128320000	73454000	49466000	0	0	0	0	0	0	0	0	0	0	0	0	21644000	0	0	0	119520000	0	0	128220000	0	42902000	24090000	55916000	0	0	0	0	0	0	0	0	0	0	0	0	92766000	0	0	0	0	97950000	0	100670000
ARID1B	Q8NFD5	0	0	0	0	0	0	0	0	0	0	0	0	0	0	0	0	0	0	0	0	0	0	0	0	0	0	0	0	0	0	0	0	0	0	0	0	0	0	0	0	0	0	0	0	0	0	0	0
ARID2	Q68CP9	58954000	61725000	62650000	0	0	0	0	0	0	0	0	0	0	0	0	0	0	0	0	0	0	0	0	0	0	0	73509000	83010000	0	0	0	0	0	0	0	0	0	0	0	0	0	0	0	0	0	0	0	0
ARID4B	Q4LE39	0	0	0	0	0	0	0	0	45102000	88581000	0	0	0	0	0	0	0	0	0	0	0	0	0	0	0	0	0	0	0	0	0	51743000	50652000	70091000	68505000	0	0	0	0	0	0	0	0	0	0	0	0	0
ARIH1	Q9Y4X5	0	0	0	0	0	0	0	0	0	0	0	279560000	552870000	0	0	0	0	0	0	0	0	0	0	0	0	0	0	0	0	0	0	0	0	0	15015000	379120000	602560000	0	0	0	0	0	0	0	0	0	0	0
ARIH2	O95376	0	0	0	0	0	0	0	0	0	0	0	0	0	0	0	59441000	0	0	0	0	0	0	0	0	0	0	0	0	0	0	0	0	0	0	0	0	0	0	88609000	112370000	0	0	0	0	0	0	0	0
ARL1	P40616	200170000	163160000	215920000	282900000	250340000	279850000	0	0	0	0	0	0	0	0	0	0	0	0	0	950140000	223190000	172000000	0	0	161140000	137420000	228890000	258710000	0	288920000	0	0	0	0	0	0	0	0	0	0	0	0	0	588890000	398030000	0	0	0
ARL14EP	Q8N8R7	0	0	0	0	0	0	0	0	0	0	0	0	0	0	0	0	0	0	0	0	0	0	0	0	0	0	0	0	0	0	0	0	0	0	0	0	0	0	0	0	0	0	0	0	0	0	0	0
ARL15	Q9NXU5	0	0	0	0	0	0	0	0	0	0	0	0	0	0	0	0	0	0	0	0	0	0	0	0	0	0	0	0	0	0	0	0	0	0	0	0	0	0	0	0	0	0	0	0	0	0	0	0
ARL2	P36404	0	0	0	0	0	0	0	0	0	205160000	1012300000	153020000	0	0	0	0	0	0	0	317370000	129420000	0	0	0	0	0	0	0	0	0	0	0	0	122300000	594110000	228230000	0	0	0	0	0	0	0	472720000	191890000	0	0	0
ARL2BP	Q9Y2Y0	0	0	0	0	0	0	0	0	0	0	0	0	0	0	0	0	199760000	1535500000	610700000	0	0	0	0	0	0	0	0	0	0	0	0	0	0	0	0	0	0	0	0	0	0	787160000	0	330590000	0	0	0	0
ARL3	P36405	0	0	0	0	0	0	0	0	0	0	0	0	0	0	0	0	0	133670000	4933500000	42104000000	18795000000	1814500000	45990000	0	0	0	0	0	0	0	0	0	0	0	0	0	0	0	0	0	0	82222000	4219800000	24292000000	14152000000	1696900000	88764000	0
ARL5B	Q96KC2	0	0	0	0	0	0	0	0	0	0	0	0	0	0	0	0	0	0	0	0	0	0	0	0	0	0	0	0	0	0	0	0	0	0	0	0	0	0	0	0	0	0	0	0	0	0	0	0
ARL6	Q9H0F7	0	0	0	0	0	0	0	0	0	0	0	0	0	0	0	0	0	0	0	0	0	131920000	0	0	0	0	0	0	0	0	0	0	0	0	0	0	0	0	0	0	0	0	0	0	0	99785000	0	0
ARL6IP4	Q66PJ3	0	0	0	0	0	0	0	0	0	0	0	0	0	0	0	45194000	0	0	159130000	0	0	0	0	0	0	0	0	0	0	0	0	0	0	0	0	0	0	0	61724000	172330000	0	0	77911000	82476000	144360000	119960000	0	0
ARL6IP5	O75915	0	0	0	0	0	0	0	0	0	0	0	0	0	0	0	0	0	0	0	0	0	0	0	0	0	0	61497000	0	0	0	0	0	0	0	0	0	0	0	0	0	0	0	0	0	0	0	0	0
ARL8A	Q96BM9	0	0	0	0	0	0	0	0	0	0	0	0	0	0	0	0	0	0	0	0	0	0	0	0	0	0	0	0	0	0	0	0	0	0	0	0	0	0	0	0	0	0	0	0	0	0	0	0
ARL8B	Q9NVJ2	340290000	386760000	315810000	317940000	165830000	89364000	0	0	0	0	0	0	0	0	0	0	0	0	0	0	0	0	0	0	405170000	388070000	283850000	265920000	164590000	135170000	0	0	0	0	0	0	0	0	0	0	0	0	0	0	238560000	0	0	0
ARMC1	Q9NVT9	73398000	129890000	115710000	0	0	0	0	0	0	0	0	124660000	0	0	0	0	0	0	0	0	83417000	96545000	188130000	95820000	0	98380000	0	124960000	0	0	0	0	0	0	0	227730000	73839000	0	0	0	0	0	0	0	93596000	0	60366000	0
ARMC10	Q8N2F6	80014000	0	0	0	0	0	0	0	0	0	0	0	0	0	0	0	0	0	0	0	0	0	0	0	0	0	0	0	0	0	0	0	0	0	0	0	0	0	0	0	0	0	0	0	0	0	0	0
ARMC6	Q6NXE6	0	0	0	0	0	0	0	0	0	0	0	0	0	0	0	0	0	0	0	0	0	0	0	0	0	0	0	0	0	0	0	0	0	0	0	0	0	0	0	0	0	0	0	0	0	0	0	0
ARMC8	Q8IUR7	0	0	0	0	0	0	0	0	0	0	0	0	0	0	0	0	0	0	0	0	0	0	0	0	0	0	0	29988000	0	0	0	0	0	0	0	0	0	0	0	0	0	0	0	0	0	0	0	0
ARMC9	Q7Z3E5	0	0	0	0	0	0	0	0	0	0	0	0	0	0	0	0	0	0	0	0	0	0	0	0	0	0	0	0	0	0	0	0	0	0	0	0	0	0	0	0	0	0	0	0	0	0	0	0
ARMCX3	Q9UH62	0	0	0	0	0	0	0	0	0	0	0	0	0	0	0	0	0	0	0	0	0	0	0	0	0	0	0	0	0	0	0	0	0	0	0	0	0	0	0	0	0	0	0	0	0	0	0	0
ARMH3	Q5T2E6	0	0	0	0	0	0	0	0	0	0	0	0	0	0	0	0	0	0	0	0	0	0	0	0	0	0	0	0	0	0	0	0	0	0	0	0	0	0	204180000	0	0	0	0	0	0	0	0	0
ARMT1	Q9H993	0	0	0	0	0	0	0	0	0	0	0	0	0	0	0	1461600000	2088400000	435050000	0	0	0	0	0	0	0	0	0	0	0	0	0	0	0	0	0	0	0	0	0	1269900000	3209200000	542680000	0	0	0	0	0	0
ARNT	P27540	0	0	0	0	0	0	0	0	0	0	0	0	0	0	0	0	0	0	0	0	0	0	0	0	0	0	0	0	0	0	0	0	0	0	0	0	0	0	0	0	0	0	0	0	0	0	0	0
ARPC1A	Q92747	0	0	0	0	0	0	0	0	0	0	2616800000	7032100000	815510000	0	0	0	0	0	0	0	0	0	0	0	0	0	0	0	0	0	0	0	0	98807000	3581700000	10235000000	1148400000	0	0	0	0	0	0	0	0	0	0	0
ARPC1B	O15143	0	0	0	0	0	0	0	0	0	22266000	6096000000	12054000000	1419500000	0	0	0	0	0	36357000	27507000	0	0	0	0	0	0	0	0	0	0	0	0	0	132590000	8241800000	14114000000	2263800000	0	0	0	0	0	0	0	0	48633000	0	0
ARPC2	O15144	0	0	0	0	0	0	0	0	0	9275200	16521000000	27058000000	3524800000	39374000	0	0	0	6128400	3333400	8411600	0	0	0	0	0	0	0	0	0	0	0	0	0	46803000	13232000000	27194000000	3520300000	75993000	16337000	0	0	35210000	7649300	11193000	0	0	0	0
ARPC3	O15145	0	0	0	0	0	39961000	30438000	0	0	18992000	3390800000	4399900000	1146900000	0	0	0	0	0	0	0	0	123840000	461740000	0	0	0	0	0	0	0	0	0	0	0	1230600000	5502900000	278380000	0	0	0	0	0	0	0	0	0	198940000	0
ARPC4-TTLL3	F8WCF6	24620000	124430000	87055000	0	0	0	0	0	17644000	457370000	3833500000	20215000000	3412800000	0	0	8151400	0	0	0	0	0	10803000	0	0	66348000	91317000	93117000	16844000	25317000	0	19410000	0	58927000	343230000	12892000000	27368000000	3722900000	0	0	10975000	0	0	0	0	0	0	0	0
ARPC5	O15511	0	64117000	15160000	0	0	0	0	0	0	103270000	7984600000	5668200000	743660000	0	0	0	0	0	730560000	2523300000	138610000	0	0	0	0	0	0	0	0	0	0	0	0	142760000	6314400000	9819800000	1302200000	89177000	0	0	0	0	946090000	2668500000	0	0	0	0
ARPC5L	Q9BPX5	0	0	0	0	0	0	0	0	0	0	910280000	7830000000	141630000	0	0	0	0	0	0	0	0	0	0	0	0	0	0	0	0	0	0	0	0	63954000	2167400000	8080800000	75196000	0	0	0	0	0	40924000	0	0	0	0	0
ARPIN	Q7Z6K5	0	0	0	0	0	0	0	0	0	0	0	0	0	0	0	0	0	93981000	1009100000	247570000	0	0	0	0	0	0	0	0	0	0	0	0	0	0	0	0	0	0	0	0	0	258770000	892710000	218170000	0	0	0	0
ARPP19	P56211	0	0	0	0	0	0	0	0	0	0	0	0	0	0	0	0	0	553780000	1734800000	1609500000	801870000	889540000	880680000	647880000	0	0	0	0	0	0	0	0	0	0	0	0	0	0	0	0	0	646560000	2023700000	1863300000	929750000	945670000	867460000	704020000
ARRB1	P49407	0	0	0	0	0	0	0	0	0	0	50914000	117680000	0	0	0	154050000	40589000	0	0	0	0	0	0	0	0	0	0	0	0	0	0	0	0	0	122860000	187460000	151100000	0	31993000	131160000	0	0	0	0	0	0	0	0
ARRB2	P32121	0	0	0	0	0	0	0	0	0	0	0	0	0	0	0	0	0	0	0	0	0	0	0	0	0	0	0	0	0	0	0	0	0	0	0	0	0	0	0	0	0	0	0	0	0	0	0	0
ARRDC1	Q8N5I2	0	0	0	0	0	0	0	0	0	0	0	0	0	0	0	0	0	0	0	0	0	0	0	0	0	0	0	0	0	0	0	0	0	0	0	0	0	0	0	0	0	0	0	0	0	0	0	0
ARVCF	O00192	0	0	0	0	0	0	0	0	0	0	0	0	0	0	0	0	0	0	0	0	0	0	0	0	0	0	0	0	0	0	0	0	0	0	0	0	0	0	0	0	0	0	0	0	0	0	0	0
ASAP1	Q9ULH1	0	0	0	0	0	0	0	0	0	0	0	0	0	0	0	0	0	0	0	0	0	0	0	0	0	0	0	0	0	0	0	0	0	0	0	0	0	0	0	0	0	0	0	0	0	0	0	0
ASB3	Q9Y575	0	0	0	0	0	0	0	0	0	0	0	0	0	0	0	0	0	0	0	0	0	0	0	0	0	0	0	0	0	0	0	0	0	0	0	0	0	0	0	0	0	0	0	0	0	0	0	0
ASB6	Q9NWX5	77704000	0	0	0	0	0	0	0	0	0	0	0	0	0	0	0	0	0	0	0	0	0	0	0	0	0	0	0	0	0	0	0	0	0	0	0	0	0	0	0	0	0	0	0	0	0	0	0
ASB9	Q96DX5	0	0	0	0	0	0	0	0	0	0	0	0	0	0	0	0	0	0	0	0	0	0	0	0	0	0	0	0	0	0	0	0	0	0	0	0	0	0	0	0	0	0	0	0	0	0	0	0
ASCC1	Q8N9N2	0	0	0	0	0	0	0	0	0	0	0	0	0	0	0	121210000	348060000	165560000	0	0	0	0	0	0	0	0	0	0	0	0	0	0	0	0	0	0	0	0	0	0	366440000	128700000	0	0	0	0	0	0
ASCC2	Q9H1I8	0	0	0	66776000	0	0	0	0	0	0	0	0	0	0	0	0	0	0	0	0	0	0	0	0	85010000	0	102020000	0	0	0	0	0	0	0	0	0	0	0	0	0	0	0	0	0	0	0	0	0
ASCC3	Q8N3C0	370790000	512860000	267240000	98512000	0	0	0	0	0	0	0	0	0	0	0	0	0	0	0	0	0	0	0	0	386270000	166450000	278150000	62823000	0	0	0	0	0	0	0	0	0	0	0	0	0	0	0	0	0	0	0	0
ASF1A	Q9Y294	0	0	0	161880000	0	0	0	0	0	0	0	0	0	0	0	0	0	0	0	0	0	0	0	0	0	0	0	0	0	0	0	0	0	0	0	0	0	0	0	0	0	0	0	0	0	0	0	0
ASF1B	Q9NVP2	0	0	0	0	0	0	0	0	0	0	0	0	0	0	0	0	0	0	0	0	0	0	0	0	0	0	442850000	0	0	0	0	0	0	0	0	0	0	0	0	0	0	0	0	0	0	0	0	0
ASH2L	Q9UBL3	0	68599000	33867000	0	0	0	0	69798000	118140000	0	0	0	0	0	0	0	0	0	0	0	0	0	0	0	0	0	0	0	0	13742000	23140000	31464000	38725000	48978000	0	0	0	0	0	0	0	0	0	0	0	0	0	0
ASL	P04424	0	0	0	0	0	0	0	0	0	0	0	0	1998000000	1032200000	0	0	0	0	0	0	0	0	0	0	0	0	0	0	0	0	0	0	0	0	0	0	1753600000	805150000	0	0	0	0	0	0	0	0	0	0
ASMTL	O95671	0	0	0	0	0	0	0	0	0	0	176370000	2874300000	507430000	0	0	0	0	0	0	0	0	0	0	0	0	0	0	0	0	0	0	0	0	0	175410000	2303600000	852970000	0	0	0	0	0	0	0	0	0	0	0
ASNS	P08243	0	44982000	86099000	0	0	0	0	0	6306200	19153000	6910200	432180000	13825000000	4633500000	87761000	484500000	2604500000	1712700000	544540000	197620000	0	0	0	0	64486000	95097000	95548000	0	0	0	0	0	94672000	122780000	19033000	451250000	10925000000	4575600000	169330000	745990000	2592800000	1716300000	827300000	192930000	35452000	0	0	0
ASPH	Q12797	606150000	855090000	588310000	311690000	319430000	195350000	111630000	143370000	63823000	109000000	41026000	0	0	0	0	0	0	0	0	0	0	0	0	0	1047900000	700370000	611370000	376420000	209100000	194350000	134700000	175130000	185540000	236730000	127220000	109560000	0	0	0	0	0	0	0	0	0	0	0	0
ASPSCR1	Q9BZE9	0	0	0	0	0	0	0	0	76892000	116680000	0	0	0	0	0	0	0	0	0	0	0	0	0	0	0	0	0	0	0	0	0	0	51849000	251930000	0	0	0	0	0	0	0	0	0	0	0	0	0	0
ASRGL1	Q7L266	0	0	0	0	0	0	0	0	0	0	0	0	0	0	0	587850000	259720000	463750000	168720000	0	0	0	0	0	0	0	0	0	0	0	0	0	0	0	0	0	0	0	190210000	595660000	258030000	489310000	299230000	0	0	0	0	0
ASS1	P00966	0	0	0	0	0	0	0	0	0	0	0	0	0	0	0	0	213900000	245550000	199950000	287640000	482040000	694120000	695110000	813470000	0	0	0	0	0	0	0	0	0	0	0	0	0	494930000	206660000	0	0	0	0	0	295190000	762940000	493000000	637800000
ATAD1	Q8NBU5	582350000	618420000	352840000	319940000	0	0	0	0	0	0	0	0	0	0	0	0	0	0	0	0	0	0	0	0	372270000	414490000	286060000	156110000	0	0	0	0	0	0	0	0	0	0	0	0	0	0	0	0	0	0	0	0
ATAD2	Q6PL18	0	0	0	0	0	0	0	0	0	0	0	0	0	0	0	0	0	0	0	0	0	0	0	0	0	17787000	0	0	0	0	0	0	0	0	0	0	0	0	0	0	0	0	0	0	0	0	0	0
ATAD3A	Q9NVI7	4469800000	1764700000	762900000	346860000	291080000	179300000	224600000	0	0	0	0	0	0	0	0	0	0	0	81612000	156140000	114780000	263120000	389710000	780140000	3468900000	1271600000	526650000	276040000	310490000	192160000	71483000	45859000	0	0	0	0	0	0	0	0	0	0	57840000	100620000	0	93874000	310440000	480270000
ATAD3B	Q5T9A4	572830000	218610000	0	0	0	0	0	0	0	0	0	0	0	0	0	0	0	0	0	0	0	0	0	0	326370000	177120000	0	0	0	0	0	0	0	0	0	0	0	0	0	0	0	0	0	0	0	0	0	0
ATAT1	Q5SQI0	0	0	0	0	0	0	0	0	0	0	0	0	0	0	0	0	0	0	0	0	0	0	0	0	0	0	0	0	0	0	0	0	0	0	0	0	0	0	0	0	0	0	0	0	0	0	0	0
ATE1	O95260	0	0	0	0	0	0	0	0	0	0	73046000	101240000	317720000	0	0	0	0	0	0	0	0	0	0	0	0	0	0	0	0	0	0	0	0	205860000	0	122900000	332110000	0	0	0	0	0	0	0	0	0	0	0
ATF2	P15336	0	0	0	0	0	0	0	0	0	0	0	0	0	0	0	0	0	0	0	0	0	0	0	0	0	0	0	0	0	0	0	0	0	0	0	0	0	0	0	0	0	0	0	0	0	0	0	0
ATF7	P17544	0	0	0	0	0	0	0	0	0	0	0	0	0	0	0	0	0	0	0	0	0	0	0	0	0	0	0	0	0	0	0	0	0	0	0	0	0	0	0	0	0	0	0	0	0	0	0	0
ATF7IP	Q6VMQ6	0	0	0	0	0	0	0	0	0	0	0	0	0	0	0	0	0	0	0	0	0	0	0	0	0	0	0	0	0	0	0	0	0	0	0	0	0	0	0	0	0	0	0	0	0	0	0	0
ATG101	Q9BSB4	0	0	0	0	0	0	0	0	0	0	0	0	0	0	0	0	0	0	0	0	0	0	0	0	0	0	0	0	0	0	0	0	0	0	0	0	0	0	0	0	0	0	0	0	0	0	0	0
ATG13	O75143	0	0	0	0	0	0	0	0	0	0	0	0	0	0	0	0	0	0	0	0	0	0	0	0	0	0	0	0	0	0	0	0	0	0	0	0	0	0	0	0	0	0	0	0	0	0	0	0
ATG14	Q6ZNE5	0	0	0	0	0	0	0	0	0	0	0	0	0	0	0	0	0	0	0	0	0	0	0	0	0	0	0	0	0	0	0	0	0	0	0	0	0	0	0	0	0	0	0	0	0	0	0	0
ATG16L1	Q676U5	0	0	0	0	0	0	0	0	0	0	0	0	0	0	0	0	0	0	0	0	0	0	0	0	0	75753000	0	0	0	0	0	0	0	0	0	0	0	0	0	0	0	0	0	0	0	66788000	0	0
ATG3	Q9NT62	114610000	237140000	108130000	0	0	0	0	0	0	0	0	0	0	0	723740000	121580000	0	0	0	0	0	0	0	0	132800000	263190000	100210000	0	0	0	0	0	0	0	0	0	0	1238300000	2031800000	209000000	0	0	0	0	0	0	0	0
ATG4A	Q8WYN0	0	0	0	0	0	0	0	0	0	0	0	0	0	0	0	0	0	0	0	0	0	0	0	0	0	0	0	0	0	0	0	0	0	0	0	0	0	0	0	0	0	0	0	0	0	0	0	0
ATG4B	Q9Y4P1	0	0	0	0	0	0	0	0	0	0	0	0	0	0	653460000	1006300000	0	0	0	0	0	0	0	0	0	0	0	0	0	0	0	0	0	0	0	0	0	0	745370000	903150000	175670000	0	0	0	0	0	0	0
ATG5	Q9H1Y0	0	162980000	246520000	0	131090000	0	0	0	0	0	0	0	0	0	0	0	0	0	0	0	0	0	0	0	0	234390000	204020000	0	0	96614000	0	0	0	0	0	0	0	0	0	0	0	0	0	0	0	0	0	0
ATG7	O95352	0	0	0	0	0	0	0	0	0	338920000	1077700000	632510000	0	0	0	0	0	0	0	0	0	0	0	0	0	0	0	0	0	0	0	0	0	144760000	625020000	610470000	0	0	0	0	0	0	0	0	0	0	0	0
ATG9A	Q7Z3C6	0	74535000	0	0	0	0	0	0	0	0	0	0	0	0	0	0	0	0	0	0	0	0	0	0	0	0	0	0	0	0	0	0	0	0	0	0	0	0	0	0	0	0	0	0	0	0	0	0
ATIC	P31939	0	0	0	0	0	0	0	0	0	0	0	536950000	78878000000	68152000000	2892700000	281780000	153680000	0	0	0	0	0	0	0	0	0	0	0	0	0	0	0	0	0	0	1078400000	76447000000	68890000000	4263300000	307270000	203820000	0	0	0	30869000	0	0	0
ATL2	Q8NHH9	173670000	325550000	250910000	157510000	0	189850000	0	0	0	0	0	0	0	0	0	0	0	0	0	0	0	0	0	0	254380000	125680000	249860000	223110000	0	0	152980000	0	0	0	0	0	0	0	0	0	0	0	0	0	0	0	0	0
ATL3	Q6DD88	929670000	1287400000	1087300000	857930000	579260000	492010000	233930000	0	1081100000	0	0	0	0	0	0	0	0	0	0	0	0	0	0	0	773140000	1057600000	1152500000	708190000	625300000	432920000	154730000	0	848530000	0	0	0	0	0	0	0	0	0	0	0	0	0	0	0
ATN1	P54259	0	0	0	0	0	0	0	0	0	0	0	0	0	0	0	0	0	0	0	0	0	0	0	0	0	0	0	0	0	0	0	0	0	0	0	0	0	0	0	0	0	0	0	0	0	0	0	0
ATOX1	O00244	0	0	0	0	0	0	0	0	0	0	0	0	0	0	0	0	0	0	0	52523000	2318500000	42302600000	63719300000	6741400000	0	0	0	0	0	0	0	0	0	0	0	0	0	0	0	0	0	0	0	51078000	2699300000	42442060000	93676100000	8730200000
ATP13A1	Q9HD20	170600000	274230000	178780000	0	0	0	0	0	0	0	0	0	0	0	0	0	0	0	0	0	0	0	0	0	186280000	208200000	137860000	85442000	0	0	0	0	0	0	0	0	0	0	0	0	0	0	0	0	0	0	0	0
ATP13A3	Q9H7F0	0	0	0	0	0	0	0	0	0	0	0	0	0	0	0	0	0	0	0	0	0	0	0	0	0	0	0	0	0	0	0	0	0	0	0	0	0	0	0	0	0	0	0	0	0	0	0	0
ATP1A1	P05023	5532700000	5703800000	4348300000	3755200000	2169600000	1395800000	1075200000	539910000	382010000	150730000	96755000	0	0	0	0	0	0	0	0	0	0	0	0	1173400000	12638000000	6482200000	4933200000	3321400000	1975300000	1981200000	1183600000	645160000	380670000	123610000	36873000	0	0	0	0	0	0	0	0	0	0	0	0	647150000
ATP1A2	P50993	0	0	0	0	0	0	0	0	0	0	0	0	0	0	0	0	0	0	0	0	0	0	0	0	0	0	0	0	0	0	0	0	0	0	0	0	0	0	0	0	0	0	0	0	0	0	0	0
ATP1A3	P13637	0	0	0	0	0	0	0	0	0	0	0	0	0	0	0	0	0	0	0	0	0	0	0	0	95725000	0	0	0	0	0	0	0	0	0	0	0	0	0	0	0	0	0	0	0	0	0	0	0
ATP1B1	P05026	157790000	130890000	126180000	50168000	71121000	0	0	0	0	0	0	0	0	0	0	0	0	0	0	0	0	0	0	0	303620000	144170000	61462000	47424000	59828000	0	0	0	0	0	0	0	0	0	0	0	0	0	0	0	0	0	0	0
ATP1B3	P54709	1545900000	1044800000	799120000	557980000	303540000	251940000	182090000	0	0	0	0	0	0	0	0	0	0	0	0	0	0	0	0	154780000	1250500000	858020000	612830000	425740000	380290000	287360000	103160000	92758000	0	0	0	0	0	0	0	0	0	0	0	0	0	0	0	0
ATP2A2	P16615	5051800000	4131400000	4307800000	2508400000	1602800000	867790000	676420000	144000000	172240000	196600000	0	0	0	0	0	0	0	0	0	101790000	0	0	0	131960000	2767600000	3461300000	4121700000	2132500000	1102900000	883230000	181800000	164650000	0	0	0	0	0	0	0	0	0	0	0	0	0	0	0	0
ATP2B1	P20020	247840000	253540000	157410000	315660000	172210000	0	0	0	0	0	0	0	0	0	0	0	0	0	0	0	0	0	0	0	569570000	430230000	109920000	286370000	0	0	0	0	0	0	0	0	0	0	0	0	0	0	0	0	0	0	0	0
ATP2B4	P23634	0	0	0	0	0	0	0	0	0	0	0	0	0	0	0	0	0	0	0	0	0	0	0	0	0	0	0	0	0	0	0	0	0	0	0	0	0	0	0	0	0	0	0	0	0	0	0	0
ATP2C1	P98194	32955000	42618000	0	0	0	0	0	0	0	0	0	0	0	0	0	0	0	0	0	0	0	0	0	0	0	0	25144000	0	0	0	0	0	0	0	0	0	0	0	0	0	0	0	0	0	0	0	0	0
ATP5F1A	P25705	20141000000	16532000000	9569700000	7632700000	7688600000	8711700000	6617100000	8488800000	10294000000	9178400000	6529400000	4030200000	4928700000	1059600000	0	4141600000	3517500000	2363300000	1997600000	2106400000	2115700000	1877800000	1945000000	6626900000	18777000000	15927000000	13217000000	9490500000	8188500000	9081500000	8698500000	6668500000	8002400000	5601000000	5434100000	3923800000	3150200000	126640000	272360000	3405000000	2439400000	1707200000	1459500000	1400800000	1523100000	1725300000	2017200000	3240300000
ATP5F1B	P06576	21348000000	13773000000	7532100000	4066800000	2545100000	1843100000	1509600000	1886200000	6387200000	5842500000	1589300000	2504400000	4868300000	3226300000	19520000000	32294000000	4639700000	994550000	434290000	418030000	338650000	645810000	854100000	5018900000	13544000000	9570400000	6431800000	3055900000	2294800000	1633500000	1406000000	1364800000	2654400000	2441600000	1495800000	2613800000	4461600000	6536300000	42549000000	32500000000	4261300000	803990000	530550000	572750000	640590000	374440000	463150000	3019200000
ATP5F1C	P36542	4066000000	2262900000	1665000000	1083700000	860300000	609450000	546620000	556860000	695950000	732720000	470970000	74958000	0	0	0	0	0	0	0	0	0	0	0	355570000	4280300000	2860100000	1696300000	1118700000	932980000	869340000	576160000	592870000	520620000	391030000	299720000	59578000	0	0	0	0	0	0	0	0	0	0	0	272620000
ATP5F1D	P30049	884600000	152510000	71219000	117210000	0	0	0	0	0	0	0	0	0	0	0	0	0	1257900000	1384000000	480220000	100730000	126020000	103000000	0	805850000	478730000	280090000	119880000	0	0	0	0	0	0	0	0	0	0	0	0	0	1364400000	1756400000	538540000	331190000	182910000	148820000	0
ATP5F1E	P56381	0	0	0	0	0	0	0	0	0	0	0	0	0	0	0	0	0	0	0	0	0	0	0	0	0	0	0	0	0	0	0	0	0	0	0	0	0	0	0	0	0	0	545090000	0	0	0	0	0
ATP5IF1	Q9UII2	0	0	0	0	0	0	0	0	0	0	0	0	0	0	0	121990000	203070000	599260000	235220000	429470000	394650000	508590000	215470000	425360000	0	0	0	0	0	0	0	0	0	0	0	0	0	0	0	80619000	499480000	548260000	310460000	318590000	403650000	276530000	370900000	0
ATP5MD	Q96IX5	692210000	694510000	500670000	273830000	223430000	152230000	77744000	0	50908000	88588000	0	0	0	0	0	0	0	0	0	0	0	0	0	229780000	1082900000	892410000	531430000	235070000	206670000	126510000	118060000	91483000	90248000	97626000	0	0	0	0	0	0	0	0	0	0	0	0	0	223870000
ATP5ME	P56385	843690000	815140000	451730000	275420000	199870000	0	115440000	0	0	0	0	0	0	0	0	0	0	0	0	0	0	283420000	0	792470000	1039200000	993250000	558890000	348700000	229010000	0	127540000	0	0	0	0	0	0	0	0	0	0	0	0	0	0	302400000	0	0
ATP5MF	P56134	0	0	0	0	0	0	0	0	0	0	0	0	0	0	0	0	0	0	0	0	0	0	0	0	0	0	0	0	0	0	0	0	0	0	0	0	0	0	0	0	0	0	0	0	0	0	0	0
ATP5MF-PTCD1	G3V325	0	178030000	102070000	0	0	0	0	0	0	0	0	0	0	0	0	0	0	0	0	0	0	0	0	0	721530000	933260000	527710000	0	0	101960000	0	0	0	0	0	0	0	0	0	0	0	0	0	0	0	0	0	0
ATP5MG	O75964	2963200000	1564800000	1333800000	771630000	358130000	480130000	300960000	345000000	169110000	178160000	0	0	0	0	0	0	0	0	0	0	0	0	0	197120000	2499000000	1827200000	1066500000	736210000	494760000	217630000	212020000	156830000	156430000	177920000	0	0	0	0	0	0	0	0	0	0	0	0	0	487080000
ATP5O	P48047	6157200000	3516000000	2024700000	622160000	701270000	517320000	313890000	256300000	304130000	240700000	0	0	0	0	0	0	0	0	0	0	0	0	57413000	893910000	5438700000	4914600000	2494700000	925440000	778280000	530720000	326310000	262500000	236400000	0	0	0	0	0	0	0	0	0	0	0	0	112290000	0	794590000
ATP5PB	P24539	429150000	287020000	286560000	107420000	0	0	0	0	0	0	0	0	0	0	0	0	0	0	0	0	0	0	0	0	649860000	304310000	291790000	144460000	0	290170000	0	0	0	0	0	0	0	0	0	0	0	0	0	0	0	0	0	0
ATP5PD	O75947	2491000000	1075600000	734980000	475900000	483320000	313620000	0	203860000	283170000	0	114510000	0	0	0	0	0	0	68619000	111990000	592430000	1123000000	1450000000	1357000000	1859200000	1313200000	1434300000	615430000	278520000	260910000	0	0	0	0	134150000	0	164840000	0	0	0	0	0	85783000	165770000	478160000	671720000	924000000	1168700000	1013000000
ATP5PF	P18859	2127200000	1435500000	454520000	178390000	125800000	0	0	0	0	0	0	0	0	0	0	0	0	0	0	307070000	2842200000	7128100000	6987200000	2032400000	1905300000	1207700000	441960000	399980000	63956000	0	0	0	0	0	0	0	0	0	0	0	0	0	0	235900000	3671200000	6967700000	5089400000	2729900000
ATP6AP1	Q15904	204890000	201430000	179410000	0	0	0	0	0	0	0	0	0	0	0	0	0	0	0	0	0	0	0	0	0	138210000	144710000	176220000	0	0	0	0	0	0	0	0	0	0	0	0	0	0	0	0	0	0	0	0	0
ATP6AP2	O75787	95412000	212960000	153840000	0	0	0	0	0	0	0	0	0	0	0	0	0	0	0	0	0	0	0	0	0	237640000	145380000	152770000	122280000	0	0	0	0	0	0	0	0	0	0	0	0	0	0	0	0	0	0	0	0
ATP6V0A1	Q93050	242640000	247810000	148080000	84006000	0	0	0	0	0	0	0	0	0	0	0	0	0	0	0	0	0	0	0	0	317970000	301490000	156850000	0	0	0	0	0	0	0	0	0	0	0	0	0	0	0	0	0	0	0	0	0
ATP6V0A2	Q9Y487	0	0	0	0	0	0	0	0	0	0	0	0	0	0	0	0	0	0	0	0	0	0	0	0	0	0	0	0	0	0	0	0	0	0	0	0	0	0	0	0	0	0	0	0	0	0	0	0
ATP6V0D1	P61421	367480000	314680000	338330000	342920000	0	0	0	0	0	0	0	0	0	0	0	0	0	0	242690000	0	0	0	0	0	531540000	498850000	387820000	285370000	0	0	0	0	0	0	0	0	0	0	0	0	0	0	179220000	0	0	0	0	0
ATP6V0D2	Q8N8Y2	0	0	0	0	0	0	0	0	0	0	0	0	0	0	0	0	0	0	0	0	0	0	0	0	0	0	0	0	0	0	0	0	0	0	0	0	0	0	0	0	0	0	0	0	0	0	0	0
ATP6V1A	P38606	258360000	0	154480000	215590000	0	153340000	233750000	1415900000	1708300000	473700000	290610000	33360000	0	0	1184700000	648020000	0	0	0	0	0	0	0	0	125310000	189040000	209900000	176060000	169540000	74432000	445040000	2184000000	2419300000	394550000	286220000	38002000	0	86163000	2780700000	1040900000	106900000	0	0	0	0	0	0	0
ATP6V1B2	P21281	40554000	0	0	0	0	0	160270000	1506700000	1685700000	569480000	290120000	105050000	0	0	0	511930000	761320000	101990000	49423000	26598000	0	0	0	0	0	0	0	0	0	0	35563000	1285600000	1400100000	321510000	145870000	57390000	0	0	0	610770000	1150900000	434610000	52293000	0	0	0	0	0
ATP6V1C1	P21283	47722000	36513000	0	0	0	0	0	0	109440000	345660000	452770000	183150000	0	0	0	232260000	686120000	0	0	0	0	0	0	0	51279000	13109000	0	0	0	0	0	0	111540000	419220000	733170000	194720000	131060000	0	0	230370000	663750000	0	0	0	0	0	0	0
ATP6V1D	Q9Y5K8	40151000	122290000	0	0	0	0	0	301570000	494350000	0	0	0	648730000	0	0	0	0	0	0	0	0	0	0	0	0	0	0	0	0	0	0	394220000	385730000	0	0	93803000	818500000	0	0	0	0	0	0	0	0	0	0	0
ATP6V1E1	P36543	279120000	183250000	106030000	0	0	0	418870000	2292900000	1960800000	484910000	838150000	523440000	260200000	0	0	0	0	0	182020000	252350000	0	0	189650000	0	508330000	177930000	0	0	0	0	0	2415300000	2695400000	734790000	1253300000	695530000	150210000	0	0	0	0	0	196850000	896500000	0	0	196900000	0
ATP6V1F	Q16864	70296000	67473000	48140000	0	0	0	78377000	535580000	378530000	0	0	121780000	603740000	0	0	0	0	186950000	0	1007600000	2444200000	751240000	0	0	128220000	85883000	75582000	0	0	0	113700000	350630000	123720000	69282000	0	158840000	819290000	0	0	0	0	0	123460000	864780000	1781600000	1308700000	170020000	0
ATP6V1G1	O75348	178810000	137570000	0	0	0	0	170750000	730870000	946870000	742310000	1161000000	474010000	192160000	0	0	0	0	162870000	102540000	280510000	706140000	945350000	1091800000	533220000	319900000	174440000	67193000	0	0	0	125700000	965220000	886210000	566190000	896620000	488360000	314370000	0	0	0	0	0	0	421600000	1132000000	1336100000	1627600000	745130000
ATP6V1H	Q9UI12	150760000	137520000	141780000	0	0	0	0	816650000	620620000	30121000	0	0	0	0	0	0	0	0	0	0	0	0	0	0	0	119280000	0	0	0	0	0	508540000	811790000	133950000	0	0	0	0	0	0	0	0	0	0	0	0	0	0
ATPAF1	Q5TC12	0	0	0	0	0	0	0	0	0	0	0	568740000	658380000	0	0	0	0	0	0	0	0	0	0	0	0	0	0	0	0	0	0	0	0	0	0	382600000	604960000	0	0	0	0	0	0	0	0	0	0	0
ATPAF2	Q8N5M1	0	0	0	0	0	0	0	0	0	0	0	0	82742000	0	0	0	0	0	0	0	85780000	0	0	0	0	0	0	0	0	0	0	0	0	0	0	0	0	0	0	0	0	0	0	80951000	147470000	0	0	0
ATR	Q13535	0	0	0	0	0	0	0	0	0	0	0	0	0	0	0	0	0	0	0	0	0	0	0	0	0	0	0	0	0	0	0	0	0	0	0	0	0	0	0	0	0	0	0	0	0	0	0	0
ATRIP	Q8WXE1	0	0	0	0	0	0	0	0	0	0	0	0	0	0	0	0	0	0	0	0	0	0	0	0	0	0	0	0	0	0	0	0	0	0	0	0	0	0	0	0	0	0	0	0	0	0	0	0
ATRN	O75882	0	0	0	0	0	0	0	0	0	0	0	0	0	0	0	0	0	0	0	0	0	0	0	0	0	0	0	0	0	0	0	0	0	0	0	0	0	0	0	0	0	0	0	0	0	0	0	0
ATRX	P46100	0	0	0	0	0	0	0	0	0	0	0	0	0	0	0	0	0	0	0	0	0	0	0	0	109010000	41595000	0	0	0	0	0	0	0	0	0	0	0	0	0	0	0	0	0	0	0	0	0	0
ATXN10	Q9UBB4	371330000	598160000	528280000	251950000	239890000	112830000	127430000	0	0	0	23349000	0	0	0	0	0	0	0	0	0	0	0	0	83035000	348170000	382350000	339850000	253290000	190460000	101170000	97872000	0	0	0	0	0	0	0	0	0	0	0	0	0	0	0	0	0
ATXN2	Q99700	83883000	53299000	41754000	0	25582000	0	0	0	0	39628000	36390000	116370000	0	0	0	74705000	224020000	109030000	119480000	130700000	114420000	100050000	135710000	102440000	81543000	88728000	136660000	39703000	78322000	0	21205000	0	55282000	61443000	29778000	61344000	124640000	0	56481000	44449000	106920000	252010000	144770000	201230000	208020000	249660000	182870000	217640000
ATXN2L	Q8WWM7	229110000	257860000	203860000	225920000	252480000	235690000	255170000	306680000	362020000	540570000	514340000	459350000	520610000	0	0	395830000	500880000	586800000	598550000	880010000	835830000	941620000	1294500000	1016900000	228240000	254430000	249130000	306950000	329730000	298410000	288050000	401450000	479540000	425290000	506270000	467600000	525210000	295450000	121730000	221990000	436340000	551830000	512550000	930950000	919310000	1132900000	1342000000	822800000
ATXN3	P54252	0	0	0	0	0	0	0	0	0	0	0	0	0	0	0	0	0	0	0	0	0	0	0	0	0	0	0	0	0	0	0	0	0	0	0	0	0	0	0	0	0	0	0	0	0	0	0	0
ATXN7L3B	Q96GX2	0	0	0	0	0	0	0	0	0	0	0	0	0	0	0	0	0	0	0	0	0	0	0	0	0	0	0	0	0	0	0	0	0	0	0	0	0	0	0	0	0	0	0	0	0	0	0	0
AUH	Q13825	0	0	0	0	0	0	0	0	0	0	0	0	0	0	0	262460000	309670000	0	0	0	0	0	0	0	0	0	0	0	0	0	0	0	0	0	0	0	0	0	0	288310000	430290000	212810000	0	0	0	0	0	0
AUP1	Q9Y679	203640000	206940000	186100000	90521000	0	0	0	0	0	0	0	0	0	0	0	0	0	0	0	0	0	0	0	0	91282000	248070000	224600000	119430000	0	0	0	0	0	0	0	0	0	0	0	0	0	0	0	0	0	0	0	0
AURKA	O14965	0	0	0	0	0	0	0	0	0	0	0	0	0	0	0	0	0	0	0	0	0	0	0	0	0	0	60014000	0	0	0	0	0	0	0	0	0	0	0	0	0	0	0	0	0	0	0	0	0
AURKB	Q96GD4	98362000	88574000	70529000	58140000	0	0	0	0	0	0	0	0	0	0	0	0	0	0	0	0	0	0	0	13869000	0	78693000	73479000	0	0	0	0	0	0	0	0	0	0	0	0	0	0	0	0	0	0	0	0	0
AUTS2	Q8WXX7	0	0	0	0	0	0	0	0	0	0	0	0	0	0	0	0	0	0	0	0	0	0	0	0	0	0	0	0	0	0	0	0	0	0	0	0	0	0	0	0	0	0	0	0	0	0	0	0
AVEN	Q9NQS1	0	0	0	0	0	0	0	0	0	0	0	0	0	0	0	0	0	0	0	0	0	0	0	0	0	0	0	0	0	0	0	0	0	0	0	0	0	0	0	0	0	0	0	0	0	0	0	0
AVL9	Q8NBF6	0	0	0	0	0	0	0	0	0	0	0	0	0	0	0	0	0	0	0	0	0	0	0	0	0	0	0	0	0	0	0	0	0	0	0	0	0	0	0	0	0	0	0	0	0	0	0	0
AXL	P30530	0	0	0	0	0	0	0	0	0	0	0	0	0	0	0	0	0	0	0	0	0	0	0	0	0	0	0	0	0	0	0	0	0	0	0	0	0	0	0	0	0	0	0	0	0	0	0	0
B2M	P61769	0	0	0	0	0	0	0	0	0	0	0	0	0	0	0	0	0	0	0	0	0	0	0	0	0	0	0	0	0	0	0	0	0	0	0	0	0	0	0	0	0	0	0	0	0	0	0	0
B3GAT3	O94766	0	63698000	0	0	0	0	0	0	0	0	0	0	0	0	0	0	0	0	0	0	0	0	0	0	0	0	0	0	0	0	0	0	0	0	0	0	0	0	0	0	0	0	0	0	0	0	0	0
B3GLCT	Q6Y288	0	0	0	0	0	0	0	0	0	0	0	0	0	0	0	119540000	265200000	0	0	0	0	0	0	0	0	0	0	0	0	0	0	0	0	0	0	0	0	0	0	203090000	103510000	0	0	0	0	0	0	0
B4DKP9	B4DKP9	0	0	0	0	0	0	0	0	0	0	0	0	0	0	0	0	0	0	0	0	0	0	0	0	0	0	0	0	0	0	0	0	0	0	0	0	0	0	0	0	0	0	0	0	0	0	0	0
B4DLN1	B4DLN1	80927000	99331000	180100000	210910000	40575000	0	144690000	0	27143000	83685000	107930000	299910000	326750000	378960000	1471900000	3822900000	3390800000	785390000	553900000	1664200000	1013800000	335350000	255850000	0	78476000	128550000	258300000	222080000	63457000	0	0	62106000	0	0	178060000	339660000	301740000	720570000	2118500000	4583600000	3471700000	1239800000	566110000	1241300000	1034400000	395530000	329690000	98086000
B4DNN6	B4DNN6	0	0	0	0	0	0	0	0	0	0	0	0	0	0	0	0	0	0	0	0	0	0	0	0	0	0	0	0	0	0	0	0	0	0	0	0	0	0	0	0	0	0	0	0	0	0	0	0
B4E1H9	B4E1H9	0	0	0	0	0	0	0	0	0	0	0	0	0	0	0	0	0	0	0	0	0	0	0	0	0	0	0	0	0	0	0	0	0	0	0	0	0	0	0	0	0	0	0	0	0	0	0	0
B4E2Y9	B4E2Y9	0	0	0	0	0	0	0	0	0	0	0	0	0	0	0	0	0	0	0	0	0	0	0	0	0	0	0	0	0	0	0	0	0	0	0	0	0	0	0	0	0	0	0	0	0	0	0	0
BABAM1	Q9NWV8	0	0	0	0	0	0	0	0	0	0	0	0	0	0	0	0	0	0	0	0	0	0	0	0	0	0	0	0	0	0	0	0	0	0	0	0	66847000	0	0	0	0	0	0	0	0	0	0	0
BABAM2	Q9NXR7	124370000	111920000	0	0	0	0	0	0	0	0	0	0	0	0	0	0	0	0	0	0	0	0	0	0	137850000	50475000	34627000	0	0	0	0	0	0	0	0	0	0	0	0	0	0	0	0	0	0	0	0	0
BAD	Q92934	0	0	0	0	0	0	0	0	0	0	0	0	0	0	0	0	0	0	0	0	0	0	0	0	0	0	0	0	0	0	0	0	0	0	0	0	0	0	0	0	0	0	0	0	0	0	0	0
BAG1	Q99933	0	0	0	0	0	0	0	0	0	0	0	0	0	0	0	0	0	0	0	0	0	0	0	0	0	0	0	0	0	0	0	0	0	0	111290000	91341000	0	0	0	0	0	0	0	0	0	0	0	0
BAG2	O95816	769750000	992460000	725510000	878670000	960310000	1037600000	1286300000	2159100000	1835500000	2708900000	2088500000	1855400000	614540000	0	167090000	399810000	759560000	1027200000	792970000	853260000	547050000	358130000	0	0	724610000	1214300000	1055800000	1275900000	1315600000	1620700000	2060000000	3010600000	3948100000	2781600000	1138000000	1056300000	697460000	0	0	151850000	633900000	837220000	592020000	777380000	522700000	186580000	0	0
BAG3	O95817	0	0	0	6824600	4534600	0	126070000	630110000	1721100000	1727200000	489050000	436510000	12883000	0	0	50695000	150390000	90413000	277970000	412460000	763080000	1494000000	1236800000	1082600000	24819000	60294000	0	154010000	30682000	87270000	1082400000	2523900000	7794900000	8150600000	3449600000	1427700000	989910000	335730000	379850000	895900000	1100400000	1289800000	1831400000	2475500000	4693700000	6659300000	6786200000	7252900000
BAG4	O95429	0	0	0	0	0	0	0	0	0	91057000	61004000	501630000	305020000	0	0	0	0	0	0	0	0	0	0	0	0	0	0	0	0	0	0	0	0	0	167680000	221150000	0	0	0	0	0	0	0	0	0	0	0	0
BAG5	Q9UL15	184760000	103760000	0	0	0	0	137710000	0	0	137480000	143500000	262650000	886080000	0	0	0	0	0	0	0	0	0	0	0	0	83070000	85687000	0	0	0	0	133900000	170150000	0	0	0	177340000	0	0	0	0	0	0	0	0	0	0	0
BAG6	P46379	391150000	725420000	894670000	409550000	347150000	229040000	305040000	63810000	93265000	132820000	338050000	81762000	53683000	0	0	0	66378000	175080000	271340000	208070000	244890000	269170000	278680000	92413000	221840000	319270000	523480000	509500000	398260000	333950000	259000000	211230000	246160000	207580000	247250000	163220000	157300000	47992000	0	127560000	94782000	267340000	333480000	304590000	93488000	98629000	271650000	97986000
BAIAP2	Q9UQB8	394390000	487680000	410130000	367100000	217630000	177530000	159630000	0	168660000	0	86662000	0	0	0	0	0	0	0	296190000	465380000	512520000	755380000	917090000	474220000	397100000	400770000	264750000	261270000	220930000	222240000	221660000	0	0	0	163720000	186780000	146590000	0	0	0	90142000	251090000	442220000	644170000	756840000	630480000	696550000	476580000
BAIAP2L1	Q9UHR4	0	0	0	0	0	0	0	0	0	0	0	0	0	0	0	0	0	0	29318000	56792000	77806000	111160000	0	0	0	0	0	0	0	0	0	0	0	0	0	0	0	0	0	0	0	0	0	0	58297000	65110000	92650000	75506000
BANF1	O75531	23037000	0	39818000	0	0	0	3029200000	697020000	691180000	854210000	453610000	953870000	806890000	664320000	278860000	238130000	582710000	9780300000	19836000000	4622100000	3096400000	2774100000	4400800000	3374100000	30435000	0	17617000	0	35126000	0	106570000	124550000	363220000	413090000	433560000	558250000	392420000	222190000	710580000	263820000	587420000	16874000000	24535000000	5244700000	4467800000	3002500000	4814300000	4285200000
BAP1	Q92560	0	0	0	0	0	0	0	0	0	0	0	0	0	0	0	0	0	0	0	0	0	0	0	0	0	0	0	0	0	0	0	0	0	0	0	0	0	0	0	0	0	0	0	0	0	0	0	0
BAP18	Q8IXM2	0	0	0	0	0	0	0	0	0	0	0	0	85187000	0	0	0	0	0	0	0	0	0	0	0	0	0	0	0	0	0	0	0	0	0	0	0	100030000	0	0	0	0	0	0	0	0	0	0	0
BAX	Q07812	0	0	0	0	0	0	0	0	0	0	0	0	0	0	0	0	0	0	0	0	0	0	0	0	0	0	0	0	0	0	0	0	0	0	0	0	0	0	0	0	0	0	0	0	0	0	0	0
BAZ1A	Q9NRL2	232510000	152150000	102420000	0	0	0	0	0	0	0	0	0	0	0	0	0	0	0	0	0	0	0	0	0	78457000	92781000	111280000	0	0	0	0	0	0	0	0	0	0	0	0	0	0	0	0	0	0	0	0	0
BAZ1B	Q9UIG0	677860000	646230000	278120000	92416000	0	35358000	0	0	0	0	0	0	0	0	0	0	0	0	0	0	0	0	0	0	395780000	489970000	257970000	95687000	0	0	0	0	0	0	0	0	0	0	0	0	0	0	0	0	0	0	0	0
BAZ2A	Q9UIF9	60909000	92390000	0	0	0	0	0	0	0	0	0	0	0	0	0	0	0	0	0	0	0	0	0	0	60500000	54286000	0	0	0	0	0	0	0	0	0	0	0	0	0	0	0	0	0	0	0	0	0	0
BCAM	P50895	57871000	0	0	0	0	0	0	0	0	0	29050000	0	0	0	0	0	0	0	0	0	0	0	0	0	0	0	0	0	0	0	0	0	0	0	0	0	0	0	0	0	0	0	0	0	0	0	0	0
BCAP31	P51572	1676700000	1588600000	1079300000	431660000	273010000	311610000	99014000	61664000	0	0	0	0	0	0	0	0	0	41575000	0	0	21739000	0	0	104650000	1519400000	394130000	1463200000	834550000	406600000	275400000	77053000	30117000	0	0	0	0	0	0	0	0	0	73444000	0	0	0	0	0	207540000
BCAR1	P56945	0	0	0	0	0	0	0	0	58106000	51173000	0	0	0	0	0	0	0	0	57797000	123980000	232340000	0	0	0	0	0	0	0	0	0	0	0	136570000	69047000	70041000	0	0	0	0	0	0	0	0	0	164880000	0	0	0
BCAR3	O75815	0	0	0	0	0	0	0	0	0	0	0	0	0	0	0	0	0	0	0	0	0	0	0	0	0	0	0	0	0	0	0	0	0	0	0	0	0	0	0	0	0	0	0	0	0	0	0	0
BCAS2	O75934	107620000	168040000	140430000	0	0	0	0	0	0	0	0	0	0	0	0	0	0	206570000	518130000	469520000	526260000	0	551740000	0	0	70368000	133140000	114620000	156990000	149110000	0	85013000	0	0	124550000	0	0	0	0	0	0	193900000	318660000	433680000	501490000	414670000	415180000	0
BCAS3	Q9H6U6	0	0	0	0	0	0	0	0	0	0	0	0	0	0	0	0	0	0	0	0	0	0	0	0	0	0	0	0	0	0	0	0	0	0	0	0	0	0	0	0	0	0	0	0	0	0	0	0
BCAT2	O15382	0	0	0	0	0	0	0	0	0	0	0	0	0	0	0	450160000	141600000	0	0	0	0	0	0	0	0	0	0	0	0	0	0	0	0	0	0	0	0	0	0	523070000	140340000	0	0	0	0	0	0	0
BCCIP	Q9P287	1090900000	818260000	1008100000	897690000	0	0	0	511990000	369670000	4448900000	1604400000	1075500000	1635800000	2485600000	13584000000	14296000000	2013400000	545560000	0	0	0	0	0	0	595060000	827270000	660650000	803500000	0	0	0	515620000	0	1740900000	1265800000	1367900000	1712400000	1324000000	16864740000	15572000000	1800300000	836930000	197130000	0	0	124460000	0	0
BCKDHA	P12694	0	0	0	0	0	0	0	0	0	0	0	0	132470000	0	0	0	0	0	0	0	0	0	0	0	0	0	0	0	0	0	0	0	0	0	0	0	123470000	0	0	0	0	0	0	0	0	0	0	0
BCKDHB	P21953	0	0	0	0	0	0	0	0	0	0	0	0	493870000	0	0	0	0	0	0	0	0	0	0	0	0	0	0	0	0	0	0	0	0	0	0	0	263310000	0	0	0	0	0	0	0	0	0	0	0
BCKDK	O14874	0	0	0	0	0	0	0	0	0	0	0	0	0	0	0	0	0	0	0	0	0	0	0	0	0	0	0	0	0	0	0	0	0	0	0	0	0	0	0	0	0	0	0	0	0	0	0	0
BCL10	O95999	0	0	0	0	0	0	0	0	0	113240000	405240000	229720000	336420000	0	0	245270000	277060000	208850000	110330000	132790000	144240000	0	0	0	0	0	0	0	0	0	0	0	0	117700000	323040000	368600000	98320000	0	323660000	403750000	831760000	552930000	175900000	146940000	156190000	0	0	0
BCL2L1	Q07817	146730000	155230000	152920000	86377000	126740000	0	0	0	0	0	0	0	0	0	0	0	0	49628000	201380000	0	298280000	0	0	0	106560000	215020000	208260000	141710000	114760000	0	0	0	0	0	0	0	0	0	0	0	0	0	0	0	145860000	0	0	100460000
BCL2L12	Q9HB09	0	0	0	0	0	0	0	0	0	0	0	0	0	0	0	0	0	0	0	0	0	0	0	0	0	0	0	0	0	0	0	0	0	0	0	0	0	0	0	0	0	0	0	0	0	0	0	0
BCL2L13	Q9BXK5	97485000	136820000	143650000	146540000	0	0	0	0	0	0	0	0	0	0	0	0	0	0	0	0	0	0	0	0	138600000	155770000	160270000	88047000	73652000	106860000	0	0	0	0	0	0	0	0	0	0	0	0	0	0	0	0	0	0
BCL2L2	Q92843	0	0	0	0	0	0	0	0	0	0	0	0	0	0	0	0	0	0	0	0	0	0	0	0	0	0	0	0	0	0	0	0	0	0	0	0	0	0	0	0	0	0	0	0	0	0	0	0
BCL7A	Q4VC05	0	0	0	0	0	0	0	0	0	0	0	0	0	0	0	0	0	0	0	0	0	0	0	0	0	0	0	0	0	0	0	0	0	0	0	0	0	0	0	0	0	0	0	0	0	0	0	0
BCL7B	Q9BQE9	0	0	0	0	0	0	0	0	0	0	0	0	0	0	0	0	0	0	0	0	0	0	0	0	0	0	0	0	0	0	0	0	0	0	0	0	0	0	0	0	0	0	0	0	0	0	0	0
BCL7C	Q8WUZ0	0	0	0	0	0	0	0	0	0	0	0	0	0	0	0	0	0	0	0	0	0	0	0	0	0	0	0	0	0	0	0	0	0	0	0	0	0	0	0	0	0	0	0	0	0	0	0	0
BCL9L	Q86UU0	0	0	0	0	0	0	0	0	0	0	0	0	0	0	0	0	0	0	0	0	0	0	0	0	0	0	0	0	0	0	0	0	0	0	0	0	0	0	0	0	0	0	0	0	0	0	0	0
BCLAF1	Q9NYF8	479220000	345170000	514870000	319810000	120730000	186400000	203620000	157170000	539400000	616930000	709300000	829960000	855470000	388230000	218110000	483470000	621100000	710730000	450210000	549280000	506810000	715200000	1219600000	869000000	513150000	588840000	658920000	375610000	138780000	177330000	51201000	248440000	660700000	815640000	1097400000	1141400000	980880000	1383500000	323260000	486420000	492390000	572380000	454380000	625570000	780650000	749890000	1107700000	1242300000
BCR	P11274	0	0	0	0	0	0	0	0	0	0	0	0	0	0	0	0	0	0	0	0	0	0	0	0	0	0	0	0	0	0	0	0	0	0	0	0	0	0	0	0	0	0	0	0	0	0	0	0
BCS1L	Q9Y276	167330000	121040000	107050000	0	0	0	0	0	0	0	0	0	0	0	0	0	0	0	0	0	0	0	0	0	147630000	148620000	0	0	0	0	0	0	0	0	0	0	0	0	0	0	0	0	0	0	0	0	0	0
BDH1	Q02338	31358000	0	0	0	0	0	0	0	0	0	0	0	0	0	0	0	0	0	0	0	0	0	0	0	28131000	0	0	0	0	0	0	0	0	0	0	0	0	0	0	0	0	0	0	0	0	0	0	0
BECN1	Q14457	0	0	0	0	0	0	0	0	0	0	0	0	0	0	0	0	0	0	0	0	0	0	0	0	0	0	0	0	0	0	0	0	0	0	0	0	0	0	0	0	0	0	0	0	0	0	0	0
BEND3	Q5T5X7	0	0	0	0	0	0	0	0	0	0	0	0	0	0	0	0	0	0	0	0	0	0	0	0	0	0	0	0	0	0	0	0	0	0	0	0	0	0	0	0	0	0	0	0	0	0	0	0
BET1L	Q9NYM9	104730000	0	0	0	0	0	0	0	0	0	0	0	0	0	0	0	0	0	0	0	0	0	0	0	0	126280000	127600000	0	0	0	0	0	0	0	0	0	0	0	0	0	0	0	0	0	0	0	0	541580000
BICD1	Q96G01	0	0	0	0	0	166300000	0	0	0	0	0	0	0	0	0	0	0	0	0	0	0	0	0	0	0	0	0	0	0	0	0	0	0	0	0	0	0	0	0	0	0	0	0	0	0	0	0	0
BICD2	Q8TD16	0	0	0	0	1013000000	2380400000	292240000	166100000	51185000	13576000	48764000	44663000	69637000	0	0	0	14161000	0	0	0	0	0	0	0	0	0	0	0	851450000	1426200000	235400000	89895000	0	98776000	0	0	0	0	0	0	0	0	0	0	0	0	0	0
BID	P55957	333020000	198570000	226230000	295080000	40583000	0	0	0	0	0	0	0	0	0	0	0	0	0	1937600000	4774400000	86061000	0	0	0	0	311170000	243300000	230390000	140410000	0	0	0	0	0	0	0	0	0	0	0	0	0	1738700000	4932600000	244200000	0	0	0
BIN1	O00499	0	0	0	0	0	0	0	0	0	52179000	0	486810000	146300000	0	0	0	0	0	0	0	0	0	0	0	0	0	0	0	0	0	0	95150000	72682000	0	155730000	261260000	0	0	0	0	0	0	0	0	0	0	0	0
BIN3	Q9NQY0	77005000	0	0	0	0	0	0	0	0	0	0	0	0	0	0	0	0	0	0	0	0	0	0	0	64581000	0	0	0	0	0	0	0	0	0	0	0	0	0	0	0	0	0	0	0	0	0	0	0
BIRC5	O15392	0	0	0	0	0	0	0	0	0	0	0	0	0	0	0	0	0	0	0	239270000	359450000	321100000	0	0	0	0	0	0	0	0	0	0	0	0	0	0	0	0	0	0	0	0	0	253120000	223210000	0	0	0
BIRC6	Q9NR09	123430000	263550000	218580000	139090000	66393000	0	0	0	0	0	0	0	0	0	0	0	0	0	0	0	0	0	0	0	424910000	160700000	143250000	131330000	0	0	0	0	0	0	0	0	0	0	0	0	0	0	0	0	0	0	0	0
BLM	P54132	0	0	0	0	0	0	0	0	0	0	0	0	0	0	0	0	0	0	0	0	0	0	223850000	457560000	0	0	0	0	0	0	0	0	0	0	0	0	0	0	0	0	0	0	0	0	0	0	0	285990000
BLMH	Q13867	0	0	0	0	0	0	0	0	397940000	4964500000	7451900000	685580000	27296000	0	0	0	0	0	0	0	0	0	0	0	0	0	0	0	0	0	0	0	358530000	4729300000	7419900000	1050400000	0	0	0	0	0	0	0	0	0	0	0	0
BLOC1S2	Q6QNY1	0	0	0	0	0	0	0	0	0	0	0	0	0	0	0	33220000	0	186370000	165530000	106570000	91929000	0	0	0	0	0	0	0	0	0	0	0	0	0	0	0	0	0	0	167730000	0	62945000	0	97641000	0	0	0	0
BLOC1S3	Q6QNY0	0	0	0	0	0	0	0	0	0	0	0	0	0	0	0	0	0	0	0	0	0	0	0	0	0	0	0	0	0	0	0	0	0	0	0	0	0	0	0	0	0	0	0	0	0	0	0	0
BLOC1S4	Q9NUP1	0	0	0	0	0	0	0	0	0	0	0	0	0	0	0	0	0	0	0	0	0	0	0	0	0	0	0	0	0	0	0	0	0	0	0	0	0	0	0	0	0	0	0	0	0	0	0	0
BLOC1S5	Q8TDH9	0	0	0	0	0	0	0	0	0	0	0	0	0	0	0	0	0	0	0	0	0	0	0	0	0	0	0	0	0	0	0	0	0	0	0	0	0	0	0	0	0	0	0	0	0	0	0	0
BLOC1S6	Q9UL45	0	0	0	0	0	0	0	0	0	0	0	0	0	0	0	0	0	0	0	0	0	0	0	0	0	0	0	0	0	0	0	0	0	0	0	0	0	0	0	0	0	0	0	0	0	0	0	0
BLVRA	P53004	0	0	0	0	0	0	352420000	0	0	0	0	0	0	0	0	0	830940000	7001000000	3562300000	576520000	29326000	0	0	0	0	0	0	0	0	0	0	0	0	0	0	0	0	0	0	0	986740000	7149800000	2994400000	727380000	83712000	0	0	0
BLVRB	P30043	0	0	0	0	0	0	0	0	0	0	0	0	0	0	0	0	0	0	180180000	10073000000	20208000000	7495000000	3149700000	715760000	0	0	0	0	0	0	0	0	0	0	0	0	0	0	0	0	0	0	435140000	6558200000	18904000000	6657700000	2920900000	824170000
BMI1	P35226	0	0	0	0	0	0	0	0	0	0	0	0	0	0	0	0	0	0	0	0	0	0	0	0	0	0	0	0	0	0	0	0	0	0	0	0	0	0	0	0	0	0	0	0	0	0	0	0
BMP2K	Q9NSY1	0	0	0	0	0	0	0	0	0	0	0	0	0	0	0	0	0	0	0	0	0	0	0	0	0	0	0	0	0	0	0	0	0	0	0	0	0	0	0	0	0	0	0	0	0	0	0	0
BMS1	Q14692	2896700000	2366100000	1546100000	520640000	128870000	32451000	0	33820000	214690000	215540000	0	0	0	0	0	0	0	0	0	0	0	0	0	38704000	2080400000	2119900000	1120000000	407750000	314600000	30867000	0	161380000	135990000	185420000	121920000	0	0	0	0	0	0	0	0	0	0	0	0	95681000
BNIP1	Q12981	225600000	295140000	304570000	227590000	115950000	0	0	0	0	0	0	0	0	0	0	0	0	0	99782000	0	0	0	0	0	287000000	423310000	246270000	178710000	161700000	0	0	0	0	0	0	0	0	0	0	0	0	0	130200000	0	0	0	0	0
BNIP2	Q12982	0	0	0	0	0	0	0	0	0	0	0	0	0	0	0	0	0	0	0	0	0	0	0	0	0	0	0	0	0	0	0	0	0	0	0	0	0	0	0	0	0	0	0	0	0	0	0	0
BOD1	Q96IK1	0	0	0	0	0	0	0	0	0	0	0	0	0	0	0	0	0	68189000	98578000	0	72238000	82030000	0	0	0	0	0	0	0	0	0	0	0	0	0	0	0	0	0	0	0	94400000	114280000	105890000	100290000	108610000	121560000	0
BOD1L1	Q8NFC6	0	0	0	0	0	0	0	0	0	19985000	54934000	0	0	0	0	0	0	0	0	0	0	0	0	0	0	0	0	0	0	0	0	0	0	0	0	0	0	0	0	0	0	0	0	0	0	0	0	0
BOLA1	Q9Y3E2	0	0	0	0	0	0	0	0	0	0	0	0	0	0	0	0	0	0	0	1547200000	540650000	298560000	0	0	0	0	0	0	0	0	0	0	0	0	0	0	0	0	0	0	0	0	0	393590000	510790000	459760000	0	0
BOLA2	Q9H3K6	16407000	0	0	0	0	0	0	0	0	0	0	0	0	0	0	0	0	44542000	109380000	1865800000	10694000000	26665000000	6326600000	1092500000	37762000	0	0	0	0	0	0	0	0	0	0	149980000	0	0	0	0	52271000	137640000	322030000	2674600000	14992000000	26468000000	8167100000	860670000
BOLA3	Q53S33	0	0	0	0	0	0	0	0	0	0	0	0	0	0	0	0	0	0	0	0	0	208430000	716510000	754420000	0	0	0	0	0	0	0	0	0	0	0	0	0	0	0	0	0	0	0	0	0	382600000	654120000	422320000
BOP1	Q14137	722710000	1028700000	694590000	246190000	49434000	71891000	0	0	134950000	710030000	1050100000	600320000	52793000	0	0	0	0	0	0	0	0	0	0	0	431540000	1039500000	616860000	197990000	102360000	0	67734000	80925000	87263000	893130000	2268800000	439430000	0	0	0	0	0	0	0	0	0	0	0	0
BORCS5	Q969J3	0	0	0	0	0	0	0	0	0	0	0	0	0	0	0	0	0	0	0	0	0	0	0	0	0	0	0	0	0	0	0	0	0	0	0	0	0	0	0	0	0	0	0	0	0	0	0	0
BORCS6	Q96GS4	0	0	0	0	0	0	0	0	0	0	0	0	0	0	0	0	0	0	0	0	0	0	0	0	0	0	0	0	0	0	0	0	0	0	0	0	0	0	0	0	0	0	0	0	0	0	0	0
BORCS7	Q96B45	0	0	0	0	0	0	0	0	0	0	0	0	0	0	0	0	0	355420000	258560000	192310000	0	188870000	215770000	0	0	0	0	0	0	0	0	0	0	0	0	0	0	0	0	0	0	414390000	374300000	168240000	123290000	176120000	188160000	0
BPGM	P07738	0	0	0	0	0	0	0	0	0	0	0	0	0	0	0	0	0	0	0	0	0	0	0	0	0	0	0	0	0	0	0	0	0	0	0	0	0	0	0	173900000	0	0	0	0	0	0	0	0
BPHL	Q86WA6	0	0	0	0	0	0	0	0	0	0	0	0	0	0	0	0	0	0	0	313340000	483990000	34998000	0	0	0	0	0	0	0	0	0	0	0	0	0	0	0	0	0	0	0	0	0	283880000	644760000	104350000	0	0
BPI	P17213	0	0	0	0	0	0	0	0	0	0	0	0	0	0	0	0	0	0	0	0	0	0	0	0	0	0	0	0	0	0	0	0	0	0	0	0	0	0	0	0	0	0	0	0	0	0	0	0
BPNT1	O95861	0	0	0	0	0	0	600180000	0	0	0	0	0	0	0	0	0	512370000	5868500000	1624300000	67512000	0	0	0	0	0	0	0	0	0	0	0	0	0	0	0	0	0	0	0	0	728890000	6734900000	2306000000	202060000	0	0	0	0
BPNT2	Q9NX62	0	0	0	0	0	0	0	0	0	0	0	0	0	0	0	0	0	0	0	0	0	0	0	0	0	0	0	0	0	0	0	0	0	0	0	0	0	0	0	0	0	0	0	0	0	0	0	0
BPTF	Q12830	0	0	104420000	0	0	0	75229000	0	0	0	0	0	0	0	0	0	0	0	0	0	0	0	0	0	0	0	0	93091000	0	0	0	0	0	0	0	0	0	0	0	0	0	0	0	0	0	0	0	0
BRAF	P15056	0	0	0	0	0	0	0	0	0	0	0	0	0	0	0	0	0	0	0	0	0	0	0	0	0	0	0	0	0	0	0	0	0	0	0	0	0	0	0	0	0	0	0	0	0	0	0	0
BRAP	Q7Z569	0	0	0	0	0	0	0	0	0	0	0	0	0	0	0	0	0	0	0	0	0	0	0	0	0	0	0	0	0	0	0	0	0	0	0	0	0	0	0	0	0	0	0	0	0	0	0	0
BRAT1	Q6PJG6	150420000	110900000	125640000	84908000	57319000	0	0	0	0	0	0	0	0	0	0	0	0	0	0	0	0	0	0	0	0	25620000	71469000	0	0	0	0	0	0	0	0	0	0	0	0	0	0	0	0	0	0	0	0	0
BRCA1	P38398	0	0	0	0	0	0	0	0	0	0	0	0	0	0	0	0	0	0	0	0	0	0	0	0	0	0	0	0	0	0	0	0	0	0	0	0	0	0	0	0	0	0	0	0	0	0	0	0
BRCC3	P46736	0	65080000	51208000	0	0	0	0	0	0	0	0	0	0	0	0	0	233160000	59699000	0	0	0	0	0	0	0	0	0	0	0	0	0	0	0	133860000	0	0	0	0	0	0	274950000	161300000	0	0	0	0	0	0
BRD1	O95696	31124000	0	0	0	0	0	0	0	0	0	0	0	0	0	0	0	0	0	0	0	0	0	0	0	0	0	0	0	0	0	0	0	0	0	0	0	0	0	0	0	0	0	0	0	0	0	0	0
BRD2	P25440	0	0	0	0	0	0	0	0	18022000	116760000	420910000	371950000	61784000	0	0	0	0	0	0	0	0	0	0	0	0	0	0	0	0	0	0	0	47481000	108660000	482540000	529130000	0	0	0	0	0	0	0	0	0	0	0	0
BRD4	O60885	0	0	0	0	0	0	0	0	0	39443000	147740000	103200000	0	0	0	0	0	0	0	0	0	0	0	0	0	0	0	0	0	0	0	0	42651000	32743000	79633000	131280000	0	0	0	0	0	0	0	0	0	0	0	0
BRD7	Q9NPI1	0	0	0	0	0	0	0	0	0	0	0	0	0	0	0	0	0	0	0	0	0	0	0	0	0	0	0	0	0	0	0	0	0	0	0	0	0	0	0	0	0	0	0	0	0	0	0	0
BRD8	Q9H0E9	0	0	0	0	0	0	0	0	63423000	0	0	0	0	0	0	0	0	0	0	0	0	0	0	0	0	0	0	0	0	0	0	0	135200000	0	0	0	0	0	0	0	0	0	0	0	0	0	0	0
BRD9	Q9H8M2	0	0	0	0	0	0	0	0	0	0	0	0	0	0	0	0	0	0	0	0	0	0	0	0	0	0	0	0	0	0	0	0	0	0	0	0	0	0	0	0	0	0	0	0	0	0	0	0
BRF1	Q92994	0	0	0	0	0	0	0	0	0	0	0	0	0	0	0	0	0	0	0	0	0	0	0	0	0	0	0	0	0	0	0	0	0	0	0	0	0	0	0	0	0	0	0	0	0	0	0	0
BRIX1	Q8TDN6	4601000000	4680800000	3563000000	1021300000	236940000	26807000	0	0	0	0	0	0	0	0	0	0	0	0	0	0	0	0	0	0	3370300000	4005500000	2677500000	939950000	434900000	77852000	41437000	0	0	0	0	0	0	0	0	0	0	0	0	0	0	0	0	0
BRK1	Q8WUW1	98251000	95882000	0	0	0	0	0	0	0	0	0	0	0	0	0	0	0	0	0	0	0	0	0	0	0	0	0	0	0	0	73477000	0	0	0	0	0	0	0	0	0	0	0	0	0	0	0	0	0
BRMS1	Q9HCU9	0	0	0	0	0	0	0	0	0	0	0	0	0	0	0	0	0	0	0	0	0	0	0	0	0	0	0	0	0	0	0	0	0	0	0	0	0	0	0	0	0	0	0	0	0	0	0	0
BROX	Q5VW32	0	0	0	0	0	0	0	0	0	0	0	0	0	0	0	0	0	342360000	4587300000	2040700000	183720000	0	0	0	0	0	0	0	0	0	0	0	0	0	0	0	0	0	0	0	0	327440000	5051000000	2636700000	252740000	0	0	0
BSDC1	Q9NW68	0	0	0	0	0	0	0	0	0	0	0	0	0	0	0	0	0	0	0	0	0	0	0	0	0	0	0	0	0	0	0	0	0	0	0	0	0	0	0	0	0	0	0	0	0	0	0	0
BSG	P35613	917300000	472743000	290570000	219770000	0	334250000	259490000	189870000	263500000	225200000	187250000	0	0	0	0	0	0	0	0	0	0	0	0	403100000	1466329000	869349000	448280000	311460000	328240000	251460000	233040000	192940000	316330000	240610000	329740000	0	0	0	0	0	0	0	0	0	0	146110000	0	0
BSPRY	Q5W0U4	0	0	0	0	0	0	0	0	0	0	0	0	0	0	0	0	0	0	0	0	0	0	0	0	0	0	0	0	0	0	0	0	0	0	0	0	0	0	0	0	0	0	0	0	0	0	0	0
BTAF1	O14981	108990000	249300000	71800000	0	0	0	0	0	0	0	45292000	0	0	0	0	0	0	0	0	0	0	0	0	0	66413000	134520000	59054000	0	0	0	0	0	0	0	0	0	0	0	0	0	0	0	0	0	0	0	0	0
BTBD1	Q9H0C5	0	0	0	0	0	0	0	0	0	0	0	0	0	0	0	0	0	0	0	0	0	0	0	0	0	0	0	0	0	0	0	0	0	0	0	0	0	0	0	0	0	0	0	0	0	0	0	0
BTBD2	Q9BX70	0	0	0	0	0	0	0	0	0	0	0	0	0	0	0	0	0	0	0	0	0	0	0	0	0	0	0	0	0	0	0	0	0	0	0	0	0	0	0	0	0	0	0	0	0	0	0	0
BTF3	P20290	582900000	316360000	406360000	569160000	404750000	379570000	165800000	0	326300000	439560000	971140000	14344000000	25362000000	3223400000	310350000	0	157210000	716160000	1560100000	1988700000	989760000	437420000	60224000	80053000	301610000	368400000	281350000	237700000	144730000	201310000	0	0	260580000	430780000	152100000	5739300000	19451000000	7688300000	1163000000	261040000	259510000	535860000	703900000	1129100000	318100000	0	70581000	196200000
BTF3L4	Q96K17	0	0	0	0	0	0	0	0	0	0	0	1855600000	3859100000	67690000	0	70336000	98707000	715860000	584940000	411350000	77619000	20750000	0	0	0	0	0	0	0	0	0	0	0	0	0	1752000000	3976400000	233160000	0	0	281190000	504680000	568040000	481730000	72112000	0	0	0
BUB1	O43683	60876000	0	0	0	0	0	0	0	0	0	0	0	0	0	0	0	0	0	0	0	97305000	53040000	0	0	107370000	0	0	0	0	0	0	0	0	0	0	0	0	0	0	0	0	0	0	0	0	38507000	0	0
BUB1B	O60566	0	147450000	0	0	0	0	0	0	0	52556000	58381000	0	0	0	0	0	0	0	0	0	0	0	0	0	0	149950000	184070000	0	0	0	0	0	0	102750000	96424000	84166000	0	0	0	0	0	0	0	0	0	0	0	0
BUB3	O43684	296280000	140550000	304280000	301710000	128980000	350220000	161030000	171420000	91820000	81084000	190260000	38149000	42002000	0	0	58405000	99270000	243790000	665710000	1705300000	923080000	904640000	1004100000	894690000	308900000	160170000	214470000	387150000	341860000	356310000	138010000	166240000	201400000	185980000	273960000	239340000	122390000	0	58703000	160960000	315550000	483780000	1047400000	2194700000	1129500000	992570000	1191400000	1160100000
BUD13	Q9BRD0	0	0	0	0	0	0	0	0	0	0	0	0	0	0	0	0	0	0	0	0	0	0	0	0	0	0	0	0	0	0	0	0	0	0	135550000	0	0	0	0	0	0	0	0	0	0	0	0	0
BUD23	O43709	0	0	0	71305000	0	0	0	0	0	0	0	0	0	0	0	0	0	0	0	0	0	219690000	0	0	0	0	82717000	0	0	0	0	0	0	0	0	0	0	0	0	0	0	128150000	0	77081000	133550000	224620000	0	0
BUD31	P41223	0	19425000	0	0	0	0	0	0	0	0	0	0	0	0	0	0	0	0	0	0	58300000	1848400000	5637000000	3362400000	31923000	0	0	0	0	0	0	0	0	0	0	0	0	0	0	0	0	0	0	0	316900000	3766200000	7348700000	2899500000
BYSL	Q13895	372710000	391070000	872260000	797370000	271820000	158720000	0	0	0	0	0	0	0	0	0	0	0	0	0	132310000	260440000	0	296540000	0	305820000	428780000	551060000	659580000	234440000	82035000	44871000	0	0	0	0	0	0	0	0	0	0	21794000	0	109420000	60018000	243140000	262230000	563410000
BZW1	Q7L1Q6	849520000	1854900000	1200800000	1013500000	833590000	775470000	592050000	487100000	517750000	394500000	48912000	0	60574000	250080000	2059600000	2758600000	835030000	776050000	621110000	575220000	507660000	414200000	486500000	430130000	1480000000	1837500000	1654000000	1007700000	959050000	824870000	571790000	427310000	413560000	307190000	146090000	0	109320000	312010000	2462600000	3392800000	1238600000	977190000	867820000	769440000	558060000	576090000	811790000	999400000
BZW2	Q9Y6E2	1521800000	1719000000	1825200000	1110200000	1336100000	681580000	630730000	187380000	181650000	150390000	77196000	0	19814000	0	364250000	2919900000	2778700000	931810000	781910000	625150000	424070000	320440000	185270000	475030000	1973100000	1853700000	1789500000	1161200000	909240000	666870000	372160000	287070000	236090000	201220000	149600000	0	66534000	0	623740000	2846500000	2669200000	1667300000	1097400000	924530000	592830000	478680000	414920000	494820000
C10orf88	Q9H8K7	0	0	0	0	0	0	0	0	0	0	0	0	0	0	0	0	0	0	0	0	0	0	0	0	0	0	0	0	0	0	0	0	0	0	0	0	0	0	0	0	0	0	0	0	0	0	0	0
C11orf54	Q9H0W9	0	0	0	0	0	0	0	0	0	0	0	0	0	0	0	0	0	1580100000	8100200000	2670100000	0	0	0	0	0	0	0	0	0	0	0	0	0	0	0	0	0	0	0	0	0	1028600000	4771700000	3495500000	385790000	0	0	0
C11orf68	Q9H3H3	0	0	0	0	0	0	0	0	0	0	0	0	0	0	0	0	164280000	384960000	194320000	47500000	0	0	0	0	0	0	0	0	0	0	0	0	0	0	0	0	0	0	0	0	240800000	1018000000	202230000	82633000	0	0	0	0
C11orf98	E9PRG8	168590000	408140000	635050000	377160000	241460000	136260000	96941000	125740000	68562000	89852000	89502000	0	0	0	0	0	0	0	0	0	0	0	0	0	231200000	303350000	567820000	481880000	233340000	165660000	116740000	97398000	100640000	89278000	76178000	46490000	0	0	0	0	0	0	0	0	0	0	0	0
C12orf29	Q8N999	0	0	0	0	0	0	165270000	0	0	0	0	0	0	0	0	0	328890000	867200000	385490000	0	0	0	0	0	0	0	0	0	0	0	0	0	0	0	0	0	0	0	0	0	358440000	1008600000	479680000	0	0	0	0	0
C12orf43	Q96C57	0	0	0	0	0	0	0	0	0	0	0	0	0	0	0	88773000	0	0	0	0	0	0	0	0	0	0	0	0	0	0	0	0	0	0	0	0	0	0	70071000	129630000	0	0	0	0	0	0	0	0
C12orf45	Q8N5I9	0	0	0	0	0	0	0	0	0	0	0	0	0	0	0	0	0	0	0	0	0	0	0	0	0	0	0	0	0	0	0	0	0	0	0	0	0	0	0	0	0	0	0	0	0	0	0	0
C12orf57	Q99622	0	0	0	0	0	0	0	0	0	0	0	0	0	0	0	0	0	0	1341600000	2865700000	1251700000	665450000	386550000	0	0	0	0	0	0	0	0	0	0	0	0	0	0	0	0	0	0	0	1272900000	2597000000	1071700000	694610000	402520000	289970000
C12orf75	Q8TAD7	0	0	0	0	0	0	0	0	0	0	0	0	0	0	0	0	0	0	0	0	0	0	0	0	61722000	0	0	0	0	0	0	0	0	0	0	0	0	0	0	0	0	0	0	0	0	0	0	0
C15orf40	Q8WUR7	0	0	0	0	0	0	0	0	0	0	0	0	0	0	0	0	0	205460000	195990000	252230000	0	0	0	0	0	0	0	0	0	0	0	0	0	0	0	0	0	0	0	0	0	141190000	234040000	228080000	0	0	0	0
C16orf70	Q9BSU1	0	0	0	0	0	0	0	0	0	0	0	0	0	0	0	0	0	0	0	0	0	0	0	0	0	0	0	0	0	0	0	0	0	0	0	0	0	0	0	0	0	0	0	0	0	0	0	0
C16orf87	Q6PH81	0	0	0	0	0	0	0	0	0	0	0	0	0	0	0	0	0	0	0	0	0	0	0	0	0	0	0	0	0	0	0	0	0	0	0	0	0	0	0	0	0	0	0	0	0	0	0	0
C17orf75	Q9HAS0	0	0	0	0	0	0	0	0	0	0	0	0	0	0	0	0	0	0	0	0	0	0	0	0	0	0	0	0	0	0	0	0	0	0	0	0	0	0	0	0	0	0	0	0	0	0	0	0
C17orf80	Q9BSJ5	0	0	0	0	0	0	0	0	0	0	0	0	0	0	0	0	0	0	0	0	0	0	0	0	0	0	0	0	0	0	0	0	0	0	0	0	0	0	0	0	0	0	0	0	0	0	0	0
C18orf21	Q32NC0	39179000	0	0	0	0	0	0	0	0	0	0	0	0	0	0	0	0	0	0	0	0	0	0	0	0	0	0	0	0	0	0	0	0	0	0	0	0	0	0	0	0	0	0	0	0	0	0	0
C18orf25	Q96B23	0	0	0	0	0	0	0	104420000	0	314880000	90292000	67649000	0	0	0	0	0	0	0	0	0	0	0	0	0	0	0	0	0	0	0	256910000	148970000	123290000	166420000	0	0	0	0	0	0	0	0	0	0	0	0	0
C18orf32	Q8TCD1	0	0	0	0	0	0	0	0	0	0	0	0	0	0	0	0	0	0	0	0	0	0	0	0	0	0	0	0	0	0	0	0	0	0	0	0	0	0	0	0	0	0	0	0	0	0	0	0
C19orf12	Q9NSK7	0	0	0	0	0	0	0	0	0	0	0	0	0	0	0	0	0	0	0	0	0	0	0	0	0	0	0	0	0	0	0	0	0	0	0	0	0	0	0	0	0	0	0	0	0	0	0	0
C19orf25	Q9UFG5	0	0	0	0	0	0	0	0	0	0	0	0	0	0	0	0	338280000	0	0	0	0	0	0	0	0	0	0	0	0	0	0	0	0	0	0	0	0	0	0	0	0	0	0	0	0	0	0	0
C1GALT1C1	Q96EU7	0	0	0	0	0	0	0	0	0	0	0	0	0	0	0	0	0	0	0	0	0	0	0	0	0	0	0	0	0	0	0	0	0	0	0	0	0	0	0	0	0	0	0	0	0	0	0	0
C1orf109	Q9NX04	0	38311000	47467000	0	0	0	0	0	0	0	0	0	0	0	0	0	0	0	0	0	0	0	0	0	0	57664000	0	0	0	0	0	0	0	0	0	0	0	0	0	0	0	0	0	0	0	0	0	0
C1orf112	Q9NSG2	0	0	0	0	0	0	0	0	0	0	0	0	0	0	0	0	0	0	0	0	0	0	0	0	0	0	0	0	0	0	0	0	0	0	0	0	0	0	0	0	0	0	0	0	0	0	0	0
C1orf122	Q6ZSJ8	0	0	0	0	0	0	0	0	0	0	0	0	0	0	0	0	0	0	38621000	67642000	0	141850000	226510000	0	0	0	0	0	0	0	0	0	0	0	0	0	0	0	0	0	0	0	0	167020000	237520000	210470000	265410000	0
C1orf131	Q8NDD1	0	46270000	0	0	0	0	0	0	0	0	0	0	0	0	0	0	0	0	0	56198000	0	0	0	0	0	64906000	41261000	0	0	0	0	0	0	0	0	0	0	0	63696000	0	0	0	0	0	51098000	0	0	0
C1orf174	Q8IYL3	0	0	0	0	0	0	0	0	0	0	0	0	0	0	0	0	0	0	0	0	0	0	0	0	0	0	0	0	0	0	0	0	0	0	0	0	0	0	0	0	0	0	0	0	0	0	0	0
C1orf198	Q9H425	0	0	0	0	0	0	0	0	0	0	0	0	0	0	0	0	0	0	0	0	0	0	0	0	0	0	0	0	0	0	0	0	0	0	0	0	0	0	0	0	0	0	0	0	0	0	0	0
C1orf226	A1L170	0	0	0	0	0	0	0	0	0	0	0	0	0	0	0	0	0	0	0	0	0	0	0	0	0	0	0	0	0	0	0	0	0	0	0	0	0	0	0	0	0	0	0	0	0	0	0	0
C1orf50	Q9BV19	0	0	0	0	0	0	0	0	0	0	0	0	0	0	0	0	0	0	0	0	0	0	0	0	0	0	0	0	0	0	168940000	0	0	0	0	0	0	0	0	0	0	0	0	0	0	0	0	0
C1orf52	Q8N6N3	0	0	0	0	0	0	0	0	0	0	0	0	0	0	606920000	0	0	0	156650000	0	0	0	0	0	0	0	0	0	0	0	0	0	0	0	0	0	0	0	0	130560000	0	213250000	192250000	91142000	0	0	0	0
C1QBP	Q07021	3690600000	3262300000	3378900000	4370500000	6053100000	6748400000	4743600000	9171300000	17300000000	29523000000	38868000000	43778000000	48292000000	17299000000	9320800000	7360500000	4861900000	8472000000	9850200000	21381000000	18577000000	13527000000	15031000000	5650400000	4084800000	4260600000	4465100000	3447100000	3563200000	4228900000	4798000000	7299100000	11627000000	13765000000	28379000000	43867000000	37525000000	12354000000	6433200000	6812100000	3663500000	4644500000	7901300000	10321000000	16072000000	9969800000	6849400000	5524200000
C20orf27	Q9GZN8	26894000	55779000	0	0	0	0	0	0	0	0	0	0	0	0	0	0	17234000	179610000	2750900000	7426800000	4290800000	650630000	221390000	39886000	27806000	0	0	0	0	0	0	0	0	0	0	0	0	0	0	0	0	162790000	1977800000	15356000000	2955800000	804810000	314840000	75930000
C2CD2	Q9Y426	0	0	0	0	0	0	0	0	0	0	0	0	0	0	0	0	0	0	0	0	0	0	0	0	0	0	0	0	0	0	0	0	0	0	0	0	0	0	0	0	0	0	0	0	0	0	0	0
C2CD4C	Q8TF44	0	0	0	0	0	0	0	0	0	0	0	0	0	0	0	0	0	0	0	0	0	0	0	0	0	0	0	0	0	0	0	0	0	0	0	0	0	0	0	0	0	0	0	0	0	0	0	0
C2CD5	Q86YS7	0	0	0	0	0	0	0	0	0	257960000	385740000	0	0	0	0	0	0	0	0	0	0	0	0	0	0	0	0	0	0	0	0	0	0	148270000	427110000	123780000	0	0	0	0	0	0	0	0	0	0	0	0
C2orf49	Q9BVC5	0	0	0	0	0	0	0	0	0	0	0	0	0	0	0	0	0	0	0	0	0	0	0	0	0	0	0	0	0	0	0	0	0	0	0	0	0	0	0	0	0	0	0	0	0	89126000	0	147760000
C2orf69	Q8N8R5	0	0	0	0	0	0	0	0	0	0	0	0	0	0	0	0	0	0	490720000	680430000	258440000	0	0	0	0	0	0	0	0	0	0	0	0	0	0	0	0	0	0	0	0	0	656410000	1001800000	80850000	0	0	0
C2orf76	Q3KRA6	0	0	0	0	0	0	0	0	0	0	0	0	0	0	0	0	0	0	0	0	887950000	295350000	0	0	0	0	0	0	0	0	0	0	0	0	0	0	0	0	0	0	0	0	0	0	686590000	118090000	0	0
C3orf38	Q5JPI3	0	0	0	0	0	0	0	0	0	0	0	0	0	0	0	0	0	0	0	0	0	0	0	0	0	0	0	0	0	0	0	0	0	0	0	0	0	0	0	0	0	0	0	0	0	0	0	0
C4B	P0C0L5	0	0	0	0	0	0	0	0	0	0	0	0	0	0	0	0	0	0	0	0	0	0	0	0	0	0	0	0	0	0	0	0	0	0	0	0	0	0	0	0	0	0	0	0	0	0	0	0
C4orf33	Q8N1A6	0	0	0	0	0	0	0	0	0	0	0	0	0	0	0	0	0	0	76625000	0	0	0	0	0	0	0	0	0	0	0	0	0	0	0	0	0	0	0	0	0	0	0	0	0	0	0	0	0
C5orf22	Q49AR2	0	0	0	0	0	0	0	0	0	0	0	0	0	338170000	493730000	165100000	0	0	0	0	0	0	0	0	0	0	0	0	0	0	0	0	0	0	0	0	0	406380000	477710000	294460000	0	0	0	0	0	0	0	0
C5orf24	Q7Z6I8	0	0	0	0	0	0	0	0	0	0	0	0	0	0	0	0	0	0	0	0	0	0	0	0	0	0	0	0	0	0	0	0	0	0	0	0	0	0	0	0	0	0	0	0	0	0	0	0
C5orf51	A6NDU8	0	0	0	0	0	0	0	0	0	0	0	0	0	0	0	0	214540000	0	0	0	0	0	0	0	0	0	0	0	0	0	0	0	0	0	0	0	0	0	0	0	253080000	112160000	0	0	0	0	0	0
C6orf120	Q7Z4R8	0	0	0	0	0	0	0	0	0	0	0	0	0	0	0	0	0	0	0	0	0	0	0	0	0	0	0	0	0	0	0	0	0	0	0	0	0	0	0	0	0	0	0	0	0	0	0	0
C6orf47	O95873	0	0	0	0	0	0	0	0	0	0	0	0	0	0	0	0	0	0	0	0	0	0	0	0	0	0	0	0	0	0	0	0	0	0	0	0	0	0	0	0	0	0	0	0	0	0	0	0
C6orf62	Q9GZU0	0	0	0	0	0	0	0	0	0	0	0	0	0	0	0	0	0	0	0	0	0	0	0	0	0	0	0	0	0	0	0	0	0	0	0	0	0	0	0	0	0	0	0	0	0	0	0	0
C6orf89	Q6UWU4	0	0	0	0	0	0	0	0	0	0	0	0	0	0	0	0	0	0	0	0	0	0	0	0	0	0	0	0	0	0	0	0	0	0	0	0	0	0	0	0	0	0	0	0	0	0	0	0
C7orf25	Q9BPX7	0	0	0	0	0	0	0	0	0	0	0	0	0	0	0	0	0	0	0	0	0	0	0	0	0	0	0	0	0	0	0	0	0	0	0	0	0	0	0	0	0	0	0	0	0	0	0	0
C7orf50	Q9BRJ6	0	62398000	0	0	0	0	0	0	0	0	0	0	0	0	0	0	0	0	0	0	0	0	0	0	0	82461000	0	0	0	0	0	0	0	0	0	0	0	0	0	0	0	0	0	0	0	0	0	0
C8orf33	Q9H7E9	180430000	191980000	175900000	133060000	103610000	74322000	63729000	0	0	0	0	0	0	0	0	0	0	0	0	0	0	0	0	0	151260000	190400000	177430000	107400000	97759000	0	0	0	0	0	0	0	0	0	0	0	0	0	0	0	0	0	0	0
C8orf37	Q96NL8	0	0	0	0	0	0	0	0	0	0	0	0	0	0	0	0	0	0	0	0	0	0	0	0	0	0	0	0	0	0	0	0	0	0	0	0	0	0	0	0	0	0	0	0	0	0	0	0
C8orf82	Q6P1X6	0	0	0	0	0	0	0	0	0	0	0	0	0	0	0	0	0	0	0	0	0	128210000	0	0	0	0	0	0	0	0	0	0	0	0	0	0	0	0	0	0	0	0	0	0	0	70437000	0	294880000
C9orf16	Q9BUW7	0	0	0	0	0	0	0	0	0	0	0	0	0	0	0	0	0	0	0	0	0	0	0	0	0	0	0	0	0	0	0	0	0	0	0	0	0	0	0	0	0	0	0	0	0	0	0	0
C9orf40	Q8IXQ3	0	0	0	0	0	0	0	0	0	0	0	0	0	0	0	0	0	0	0	0	0	0	0	0	0	0	0	0	0	0	0	0	0	0	0	0	0	0	0	0	0	0	0	0	0	0	0	0
C9orf78	Q9NZ63	0	0	0	0	0	0	0	0	0	0	0	66525000	1107100000	712980000	108810000	171360000	131540000	123050000	170410000	0	0	0	0	0	0	0	0	0	0	0	0	0	0	0	85766000	209970000	1148800000	1165200000	284740000	158550000	163640000	88997000	260460000	88239000	255240000	192480000	394330000	0
C9orf85	Q96MD7	0	0	0	0	0	0	0	0	0	0	0	0	0	0	0	0	0	0	0	0	0	0	0	0	0	0	0	0	0	0	0	0	0	0	0	0	0	0	0	0	0	0	0	0	0	0	0	0
CA13	Q8N1Q1	0	0	0	0	0	0	0	0	0	0	0	0	0	0	0	0	0	0	698700000	893940000	0	0	0	0	0	0	0	0	0	0	0	0	0	0	0	0	0	0	0	0	0	0	844690000	1280200000	0	0	0	0
CA2	P00918	0	0	0	0	0	0	0	0	0	0	0	0	0	0	0	0	0	0	1669600000	2230700000	271260000	0	0	0	0	0	0	0	0	0	0	0	0	0	0	0	0	0	0	0	0	0	1371000000	2829300000	526410000	0	0	0
CAAP1	Q9H8G2	0	0	0	0	0	0	0	0	0	0	43537000	246030000	0	0	0	0	0	0	0	0	0	0	0	0	0	0	0	0	0	0	0	0	0	0	0	119370000	0	0	0	0	0	0	0	0	0	0	0	0
CAB39	Q9Y376	28780000	0	0	0	0	0	139470000	0	0	0	0	0	0	0	0	0	468240000	3404400000	978740000	196400000	0	0	0	0	23167000	0	0	0	0	0	0	0	0	0	0	0	0	0	0	0	409840000	3270000000	1350100000	304900000	0	0	0	0
CAB39L	Q9H9S4	0	0	0	0	0	0	0	0	0	0	0	0	0	0	0	0	0	0	0	0	0	0	0	0	0	0	0	0	0	0	0	0	0	0	0	0	0	0	0	0	0	0	0	0	0	0	0	0
CABIN1	Q9Y6J0	0	0	0	0	0	0	0	0	0	0	0	0	0	0	0	0	0	0	0	0	0	0	0	0	0	0	0	0	0	0	0	0	0	0	0	0	0	0	0	0	0	0	0	0	0	0	0	0
CACHD1	Q5VU97	0	0	0	0	0	0	0	0	0	0	0	0	0	0	0	0	0	0	0	0	0	0	0	0	0	0	0	0	0	0	0	0	0	0	0	0	0	0	0	0	0	0	0	0	0	0	0	0
CACTIN	Q8WUQ7	0	0	0	0	0	0	0	0	0	0	87192000	0	0	0	0	0	0	0	0	0	0	0	0	0	0	0	0	0	0	0	0	0	0	0	81085000	0	0	0	0	0	0	0	0	0	0	0	0	0
CACUL1	Q86Y37	0	0	0	0	0	0	0	0	0	0	0	0	0	0	0	0	0	0	0	0	0	0	0	0	0	80342000	0	0	0	0	0	0	0	0	0	0	0	0	0	0	0	0	0	0	0	0	0	0
CACYBP	Q9HB71	2428200000	2964200000	2824200000	1787000000	1899300000	1911500000	1801500000	1347900000	1672300000	2383800000	1761300000	2860600000	6117200000	3722100000	8182900000	2603900000	263480000	105970000	130710000	430800000	873610000	556710000	0	303960000	2360800000	2469900000	2861000000	2078500000	2225200000	2113400000	2073800000	1797700000	2531300000	2259700000	1822300000	3756600000	4831500000	4603100000	8567500000	2988300000	606420000	361850000	303460000	948150000	947180000	466590000	127580000	682010000
CAD	P27708	3520300000	3618900000	4727100000	7594600000	7589100000	7783400000	4325500000	3260700000	1818200000	2213100000	1982900000	433850000	334330000	0	0	0	0	0	0	0	0	0	0	0	1963600000	3437600000	4513500000	6746600000	7499000000	6834100000	4911300000	3142600000	1267500000	1311500000	1056300000	171550000	153990000	0	0	0	0	0	0	0	0	0	0	0
CADM4	Q8NFZ8	0	0	0	0	0	0	0	0	0	0	0	0	0	0	0	0	0	0	0	0	0	0	0	0	0	0	0	0	0	0	0	0	0	0	0	0	0	0	0	0	0	0	0	0	0	0	0	0
CALB2	P22676	0	0	0	0	0	0	0	0	0	0	0	0	0	0	0	0	0	572310000	4196600000	700040000	0	0	0	0	0	0	0	0	0	0	0	0	0	0	0	0	0	0	0	0	0	1034400000	4170600000	618200000	0	0	0	0
CALCOCO1	Q9P1Z2	0	0	0	0	0	0	0	74135000	149490000	77809000	0	0	0	0	0	0	0	0	0	0	0	0	0	0	0	0	0	0	0	0	0	115340000	110670000	38865000	0	0	0	0	0	0	0	0	0	0	0	0	0	0
CALCOCO2	Q13137	0	0	0	0	0	0	26611000	0	41244000	44380000	0	0	199500000	0	0	0	0	98678000	0	0	0	0	0	0	61269000	0	54141000	0	0	0	101970000	108360000	111640000	90693000	0	0	0	59773000	0	0	0	0	0	0	0	0	0	0
CALD1	Q05682	0	0	0	0	0	0	0	258590000	1153800000	727590000	630850000	510030000	341110000	16072000	15325000	243460000	325720000	454430000	422730000	535600000	541740000	366130000	402440000	91983000	0	0	0	0	0	20717000	71740000	433930000	1277300000	708780000	538720000	787530000	617840000	416930000	223020000	323860000	386790000	560080000	720520000	791860000	596120000	648530000	372080000	194120000
CALM2	P0DP24	2019500000	1661600000	1418800000	1179200000	1657700000	1263900000	4147000000	1474500000	936780000	2874400000	3618600000	3811600000	2471500000	2412000000	2008300000	10044000000	58171000000	40200000000	14065000000	10052000000	6108800000	5264800000	5013500000	4758400000	2287300000	1585600000	1398400000	1163700000	1132400000	1185800000	1087800000	1290100000	1344300000	1934100000	3252000000	3062600000	3173100000	1746000000	1513200000	9937900000	55791000000	41852000000	13737000000	11030000000	6787100000	6732500000	6106800000	5330200000
CALML3	P27482	0	0	0	0	0	0	0	0	0	0	0	0	0	0	0	302430000	0	782610000	0	0	0	0	0	0	0	0	0	0	0	0	0	0	0	0	0	0	0	0	0	412360000	0	843610000	0	0	0	0	0	0
CALML5	Q9NZT1	0	0	0	0	0	0	0	0	0	0	0	0	0	0	0	0	0	0	0	0	0	0	0	0	0	0	0	0	0	0	0	0	0	0	0	0	0	0	0	0	0	0	0	0	0	0	0	0
CALR	P27797	57456000	48578000	8540500	0	0	6281300	22657000	16064000	403720000	2491100000	89779000000	66612000000	3770600000	0	0	0	0	0	0	0	0	0	0	0	43233000	51263000	51243000	31308000	0	0	16535000	59777000	504670000	2158000000	96153000000	91837000000	7396900000	313110000	0	0	0	0	0	0	0	0	19264000	0
CALU	O43852	0	0	0	0	0	0	0	0	0	84702000	6439820000	24459200000	5002640000	207440000	351510000	41886000	64175000	12954000	114640000	88377000	115150000	117140000	0	0	0	0	0	0	0	0	0	0	0	214170000	9662260000	26369000000	5732900000	2010900000	786190000	33526000	70678000	28301000	49178000	89128000	96220000	94679000	0	0
CAMK1	Q14012	0	0	0	0	0	0	0	0	0	0	0	0	0	0	0	0	0	0	0	0	0	0	0	0	0	0	0	0	0	0	0	0	0	0	0	0	0	0	0	0	0	0	0	0	0	0	0	0
CAMK1D	Q8IU85	0	0	0	0	0	0	0	0	0	0	0	0	0	0	0	0	0	0	0	0	0	0	0	0	0	0	0	0	0	0	0	0	0	0	0	0	0	0	0	0	0	0	0	0	0	0	0	0
CAMK2D	Q13557	88549000	115680000	131070000	78711000	78276000	127280000	75938000	69647000	68707000	39043000	203070000	246530000	598960000	0	0	250180000	196190000	0	73309000	0	0	0	0	0	87228000	119150000	111910000	0	114600000	116860000	94360000	96276000	86038000	97575000	136810000	164880000	279540000	0	0	165130000	73203000	0	114600000	0	0	0	0	0
CAMK2G	Q13555	0	0	0	0	0	0	0	0	0	0	0	0	0	0	0	0	0	0	0	0	0	0	0	0	0	0	0	0	0	0	0	0	0	0	0	0	0	0	0	0	0	0	0	0	0	0	0	0
CAMK2N1	Q7Z7J9	0	0	0	0	0	0	0	0	0	0	0	0	0	0	0	0	0	0	0	0	0	0	0	0	0	0	0	0	0	0	0	0	0	0	0	0	0	0	0	0	0	0	0	0	0	0	0	0
CAMK4	Q16566	0	0	0	0	0	0	0	0	0	0	0	0	0	0	0	0	0	0	0	0	0	0	0	0	0	0	0	0	0	0	0	0	0	0	0	0	0	0	0	0	0	0	0	0	0	0	0	0
CAMKMT	Q7Z624	0	0	0	0	0	0	0	0	0	0	0	0	0	0	0	0	0	0	0	0	0	0	0	0	0	0	0	0	0	0	0	0	0	0	0	0	0	0	0	0	0	0	0	0	0	0	0	0
CAMLG	P49069	0	0	0	0	0	0	0	0	0	0	0	0	0	0	0	0	0	0	0	0	0	0	0	0	0	0	0	0	0	0	0	0	0	0	0	0	0	0	0	0	0	0	0	0	0	0	0	0
CAMSAP1	Q5T5Y3	0	0	0	0	0	0	0	0	0	53796000	0	0	0	0	0	0	0	0	0	0	0	0	0	0	0	0	0	0	0	0	0	0	0	0	0	0	0	0	0	0	0	0	0	0	0	0	0	0
CAMSAP2	Q08AD1	0	0	0	0	0	0	0	0	0	0	0	0	0	0	0	0	0	0	0	0	0	0	0	0	0	0	0	0	0	0	0	0	0	0	0	0	0	0	0	0	0	0	0	0	0	0	0	0
CAMSAP3	Q9P1Y5	0	0	0	0	0	0	0	0	0	0	0	0	0	0	0	0	0	0	0	0	0	0	0	0	0	0	0	0	0	0	0	0	0	0	0	0	0	0	0	0	0	0	0	0	0	0	0	0
CAND1	Q86VP6	2406500000	2684900000	2346100000	1851200000	1123400000	667120000	303580000	878310000	1392400000	7592100000	36523000000	20251000000	5946200000	188820000	0	5405300	0	72348000	123530000	143010000	0	113020000	0	261720000	1541800000	1941100000	2183800000	1487300000	1042500000	486990000	329580000	703540000	571000000	6333300000	29342000000	18485000000	4905900000	239780000	0	0	0	122100000	258090000	222340000	161560000	0	0	0
CAND2	O75155	0	0	0	0	0	0	0	0	0	0	0	0	0	0	0	0	0	0	0	0	0	0	0	0	0	0	0	0	0	0	0	0	0	0	0	0	0	0	0	0	0	0	0	0	0	0	0	0
CANT1	Q8WVQ1	82959000	0	0	0	0	0	0	0	0	0	0	0	0	0	0	0	0	0	0	0	0	0	0	0	0	0	0	0	0	0	0	0	0	0	0	0	0	0	0	0	0	0	0	0	0	0	0	0
CANX	P27824	6036400000	7217200000	6903800000	5280100000	5108800000	4333400000	4851300000	4130400000	4459100000	2320300000	1996400000	1066700000	150300000	0	0	288720000	275380000	239330000	79124000	197970000	216590000	215490000	329240000	1379600000	5227800000	7055300000	6494000000	5961300000	5562700000	5145500000	4987500000	5540500000	5335900000	2258200000	1491600000	1209200000	442690000	0	0	150850000	454410000	250580000	186440000	233060000	162590000	50767000	409210000	1283200000
CAP1	Q01518	4297800000	4157200000	4860300000	3740600000	3631200000	3953300000	11390000000	11093000000	6909800000	7899000000	5187900000	7683400000	8839300000	1938400000	1570300000	2594100000	2061100000	3321600000	3456600000	2827800000	2708000000	2216700000	2251800000	1790700000	4115500000	4644900000	4331900000	4938900000	4425100000	4121700000	14065000000	14635000000	6584600000	8241600000	4953600000	10363000000	8869300000	2833400000	1527200000	2193700000	1934500000	3874000000	3802900000	2985700000	2498000000	2301600000	3122400000	2610000000
CAP2	P40123	0	0	0	0	0	0	0	0	0	0	0	0	0	0	0	0	0	0	0	0	0	0	0	0	0	0	0	0	0	0	64606000	0	0	0	0	0	0	0	0	0	0	0	0	0	0	0	0	0
CAPG	P40121	0	0	0	0	0	0	229250000	0	0	0	0	0	0	0	0	0	1869400000	8653900000	2176500000	219760000	157430000	0	0	0	0	0	0	0	0	0	0	0	0	0	0	0	0	0	0	0	893960000	8482100000	3312700000	517600000	186240000	98826000	0	0
CAPN1	P07384	994480000	571890000	454770000	183380000	476430000	364080000	439030000	499040000	792440000	1657500000	500260000	522990000	185010000	139800000	94831000	0	0	0	55991000	47125000	133000000	0	0	78136000	548080000	351380000	250340000	215820000	254400000	399200000	357100000	293640000	648970000	850480000	515430000	228940000	74188000	0	0	0	0	0	27188000	72017000	0	0	0	0
CAPN2	P17655	768530000	547030000	722060000	362360000	438400000	294260000	164990000	181910000	288900000	455200000	269530000	208910000	2727100000	288530000	0	0	259450000	0	0	0	0	0	0	15680000	488350000	504460000	408080000	275560000	276170000	215570000	135010000	157640000	216250000	332170000	377440000	191780000	4751800000	286430000	85521000	34714000	118530000	0	0	0	0	0	0	0
CAPN7	Q9Y6W3	0	0	0	0	0	0	0	0	0	0	0	0	0	0	0	199950000	0	0	0	0	0	0	0	0	0	0	0	0	0	0	0	0	0	0	0	0	0	0	0	0	0	0	0	0	0	0	0	0
CAPNS1	P04632	432970000	560710000	322790000	101440000	0	0	175220000	89463000	309560000	454200000	284450000	0	409730000	0	0	0	107930000	255580000	310250000	315420000	211670000	231880000	0	143780000	477440000	394480000	315780000	168930000	180770000	159600000	193510000	236240000	354900000	364130000	217180000	321170000	1061900000	2907300000	0	0	164320000	253280000	627730000	642930000	471470000	342300000	0	214520000
CAPRIN1	Q14444	369500000	158110000	447500000	422640000	782220000	1204600000	3429400000	3974400000	7490100000	5316600000	5653300000	2653400000	1526300000	0	0	246730000	1297000000	2934400000	2340000000	1949300000	1074600000	1238200000	1109700000	1311400000	340150000	242490000	431740000	566770000	477380000	1358500000	3441300000	5161800000	6493700000	8757600000	4382200000	2442500000	1458800000	163000000	0	226470000	1212300000	3287700000	2654400000	2072200000	1489300000	1328700000	1410400000	1088200000
CAPZA1	P52907	567400000	612800000	622720000	733960000	1030100000	1299700000	1470300000	1712100000	1932500000	2377800000	2921500000	3958500000	3581100000	3831600000	9263000000	3051900000	1366400000	1468800000	639950000	446980000	248590000	591610000	453030000	208340000	798080000	703100000	755300000	550950000	1036000000	1306200000	1407400000	1673500000	1671800000	1931000000	2234200000	3424300000	3225200000	4461800000	9143600000	2750600000	1089200000	1139600000	585950000	278890000	401790000	525150000	0	0
CAPZA2	P47755	125110000	0	82794000	129020000	81799000	146340000	310480000	841630000	933560000	604740000	418530000	1574900000	1110000000	1342000000	4356800000	1584800000	70191000	174050000	0	224480000	0	0	0	0	116660000	86168000	194920000	116630000	255170000	310820000	365580000	491480000	452560000	506270000	755810000	1150500000	1245700000	956990000	5917900000	1549800000	199650000	0	0	0	0	0	0	0
CAPZB	P47756	673810000	700370000	648240000	801030000	876790000	1220400000	1353200000	1535500000	1676300000	1945800000	2515800000	3541200000	3470400000	10256000000	12275000000	3240500000	643060000	829840000	596410000	395020000	397750000	392220000	444610000	420120000	1003400000	894050000	731290000	735380000	1204800000	1492600000	1628500000	1733800000	1828500000	2065900000	2559200000	4414400000	4742200000	10292000000	12524000000	4738800000	743440000	690930000	426720000	458880000	386550000	568620000	445540000	448390000
CARD10	Q9BWT7	0	0	0	0	0	0	0	0	0	0	0	0	0	0	0	0	0	0	0	0	0	0	0	0	0	0	0	0	0	0	0	0	0	0	0	0	0	0	0	0	0	0	0	0	0	0	0	0
CARD19	Q96LW7	39902000	30501000	0	0	0	0	0	0	0	0	0	0	0	0	0	0	0	0	0	0	0	0	0	0	0	25625000	0	0	0	0	0	0	0	0	0	0	0	0	0	0	0	0	0	0	0	0	0	0
CARHSP1	Q9Y2V2	0	0	0	0	0	0	993870000	0	0	0	0	0	0	0	0	0	1659200000	8393200000	3521900000	796360000	0	0	0	0	0	0	0	0	0	0	0	0	0	0	0	0	0	0	0	0	1007100000	8617600000	4291800000	861720000	757870000	0	0	0
CARM1	Q86X55	292930000	308210000	279930000	306800000	158380000	86096000	211390000	275980000	610410000	2734700000	937610000	0	0	0	0	0	0	0	0	0	0	0	0	0	183770000	187630000	183850000	189270000	282630000	164720000	270960000	396760000	1139600000	3715900000	878100000	95291000	0	0	0	0	0	0	0	0	0	0	0	0
CARMIL1	Q5VZK9	0	0	0	0	0	0	0	0	128890000	81260000	0	75653000	0	0	0	0	0	0	0	0	0	0	0	0	0	0	0	0	0	0	0	0	0	52081000	0	0	0	0	0	0	0	0	0	0	0	0	0	0
CARMIL2	Q6F5E8	0	0	0	0	0	0	0	0	0	0	0	0	123980000	0	0	0	0	0	0	0	0	0	0	0	0	0	0	0	0	0	0	0	0	28595000	0	0	138920000	0	0	0	0	0	0	0	0	0	0	0
CARNMT1	Q8N4J0	0	0	0	0	0	0	0	0	0	0	0	0	0	0	0	118120000	0	0	0	0	0	0	0	0	0	0	0	0	0	0	0	0	0	0	0	0	0	0	0	158880000	0	0	0	0	0	0	0	0
CARS1	P49589	26633000	90354000	28938000	24552000	5255800	0	2409300	7658200	1556300000	8841200000	3466300000	393280000	5107500	0	0	0	0	0	0	0	0	0	0	0	17701000	0	52075000	67170000	45428000	4797900	12368000	25564000	2070800000	15520000000	4318600000	669210000	5505400	0	0	0	0	0	0	0	0	0	0	0
CARS2	Q9HA77	0	0	0	0	0	0	0	0	0	0	0	0	0	0	0	0	0	0	0	0	0	0	0	0	0	0	0	0	0	0	0	0	0	0	0	0	0	0	265530000	0	0	0	0	0	0	0	0	0
CASC3	O15234	0	0	0	0	0	0	0	31678000	0	0	0	0	0	0	0	0	0	0	0	0	0	0	0	0	0	0	0	0	0	0	0	0	0	0	0	0	0	0	0	0	0	0	0	0	0	0	0	0
CASK	O14936	0	0	0	0	0	0	0	0	0	0	0	59718000	0	0	0	0	0	0	0	0	0	0	0	0	0	0	0	0	0	0	0	0	0	0	0	0	0	0	0	0	0	0	0	0	0	0	0	0
CASKIN2	Q8WXE0	0	0	0	0	0	0	0	0	0	0	0	0	0	0	0	0	0	0	0	0	0	0	0	0	0	0	0	0	0	0	0	0	0	0	0	0	0	0	0	0	0	0	0	0	0	0	0	0
CASP2	P42575	0	0	0	0	0	0	0	0	0	0	0	0	0	0	0	0	122750000	145030000	0	0	0	0	0	0	0	0	0	0	0	0	0	0	0	0	0	0	0	0	0	0	69603000	110440000	0	0	0	0	0	0
CASP3	P42574	0	0	0	0	0	0	0	0	0	0	0	0	0	0	249340000	510110000	0	408770000	268560000	0	0	0	0	0	0	0	0	0	0	0	0	0	0	0	0	0	0	0	173340000	206410000	0	307850000	0	0	0	0	0	0
CASP6	P55212	0	0	0	0	0	0	0	0	0	0	0	0	0	0	0	249340000	240940000	262100000	365900000	373800000	0	0	0	0	0	0	0	0	0	0	0	0	0	0	0	0	0	0	0	254320000	362320000	174040000	282330000	0	0	0	0	0
CASP7	P55210	0	0	0	0	0	0	0	0	0	0	0	0	0	0	0	0	147540000	0	0	0	0	0	0	0	0	0	0	0	0	0	0	0	0	0	0	0	0	0	0	0	186720000	0	0	0	0	0	0	0
CASP8	Q14790	0	0	0	0	0	0	0	0	0	0	0	0	0	0	0	0	0	0	0	0	0	0	0	0	0	0	0	0	0	0	0	0	0	0	0	0	0	0	187550000	0	0	0	0	0	0	0	0	0
CASP9	P55211	0	0	0	0	0	0	0	0	0	0	0	0	0	0	0	0	0	0	0	0	0	0	0	0	0	0	0	0	0	0	0	0	0	0	0	0	0	0	0	0	0	0	0	0	0	0	0	0
CAST	P20810	0	0	0	0	0	721270000	483290000	911740000	1139200000	2735900000	1669500000	1352400000	745180000	270860000	25513000	216310000	57558000	104860000	133180000	0	59436000	0	0	0	0	0	0	0	0	674070000	767770000	1177900000	2714600000	2612700000	1671800000	1497200000	1080200000	574700000	227000000	158420000	124680000	196750000	183680000	110020000	0	0	0	0
CASTOR2	A6NHX0	0	0	0	0	0	0	0	0	0	0	0	0	0	0	0	0	0	0	0	0	0	0	0	0	0	0	0	0	0	0	0	0	0	0	0	0	0	0	0	0	0	0	0	0	0	0	0	0
CAT	P04040	0	0	0	0	0	0	0	0	0	0	77316000	1301300000	718960000	0	0	0	27631000	0	0	0	0	0	102910000	0	0	0	0	0	0	0	0	0	0	0	37785000	1420300000	1144500000	0	0	0	0	0	0	0	0	0	66217000	0
CAV1	Q03135	712130000	1043900000	776920000	252150000	258840000	0	0	0	0	0	0	0	0	0	0	0	0	0	0	0	0	0	394900000	247360000	766870000	1090500000	699520000	376080000	245800000	0	0	0	0	0	0	0	0	0	0	0	0	0	0	0	0	306960000	212620000	0
CAV2	P51636	26760000	38353000	77836000	0	0	0	0	0	0	0	0	0	0	0	0	0	0	0	0	0	0	0	0	0	447290000	93093000	394730000	0	0	0	0	0	0	0	0	0	0	0	0	0	0	0	0	0	0	0	0	0
CAVIN1	Q6NZI2	1057900000	1192300000	1178800000	981680000	728020000	592280000	516910000	624380000	781930000	636830000	1042800000	1461300000	1751500000	81901000	118150000	405400000	296070000	357890000	775440000	1031000000	794450000	851910000	1742300000	1333200000	1788100000	1038300000	1893700000	1495700000	1099900000	873650000	729230000	762630000	682430000	888150000	1356100000	1440500000	1465700000	373650000	165640000	541440000	348290000	545030000	1053400000	1417800000	1008400000	867640000	1725800000	1820700000
CAVIN3	Q969G5	0	0	27180000	20922000	7802000	0	0	0	0	0	0	0	0	0	0	0	0	0	0	0	0	0	0	0	0	0	0	98435000	106080000	40436000	0	0	0	0	0	0	0	0	0	29134000	0	0	0	41543000	0	0	0	0
CBFB	Q13951	0	0	0	0	0	0	54559000	0	0	0	0	0	0	0	0	0	736520000	2003800000	954150000	214680000	59596000	0	0	0	0	0	0	0	0	0	0	0	0	0	0	0	0	0	0	0	948140000	2968760000	2013060000	286280000	163620000	0	0	0
CBL	P22681	0	0	84899000	0	0	0	0	0	0	170450000	0	0	0	0	0	0	0	0	0	0	0	0	0	0	160400000	79496000	0	0	0	0	0	0	0	61651000	0	0	0	0	0	0	0	0	0	0	0	0	0	0
CBLC	Q9ULV8	0	0	0	0	0	0	0	0	0	0	0	0	0	0	0	0	0	0	0	0	0	0	0	0	0	0	0	0	0	0	0	0	0	0	0	0	0	0	0	0	0	0	0	0	0	0	0	0
CBLL1	Q75N03	0	0	0	0	0	0	0	0	0	0	0	0	0	0	0	0	0	0	0	0	0	0	0	0	0	0	0	0	0	0	0	0	0	0	0	0	0	0	0	0	0	0	0	0	0	0	0	0
CBR3	O75828	0	0	0	0	0	0	0	0	0	0	0	0	0	0	0	0	0	414990000	243180000	0	0	0	0	0	0	0	0	0	0	0	0	0	0	0	0	0	0	0	0	0	0	444700000	229580000	0	0	0	0	0
CBR4	Q8N4T8	0	0	0	0	0	0	0	0	0	0	0	0	0	0	0	0	0	0	0	0	0	0	0	0	0	0	0	0	0	0	0	0	0	0	0	0	0	0	0	0	0	0	0	0	0	0	0	0
CBWD1	Q9BRT8	112990000	61597000	0	244050000	176390000	121760000	67243000	0	0	169520000	239210000	0	193730000	0	455000000	0	0	0	0	0	0	0	0	0	0	0	0	0	187950000	0	118690000	0	207580000	0	0	107330000	94349000	313710000	225850000	0	0	0	0	0	0	0	0	0
CBX1	P83916	0	0	0	0	0	0	0	0	55718000	0	193210000	192410000	176550000	0	2333300000	385860000	0	66929000	82351000	0	0	0	0	0	0	0	0	0	0	0	0	0	0	0	129930000	370270000	92648000	1345700000	2260600000	829580000	160860000	0	0	185660000	0	0	0	0
CBX3	Q13185	350110000	435200000	438370000	431190000	309410000	234730000	421290000	483300000	960570000	1206000000	1485300000	7397400000	9222400000	2696800000	1753300000	2679300000	1452900000	1343000000	1004700000	1212400000	941400000	751300000	642000000	327910000	489180000	520450000	552930000	446840000	423410000	318170000	506040000	721270000	1226100000	1791000000	2301700000	5725900000	13091000000	4208900000	1490900000	4195000000	2177000000	1227400000	1275100000	1585500000	1598400000	1598400000	1053400000	641860000
CBX4	O00257	0	0	0	0	0	0	0	0	0	0	0	0	0	0	0	0	0	0	0	0	0	0	0	0	0	0	0	0	0	0	0	0	0	0	0	0	0	0	0	0	0	0	0	0	0	0	0	0
CBX5	P45973	0	0	0	0	0	0	0	0	0	0	0	0	0	0	0	0	0	0	0	0	0	0	0	0	0	0	0	0	0	0	0	0	0	0	0	0	0	0	0	0	0	0	141290000	0	0	0	0	0
CBX8	Q9HC52	0	0	0	0	0	0	0	0	0	0	0	0	0	0	0	0	0	0	0	0	0	0	0	0	0	0	0	0	0	0	0	0	0	0	0	0	0	0	0	0	0	0	0	0	0	0	0	0
CC2D1A	Q6P1N0	0	0	0	0	0	0	0	0	0	0	0	0	0	0	0	0	0	0	0	0	0	0	0	0	0	0	0	0	0	0	0	0	0	0	0	0	0	0	0	0	0	0	0	0	0	0	0	0
CC2D1B	Q5T0F9	0	0	0	0	0	0	0	0	0	40790000	109260000	0	0	0	0	0	0	0	0	0	0	0	0	0	0	0	0	0	0	0	0	0	0	41261000	0	0	0	0	0	0	0	0	0	0	0	0	0	0
CCAR1	Q8IX12	111330000	152640000	155770000	82208000	79472000	106600000	416770000	0	230880000	105010000	0	0	0	0	0	0	133610000	83850000	140490000	150380000	109180000	156960000	0	0	147780000	180200000	143310000	119000000	129920000	151530000	115890000	159650000	213780000	0	0	0	0	0	0	0	0	74678000	0	143340000	63912000	0	0	0
CCAR2	Q8N163	1612600000	2114100000	3115700000	3001700000	2388400000	1469800000	1269600000	842260000	329000000	286430000	312410000	276550000	0	0	0	0	0	0	26735000	51020000	132980000	95461000	487320000	555930000	1050800000	1555300000	2657900000	2330100000	1398400000	977060000	1201300000	776180000	435210000	431200000	166200000	147080000	0	0	0	0	0	0	68682000	48686000	106510000	134860000	555900000	867660000
CCDC102A	Q96A19	0	0	0	0	0	0	0	0	0	0	0	0	0	0	0	0	0	0	0	0	0	0	0	0	0	0	0	0	0	0	0	0	0	0	0	0	0	0	0	0	0	0	0	0	0	0	0	0
CCDC115	Q96NT0	0	0	0	0	0	0	0	0	0	0	0	0	0	0	0	0	0	0	0	0	0	0	0	0	0	0	0	0	0	0	0	0	0	0	0	0	0	0	0	0	0	0	0	0	0	0	0	0
CCDC117	Q8IWD4	0	0	0	0	0	0	119950000	0	0	0	0	0	0	0	0	0	0	0	0	0	0	0	0	0	0	0	0	0	0	0	280940000	194040000	0	0	0	0	0	0	0	0	0	0	0	0	0	0	0	0
CCDC12	Q8WUD4	0	0	0	0	0	0	0	0	0	0	0	0	0	0	534700000	307050000	0	0	0	0	0	0	0	0	0	0	0	0	0	0	0	0	0	0	0	0	0	0	664820000	391800000	0	0	0	0	0	0	0	0
CCDC124	Q96CT7	0	0	34972000	0	0	0	0	0	0	0	0	0	0	0	0	422320000	740870000	1637400000	1488500000	1926800000	2450100000	2853100000	3600700000	2243200000	0	0	0	0	0	0	59033000	0	0	0	0	0	0	0	151190000	609280000	843190000	1339600000	1382800000	1492700000	2023200000	3092000000	3660100000	2791100000
CCDC134	Q9H6E4	0	53039000	0	0	0	0	0	0	0	0	0	0	0	0	0	0	0	0	0	0	0	0	0	0	42451000	0	0	0	0	0	0	0	0	0	0	0	0	0	0	0	0	0	0	0	0	0	0	0
CCDC137	Q6PK04	224170000	196090000	139630000	121750000	0	0	0	0	0	0	0	0	0	0	0	0	0	0	0	0	0	0	0	0	223790000	236720000	199570000	115850000	0	0	0	0	0	0	0	0	0	0	0	0	0	0	0	0	0	0	0	0
CCDC174	Q6PII3	0	0	0	0	0	0	0	0	0	0	0	0	0	0	0	0	0	0	0	0	0	0	0	0	0	0	0	0	0	0	0	0	0	0	0	0	0	0	0	0	0	0	0	0	0	0	0	0
CCDC18	Q5T9S5	0	0	0	0	0	0	0	0	0	0	0	0	0	0	0	0	0	0	0	0	0	0	0	0	0	0	0	0	0	0	0	0	0	0	0	0	0	0	0	0	0	0	0	0	0	0	0	0
CCDC186	Q7Z3E2	0	0	0	0	0	0	0	0	0	0	0	0	0	0	0	0	0	0	0	0	0	0	0	0	0	0	0	0	0	0	0	0	0	0	0	0	0	0	0	0	0	0	0	0	0	0	0	0
CCDC22	O60826	0	0	0	0	0	0	82864000	378280000	0	0	0	0	0	0	0	0	0	0	0	0	0	0	0	0	0	0	0	0	0	0	334630000	402730000	78420000	0	0	0	0	0	0	0	0	0	0	0	0	0	0	0
CCDC25	Q86WR0	0	0	0	0	0	0	0	0	0	0	0	0	0	0	0	0	856560000	1448200000	311940000	60830000	60461000	0	0	0	0	0	0	0	0	0	0	0	0	0	0	0	0	0	0	0	935940000	1574300000	391550000	73704000	104950000	0	0	0
CCDC32	Q9BV29	0	0	0	0	0	0	0	0	0	0	0	0	0	0	0	0	0	0	0	0	0	0	0	0	0	0	0	0	0	0	0	0	0	0	0	0	0	0	0	0	0	0	0	0	0	0	0	0
CCDC39	Q9UFE4	0	0	0	0	0	0	0	0	0	0	0	0	0	0	0	0	0	0	0	0	0	0	0	0	0	0	0	0	0	0	0	0	0	0	0	0	0	0	0	0	0	0	0	0	0	0	0	0
CCDC43	Q96MW1	0	0	0	0	0	0	0	0	0	0	0	0	0	0	641460000	0	0	0	330960000	0	0	0	0	0	0	0	0	0	0	0	0	0	0	0	0	0	0	0	469650000	0	0	83295000	0	0	0	0	0	0
CCDC47	Q96A33	1163300000	1189400000	589980000	348240000	122090000	101820000	0	0	0	0	0	0	0	0	0	0	0	0	0	0	0	0	0	225560000	1019600000	924920000	610020000	357130000	339030000	107310000	149180000	0	0	0	0	0	0	0	0	0	0	0	0	0	0	0	0	201380000
CCDC50	Q8IVM0	0	0	0	0	0	0	0	0	0	0	0	369820000	277670000	21132000000	0	0	0	0	0	0	0	0	0	0	0	0	0	0	0	0	0	0	0	0	0	381780000	630370000	2890300000	0	0	0	0	0	0	0	0	0	0
CCDC51	Q96ER9	188150000	183460000	135730000	0	0	0	0	0	0	0	0	0	0	0	0	0	0	0	0	0	0	0	0	0	118600000	166680000	107940000	0	0	0	0	0	0	0	0	0	0	0	0	0	0	0	0	0	0	0	0	0
CCDC58	Q4VC31	0	0	0	0	0	0	0	0	0	0	0	0	0	0	0	0	0	0	440630000	13625000000	4053700000	300410000	0	0	0	0	0	0	0	0	0	0	0	0	0	0	0	0	0	0	0	0	1924600000	21675000000	4152300000	407940000	0	0
CCDC59	Q9P031	121880000	127720000	93631000	0	0	0	0	0	0	0	0	0	0	0	0	0	0	0	0	0	0	0	0	0	199450000	0	0	0	0	0	0	0	0	0	0	0	0	0	0	0	0	0	0	0	0	0	0	0
CCDC6	Q16204	0	0	0	0	0	0	47444000	161740000	862300000	2066400000	1477900000	1500800000	1149800000	0	0	74681000	0	37380000	62155000	0	0	0	0	0	0	0	0	0	0	0	91065000	301200000	1297200000	2068900000	2102000000	1510300000	755540000	131200000	85409000	128640000	70555000	0	28474000	0	0	0	0	0
CCDC85C	A6NKD9	0	0	0	0	0	0	0	0	0	0	0	0	0	0	0	0	0	0	0	0	0	0	0	0	0	0	0	0	0	0	0	0	0	0	0	0	0	0	0	0	0	0	0	0	0	0	0	0
CCDC86	Q9H6F5	242350000	620890000	524140000	262610000	161090000	118930000	0	0	0	0	0	0	0	0	0	0	0	0	0	0	0	0	0	0	356850000	274690000	602790000	502840000	264770000	71618000	100300000	0	0	0	0	0	0	0	0	0	0	0	0	0	0	0	0	0
CCDC9	Q9Y3X0	44877000	61575000	60547000	0	0	0	0	0	0	0	0	0	0	0	0	0	0	0	0	51084000	42340000	0	0	0	0	54678000	33579000	36967000	0	0	0	43382000	0	0	0	0	0	0	0	0	0	0	0	95498000	0	62650000	0	0
CCDC90B	Q9GZT6	0	0	0	0	0	0	0	0	0	0	0	0	0	0	0	0	0	0	0	0	0	0	0	0	57861000	0	0	0	0	0	0	0	0	0	0	0	0	0	0	0	0	0	0	0	0	0	0	0
CCDC91	Q7Z6B0	0	0	0	0	0	0	0	0	0	0	0	0	0	0	0	0	0	0	0	0	0	0	0	0	0	0	0	0	0	0	0	0	0	0	0	0	0	0	0	0	0	0	0	0	0	0	0	0
CCDC93	Q567U6	0	0	0	0	0	0	183440000	285890000	0	0	0	0	0	0	0	0	0	0	0	0	0	0	0	0	0	0	0	0	0	0	238930000	219640000	0	0	0	0	0	0	0	0	0	0	0	0	0	0	0	0
CCDC97	Q96F63	0	0	0	0	0	0	0	0	0	0	0	0	100130000	0	0	0	0	0	0	0	0	0	0	0	0	0	0	0	0	0	0	0	0	0	0	0	111070000	0	0	0	0	0	0	0	0	0	0	0
CCN1	O00622	153230000	193210000	156280000	86819000	0	0	0	0	0	0	0	0	0	0	0	0	244140000	0	0	0	0	0	0	0	167440000	302610000	355810000	168870000	0	0	0	0	0	0	0	0	0	0	0	0	286970000	156920000	0	0	0	0	0	0
CCNA2	P20248	0	0	0	0	0	0	0	0	0	0	108460000	0	0	0	0	0	0	0	0	98600000	382070000	0	0	0	0	0	0	0	0	0	0	0	0	0	177470000	260400000	0	0	0	0	0	0	0	0	0	0	0	0
CCNB1	P14635	1130300000	819680000	722970000	724280000	420610000	685450000	0	204410000	161840000	103150000	467310000	599850000	886910000	0	0	135980000	166880000	0	0	0	0	0	0	0	1418200000	1262900000	1295000000	607810000	606950000	234050000	344410000	482380000	113290000	0	106440000	372040000	713770000	0	120490000	225270000	0	0	0	0	0	0	0	0
CCNB2	O95067	0	0	0	0	0	0	0	0	0	0	0	0	0	0	0	0	0	0	0	0	87659000	297540000	581090000	0	194180000	0	0	0	0	0	0	0	0	0	0	0	0	0	0	0	0	0	0	0	0	314330000	331940000	408980000
CCNC	P24863	0	0	0	0	0	0	0	0	0	0	0	0	0	0	0	0	0	0	0	0	0	0	0	0	0	0	0	0	0	0	0	0	0	0	0	0	0	0	0	0	0	0	0	0	0	0	0	0
CCND1	P24385	246140000	238380000	215700000	238690000	0	0	0	0	0	0	203260000	0	0	0	0	0	0	0	0	0	0	0	0	0	192870000	193230000	207680000	0	0	0	0	0	0	0	148550000	102910000	0	0	0	0	0	0	0	0	0	0	0	0
CCNDBP1	O95273	0	0	0	0	0	0	0	0	0	0	0	0	0	0	0	0	0	0	0	0	0	0	0	0	0	0	0	0	0	0	0	0	0	0	0	0	0	0	0	0	0	0	0	0	0	0	0	0
CCNH	P51946	0	462780000	0	0	0	0	0	0	0	0	0	50932000	0	0	0	47388000	0	0	0	0	0	0	0	0	0	407540000	0	0	0	0	0	0	0	0	0	0	0	0	0	0	0	0	0	0	0	0	0	0
CCNK	O75909	0	0	0	0	0	0	0	0	0	0	0	0	0	0	0	0	0	0	0	0	0	0	0	0	0	0	0	0	0	0	0	0	0	0	0	0	0	0	0	0	0	0	0	0	0	0	0	0
CCNL1	Q9UK58	0	0	0	0	0	0	0	0	0	0	0	0	0	0	0	0	0	0	0	0	0	0	0	0	0	0	0	0	0	0	0	0	0	0	0	0	0	0	0	0	0	0	0	0	0	0	0	0
CCNL2	Q96S94	0	0	0	0	0	0	0	0	0	0	0	0	0	0	0	0	0	0	0	0	0	0	0	0	0	0	0	0	0	0	0	0	0	0	0	0	0	0	0	0	0	0	0	0	0	0	0	0
CCNT1	O60563	180340000	0	91502000	0	0	0	0	0	0	0	0	0	0	0	0	0	0	0	0	0	0	115330000	223640000	234770000	0	0	0	0	0	0	0	0	0	0	0	0	0	0	0	0	0	0	0	0	0	213770000	192640000	230000000
CCNY	Q8ND76	0	0	0	0	0	0	0	0	0	0	0	0	0	0	0	0	0	0	0	0	0	0	0	0	0	0	0	0	0	0	0	0	0	0	0	0	0	0	0	0	0	0	0	0	0	0	0	0
CCS	O14618	0	0	0	0	0	0	0	0	0	0	0	0	0	0	0	0	520710000	560660000	246190000	0	0	0	0	0	0	0	0	0	0	0	0	0	0	0	0	0	0	0	0	67732000	601930000	545170000	112050000	0	0	0	0	0
CCSER2	Q9H7U1	0	0	0	0	0	0	0	0	0	0	0	0	0	0	0	0	0	0	0	0	0	0	0	0	0	0	0	0	0	0	0	0	0	0	0	0	0	0	0	0	0	0	0	0	0	0	0	0
CCSMST1	Q4G0I0	0	0	0	0	0	0	0	0	0	0	0	0	0	0	0	0	0	0	0	0	0	0	0	0	0	0	0	0	0	0	0	0	0	0	0	0	0	0	0	0	0	0	0	0	0	0	0	0
CCT2	P78371	3339400000	3208100000	4650700000	10491000000	85591000000	157990000000	46712000000	9144400000	3853000000	2741300000	2750500000	2158300000	1981700000	8836800000	5656500000	1518000000	399020000	313070000	201820000	170930000	183020000	76165000	143390000	404600000	2348900000	3090000000	4113400000	10007000000	64538000000	165390000000	47698000000	10548000000	3366100000	2921800000	3094100000	2275300000	2410900000	21314000000	12529000000	2095900000	505420000	213670000	141960000	358540000	350140000	311690000	258760000	523980000
CCT3	P49368	4428300000	5536500000	5901000000	12702000000	69625000000	143320000000	40239000000	8804800000	3459100000	2473800000	2550200000	2357800000	1519500000	780820000	979550000	3739400000	3068900000	2334300000	1271300000	1571600000	1353000000	1299800000	711650000	1892200000	3433700000	4683400000	5649200000	9879800000	60336000000	142890000000	41746000000	8142700000	3500700000	2195800000	2173000000	2142800000	1208500000	976040000	1447600000	4336600000	2939200000	1477100000	1194200000	1066100000	1030300000	1092500000	748650000	1039400000
CCT4	P50991	4219100000	3613000000	3994800000	9154500000	56352320000	134348830000	39092000000	9452500000	3282900000	1758700000	1768100000	1766400000	1347200000	1210300000	2215200000	4450400000	4451100000	1829700000	1182700000	1574700000	1542000000	1364800000	1613300000	1360700000	3613600000	4974900000	5283100000	9091500000	60938420000	124920800000	38202280000	8335000000	3654400000	2018700000	2007500000	1502600000	1253400000	1972700000	5443800000	6563930000	3672900000	1480600000	949980000	1010400000	1620300000	1270500000	1277400000	2163800000
CCT5	P48643	1088500000	1678900000	1941800000	4824300000	41884000000	83745000000	23617000000	5671600000	1921800000	1285200000	1139400000	1047100000	4737800000	7257000000	3176300000	2343100000	602540000	242220000	108120000	246490000	215100000	170530000	217400000	432470000	1411400000	1369400000	2109500000	5028400000	40866000000	89472000000	25400000000	5734100000	2235900000	1811800000	1557300000	1643500000	5752800000	14421000000	4605200000	1643800000	553050000	117880000	194010000	173270000	323150000	164780000	254230000	138570000
CCT6A	P40227	2019300000	2023300000	2723000000	6024400000	64050000000	112530000000	27312000000	8779600000	2334500000	1883100000	1307600000	1116000000	1698500000	2164900000	1522000000	1842000000	678890000	551750000	449380000	353260000	332450000	480980000	263900000	1002000000	1928500000	1508400000	2431500000	6405900000	45016000000	89221000000	31731000000	6816600000	2263200000	1962800000	1595200000	1276300000	1382200000	2968800000	2350400000	2057300000	663970000	337270000	503040000	294370000	592870000	622190000	385190000	615790000
CCT6B	Q92526	0	0	0	0	0	0	0	0	0	0	0	0	0	0	0	0	0	0	0	0	0	0	0	0	0	0	0	0	3700200000	0	0	0	0	0	0	0	0	0	0	0	0	0	0	0	0	0	0	0
CCT7	Q99832	2246500000	2427200000	3093300000	4841900000	40669000000	83625000000	23069000000	5944500000	2313000000	1248000000	615610000	712840000	409990000	0	13745000	815090000	1990500000	2407900000	1943900000	1484400000	1273900000	1162800000	1072900000	1196200000	2306900000	2506200000	3167100000	5210700000	42482000000	79465000000	25564000000	5873400000	2775000000	1554300000	1050200000	999550000	482150000	0	108770000	938180000	2264600000	2526100000	2858900000	1985000000	1582400000	1933600000	1491000000	1284000000
CCT8	P50990	3816800000	4214700000	6182200000	12691000000	98206000000	219590000000	59447000000	13436000000	4956400000	2446500000	2449500000	2148800000	2200800000	2478100000	20647000000	11793000000	3308000000	1500100000	753770000	1324600000	917610000	1037800000	483140000	733620000	3450900000	4217500000	6031100000	13037000000	101980000000	217100000000	63476000000	13407000000	4751200000	2956100000	2385500000	1906300000	2631600000	7682100000	27203000000	16171000000	3446500000	1182400000	1418300000	1169700000	1307300000	1503600000	1524000000	1356100000
CCZ1	P86791	0	0	0	0	0	0	0	0	0	0	71870000	0	0	0	0	0	0	0	0	0	0	0	0	0	0	0	0	0	0	0	0	0	0	0	81705000	0	0	0	0	0	0	0	0	0	0	0	0	0
CD109	Q6YHK3	0	0	0	0	0	0	0	0	59840000	78521000	73012000	0	0	0	0	0	0	0	0	0	0	0	0	0	0	0	0	0	0	0	0	0	0	0	0	0	0	0	0	0	0	0	0	0	0	0	0	0
CD151	P48509	0	92507000	0	0	0	0	0	0	0	0	0	0	0	0	0	0	0	0	0	0	0	0	0	0	0	88466000	0	0	0	0	0	0	0	0	0	0	0	0	0	0	0	0	0	0	0	0	0	0
CD276	Q5ZPR3	0	0	0	0	0	0	0	0	0	0	0	0	0	0	0	0	0	0	0	0	0	0	0	0	0	0	0	0	0	0	0	0	0	0	0	0	0	0	0	0	0	0	0	0	0	0	0	0
CD2AP	Q9Y5K6	0	0	0	38403000	575480000	2036000000	2139800000	2609200000	1726400000	983880000	1543300000	1203600000	2052300000	104520000	0	43839000	32753000	186850000	50046000	101880000	15376000	0	0	0	0	0	0	103330000	1158500000	2669200000	2862700000	2717100000	2133300000	1185200000	1375000000	1437600000	1359700000	852260000	93571000	283520000	240730000	212430000	155180000	261860000	56162000	0	0	0
CD2BP2	O95400	0	0	0	0	148100000	142080000	0	0	0	0	0	0	292720000	0	0	0	0	0	0	0	0	0	0	0	0	0	0	0	206990000	214150000	0	0	0	0	0	0	211140000	174400000	0	0	0	0	0	0	0	0	0	0
CD320	Q9NPF0	0	0	0	0	0	0	0	0	0	0	0	0	0	0	0	0	0	0	0	0	0	0	0	0	0	0	0	0	0	0	0	0	0	0	0	0	0	0	0	0	0	0	0	0	0	0	0	0
CD3EAP	O15446	0	0	0	0	0	35892000	0	0	0	55083000	129350000	225510000	0	0	0	0	0	0	0	118520000	152480000	0	0	158980000	0	0	0	0	0	0	80836000	49635000	0	115290000	86303000	82246000	0	0	0	0	0	58627000	0	121090000	184430000	0	0	130420000
CD44	P16070	987570000	811900000	1018900000	1160400000	1880800000	1570400000	1705800000	1660200000	909060000	771500000	1571900000	1718700000	667080000	158260000	0	203070000	84970000	0	0	103680000	0	55199000	0	437920000	914010000	887970000	995400000	1542600000	1929200000	1893500000	2547500000	1992000000	1395100000	1531300000	1116100000	1114200000	577970000	95955000	0	202110000	114180000	0	195250000	310390000	0	0	136420000	290860000
CD58	P19256	0	0	35517000	0	0	0	0	0	0	0	0	0	0	0	0	0	0	0	0	0	0	0	0	0	97064000	0	0	0	0	0	24214000	0	0	0	0	0	0	0	0	0	0	0	0	0	0	0	0	0
CD59	P13987	783110000	605000000	376400000	63037000	162610000	121920000	0	0	0	0	0	0	0	0	0	0	0	0	73236000	135450000	92872000	0	0	181270000	754510000	456240000	271740000	224250000	182960000	176400000	0	0	0	0	0	0	0	0	0	0	0	0	98072000	185670000	64235000	49857000	0	0
CD81	P60033	1168700000	750730000	578750000	529020000	0	0	0	0	0	0	0	0	0	0	0	0	0	0	0	0	0	0	0	0	1120400000	1148100000	412730000	172680000	0	0	0	0	0	0	0	0	0	0	0	0	0	0	0	0	0	0	0	0
CD9	P21926	2551900000	1452100000	1198000000	451690000	274210000	0	0	0	0	0	0	0	0	0	0	0	0	0	0	0	0	0	0	439480000	3011800000	1287700000	516720000	250400000	343930000	0	0	0	0	0	0	0	0	0	0	0	0	0	0	0	0	0	0	284050000
CD99	P14209	0	0	0	0	0	0	0	0	0	0	0	0	0	0	0	0	0	0	0	0	0	0	0	0	0	0	0	0	0	0	0	0	0	0	0	0	0	0	0	0	0	0	0	0	0	0	0	0
CDA	P32320	0	0	0	0	0	0	0	0	0	0	0	0	0	0	0	0	0	0	0	0	0	0	0	0	0	0	0	0	0	0	0	0	0	0	0	0	0	0	0	0	349050000	0	0	0	0	0	0	0
CDAN1	Q8IWY9	0	0	0	0	0	0	0	0	0	0	0	0	0	0	0	0	0	0	0	0	0	0	0	0	0	0	0	0	0	0	0	0	0	0	0	0	0	0	0	0	0	0	0	0	0	0	0	0
CDC123	O75794	0	0	0	0	0	0	0	0	0	44081000	43546000	0	164720000	1977500000	950550000	49240000	0	0	0	0	0	0	0	0	0	0	0	0	0	0	0	0	29656000	170040000	169980000	0	274060000	1311900000	583430000	61475000	0	0	0	0	0	0	0	0
CDC16	Q13042	124070000	172000000	137850000	171000000	123100000	78145000	0	0	0	0	0	0	0	0	0	0	0	0	0	0	0	0	0	0	166710000	112530000	98670000	187470000	66800000	0	0	0	0	0	0	0	0	0	0	0	0	0	0	0	0	0	0	0
CDC20	Q12834	139250000	212890000	0	0	0	0	0	0	0	0	0	0	0	0	0	0	0	0	0	0	0	0	0	0	91516000	0	0	0	0	0	0	0	0	0	0	0	0	0	0	0	0	0	0	0	0	0	0	0
CDC23	Q9UJX2	173060000	121130000	0	134470000	0	0	0	0	0	0	0	0	0	0	0	0	0	0	0	0	0	0	0	0	193810000	126130000	0	170870000	155730000	0	0	0	0	0	0	0	0	0	0	0	0	0	0	0	0	0	0	0
CDC25B	P30305	0	0	0	0	0	0	0	0	0	0	0	0	0	0	0	0	0	0	0	0	0	0	0	0	0	0	0	0	0	0	0	0	0	0	0	0	0	0	0	0	0	0	0	0	0	0	0	0
CDC25C	P30307	0	0	0	0	0	0	0	0	0	0	0	0	0	0	0	0	0	0	0	0	0	0	0	0	0	0	0	0	0	0	0	0	0	0	0	0	0	0	0	0	0	0	0	0	0	0	0	0
CDC26	Q8NHZ8	0	0	0	0	0	0	0	0	0	0	0	0	0	0	0	0	0	0	0	812180000	1009700000	831580000	0	0	0	0	0	0	0	0	0	0	0	0	0	0	0	0	0	0	0	0	0	952740000	1077800000	1134400000	0	0
CDC27	P30260	415300000	285890000	289530000	236680000	0	0	0	0	0	0	0	0	0	0	0	0	0	0	0	0	0	0	0	0	202430000	143290000	167900000	141350000	0	0	0	0	0	0	0	0	0	0	0	0	0	0	0	0	0	0	0	0
CDC34	P49427	194460000	170630000	111590000	0	0	0	0	0	0	0	0	0	0	0	255470000	423360000	351310000	0	0	0	0	0	0	0	0	0	0	126960000	0	0	0	0	0	0	0	0	0	0	137690000	280970000	365880000	0	0	0	0	0	0	0
CDC37	Q16543	888240000	801640000	520570000	410910000	441930000	645090000	985130000	556020000	710460000	847920000	951550000	2536000000	6863800000	7100700000	1311100000	280270000	562020000	1294300000	1085000000	1258000000	970390000	512830000	767770000	521180000	636070000	770030000	753350000	525770000	529740000	549560000	622040000	610220000	488350000	790310000	1127200000	3013900000	6211100000	7946400000	1397300000	410540000	632800000	939470000	1053400000	892310000	840390000	341780000	252500000	442920000
CDC37L1	Q7L3B6	0	0	0	0	0	0	125730000	37818000	0	15651000	0	0	0	0	0	0	0	0	0	0	0	0	0	0	0	0	0	0	0	0	309230000	135640000	0	36750000	0	0	0	0	0	0	0	0	0	0	0	0	0	0
CDC40	O60508	95772000	118950000	107450000	141650000	0	0	0	0	0	0	0	0	0	0	0	0	0	0	0	0	0	0	0	0	134350000	150870000	217250000	130120000	0	0	0	0	0	0	0	0	0	0	0	0	0	0	0	0	0	0	0	0
CDC42	P60953	111000000	50870000	128240000	55527000	147220000	80492000	130840000	52023000	0	0	0	63589000	206510000	0	0	414570000	847760000	136430000	0	162070000	86902000	0	73769000	0	312060000	159700000	69134000	55732000	67440000	0	0	113950000	0	0	0	74595000	181310000	0	0	192050000	471540000	141010000	302440000	696150000	633510000	767680000	305340000	342610000
CDC42BPA	Q5VT25	150850000	49850000	0	139530000	0	0	0	0	0	0	0	0	0	0	0	0	0	0	0	0	0	0	0	0	830850000	0	0	0	0	0	0	0	0	0	0	0	0	0	0	0	0	0	0	0	0	0	0	0
CDC42BPB	Q9Y5S2	47242000	30035000	57419000	0	0	0	0	0	0	0	0	0	0	0	0	0	0	0	0	0	0	0	0	0	113700000	0	0	0	0	0	0	0	0	0	0	0	0	0	0	0	0	0	0	0	0	0	0	0
CDC42BPG	Q6DT37	0	0	0	0	0	0	0	0	0	0	0	0	0	0	0	0	0	0	0	0	0	0	0	0	0	0	0	0	0	0	0	0	0	0	0	0	0	0	0	0	0	0	0	0	0	0	0	0
CDC42EP4	Q9H3Q1	0	0	0	0	0	0	0	0	0	0	0	70410000	0	0	0	0	0	0	0	0	0	0	0	0	0	0	0	0	0	0	0	0	0	0	0	0	0	0	0	0	0	0	36182000	0	0	0	0	0
CDC42SE2	Q9NRR3	0	0	0	0	0	0	0	0	0	0	0	0	0	0	0	0	0	0	0	0	0	0	0	0	0	0	0	0	0	0	0	0	0	0	0	0	0	0	0	0	0	0	0	0	0	0	0	0
CDC45	O75419	0	0	0	0	0	0	0	0	0	0	0	0	0	0	0	0	0	0	0	0	0	0	0	0	0	0	0	0	0	0	0	0	0	0	0	0	0	0	0	0	0	0	0	0	0	0	0	0
CDC5L	Q99459	837380000	1192500000	970030000	622390000	365120000	215450000	323270000	190360000	389110000	513920000	585360000	691470000	899280000	0	81365000	436970000	491890000	714080000	741740000	512740000	201820000	547520000	67485000	193300000	962140000	959710000	646430000	861870000	341890000	337180000	313120000	222400000	426650000	368170000	563780000	872700000	522530000	103300000	106160000	324950000	240740000	404580000	404670000	314600000	262010000	264320000	119080000	254720000
CDC6	Q99741	45713000	0	0	0	0	0	0	0	0	0	0	0	0	0	0	0	0	0	0	0	0	0	0	0	0	0	0	0	0	0	0	0	0	0	0	0	0	0	0	0	0	0	0	0	0	0	0	0
CDC7	O00311	0	0	0	0	0	0	0	0	0	0	0	0	0	0	0	0	0	0	0	0	0	0	0	0	0	0	0	0	0	0	0	0	0	0	0	0	0	0	0	0	0	0	0	0	0	0	0	0
CDC73	Q6P1J9	193200000	295570000	136220000	41396000	0	0	0	0	0	0	0	0	0	0	0	245380000	396340000	800590000	624790000	297050000	786600000	729220000	817320000	383920000	357230000	290540000	243770000	99822000	60091000	53118000	0	0	0	83157000	0	0	0	0	0	94892000	372070000	722320000	868240000	696810000	933440000	906530000	658500000	371580000
CDCA2	Q69YH5	0	89161000	0	0	0	0	0	0	0	0	0	0	0	0	0	0	0	0	0	0	0	0	0	0	0	0	0	0	0	0	0	0	0	0	0	0	0	0	0	0	0	0	0	0	0	0	0	0
CDCA3	Q99618	0	0	0	0	0	0	0	0	0	0	0	0	0	0	0	0	0	202110000	0	0	0	0	0	298510000	0	0	0	0	0	0	0	0	0	0	0	0	0	0	0	0	292890000	550820000	214220000	414050000	449630000	0	0	0
CDCA4	Q9BXL8	0	0	0	0	0	0	0	0	0	0	0	0	0	0	0	0	0	0	0	0	0	0	0	0	0	0	0	0	0	0	0	0	0	0	0	0	0	0	0	0	0	0	0	0	0	0	0	0
CDCA5	Q96FF9	0	0	0	0	0	0	0	0	0	0	0	0	0	0	0	0	0	0	0	0	0	0	0	0	0	0	0	0	0	0	0	0	0	0	0	0	0	0	0	0	0	0	0	0	0	37547000	67788000	0
CDCA7	Q9BWT1	0	0	0	0	0	0	0	0	0	0	0	0	0	0	0	0	0	0	0	0	0	0	0	0	0	0	0	0	0	0	0	0	0	0	0	0	0	0	0	0	0	0	0	0	0	0	0	0
CDCA7L	Q96GN5	0	0	0	0	0	0	0	0	0	0	0	0	0	0	0	0	0	0	0	0	0	0	0	0	0	0	0	0	0	0	0	0	0	0	0	0	0	0	0	0	0	0	0	0	0	0	0	0
CDCA8	Q53HL2	286240000	162600000	204880000	0	0	0	0	0	0	0	0	0	0	0	0	0	0	0	0	0	0	0	0	0	263480000	352910000	110940000	0	0	0	0	0	0	0	0	0	0	0	0	0	0	0	0	0	0	0	0	0
CDCP1	Q9H5V8	1383700000	686140000	383430000	170560000	250550000	134700000	131550000	161130000	89563000	170490000	157440000	135710000	0	0	0	0	0	0	0	0	0	0	0	0	1514900000	755210000	360280000	263390000	158260000	137230000	76792000	73572000	98922000	74675000	225240000	149200000	0	0	0	0	0	0	0	0	0	0	0	0
CDH1	P12830	0	0	0	0	0	0	0	0	0	0	0	0	0	0	0	0	0	0	0	0	0	0	0	0	0	0	0	0	0	0	0	0	0	0	0	0	0	0	0	0	0	0	0	0	0	0	0	0
CDH13	P55290	0	0	0	0	0	0	0	0	0	0	115280000	0	0	0	0	0	0	0	0	0	0	0	0	0	0	0	0	0	0	0	0	0	0	0	73946000	0	0	0	0	0	0	0	0	0	0	0	0	0
CDH3	P22223	320740000	288980000	150790000	42927000	14413000	0	43797000	0	0	61861000	97305000	58542000	28614000	0	0	0	0	0	0	0	0	0	0	0	390840000	201480000	78765000	0	82378000	107360000	83140000	114520000	113360000	159850000	176240000	170540000	0	0	46847000	0	53959000	0	0	0	0	0	0	0
CDH6	P55285	0	0	0	0	0	0	0	0	0	40728000	0	0	0	0	0	0	0	0	0	0	0	0	0	0	0	0	0	0	0	0	0	0	0	0	0	0	0	0	0	0	0	0	0	0	0	0	0	0
CDK1	P06493	253920000	219990000	212460000	115570000	180190000	98408000	1096300000	227280000	60724000	9710000	151340000	388800000	266680000	311300000	0	30473000	459280000	14216000000	39439000000	5285600000	348500000	59862000	0	27886000	464940000	289720000	333950000	104440000	159840000	171330000	134560000	153060000	94027000	41289000	389860000	419550000	390560000	375400000	69343000	111660000	298310000	9076400000	12687000000	1919100000	584420000	0	22384000	113870000
CDK11B	P21127	276280000	339800000	296690000	163840000	147180000	143340000	113420000	98102000	245950000	230470000	49714000	0	0	0	0	0	0	0	0	0	0	0	0	0	134670000	193440000	98091000	75382000	166010000	61348000	58374000	37060000	96511000	0	0	0	0	0	0	0	0	0	0	0	0	0	0	0
CDK12	Q9NYV4	0	0	0	0	0	0	0	0	0	0	0	0	0	0	0	0	0	0	0	0	0	0	0	0	0	0	0	0	0	0	0	0	0	0	0	0	0	0	0	0	0	0	0	0	0	0	0	0
CDK13	Q14004	0	0	0	0	0	0	0	0	0	0	0	0	0	0	0	0	0	0	0	0	0	0	0	0	0	0	0	0	0	0	0	0	0	0	0	0	0	0	0	0	0	0	0	0	0	0	0	0
CDK16	Q00536	0	0	0	0	0	0	0	0	0	0	0	0	0	0	0	0	0	0	0	0	0	0	0	0	0	0	0	0	0	0	0	0	0	0	0	0	0	0	0	0	0	0	0	0	0	0	0	0
CDK2	P24941	245450000	346610000	127380000	77951000	81701000	0	209310000	91131000	6338500	32528000	180070000	474630000	416430000	0	0	0	163380000	2869500000	11770000000	20838000000	4843900000	269020000	38583000	0	190630000	332370000	275760000	108420000	158140000	98869000	99626000	0	69834000	89267000	260460000	1466700000	621210000	0	0	0	81804000	851460000	8745500000	17504000000	3925200000	403550000	108120000	148830000
CDK4	P11802	0	123730000	92959000	0	0	0	124920000	0	0	0	0	104410000	0	0	0	0	0	0	121080000	309030000	227680000	154110000	0	0	0	0	0	0	0	0	0	0	0	0	0	0	0	0	0	0	0	0	0	0	0	0	0	0
CDK5	Q00535	0	0	0	0	0	0	26067000	0	0	0	0	0	0	0	0	0	0	1239100000	3272600000	344020000	0	0	0	0	0	41061000	0	0	0	0	0	0	0	0	0	0	0	0	0	0	0	417880000	874120000	456340000	0	0	0	0
CDK5RAP1	Q96SZ6	77663000	0	0	0	0	0	0	0	0	0	0	0	0	0	0	0	0	0	0	0	0	0	0	0	0	0	0	44107000	0	0	0	0	0	0	0	0	0	0	0	0	0	0	0	0	0	0	0	0
CDK5RAP2	Q96SN8	0	0	0	0	0	0	0	0	0	0	0	0	0	0	0	0	0	0	0	0	0	0	0	0	0	0	0	0	0	0	0	0	0	0	0	0	0	0	0	0	0	0	0	0	0	0	0	0
CDK5RAP3	Q96JB5	41954000	99044000	110600000	86443000	0	0	0	0	0	0	0	0	0	0	0	0	0	0	0	0	0	0	0	0	62719000	51482000	90388000	64398000	0	0	0	0	0	0	0	0	0	0	0	0	0	0	0	0	0	0	0	0
CDK6	Q00534	0	0	0	0	0	0	44606000	0	0	0	0	0	0	0	0	51970000	890690000	929070000	51106000	0	0	0	0	0	0	0	0	0	0	0	0	0	0	0	0	0	0	0	0	28395000	201760000	16936000	0	0	0	0	0	0
CDK7	P50613	173250000	119260000	101030000	0	0	0	0	0	0	0	83118000	89567000	0	0	0	0	0	0	0	0	0	0	0	0	99770000	0	0	0	0	0	0	0	0	0	259550000	99250000	0	0	0	0	0	0	0	0	0	0	0	0
CDK9	P50750	208150000	160200000	120480000	74590000	74220000	39788000	217740000	0	0	0	0	0	0	0	0	0	0	869090000	1682000000	1504900000	495510000	65269000	0	71812000	148660000	95040000	80554000	75117000	0	0	0	0	0	0	0	0	0	0	0	0	0	539080000	1102900000	1100300000	318350000	0	0	0
CDKAL1	Q5VV42	0	0	0	0	0	0	0	0	0	0	0	0	0	0	0	0	0	0	0	0	0	0	0	0	0	0	0	0	0	0	0	0	0	0	0	0	0	0	0	0	0	0	0	0	0	0	0	0
CDKN1A	P38936	0	0	0	0	0	0	0	0	0	0	178990000	188980000	0	0	0	0	0	0	0	0	0	0	0	0	0	0	0	0	0	0	0	0	0	0	0	301970000	0	0	0	0	0	0	0	0	0	0	0	0
CDKN1B	P46527	0	0	0	0	0	0	0	0	0	0	0	22070000	0	0	0	0	0	0	0	0	0	0	0	0	0	0	0	0	0	0	0	0	0	0	0	0	0	0	0	0	0	0	0	0	0	0	0	0
CDKN2AIP	Q9NXV6	0	0	0	0	0	0	0	0	0	0	0	0	0	0	0	0	0	0	0	0	0	0	0	0	0	0	0	0	0	0	0	0	0	0	0	0	0	0	0	0	0	0	0	0	0	0	0	0
CDKN2AIPNL	Q96HQ2	0	0	0	0	0	0	0	0	0	0	0	0	0	0	0	0	0	0	154620000	0	0	0	0	0	0	0	0	0	0	0	0	0	0	0	0	0	129880000	0	0	0	0	0	119920000	0	0	0	0	0
CDKN2B	P42772	0	0	0	0	0	0	0	0	0	0	0	0	0	0	0	0	0	0	0	0	0	0	0	0	0	0	0	0	0	0	0	0	0	0	0	0	0	0	0	0	0	0	0	0	0	0	0	0
CDKN3	Q16667	0	0	0	0	0	0	0	0	0	0	0	0	0	0	0	0	0	0	0	0	0	0	0	0	0	0	0	0	0	0	0	0	0	0	0	0	0	0	0	0	0	0	0	0	0	0	0	0
CDPF1	Q6NVV7	0	0	0	0	0	0	0	0	0	0	0	0	0	0	0	0	0	0	0	0	0	148930000	0	0	0	0	0	0	0	0	0	0	0	0	0	0	0	0	0	0	0	0	0	0	0	63201000	0	0
CDR2L	Q86X02	0	0	0	0	0	0	0	0	0	0	0	0	0	0	0	0	0	0	0	0	0	0	0	0	0	0	0	0	0	0	0	0	0	0	0	0	0	0	0	0	0	0	0	0	0	0	0	0
CDS2	O95674	0	0	0	0	0	0	0	0	0	0	0	0	0	0	0	0	0	0	0	0	0	0	0	0	0	0	0	0	0	0	0	0	0	0	0	0	0	0	0	0	0	0	0	0	0	0	0	0
CDT1	Q9H211	0	0	0	0	0	0	0	0	0	0	0	0	0	0	0	0	0	0	0	0	0	0	0	0	0	0	0	0	0	0	0	0	0	0	0	0	0	0	0	0	0	0	0	0	0	0	0	0
CDV3	Q9UKY7	0	0	0	0	0	0	0	0	0	43272000	35742000	0	1056100000	2184000000	3608400000	2518800000	1134800000	1413000000	2603800000	1798700000	999670000	1893300000	1652900000	1234900000	0	0	0	0	0	0	0	0	0	209900000	236830000	145840000	1268800000	3524000000	4305000000	2675300000	1128500000	1431100000	2125800000	2040100000	1618800000	2412600000	1695100000	1484600000
CDYL	Q9Y232	0	0	0	0	0	0	0	0	0	0	0	0	0	0	0	0	0	0	281570000	659360000	562960000	0	0	0	0	0	0	0	0	0	0	0	0	0	0	0	0	0	0	0	0	0	0	156300000	442060000	0	0	0
CEBPB	P17676	0	0	0	0	0	0	0	0	0	0	0	0	0	0	0	0	0	0	0	0	0	0	0	0	0	0	0	0	0	0	0	0	0	0	0	0	0	0	0	0	0	0	0	0	0	0	0	0
CEBPG	P53567	0	0	0	0	0	0	0	0	0	0	0	0	0	0	0	0	0	0	0	0	0	0	0	0	0	0	0	0	0	0	0	0	0	0	0	0	0	0	0	0	0	0	0	0	0	0	0	0
CEBPZ	Q03701	1201800000	984140000	344800000	38994000	0	0	0	0	0	0	0	0	0	0	0	0	0	0	0	0	0	0	0	0	991360000	674390000	380790000	33555000	42906000	0	0	0	0	0	0	0	0	0	0	0	0	0	0	0	0	0	0	0
CELF1	Q92879	67584000	134910000	102860000	71753000	0	81093000	101020000	117250000	162000000	67915000	23200000	0	0	0	0	0	0	0	121010000	109280000	118270000	149040000	126390000	0	111140000	131190000	153870000	106530000	68310000	124320000	130110000	99131000	156180000	147050000	122810000	171750000	0	0	0	0	0	0	92003000	194210000	168340000	194850000	219860000	241440000
CEMIP	Q8WUJ3	0	0	0	0	0	0	0	0	380710000	0	0	0	0	0	0	0	0	0	0	0	0	0	0	0	0	0	0	0	0	0	0	0	383890000	960850000	0	0	0	0	0	0	0	0	0	0	0	0	0	0
CENPB	P07199	0	0	0	0	0	0	0	0	0	0	0	0	0	0	0	0	0	0	0	0	0	0	0	0	0	0	0	0	0	0	0	0	0	0	0	0	0	0	0	0	0	0	0	0	0	0	0	0
CENPC	Q03188	0	0	0	0	0	0	0	0	0	0	0	0	0	0	0	0	0	0	0	0	0	0	0	0	0	0	0	0	0	0	0	0	0	0	0	0	0	0	0	0	0	0	0	0	0	0	0	0
CENPE	Q02224	0	0	0	0	0	0	0	0	0	0	0	0	0	0	0	0	0	0	0	0	0	0	0	0	0	0	0	0	0	0	0	0	0	0	0	0	0	0	0	0	0	0	0	0	0	0	0	0
CENPF	P49454	0	0	0	109530000	0	0	35188000	42388000	115030000	128640000	35042000	22967000	0	0	0	0	0	0	0	0	0	0	0	0	0	0	52082000	263500000	93031000	221360000	162440000	469220000	414140000	420620000	188220000	118910000	64311000	0	0	0	0	0	0	0	0	0	0	0
CENPH	Q9H3R5	0	0	0	0	0	0	0	0	0	0	0	0	0	0	0	0	0	0	0	0	0	0	0	0	0	0	0	0	0	0	0	0	0	0	0	0	0	0	0	0	0	0	0	0	0	0	0	0
CENPJ	Q9HC77	0	0	0	0	0	0	0	0	0	0	0	0	0	0	0	0	0	0	0	0	0	0	0	0	0	0	0	0	0	0	0	0	0	0	0	0	0	0	0	0	0	0	0	0	0	0	0	0
CENPM	Q9NSP4	0	0	0	0	0	0	0	0	0	0	0	0	0	0	0	0	0	0	0	0	0	0	0	0	0	0	0	0	0	0	0	0	0	0	0	0	0	0	0	0	0	0	0	0	0	0	0	0
CENPQ	Q7L2Z9	0	0	0	0	0	0	0	0	0	0	0	0	0	0	0	0	0	0	0	0	0	0	0	0	0	0	0	0	0	0	0	0	0	0	0	0	0	0	0	0	0	0	0	0	0	0	0	0
CENPS	Q8N2Z9	0	0	0	0	0	0	0	0	0	0	0	0	0	0	0	0	270720000	0	0	0	0	0	0	0	0	0	0	0	0	0	0	0	0	0	0	0	0	0	0	0	0	0	0	0	0	0	0	0
CENPV	Q7Z7K6	47728000	56482000	0	0	0	0	0	0	0	0	0	0	0	0	0	0	0	0	0	0	0	0	0	0	0	0	0	0	0	0	0	0	0	0	0	0	0	0	0	0	0	0	0	0	0	0	0	0
CEP128	Q6ZU80	0	0	0	0	0	0	0	0	0	0	0	0	0	0	0	0	0	0	0	0	0	0	0	0	0	0	0	0	0	0	0	0	0	0	0	0	0	0	0	0	0	0	0	0	0	0	0	0
CEP131	Q9UPN4	0	0	0	0	0	0	0	0	0	0	0	0	0	0	0	0	0	0	0	0	0	0	0	0	0	0	0	0	0	0	0	0	0	0	0	0	0	0	0	0	0	0	0	0	0	0	0	0
CEP135	Q66GS9	0	0	0	0	0	0	0	0	0	0	0	0	0	0	0	0	0	0	0	0	0	0	0	0	0	0	0	0	0	0	0	0	0	0	0	0	0	0	0	0	0	0	0	0	0	0	0	0
CEP170	Q5SW79	0	0	0	0	0	0	0	0	55996000	98628000	87240000	75830000	107250000	0	0	0	0	0	0	145340000	0	142580000	0	0	0	0	0	0	0	0	0	0	0	27524000	24833000	91735000	162960000	0	58103000	0	107500000	0	0	123860000	129980000	239160000	207470000	0
CEP170B	Q9Y4F5	0	0	0	0	0	0	0	0	73656000	31823000	0	0	0	0	0	0	0	0	0	0	0	0	0	0	0	0	0	0	0	0	0	0	0	0	0	0	0	0	0	0	0	0	0	0	0	0	0	0
CEP192	Q8TEP8	0	0	0	0	0	0	0	0	0	0	0	0	0	0	0	0	0	0	0	0	0	0	0	0	0	0	0	0	0	0	0	0	0	0	0	0	0	0	0	0	0	0	0	0	0	0	0	0
CEP250	Q9BV73	0	0	0	0	0	0	0	0	0	0	0	0	0	0	0	0	0	0	0	0	0	0	0	0	0	0	0	0	0	0	0	0	0	0	0	0	0	0	0	0	0	0	0	0	0	0	0	0
CEP41	Q9BYV8	0	0	0	0	0	0	0	0	0	0	0	0	0	0	0	0	0	0	0	0	0	0	0	0	0	0	0	0	0	0	0	0	0	0	0	0	0	0	0	0	0	0	0	0	0	0	0	0
CEP43	O95684	0	0	0	0	0	0	0	0	0	62298000	39176000	71585000	87527000	0	0	0	0	0	0	0	0	0	0	0	0	0	0	0	0	0	0	0	0	69790000	110850000	108920000	0	0	124760000	0	0	0	0	0	0	0	0	0
CEP55	Q53EZ4	0	0	0	0	0	0	0	101920000	0	0	0	0	0	0	0	0	0	0	0	0	0	0	0	0	0	0	0	0	0	0	95829000	0	0	0	0	0	0	0	0	0	0	0	0	0	0	0	0	0
CEP78	Q5JTW2	0	0	0	0	0	0	0	0	0	0	0	0	0	0	0	0	0	0	0	0	0	0	0	0	0	0	0	0	0	0	0	0	0	0	0	0	0	0	0	0	0	0	0	0	0	0	0	0
CEP85	Q6P2H3	0	0	0	0	0	0	0	0	0	0	59692000	0	0	0	0	0	0	0	0	0	0	0	0	0	0	0	0	0	0	0	0	0	0	0	113660000	0	0	0	0	0	0	0	0	0	0	0	0	0
CEP97	Q8IW35	0	0	0	0	0	0	0	0	0	0	0	0	0	0	0	0	0	0	0	0	0	0	0	0	0	0	0	0	0	0	0	0	0	0	0	0	0	0	0	0	0	0	0	0	0	0	0	0
CEPT1	Q9Y6K0	138500000	133370000	0	0	0	0	0	0	0	0	0	0	0	0	0	0	0	0	0	0	0	0	0	0	118760000	0	57321000	0	0	0	0	0	0	0	0	0	0	0	0	0	0	0	0	0	0	0	0	0
CERS2	Q96G23	167340000	241710000	192990000	101960000	0	0	0	0	0	0	0	0	0	0	0	0	0	0	0	0	0	0	0	0	207260000	206210000	227400000	107250000	0	0	0	0	0	0	0	0	0	0	0	0	0	0	0	0	0	0	0	0
CERT1	Q9Y5P4	0	0	0	0	0	0	0	0	312240000	195320000	0	0	0	0	0	0	0	0	0	0	0	0	0	0	0	0	0	0	0	0	0	0	166420000	0	0	0	0	0	0	0	0	0	0	0	0	0	0	0
CES2	O00748	0	0	0	0	0	0	0	0	0	0	0	0	0	0	0	0	0	0	0	0	0	0	0	0	0	0	0	0	0	0	0	0	0	0	0	0	0	0	0	0	0	0	0	0	0	0	0	0
CETN3	O15182	0	0	0	0	0	0	0	0	0	0	0	0	0	0	0	0	0	0	0	0	0	0	0	0	0	0	0	0	0	0	0	0	0	0	0	0	0	0	0	0	0	0	0	0	0	0	0	0
CFAP20	Q9Y6A4	0	0	0	0	0	0	0	0	0	0	218260000	0	0	0	0	0	297050000	1263900000	311370000	0	0	0	0	0	0	63649000	0	0	0	0	0	0	0	153780000	151060000	0	0	0	0	0	279220000	1004100000	388350000	0	0	0	0	0
CFAP298	P57076	0	0	0	0	0	0	0	0	0	0	0	64097000	0	0	0	0	48559000	235780000	222840000	165810000	143180000	840060000	1918700000	1159800000	0	0	0	0	0	0	0	0	0	0	0	157510000	0	0	0	0	63349000	328650000	203190000	191690000	269120000	966830000	1735900000	1382100000
CFAP36	Q96G28	0	0	0	0	0	0	0	0	0	0	0	0	201910000	0	0	0	0	0	0	0	0	0	0	0	0	0	0	0	0	0	0	0	0	0	0	0	235410000	313540000	0	0	0	0	0	0	0	0	0	0
CFAP97	Q9P2B7	0	0	0	0	0	0	0	0	0	0	0	0	0	0	0	0	0	0	0	0	0	0	0	0	0	0	0	0	0	0	0	0	0	0	0	0	0	0	0	0	0	0	0	0	0	0	0	0
CFD	P00746	0	0	0	0	0	0	0	0	0	0	0	0	0	0	0	0	0	0	0	0	0	216590000	438380000	0	0	0	0	0	0	0	0	0	0	0	0	0	0	0	0	0	0	0	0	0	0	109730000	165810000	0
CFDP1	Q9UEE9	0	0	0	0	0	0	0	0	0	0	360330000	2324500000	570030000	0	0	0	67026000	111890000	176500000	144570000	82745000	0	0	0	0	0	0	0	0	0	0	0	0	0	463750000	2014000000	458390000	95391000	139160000	67671000	42295000	150780000	134940000	129490000	73268000	86625000	0	0
CFL1	P23528	1424300000	1524900000	1869800000	1509000000	1749800000	1690300000	26172000000	2343200000	2882700000	4305100000	6808600000	6951900000	6249200000	4000200000	2832800000	7444400000	98776000000	138910000000	274010000000	380200000000	146320000000	39420000000	15686000000	6234700000	2356900000	2361300000	2291600000	2676800000	3556500000	3330600000	3389500000	3823000000	5380800000	7249900000	8818800000	10941000000	13908000000	13963000000	7534200000	12292000000	65186000000	147160000000	276910000000	365320000000	141370000000	38607000000	17634000000	8451400000
CFL2	Q9Y281	0	0	0	0	0	0	0	0	0	0	0	0	0	0	0	70010000	2631500000	1594100000	1027200000	1738500000	1031800000	152860000	0	0	0	0	0	0	0	0	0	0	0	0	0	0	0	0	0	0	3703700000	1403600000	1009800000	1291000000	739230000	158890000	0	0
CGGBP1	Q9UFW8	0	0	0	0	0	0	0	0	0	0	0	0	0	0	0	0	0	0	0	0	177480000	222260000	290630000	350540000	0	0	0	0	0	0	0	0	0	0	0	0	0	0	0	0	0	0	78518000	0	186150000	290570000	318320000	643900000
CGN	Q9P2M7	0	0	0	0	0	0	0	0	0	0	0	0	0	0	0	0	0	0	0	0	0	0	0	0	0	0	0	0	0	0	0	0	61398000	0	0	0	0	0	0	0	0	0	0	0	0	0	0	0
CHAC2	Q8WUX2	0	0	0	0	0	0	0	0	0	0	0	0	0	0	0	0	0	0	573950000	1211300000	373450000	0	0	0	0	0	0	0	0	0	0	0	0	0	0	0	0	0	0	0	0	0	707830000	1095700000	83259000	0	0	0
CHAF1A	Q13111	0	90962000	81465000	0	0	0	0	0	0	0	0	0	0	0	0	0	0	0	0	0	0	0	0	0	0	0	49893000	64031000	0	0	0	0	0	0	0	0	0	0	0	0	0	0	0	0	0	0	0	0
CHAF1B	Q13112	252850000	152770000	120070000	281530000	0	182490000	128730000	68405000	0	105450000	0	561020000	429850000	0	0	0	0	0	0	0	0	0	0	0	280620000	0	242410000	223800000	111930000	67175000	114130000	100300000	146200000	166400000	0	212090000	0	0	0	0	0	0	0	91128000	0	0	0	0
CHAMP1	Q96JM3	0	0	0	0	0	0	143300000	152760000	235260000	395590000	319790000	392840000	277170000	0	0	81414000	0	0	0	0	0	0	0	0	0	0	0	0	0	0	299920000	204510000	279420000	317870000	387200000	359620000	146090000	0	0	73356000	0	0	0	124570000	145880000	0	0	0
CHCHD1	Q96BP2	0	0	0	0	0	0	0	0	0	0	0	0	0	0	0	0	0	0	0	0	0	0	0	0	0	0	0	0	0	0	0	0	0	0	0	0	0	0	0	0	0	0	0	0	0	0	0	0
CHCHD2	Q9Y6H1	93545000	0	0	0	0	0	62587000	0	0	53765000	272870000	532840000	404960000	0	0	83041000	93288000	186130000	221680000	679850000	781670000	629860000	879970000	496520000	92057000	0	0	88680000	0	0	0	84014000	0	164890000	373460000	748230000	554970000	0	0	166440000	107920000	213790000	506270000	845430000	860460000	457670000	1101000000	1391900000
CHCHD3	Q9NX63	689950000	434570000	231830000	65861000	134630000	0	0	0	0	0	0	0	0	0	0	0	88340000	148400000	193990000	232610000	176010000	253290000	383070000	600010000	698360000	354440000	322640000	137110000	88618000	0	0	0	0	0	0	0	0	0	0	0	75249000	142430000	209900000	263910000	271250000	210230000	418910000	654700000
CHCHD4	Q8N4Q1	57959000	0	0	0	0	0	0	68217000	364100000	210530000	19098000	79011000	0	0	0	136330000	66941000	0	0	0	0	0	0	0	77131000	0	0	0	0	0	66071000	132110000	343460000	134180000	64558000	146620000	152440000	0	66016000	168460000	106870000	0	0	0	0	0	0	0
CHCHD5	Q9BSY4	0	0	0	0	0	0	0	0	0	0	0	0	0	0	0	0	0	0	0	0	0	0	0	0	0	0	0	0	0	0	0	0	0	0	0	0	0	0	0	0	0	0	0	0	0	0	0	124690000
CHCHD6	Q9BRQ6	0	0	0	0	0	0	0	0	0	0	0	0	0	0	0	0	0	0	0	0	0	0	0	0	0	0	0	0	0	0	0	0	0	0	0	0	0	0	0	0	0	0	0	0	0	0	0	0
CHD1	O14646	258310000	156940000	154570000	0	0	0	0	0	24674000	0	0	0	0	0	0	0	0	0	0	0	0	0	0	0	227780000	109390000	82477000	0	0	0	0	0	48865000	0	0	0	0	0	0	0	0	0	0	0	0	0	0	0
CHD1L	Q86WJ1	0	0	0	0	0	0	0	0	0	0	0	0	0	0	0	0	0	0	0	0	0	0	0	0	0	0	0	0	0	0	0	0	0	0	0	0	0	0	0	0	0	0	0	0	0	0	0	0
CHD2	O14647	0	0	0	0	0	0	0	0	0	0	0	0	0	0	0	0	0	0	0	0	0	0	0	0	0	0	0	0	0	0	0	0	0	0	0	0	0	0	0	0	0	0	0	0	0	0	0	0
CHD3	Q12873	0	0	0	0	0	0	0	0	0	0	0	0	0	0	0	0	0	0	0	0	0	0	0	0	0	0	0	0	0	0	0	0	0	0	0	0	0	0	0	0	0	0	0	0	0	0	0	0
CHD4	Q14839	1217200000	1605800000	1359100000	788450000	653970000	234040000	243300000	63216000	178960000	109480000	0	142540000	125590000	0	0	0	0	0	0	0	0	0	0	0	1254900000	1262900000	1020700000	621870000	575490000	446150000	220350000	87854000	105860000	178220000	108230000	131100000	273180000	90360000	70197000	0	0	0	0	0	0	0	0	0
CHD5	Q8TDI0	0	0	0	0	0	0	0	0	0	0	0	0	0	0	0	0	0	0	0	0	0	0	0	0	0	0	0	0	0	0	0	0	0	0	0	0	0	0	0	0	0	0	0	0	0	0	0	0
CHD8	Q9HCK8	0	0	0	0	0	0	0	0	0	0	0	0	0	0	0	0	0	0	0	0	0	0	0	0	0	0	0	0	0	0	0	0	0	0	0	0	0	0	0	0	0	0	0	0	0	0	0	0
CHEK1	O14757	0	48966000	0	0	0	0	0	0	0	0	0	0	0	0	0	0	120610000	1004900000	579020000	327400000	0	0	0	0	0	0	0	0	0	0	0	0	0	0	0	0	0	0	0	0	0	707110000	360340000	103020000	0	0	0	0
CHEK2	O96017	0	0	0	0	0	0	0	0	0	0	0	0	0	0	0	0	0	0	0	0	0	0	0	0	0	0	0	0	0	0	0	0	0	0	0	0	0	0	0	0	0	0	0	0	0	0	0	0
CHERP	Q8IWX8	276160000	258410000	188240000	120110000	37699000	117910000	105270000	0	0	0	0	65473000	85151000	0	0	128340000	194010000	306470000	290970000	283080000	234190000	145770000	125720000	0	269900000	311050000	240700000	217310000	184920000	148050000	98580000	86505000	0	0	92168000	63299000	138080000	0	138860000	221310000	212550000	354150000	222030000	331720000	253600000	179340000	0	54899000
CHID1	Q9BWS9	0	0	0	0	0	0	0	0	0	0	0	0	0	0	0	0	0	0	151600000	689580000	668580000	541390000	188490000	167070000	0	0	0	0	0	0	0	0	0	0	0	0	0	0	0	0	0	0	224290000	1037500000	959280000	443130000	192690000	0
CHKA	P35790	0	0	0	0	0	0	0	0	0	0	0	0	0	0	0	0	0	0	0	0	0	0	0	0	0	0	0	0	0	0	0	0	0	0	0	0	0	0	0	0	0	0	0	0	0	0	0	0
CHM	P24386	0	0	0	0	0	0	0	0	0	50969000	45788000	250090000	0	0	0	0	0	0	0	0	0	0	0	0	0	0	0	0	0	0	0	0	0	0	159860000	299380000	0	0	0	0	0	0	0	0	0	0	0	0
CHML	P26374	0	0	0	0	0	0	0	0	0	0	0	0	0	0	0	0	0	0	0	0	0	0	0	0	0	0	0	0	0	0	0	0	0	0	0	0	0	0	0	0	0	0	0	0	0	0	0	0
CHMP1A	Q9HD42	0	0	0	0	0	0	340990000	0	0	0	0	0	0	0	0	0	207352000	1918300000	1133100000	150550000	199860000	178270000	0	0	0	0	0	0	0	0	0	0	0	0	0	0	0	0	0	0	525383000	2462956000	979520000	221810000	0	0	0	0
CHMP1B	Q7LBR1	0	0	0	0	0	0	0	0	0	0	0	0	0	0	0	0	0	310560000	0	0	0	0	0	0	0	0	0	0	0	0	0	0	0	0	0	0	0	0	0	0	0	328710000	0	0	0	0	0	0
CHMP2A	O43633	0	0	0	0	0	0	683120000	0	0	0	0	0	0	0	0	0	0	562900000	1377900000	1171300000	685480000	364940000	437380000	291950000	0	0	0	0	0	0	0	0	0	0	0	0	0	0	0	0	0	2146400000	4250800000	994620000	696380000	572680000	426580000	262440000
CHMP2B	Q9UQN3	0	0	0	0	0	0	0	0	0	0	0	0	0	0	0	0	412670000	288060000	215170000	0	0	0	0	0	0	0	0	0	0	0	0	0	0	0	0	0	0	0	0	350840000	422420000	363310000	0	0	0	0	0	0
CHMP3	Q9Y3E7	0	0	0	0	0	0	0	0	0	0	0	0	0	0	0	0	241380000	400760000	255350000	0	0	0	0	0	0	0	0	0	0	0	0	0	0	0	0	0	0	0	0	0	710410000	1008900000	0	0	0	0	0	0
CHMP4A	Q9BY43	0	0	0	0	0	0	0	0	0	0	0	0	0	0	0	1310290000	180550000	0	0	0	0	0	0	0	0	0	0	0	0	0	0	0	0	0	0	0	0	0	84754000	1352620000	283150000	0	0	0	0	0	0	0
CHMP4B	Q9H444	0	0	0	0	0	0	0	0	0	0	0	0	0	0	0	1007000000	722110000	543540000	0	0	0	0	0	0	0	0	0	0	0	0	0	0	0	0	0	0	0	0	0	759930000	339470000	396490000	318680000	0	0	0	0	516280000
CHMP4C	Q96CF2	0	0	0	0	0	0	0	0	0	0	0	0	0	0	0	0	0	73068000	283720000	128830000	0	0	0	0	0	0	0	0	0	0	0	0	0	0	0	0	0	0	0	0	0	133620000	247520000	283170000	0	0	0	0
CHMP5	Q9NZZ3	0	0	0	0	0	0	0	0	0	63999000	327720000	246900000	224270000	0	218650000	790910000	954940000	159580000	0	0	70752000	0	0	0	0	0	0	0	0	0	0	0	60267000	159260000	235720000	183190000	206970000	543980000	225560000	678010000	946130000	155250000	0	0	0	0	0	0
CHMP6	Q96FZ7	0	0	0	0	0	0	0	0	0	0	0	0	0	0	0	0	0	0	0	0	0	0	0	0	0	0	0	0	0	0	0	0	0	0	0	0	0	0	0	0	0	0	0	0	0	0	0	0
CHMP7	Q8WUX9	0	0	0	0	0	0	0	0	0	0	0	0	0	0	0	106840000	0	0	0	0	0	0	0	0	0	0	0	0	0	0	0	0	0	0	0	0	0	0	156060000	146510000	0	0	0	0	0	0	0	0
CHORDC1	Q9UHD1	647130000	798840000	772280000	641890000	1023700000	659430000	1137800000	698370000	844870000	1063700000	756800000	811650000	303320000	2513200000	12801000000	5184300000	1770300000	1111000000	1053400000	2360400000	972560000	591880000	714410000	514190000	963010000	988930000	1090400000	1024200000	969150000	899980000	803440000	967510000	1070600000	1069800000	1106400000	901450000	503500000	4468200000	20851000000	8776700000	3107400000	2072500000	1753000000	2060100000	1436600000	891710000	778140000	681000000
CHP1	Q99653	556880000	505390000	698340000	311210000	72155000	0	0	0	0	0	0	0	0	0	0	0	0	0	0	0	0	0	0	0	434480000	528570000	551710000	355250000	113960000	55316000	0	0	0	0	0	0	0	0	0	0	0	0	0	0	0	0	0	0
CHPF	Q8IZ52	86780000	132240000	0	0	0	0	0	0	0	0	0	0	0	0	0	0	0	0	0	0	0	0	0	0	0	0	0	0	0	0	0	0	0	0	0	0	0	0	0	0	0	0	0	0	0	0	0	0
CHRAC1	Q9NRG0	0	0	0	0	0	0	0	0	0	0	0	0	0	0	675340000	249730000	0	0	0	0	0	0	0	0	0	0	0	0	0	0	0	0	0	0	0	0	0	0	402800000	234840000	0	0	0	0	0	0	0	0
CHTF18	Q8WVB6	139100000	168990000	108400000	100860000	0	0	0	0	0	0	0	0	0	0	0	0	0	0	0	0	0	0	0	0	129060000	112020000	93582000	58360000	0	0	0	0	0	0	0	0	0	0	0	0	0	0	0	0	0	0	0	0
CHTOP	Q9Y3Y2	107270000	85510000	128070000	73227000	0	0	0	0	0	0	0	0	0	0	0	0	0	0	0	0	0	0	0	0	37320000	0	78472000	51473000	0	0	0	0	0	0	0	0	0	0	0	0	0	0	0	0	0	0	0	0
CHUK	O15111	0	0	0	0	0	0	0	0	0	0	0	0	0	0	0	0	0	0	0	0	0	0	0	0	0	0	0	0	0	0	0	0	0	0	0	0	0	0	0	0	0	0	0	0	0	0	0	0
CHURC1	Q8WUH1	0	0	0	0	0	0	0	0	0	0	0	0	0	0	0	0	0	0	0	0	0	0	0	0	0	0	0	0	0	0	0	0	0	0	0	0	0	0	0	0	0	0	0	0	0	0	0	0
CHURC1-FNTB	B4DL54	0	0	0	0	0	0	0	0	0	0	0	225430000	0	0	0	0	0	0	0	0	0	0	0	0	0	0	0	0	0	0	0	0	0	0	0	0	229540000	0	0	0	0	0	0	0	0	0	0	0
CIAO1	O76071	0	0	0	0	0	0	0	0	0	0	0	0	0	0	0	192940000	723230000	353750000	95944000	30675000	0	0	0	0	0	0	0	0	0	0	0	0	0	0	107530000	0	0	0	0	165750000	425410000	415550000	131980000	0	0	0	0	0
CIAO2A	Q9H5X1	0	0	0	0	0	0	0	0	0	0	0	0	0	0	0	0	0	0	0	0	0	0	0	0	0	0	0	0	0	0	0	0	0	0	0	0	0	0	0	0	0	0	0	0	0	0	0	0
CIAO2B	Q9Y3D0	182850000	193210000	181610000	319250000	211200000	175480000	177470000	0	127220000	314920000	283410000	0	0	0	0	0	0	0	699330000	515660000	285980000	0	0	0	164860000	209800000	224240000	172620000	173900000	208180000	0	107390000	224790000	246540000	303800000	165940000	115970000	0	0	133480000	201910000	344760000	1000600000	490070000	197420000	0	0	0
CIAO3	Q9H6Q4	0	0	0	0	0	0	0	0	0	0	0	0	0	0	0	0	0	0	0	0	0	0	0	0	0	0	0	0	0	0	0	0	0	0	0	0	0	0	0	0	0	0	0	0	0	0	0	0
CIAPIN1	Q6FI81	111630000	170520000	76613000	91225000	71204000	0	103880000	54967000	121530000	107430000	156630000	281860000	420760000	829140000	2515300000	1196100000	398060000	314420000	321220000	209480000	34637000	0	0	0	0	46390000	0	0	0	0	0	106520000	64054000	121680000	307670000	521030000	867980000	711880000	1639300000	1299500000	533310000	288750000	350140000	159310000	176240000	0	0	0
CIB1	Q99828	0	0	0	0	0	0	0	0	0	0	0	0	0	0	0	0	0	0	0	0	0	0	0	0	0	0	0	0	0	0	0	0	0	0	0	0	0	0	0	0	0	0	0	0	0	0	0	0
CIC	Q96RK0	0	0	0	0	0	0	0	0	0	0	0	0	0	0	0	0	0	0	0	0	0	0	0	0	0	0	0	0	0	0	0	0	0	0	0	0	0	0	0	0	0	0	0	0	0	0	0	0
CINP	Q9BW66	0	0	0	0	0	0	0	0	0	0	0	0	0	0	0	0	0	0	0	0	0	0	0	0	0	0	0	0	0	0	0	0	0	0	0	0	0	0	0	0	0	0	0	0	0	0	0	0
CIP2A	Q8TCG1	117850000	97444000	95386000	113720000	0	0	0	0	0	0	0	0	0	0	0	0	0	0	0	0	0	0	0	0	121770000	117750000	106760000	83919000	0	0	0	0	0	294250000	0	0	0	0	0	0	0	0	0	0	0	0	0	0
CIRBP	Q14011	0	0	0	0	0	0	0	0	0	0	0	0	0	0	0	0	0	0	0	0	0	0	0	0	0	0	0	0	0	0	0	0	0	0	0	0	0	0	0	0	0	0	0	0	54785000	0	0	0
CISD1	Q9NZ45	236250000	221140000	212260000	0	0	0	0	0	0	0	0	0	0	0	0	0	0	0	0	0	0	0	0	0	198560000	0	129980000	96606000	0	0	0	0	0	0	0	0	0	0	0	0	0	0	0	0	0	0	0	0
CISD2	Q8N5K1	687450000	587400000	504050000	445750000	255900000	0	0	0	0	0	0	0	0	0	0	0	0	0	0	0	0	0	0	0	461240000	903190000	593930000	248940000	187470000	0	0	0	0	0	0	0	0	0	0	0	0	0	0	0	0	0	0	0
CIT	O14578	0	0	0	0	0	0	0	0	0	0	0	0	0	0	0	0	0	0	0	0	0	0	0	0	0	0	0	0	0	0	0	0	0	0	0	0	0	0	0	0	0	0	0	0	0	0	0	0
CIZ1	Q9ULV3	0	0	0	0	0	0	0	0	0	0	0	0	0	0	0	0	0	0	0	0	0	0	0	0	0	0	0	0	0	0	0	0	0	0	0	0	0	0	0	0	0	0	0	0	0	0	0	0
CKAP2	Q8WWK9	0	0	0	0	0	0	0	0	0	0	0	0	0	0	0	0	0	0	0	0	0	0	0	0	53079000	0	0	0	0	0	0	0	0	0	0	0	0	0	0	0	0	0	0	0	99874000	178370000	215820000	0
CKAP4	Q07065	1982100000	1589100000	1275300000	634320000	557390000	384050000	285650000	145730000	323640000	319570000	372250000	878730000	1533800000	0	136510000	381570000	384550000	195900000	90173000	87791000	0	0	0	123110000	1412700000	1309800000	1034300000	935160000	625870000	624430000	309370000	310580000	265580000	428610000	464240000	831410000	1257400000	670730000	356560000	566840000	360540000	168730000	73394000	134260000	0	0	0	318250000
CKAP5	Q14008	3380700000	4155400000	3511200000	2053800000	1037300000	382090000	275340000	0	49536000	4792600	93201000	12077000	0	0	0	0	8633400	170560000	141710000	63934000	160630000	204510000	182820000	0	2678100000	2875500000	1847100000	1829100000	776200000	325410000	273760000	13471000	43870000	5924500	31170000	10310000	0	0	0	43843000	246550000	231340000	56033000	170960000	159340000	253730000	275110000	40745000
CKB	P12277	0	0	0	0	0	0	0	0	0	0	0	247440000	15706000000	64727000000	15083000000	3876000000	1258600000	1010800000	837200000	361260000	1177200000	0	22786000	0	0	0	0	0	0	0	0	0	0	0	0	118400000	11831000000	50841000000	18210000000	2863300000	1040600000	997190000	581250000	954040000	597700000	0	0	197440000
CKMT1A	P12532	0	0	0	0	0	0	0	0	0	0	0	439280000	120660000	0	0	0	0	0	0	0	0	0	0	0	0	0	0	0	0	0	0	0	0	0	88501000	469630000	156910000	0	0	0	0	0	0	0	0	0	0	0
CKS1B	P61024	0	0	0	0	0	0	0	0	0	0	0	0	0	0	0	0	0	0	0	0	0	355110000	739080000	1810300000	0	0	0	0	0	0	0	0	0	0	0	0	0	0	0	0	0	0	0	0	0	464610000	759280000	2288300000
CKS2	P33552	0	0	0	0	0	0	0	0	0	0	0	0	0	0	0	0	0	0	0	0	0	0	0	0	0	0	0	0	0	0	0	0	0	0	0	0	0	0	0	0	0	0	0	0	0	0	0	0
CLASP1	Q7Z460	777370000	504540000	301960000	71427000	0	0	0	0	0	0	0	0	0	0	0	0	0	0	0	0	0	0	0	0	577150000	427420000	418220000	98638000	0	0	0	0	0	0	0	0	0	0	0	0	0	93155000	0	0	0	0	0	0
CLASP2	O75122	41513000	0	0	0	0	0	0	0	0	0	0	0	0	0	0	0	0	0	0	0	0	0	0	0	0	0	0	0	0	0	0	0	0	0	0	0	0	0	0	0	0	0	0	0	0	0	0	0
CLASRP	Q8N2M8	0	0	0	0	0	0	0	0	0	156730000	0	0	0	0	0	0	0	0	0	0	0	0	0	0	0	0	0	0	0	0	0	0	0	158820000	0	0	0	0	0	0	0	0	0	0	0	0	0	0
CLCC1	Q96S66	0	0	0	0	0	0	0	0	0	0	0	0	0	0	0	0	0	0	0	0	0	0	0	0	0	0	0	0	0	0	0	0	0	0	0	0	0	0	0	0	0	0	0	0	0	0	0	0
CLCN2	P51788	0	0	0	0	0	0	0	0	0	0	0	0	0	0	0	0	0	0	0	0	0	0	0	0	0	0	0	0	0	0	0	0	0	0	0	0	0	0	0	0	0	0	0	0	0	0	0	0
CLCN7	P51798	0	812690000	0	0	0	0	0	0	0	0	0	0	0	0	0	0	0	0	0	0	0	0	0	0	0	0	0	0	0	0	0	0	0	0	0	0	0	0	0	0	0	0	0	0	0	0	0	0
CLEC16A	Q2KHT3	0	17282000	0	0	0	0	0	0	0	0	0	0	0	0	0	0	0	0	0	0	0	0	0	0	0	0	0	0	0	0	0	0	0	0	0	0	0	0	0	0	0	0	0	0	0	0	0	0
CLIC1	O00299	0	0	9730600	0	0	0	16596000000	0	0	0	0	0	0	0	0	397310000	35476000000	143020000000	28734000000	5221200000	605530000	187790000	20486000	0	0	0	0	0	0	0	0	0	0	0	0	0	0	0	0	366980000	34204000000	135850000000	34412000000	3927600000	1052300000	140380000	24100000	45212000
CLIC3	O95833	0	0	0	0	0	0	0	0	0	0	0	0	0	0	0	0	0	195830000	1564100000	476400000	0	0	0	0	0	0	0	0	0	0	0	0	0	0	0	0	0	0	0	0	0	144750000	2010800000	636040000	0	0	0	0
CLIC4	Q9Y696	384410000	433000000	381690000	276540000	187450000	216000000	6370900000	182990000	120620000	229220000	151750000	273880000	114810000	0	0	121740000	13731000000	51508000000	9474900000	1002400000	391140000	342920000	224920000	9778800	477570000	493320000	577950000	281080000	188100000	235330000	232530000	214020000	136140000	233900000	91287000	255300000	105710000	85719000	0	83422000	12957000000	53462000000	10052000000	1536000000	410120000	259640000	186160000	193280000
CLIC5	Q9NZA1	0	0	0	0	0	0	0	0	0	0	0	0	0	0	0	0	0	282150000	0	0	0	0	0	0	0	0	0	0	0	0	0	0	0	0	0	0	0	0	0	0	0	0	0	0	0	0	0	0
CLINT1	Q14677	0	0	0	0	0	0	0	0	0	0	88380000	97907000	128890000	0	0	0	211380000	122700000	247320000	389500000	253500000	474140000	411730000	235550000	0	0	0	0	0	0	0	0	0	0	0	154130000	363130000	0	0	0	0	330260000	336900000	575640000	516950000	892710000	1189700000	523470000
CLIP1	P30622	0	0	78310000	241420000	163090000	240580000	264050000	124200000	343250000	544130000	380630000	295470000	87793000	0	0	66772000	26917000	321600000	120790000	0	0	0	0	0	0	0	160500000	462950000	299950000	309670000	183990000	194190000	449650000	426910000	372200000	360160000	297070000	70108000	71291000	35288000	35821000	53822000	24114000	0	0	0	0	0
CLIP2	Q9UDT6	0	0	0	0	56291000	0	0	0	0	0	0	0	0	0	0	0	0	0	0	0	0	0	0	0	0	0	0	0	59869000	0	0	0	0	0	0	0	0	0	0	0	0	0	0	0	0	0	0	0
CLK1	P49759	0	0	0	0	0	0	0	0	0	0	0	0	0	0	0	0	0	0	0	0	0	0	0	0	0	0	0	0	0	0	0	0	0	0	0	0	0	0	0	0	0	0	0	0	0	0	0	0
CLK3	P49761	0	0	0	0	0	0	0	0	0	0	0	0	0	0	0	0	0	0	0	0	0	0	0	0	0	0	0	0	0	0	0	0	0	0	0	0	0	0	0	0	0	0	0	0	0	0	0	0
CLMN	Q96JQ2	0	0	0	0	0	0	0	0	0	0	0	0	0	0	0	0	0	0	0	0	0	0	0	0	0	0	0	0	0	0	0	0	0	0	0	0	0	0	0	0	0	0	0	0	0	0	0	0
CLN5	O75503	0	0	0	0	0	0	0	0	0	0	0	0	0	0	0	165690000	0	0	0	0	0	0	0	0	0	0	0	0	0	0	0	0	0	0	0	0	0	0	0	196460000	222160000	0	0	0	0	0	0	0
CLN6	Q9NWW5	0	0	0	0	0	0	0	0	0	0	0	0	0	0	0	0	0	0	0	0	0	0	0	0	0	0	0	0	0	0	0	0	0	0	0	0	0	0	0	0	0	0	0	0	0	0	0	0
CLNS1A	P54105	0	0	0	0	0	0	376570000	170130000	0	107890000	215810000	0	379620000	1729500000	0	0	0	0	0	0	0	0	0	0	0	0	0	0	0	0	107660000	0	111220000	95115000	95904000	0	293210000	630090000	0	0	0	0	0	0	0	0	0	0
CLP1	Q92989	0	0	0	0	0	0	0	0	46357000	0	0	0	0	0	0	0	0	0	0	0	0	0	0	0	0	0	0	0	0	0	0	0	55988000	0	0	0	0	0	0	0	0	0	0	0	0	0	0	0
CLPB	Q9H078	84870000	90252000	122890000	0	65580000	120070000	0	0	0	0	0	0	0	0	0	0	0	0	0	0	0	0	94642000	142400000	100330000	111080000	79835000	85196000	124340000	158920000	0	0	0	0	0	0	0	0	0	0	0	0	0	0	0	0	247070000	106710000
CLPP	Q16740	0	0	0	0	0	0	0	0	557730000	1643800000	118170000	0	0	0	0	0	0	0	0	167610000	63853000	36783000	0	0	0	0	0	0	0	0	0	0	404480000	1459700000	170280000	0	0	0	0	0	0	0	0	172470000	0	0	0	0
CLPTM1	O96005	150910000	269500000	203010000	149770000	127280000	66223000	0	0	0	0	0	0	0	0	0	0	0	0	0	0	0	0	0	0	201730000	285170000	181560000	137400000	148180000	84917000	0	0	0	0	0	0	0	0	0	0	0	0	0	0	0	0	0	0
CLPTM1L	Q96KA5	152150000	223830000	213120000	184750000	0	0	0	0	0	0	0	0	0	0	0	0	0	0	0	0	0	0	0	0	231080000	182710000	269800000	204850000	0	0	0	0	0	0	0	0	0	0	0	0	0	0	0	0	0	0	0	0
CLPX	O76031	96733000	284270000	133210000	87661000	18479000	79838000	0	0	0	0	56019000	50637000	0	0	586140000	372190000	49227000	0	0	0	0	0	0	0	156800000	171560000	136820000	118350000	101720000	0	45279000	0	0	80746000	60840000	0	0	289120000	348880000	611680000	144730000	0	0	0	0	0	113130000	0
CLSPN	Q9HAW4	0	0	0	0	0	0	0	0	0	0	0	41349000	0	0	0	0	0	0	0	0	0	0	0	0	0	0	0	0	0	0	0	0	0	0	0	0	0	0	0	0	0	0	0	0	0	0	0	0
CLTA	P09496	141730000	233580000	230250000	57507000	144090000	672460000	514040000	0	236320000	126440000	191800000	143340000	268030000	1213700000	901880000	0	0	60328000	172330000	582610000	559470000	855590000	689520000	866720000	262790000	280770000	187950000	217250000	168770000	0	0	90829000	0	216340000	298500000	186910000	235340000	1628400000	1044900000	266070000	14868000	213430000	239940000	496140000	696320000	575190000	493940000	391500000
CLTB	P09497	0	0	0	0	0	0	0	0	0	102270000	0	0	97081000	1445100000	1333700000	224760000	101570000	190220000	0	183180000	421130000	448190000	548720000	427890000	0	0	0	0	100420000	0	0	0	0	129470000	56667000	0	0	2053500000	1110500000	0	0	0	206810000	381490000	528100000	487890000	569320000	416210000
CLTC	Q00610	28481000000	25011000000	21605000000	13358000000	9874800000	7429200000	5254700000	4853900000	3825400000	4384600000	4032400000	1957000000	2249700000	0	339090000	900640000	1628700000	2624100000	2727600000	3769200000	3328900000	4127400000	3230000000	7096700000	22828000000	21988000000	19215000000	13830000000	9883900000	6673600000	5514400000	4357900000	3761500000	3531000000	2743500000	2758400000	2078700000	359350000	678420000	1307500000	1686900000	2963800000	3683100000	3886400000	3483100000	3695500000	3526700000	4035900000
CLTCL1	P53675	0	0	0	0	0	0	0	0	0	0	0	0	0	0	0	0	0	0	0	0	0	0	0	0	0	0	0	0	0	0	0	0	0	0	0	0	0	0	0	0	0	0	0	0	0	0	0	0
CLU	P10909	87089000	0	44242000	134500000	128000000	99474000	145380000	163520000	0	0	0	0	0	0	0	0	0	0	0	0	0	0	0	0	361880000	397700000	562580000	524060000	384760000	536020000	510570000	466100000	362350000	221900000	0	0	0	0	0	0	0	0	0	0	0	0	0	0
CLUH	O75153	903113000	1039920000	1143010000	698632000	403047000	446300000	1895090000	4594850000	1246930000	1068260000	1864040000	107704000	0	0	0	74799000	80653000	95919000	66216000	116270000	224830000	211310000	104410000	100740000	434470000	1199400000	855150000	423230000	562680000	643160000	2023220000	4765450000	1409930000	1405800000	1334410000	234870000	0	0	20421000	42025000	152710000	94939000	118950000	167470000	303380000	184610000	125080000	0
CLYBL	Q8N0X4	0	0	0	0	0	0	0	0	0	0	0	0	0	0	0	0	0	0	0	0	0	0	0	0	0	0	0	0	0	0	0	0	0	0	0	0	0	0	0	0	0	0	0	0	0	0	0	0
CMAS	Q8NFW8	94629000	102050000	0	0	0	0	0	0	0	0	0	0	0	0	78415000	0	0	0	0	0	0	0	0	0	0	0	0	0	0	0	0	0	0	0	0	0	0	0	70368000	0	0	0	0	0	0	0	0	0
CMBL	Q96DG6	0	0	0	0	0	0	0	0	0	0	0	0	0	0	0	0	0	0	1958300000	13214000000	17719000000	4055300000	579660000	101360000	0	0	0	0	0	0	0	0	0	0	0	0	0	0	0	0	0	0	2222400000	15139000000	20266000000	5351100000	666540000	269690000
CMC1	Q7Z7K0	0	0	0	0	0	0	0	0	0	0	0	0	0	0	0	0	0	0	0	0	0	0	0	125500000	0	0	0	0	0	0	0	0	0	0	0	0	0	0	0	0	0	0	0	0	29270000	48753000	0	0
CMC2	Q9NRP2	57816000	0	0	0	0	0	0	0	0	0	0	0	0	0	0	0	0	0	0	0	0	0	0	0	78595000	59696000	0	0	0	0	0	0	0	0	0	0	0	0	0	0	0	0	0	0	0	0	0	0
CMPK1	P30085	0	0	0	0	0	0	637160000	0	0	0	0	0	0	0	0	0	18705000	7991200000	14452000000	2291100000	154020000	0	0	0	0	0	0	0	0	0	0	0	0	0	0	0	0	0	0	0	0	9266900000	15147000000	2114500000	213510000	18200000	0	0
CMPK2	Q5EBM0	0	0	0	0	0	0	0	0	0	0	0	0	0	0	0	0	0	0	0	0	0	0	0	0	0	0	0	0	0	0	0	0	0	0	0	0	0	0	0	0	0	0	0	0	0	0	0	0
CMSS1	Q9BQ75	98758000	185270000	205880000	248490000	319730000	278530000	232840000	234510000	0	0	0	0	0	0	0	0	0	0	0	0	0	0	0	0	149720000	165600000	188830000	209940000	344490000	278570000	191500000	163870000	61904000	0	0	0	0	0	0	0	0	0	0	0	0	0	0	0
CMTR1	Q8N1G2	0	0	0	0	0	0	0	0	0	0	0	0	0	0	0	0	0	0	0	0	0	0	0	0	0	0	0	0	0	0	0	0	0	0	0	0	0	0	0	0	0	0	0	0	0	0	0	0
CMTR2	Q8IYT2	0	0	0	0	0	0	0	0	0	70756000	333380000	0	0	0	0	0	0	0	0	0	0	0	0	0	0	0	0	0	0	0	0	0	52772000	155160000	119000000	0	0	0	0	0	0	0	0	0	0	0	0	0
CNBP	P62633	125370000	0	141760000	163120000	251350000	258410000	192480000	91544000	256200000	519270000	598500000	510910000	419240000	245130000	0	431000000	628150000	720681000	460440000	1136070000	1075750000	2012370000	2634840000	2132430000	231830000	471690000	272110000	244530000	302910000	256440000	251850000	337790000	187250000	359650000	409330000	404400000	463130000	216490000	171840000	491480000	815270000	882465000	705479000	1354020000	1456290000	1769390000	3070900000	1866340000
CNDP2	Q96KP4	0	0	0	0	0	0	0	0	0	0	0	0	2449200000	10980000000	1834200000	69736000	0	0	0	0	0	0	0	0	0	0	0	0	0	0	0	0	0	0	0	0	5198900000	7318400000	1881700000	64028000	0	51152000	0	0	0	0	0	0
CNKSR1	Q969H4	0	0	0	0	0	0	0	0	0	0	0	0	0	0	0	0	0	0	0	0	0	0	0	0	0	0	0	0	0	0	0	0	0	0	0	0	0	0	0	0	0	0	0	0	0	0	0	0
CNN2	Q99439	573350000	737570000	717350000	510820000	377370000	324090000	334300000	0	0	0	0	91919000	36638000	0	0	0	278620000	846740000	3009100000	3252000000	3254800000	2387500000	2007200000	1296600000	606300000	463780000	504630000	431530000	258200000	281010000	147350000	0	0	0	136440000	141420000	0	0	0	0	0	1176700000	3099100000	3285600000	2651000000	2128300000	1727900000	1270900000
CNN3	Q15417	310590000	388430000	249120000	0	0	0	287790000	0	0	0	0	0	0	0	0	327450000	1906000000	1367500000	845150000	1130600000	2646400000	2981100000	1354400000	539430000	326300000	130110000	0	0	0	0	0	0	0	0	0	0	0	0	60707000	394160000	1629000000	1461300000	844060000	1030700000	1408300000	1925000000	1241600000	720290000
CNNM3	Q8NE01	0	0	0	0	0	0	0	0	0	0	0	0	0	0	0	0	0	0	0	0	0	0	0	0	0	0	0	0	0	0	0	0	0	0	0	0	0	0	0	0	0	0	0	0	0	0	0	0
CNOT1	A5YKK6	1307100000	1310500000	1247900000	228050000	0	17892000	0	0	0	0	0	0	0	0	0	0	0	0	0	0	0	0	0	0	1069000000	764980000	704560000	289560000	0	0	0	0	0	0	0	0	0	0	0	0	0	0	0	0	0	0	0	0
CNOT10	Q9H9A5	81647000	75578000	0	0	0	0	0	0	0	0	0	0	0	0	0	0	0	0	0	0	0	0	0	0	59338000	0	0	0	0	0	0	0	0	0	0	0	0	0	0	0	0	0	0	0	0	0	0	0
CNOT11	Q9UKZ1	0	0	0	0	0	0	0	0	0	0	0	0	0	0	0	0	0	0	0	0	0	0	0	0	0	0	0	0	0	0	0	0	0	0	0	0	0	0	0	0	0	0	0	0	0	0	0	0
CNOT2	Q9NZN8	0	0	0	0	0	0	0	0	0	0	0	0	0	0	0	0	0	0	0	0	0	0	0	0	0	77357000	0	0	0	0	0	0	0	0	0	0	0	0	0	0	0	0	0	0	0	0	0	0
CNOT3	O75175	0	0	0	0	0	0	0	0	132570000	96977000	0	0	0	0	0	0	0	0	0	0	0	0	0	0	0	0	0	0	0	0	0	0	139140000	72227000	0	67676000	0	0	80464000	0	0	0	0	0	0	0	0	0
CNOT4	O95628	0	0	0	0	0	0	0	0	0	0	0	0	0	0	0	115630000	0	0	0	0	51348000	0	0	0	0	0	0	0	0	0	0	0	0	0	0	0	0	0	0	0	0	0	0	0	53438000	0	0	0
CNOT6	Q9ULM6	0	0	0	0	0	0	0	0	0	0	0	0	0	0	0	0	0	0	0	0	0	0	0	0	0	0	0	0	0	0	0	0	0	0	0	0	0	0	0	0	0	0	0	0	0	0	0	0
CNOT7	Q9UIV1	0	0	0	115120000	0	0	0	0	0	0	0	0	0	0	0	0	283600000	323220000	0	0	0	0	0	0	0	0	0	0	0	0	0	0	0	0	0	0	0	0	0	0	205150000	212670000	0	0	0	0	0	0
CNOT8	Q9UFF9	0	0	0	0	0	0	0	0	0	0	0	0	0	0	0	0	0	0	0	0	0	0	0	0	0	0	0	0	0	0	0	0	0	0	0	0	0	0	0	0	0	0	0	0	0	0	0	0
CNOT9	Q92600	142210000	93782000	120340000	144260000	0	96776000	0	0	0	0	0	0	0	0	0	0	0	0	0	0	0	0	0	0	146370000	188210000	125770000	89243000	0	0	0	0	0	0	0	0	0	0	0	0	0	0	0	0	0	0	0	0
CNP	P09543	258580000	354270000	226370000	193000000	120120000	102680000	0	0	0	41125000	0	0	0	0	0	0	80559000	200630000	0	0	0	0	0	0	449600000	465550000	299420000	213470000	203000000	205550000	0	0	0	117580000	0	0	0	0	0	0	103530000	152250000	0	0	75318000	50910000	132120000	210950000
CNPY2	Q9Y2B0	0	0	0	0	0	0	0	0	0	0	0	0	0	0	0	0	0	3392320000	3416980000	296690000	0	0	0	0	0	0	0	0	0	0	0	0	0	0	0	0	0	0	0	0	0	4158900000	3202400000	280740000	0	0	0	0
CNPY3	Q9BT09	0	0	0	0	0	0	0	0	0	0	0	0	0	0	0	3965800000	640290000	367850000	0	0	0	0	0	0	0	0	0	0	0	0	0	0	0	0	0	0	0	0	157750000	3737300000	1297500000	151000000	0	0	0	0	0	0
CNPY4	Q8N129	0	0	0	0	0	0	0	0	0	0	0	0	0	0	0	0	0	0	0	0	0	0	0	0	0	0	0	0	0	0	0	0	0	0	0	0	0	0	0	0	0	0	0	0	0	0	0	0
CNTLN	Q9NXG0	0	0	0	0	0	0	0	0	0	0	0	0	0	0	0	0	0	0	0	0	0	0	0	0	0	0	0	0	0	0	0	0	0	0	0	0	0	0	0	0	0	0	0	0	0	0	0	0
CNTNAP1	P78357	0	0	0	0	0	0	0	0	0	0	0	0	0	0	0	0	0	0	0	0	0	0	0	0	0	0	0	0	0	0	0	0	0	0	0	0	0	0	0	0	0	0	0	0	0	0	0	0
CNTNAP3B	Q96NU0	0	0	0	0	0	0	0	0	0	0	0	0	0	0	0	0	0	0	0	0	0	0	0	0	0	0	0	0	0	0	0	0	0	0	0	0	0	0	0	0	0	0	0	0	0	0	0	0
COA3	Q9Y2R0	0	54557000	0	0	0	0	0	0	0	0	0	0	0	0	0	0	0	0	0	0	0	0	0	0	68390000	0	0	0	0	0	0	0	0	0	0	0	0	0	0	0	0	0	0	0	0	0	0	0
COA4	Q9NYJ1	0	0	0	0	0	0	0	0	0	0	0	0	0	0	0	0	0	0	0	0	1040400000	3677300000	1119200000	189280000	0	0	0	0	0	0	0	0	0	0	0	0	0	0	0	0	0	0	0	143340000	2015500000	3796800000	1324100000	251550000
COA6	Q5JTJ3	0	0	0	0	0	0	0	0	0	0	0	0	0	0	0	0	0	0	0	0	0	0	0	0	0	0	0	0	0	0	0	0	0	0	0	0	0	0	0	0	0	0	0	0	0	0	0	0
COA7	Q96BR5	0	0	0	0	0	0	0	0	0	0	0	0	0	0	0	0	0	209580000	403810000	1046200000	922330000	884880000	573200000	211300000	0	0	0	0	0	0	0	0	0	0	0	0	0	0	0	0	0	232530000	572020000	1421400000	870400000	1308800000	1203600000	565040000
COASY	Q13057	0	0	0	0	0	0	0	0	0	0	0	0	0	0	0	44505000	0	0	0	0	0	0	0	0	0	0	0	0	0	0	0	0	0	0	0	0	0	0	58639000	75732000	0	0	0	0	0	0	0	0
COBLL1	Q53SF7	0	0	0	0	0	0	0	0	0	0	0	0	0	0	0	0	0	0	0	0	0	0	0	0	0	0	0	0	0	0	0	0	0	0	0	0	0	0	0	0	0	0	0	0	0	0	0	0
COG1	Q8WTW3	0	0	0	0	0	0	0	0	0	0	0	0	0	0	0	0	0	0	0	0	0	0	0	0	0	0	0	0	0	0	0	0	0	0	0	0	0	0	0	0	0	0	0	0	0	0	0	0
COG2	Q14746	111510000	74640000	117450000	0	0	0	0	0	0	0	0	0	0	0	0	0	0	0	0	0	0	0	0	0	0	135290000	150560000	0	0	0	0	0	0	0	0	0	0	0	0	0	0	0	0	0	0	0	0	0
COG3	Q96JB2	0	152920000	0	0	0	0	0	0	0	0	0	0	0	0	0	0	0	0	0	0	0	0	0	0	171040000	349420000	0	0	0	0	0	0	0	0	0	0	0	0	0	0	0	0	0	0	0	0	0	0
COG4	Q9H9E3	57529000	104130000	0	0	0	0	0	0	0	0	0	0	0	0	0	0	0	0	0	0	0	0	0	0	0	84535000	0	0	0	0	0	0	0	0	0	0	0	0	0	0	0	0	0	0	0	0	0	0
COG5	Q9UP83	0	0	0	0	0	0	0	0	0	0	0	0	0	0	0	0	0	0	0	0	0	0	0	0	0	0	0	0	0	0	0	0	0	0	0	0	0	0	0	0	0	0	0	0	0	0	0	0
COG6	Q9Y2V7	0	0	0	0	0	0	0	0	0	0	0	0	0	0	0	0	0	0	0	0	0	0	0	0	0	0	0	0	0	0	0	0	0	0	0	0	0	0	0	0	0	0	0	0	0	0	0	0
COG7	P83436	74152000	0	0	0	0	0	0	0	0	0	0	0	0	0	0	0	0	0	0	0	0	0	0	0	0	0	0	0	0	0	0	0	0	0	0	0	0	0	0	0	0	0	0	0	0	0	0	0
COG8	Q96MW5	0	0	0	0	0	0	0	0	0	0	0	0	0	0	0	0	0	0	0	0	0	0	0	0	0	0	0	0	0	0	0	0	0	0	0	0	0	0	0	0	0	0	0	0	0	0	0	0
COIL	P38432	128610000	80254000	83140000	66303000	0	0	0	0	0	0	0	0	0	0	0	0	0	0	0	0	0	0	0	0	131290000	133420000	0	0	0	0	0	0	0	0	0	0	0	0	0	0	0	0	89403000	0	0	0	0	0
COL12A1	Q99715	0	0	0	0	0	0	0	0	0	0	0	0	0	0	0	0	0	0	0	0	0	0	0	0	0	0	0	0	0	0	0	0	0	0	0	0	0	0	0	0	0	0	0	0	0	0	0	0
COL18A1	P39060	0	0	0	0	0	0	0	0	0	0	0	0	0	0	0	0	0	0	0	0	0	0	0	0	0	0	0	0	0	0	0	0	0	0	0	0	0	0	0	0	0	0	0	0	0	0	0	0
COL1A1	P02452	0	0	0	0	0	0	0	0	0	0	0	0	0	582010000	465590000	0	0	0	0	0	0	0	0	0	0	0	0	0	0	0	0	0	0	0	0	0	0	552530000	373260000	0	0	0	0	0	0	0	0	0
COL1A2	P08123	0	0	0	0	0	0	0	0	0	0	0	0	0	0	0	0	0	0	0	0	0	0	0	0	0	0	0	0	0	0	0	0	0	0	0	0	0	0	0	0	0	0	0	0	0	0	0	0
COL2A1	P02458	0	0	0	0	0	0	0	0	0	0	0	0	0	0	0	0	0	0	0	0	0	0	0	0	0	0	0	0	0	0	0	0	0	0	0	0	0	0	106980000	0	0	0	0	0	0	0	0	0
COL5A1	P20908	0	0	0	0	0	0	0	0	0	0	0	0	0	0	0	0	0	190480000	88463000	0	0	0	0	0	0	0	0	0	0	0	0	0	0	0	0	0	0	0	0	0	0	157270000	95145000	0	0	0	0	0
COL6A1	P12109	0	0	0	0	158350000	117920000	180650000	113100000	171020000	144070000	74829000	90857000	0	0	0	0	0	0	0	0	0	0	0	0	0	0	0	0	60562000	94603000	0	138590000	286830000	134200000	74687000	109470000	0	0	0	0	0	0	0	0	0	0	0	0
COL6A2	P12110	0	0	0	0	0	0	0	0	0	0	0	0	0	0	0	0	0	0	0	0	0	0	0	0	0	0	0	0	0	0	0	0	71385000	0	0	0	0	0	0	0	0	0	0	0	0	0	0	0
COL9A3	Q14050	0	32013000	0	0	0	0	0	0	0	0	0	0	0	0	0	0	0	0	0	0	0	0	0	0	0	0	0	0	0	0	0	0	0	0	0	0	0	0	0	0	0	0	0	0	0	0	0	0
COLGALT1	Q8NBJ5	0	347750000	0	0	0	0	25702000	0	0	47488000	1102300000	1943500000	688250000	0	0	467150000	62204000	0	0	0	0	0	0	0	0	0	0	0	0	120950000	23235000	0	0	169460000	1693000000	5031500000	766860000	0	0	681040000	84494000	0	0	0	0	0	0	0
COMMD1	Q8N668	0	0	0	0	0	0	0	0	0	0	0	0	0	0	0	0	0	0	0	0	0	0	0	0	0	0	0	0	0	0	0	0	0	0	0	0	0	0	0	0	0	0	0	0	0	0	0	0
COMMD10	Q9Y6G5	0	0	0	0	0	0	80454000	172780000	65978000	0	0	0	0	0	0	0	0	0	87549000	32529000	0	0	0	0	0	0	0	0	0	0	103470000	166560000	0	0	0	0	0	0	0	0	0	0	54319000	55848000	50242000	0	0	0
COMMD2	Q86X83	0	0	0	0	0	0	112180000	169930000	0	0	0	0	0	0	0	0	0	0	0	40765000	0	0	0	0	0	80569000	0	0	0	66703000	105470000	144010000	0	0	0	0	0	0	0	144740000	0	0	0	0	0	0	0	0
COMMD3	Q9UBI1	115400000	106410000	92955000	153270000	102590000	164840000	377260000	359790000	0	0	0	0	0	0	0	288760000	167000000	0	0	0	0	0	0	0	94570000	73435000	73726000	152220000	0	0	227510000	700970000	178990000	0	0	0	0	0	0	185270000	211400000	0	0	0	0	0	0	0
COMMD4	Q9H0A8	137880000	98639000	0	237060000	0	0	163640000	48390000	0	0	0	0	0	0	0	0	0	0	0	0	0	0	0	0	69290000	97920000	0	0	0	0	176770000	94792000	0	0	0	0	0	115990000	0	0	0	0	0	0	0	0	0	0
COMMD5	Q9GZQ3	0	0	0	0	0	0	82485000	0	0	0	0	0	0	0	0	0	0	0	0	0	0	0	0	0	0	0	0	0	0	0	151190000	0	0	0	0	0	0	0	0	0	0	0	0	0	0	0	0	0
COMMD6	Q7Z4G1	0	0	0	0	0	0	0	0	0	0	0	0	0	0	0	0	0	0	0	0	0	0	0	0	0	0	0	0	0	0	0	0	0	0	0	0	0	0	0	0	0	0	0	0	0	0	0	0
COMMD7	Q86VX2	0	0	0	0	0	0	149120000	0	0	0	0	0	0	0	0	0	0	0	0	0	0	0	0	0	0	0	0	0	0	0	132680000	149360000	0	0	0	0	0	0	0	0	0	0	0	0	0	0	0	0
COMMD8	Q9NX08	0	0	0	0	0	0	0	0	0	0	0	0	0	0	0	0	0	227390000	0	0	0	0	0	0	0	0	0	0	0	0	0	0	0	0	0	0	0	0	124920000	0	0	228570000	0	0	0	0	0	0
COMMD9	Q9P000	0	0	0	0	0	0	240390000	0	0	0	0	0	0	0	0	0	0	0	0	0	0	0	0	0	0	0	0	0	0	0	0	0	0	0	0	0	0	0	0	0	0	0	0	0	0	0	0	0
COMT	P21964	1035900000	804100000	1051900000	688490000	338100000	0	0	0	0	0	0	0	0	0	0	0	0	1311400000	2224600000	1030400000	361860000	0	0	0	849220000	888580000	626470000	556210000	447520000	0	0	0	0	0	0	0	0	0	0	0	0	535200000	1831800000	171980000	0	0	0	0
COMTD1	Q86VU5	0	0	0	0	0	0	0	0	0	0	0	0	0	0	0	0	0	0	0	0	0	0	0	0	0	0	0	0	0	0	0	0	0	0	0	0	0	0	0	0	0	0	0	0	0	0	0	0
COPA	P53621	6614600000	5663300000	4672100000	2235700000	1741700000	695030000	170020000	70532000	17362000	0	0	15832000	90811000	0	0	0	0	0	30538000	0	0	172160000	0	286560000	5932700000	5087300000	3385500000	1998100000	1304300000	440580000	158510000	17564000	0	0	39362000	64136000	50114000	0	0	0	0	0	8968100	0	0	41403000	0	66729000
COPB1	P53618	2440200000	2541700000	2703000000	1276200000	1011200000	856990000	650280000	316570000	160290000	70351000	0	0	0	0	0	0	0	0	0	0	120420000	0	0	170570000	1858000000	2413700000	2201000000	1991500000	1175800000	713300000	535370000	569660000	234570000	80355000	0	0	0	0	0	0	0	0	0	0	0	0	0	0
COPB2	P35606	2189300000	1871100000	1869100000	1454700000	1518600000	1296400000	922500000	502870000	598950000	674490000	1229800000	574230000	152930000	0	0	0	0	296940000	365780000	583800000	0	0	0	86670000	1747500000	1817300000	1731000000	1410300000	1234500000	1147100000	895140000	564320000	649170000	824220000	998700000	393580000	0	0	0	60424000	0	235120000	191520000	0	0	23676000	0	122150000
COPE	O14579	115710000	134700000	59398000	0	0	70176000	202690000	0	0	0	0	94566000	189100000	0	0	0	6015800000	4090000000	1242600000	13423000	0	0	0	0	53314000	88504000	53589000	38319000	80661000	0	0	0	0	0	0	79352000	63565000	0	0	0	4507600000	6549800000	957460000	19412000	0	0	0	0
COPG1	Q9Y678	3376100000	3552900000	3147500000	2501300000	3011300000	1534800000	957660000	652920000	601990000	598620000	230360000	94926000	0	0	0	0	47991000	0	0	0	0	0	49002000	62960000	2754500000	2977200000	2943700000	2537300000	2254300000	1798400000	873920000	620390000	451360000	459390000	335650000	90237000	0	0	150050000	75221000	0	0	0	0	0	0	77876000	62124000
COPG2	Q9UBF2	128070000	188380000	193560000	0	0	0	0	0	0	0	0	0	0	0	0	0	0	0	0	0	0	0	0	0	65121000	103650000	49832000	0	0	53597000	0	0	0	0	0	0	0	0	0	0	0	0	0	0	0	0	0	0
COPRS	Q9NQ92	0	0	0	0	0	0	0	0	0	0	0	0	0	0	0	0	0	0	0	0	0	0	0	0	0	0	0	0	0	0	0	0	0	0	0	0	0	0	0	0	0	0	0	0	0	0	0	0
COPS2	P61201	419790000	431450000	299700000	264800000	223500000	408970000	867040000	1043400000	1059900000	1050200000	41097000	0	0	0	217700000	975150000	354330000	212450000	0	45613000	0	0	0	0	271120000	268370000	368420000	339270000	298830000	487020000	981940000	1649600000	1201200000	1058300000	234280000	0	0	0	191640000	858370000	366740000	154350000	0	0	0	0	0	0
COPS3	Q9UNS2	79383000	135890000	79614000	0	0	132820000	286630000	291860000	643820000	143300000	0	0	282240000	0	0	0	0	0	0	0	0	0	0	0	0	0	0	0	190600000	127900000	159580000	124090000	0	528820000	233020000	0	0	0	0	0	0	0	0	0	0	0	0	0
COPS4	Q9BT78	256550000	412100000	466120000	222910000	347530000	916840000	1681100000	1741900000	885890000	110780000	827920000	1277100000	0	0	528320000	1801400000	1240900000	852420000	1090000000	1135000000	177590000	25051000	0	0	192790000	367070000	414270000	360890000	301670000	624240000	1407400000	1779400000	820230000	121880000	646350000	1035100000	0	0	118760000	1128500000	1627600000	1074100000	1219200000	1054500000	483630000	0	0	0
COPS5	Q92905	212330000	191810000	206210000	430440000	167380000	354220000	862120000	1109200000	211780000	0	16642000	0	0	0	0	0	577070000	3380600000	1554300000	173340000	94149000	0	0	0	138380000	209930000	130130000	220320000	261740000	542350000	423270000	1100500000	348010000	0	0	0	0	0	0	0	549890000	3803500000	1483200000	488640000	88763000	0	0	0
COPS6	Q7L5N1	112570000	385850000	329440000	98828000	97282000	320080000	879930000	1222100000	291250000	118860000	133950000	0	0	0	0	0	43501000	190460000	204560000	143180000	0	0	0	0	190130000	237710000	366950000	343820000	88184000	207480000	463880000	723790000	215680000	0	300370000	0	0	0	0	0	0	204730000	365560000	210540000	120480000	45579000	0	0
COPS7A	Q9UBW8	131490000	107400000	135030000	0	49546000	90663000	87763000	316480000	104110000	0	0	0	0	0	0	0	0	0	0	0	0	0	0	0	0	0	89325000	47303000	0	141040000	92510000	260320000	0	0	110460000	0	0	0	0	0	0	0	0	0	0	0	0	0
COPS7B	Q9H9Q2	40294000	100190000	42280000	0	0	41186000	181040000	102100000	0	0	0	0	0	0	0	0	0	0	0	0	0	0	0	0	48016000	19186000	35697000	75612000	0	126610000	173800000	154690000	0	0	0	0	0	0	0	0	0	0	0	0	0	0	0	0
COPS8	Q99627	24888000	73136000	0	0	0	0	162730000	187110000	0	204440000	0	0	0	0	0	0	0	0	60292000	0	0	0	0	0	0	0	0	0	0	101420000	84869000	195790000	36729000	58376000	0	0	0	0	0	0	0	0	0	0	0	0	0	0
COPZ1	P61923	928640000	1062800000	1083000000	1155600000	990230000	1148900000	973070000	306610000	251100000	0	143490000	142530000	0	0	0	0	153630000	3613000000	9283600000	2111600000	320840000	0	0	104620000	474490000	1281000000	1127300000	769880000	725310000	646310000	511050000	409150000	275220000	204080000	226570000	313540000	0	0	0	0	254990000	3118800000	9081600000	1985500000	406020000	0	0	209400000
COQ3	Q9NZJ6	0	87371000	141790000	0	0	0	0	0	0	0	0	0	0	0	0	0	0	0	0	0	0	0	0	0	0	189700000	138780000	0	0	0	0	0	0	0	0	0	0	0	0	0	0	0	0	0	0	0	0	0
COQ5	Q5HYK3	0	0	129510000	0	0	0	0	0	0	0	0	0	0	0	0	0	0	0	0	0	0	0	0	0	0	0	81183000	0	0	0	0	0	0	0	0	0	0	0	0	0	0	0	0	0	0	0	0	0
COQ6	Q9Y2Z9	0	0	169830000	0	0	0	0	0	0	0	0	0	0	0	0	0	0	0	0	0	0	0	0	0	0	0	106320000	0	0	0	0	0	0	0	0	0	0	0	0	0	0	0	0	0	0	0	0	0
COQ7	Q99807	0	0	0	0	0	0	0	0	0	0	0	0	0	0	0	0	0	0	0	0	0	0	0	0	0	0	0	0	0	0	0	0	0	0	0	0	0	0	0	0	0	0	0	0	0	0	0	0
COQ8A	Q8NI60	0	0	0	0	0	0	0	0	0	0	0	0	0	0	0	0	0	0	0	0	0	0	0	0	0	0	0	0	0	0	0	0	0	0	0	0	0	0	0	0	0	0	0	0	0	0	0	0
COQ8B	Q96D53	0	0	0	0	0	0	0	0	0	0	0	0	0	0	0	0	0	0	0	0	0	0	0	0	0	0	0	0	0	0	0	0	0	0	0	0	0	0	0	0	0	0	0	0	0	0	0	0
COQ9	O75208	0	0	63830000	0	0	0	0	0	0	0	0	0	0	0	0	0	0	0	82824000	0	0	0	0	0	0	0	0	0	0	0	0	0	0	0	0	0	0	0	0	0	0	0	110610000	0	0	0	0	0
CORO1A	P31146	0	0	0	0	0	0	0	0	0	0	0	0	0	0	0	0	0	0	0	0	0	0	0	0	0	0	0	0	0	0	0	0	0	0	0	0	0	0	0	0	0	0	0	0	0	0	0	0
CORO1B	Q9BR76	10461000	22370000	28079000	24337000	0	0	0	60234000	17630000	1750100000	987910000	565610000	104290000	0	0	0	80453000	75932000	0	0	0	0	0	0	33968000	0	0	71824000	43037000	27970000	0	17503000	21108000	2199300000	1938700000	478470000	98112000	0	0	0	0	48882000	0	0	0	0	0	0
CORO1C	Q9ULV4	367610000	344060000	278810000	167930000	318670000	335060000	354280000	252410000	580390000	2687000000	5053600000	2147800000	1097100000	0	306640000	2441600000	1156200000	911620000	528210000	700320000	433520000	326850000	158490000	243720000	305590000	251830000	148790000	329200000	279820000	257670000	151730000	278240000	431070000	2183500000	4313700000	2058400000	514990000	0	284300000	1887900000	1071300000	615000000	411270000	221900000	234880000	127970000	140550000	62607000
CORO7	P57737	278140000	197820000	167650000	0	0	0	0	0	0	0	0	0	0	0	0	0	0	0	0	0	0	0	0	0	188430000	201190000	0	114970000	0	0	0	0	0	0	0	0	0	0	0	0	0	0	0	0	0	0	0	0
COTL1	Q14019	0	0	45696000	0	0	0	0	0	0	200020000	30061000	0	0	0	0	0	0	378790000	36897000000	141120000000	26149000000	6009200000	2139400000	623950000	0	0	0	0	0	0	0	0	0	27116000	0	0	0	0	0	0	0	261250000	35493000000	79573000000	29346000000	6568900000	2106400000	545110000
COX11	Q9Y6N1	0	0	0	0	0	0	0	0	0	0	0	0	0	0	0	0	0	0	0	0	0	0	0	0	0	0	0	0	0	0	0	0	0	0	0	0	0	0	0	0	0	0	0	0	0	0	0	0
COX15	Q7KZN9	0	0	0	0	0	0	0	0	0	0	0	0	0	0	0	0	0	0	0	0	0	0	0	0	0	0	0	0	0	0	0	0	0	0	0	0	0	0	0	0	0	0	0	0	0	0	0	0
COX16	Q9P0S2	0	0	0	0	0	0	0	0	0	0	0	0	0	0	0	0	0	0	0	0	109650000	0	220790000	0	0	0	0	0	0	0	0	0	0	0	0	0	0	0	0	0	0	0	0	0	0	0	323550000	0
COX17	Q14061	0	0	0	0	0	0	0	0	0	0	0	0	0	0	0	0	0	0	0	672650000	3845800000	974160000	0	0	0	0	0	0	0	0	0	0	0	0	0	0	0	0	0	0	0	0	0	1046900000	3479500000	1324400000	0	0
COX19	Q49B96	0	0	0	0	0	0	0	0	0	0	0	0	0	0	0	0	0	0	0	0	0	993240000	973060000	266640000	0	0	0	0	0	0	0	0	0	0	0	0	0	0	0	0	0	0	0	0	223300000	953660000	1146000000	404490000
COX20	Q5RI15	743730000	670370000	408060000	257000000	186190000	141900000	0	0	17974000	0	0	0	0	0	0	0	0	0	0	0	0	0	0	0	943670000	776840000	514200000	221710000	247290000	191290000	0	0	101360000	0	0	0	0	0	0	0	0	0	0	0	0	0	0	0
COX4I1	P13073	1479900000	680970000	389540000	205130000	557460000	179120000	301150000	181610000	131690000	44886000	0	0	0	0	0	0	0	0	512910000	371520000	0	196820000	578370000	668860000	1697300000	900070000	439930000	296730000	342350000	333130000	344580000	432900000	224270000	223110000	0	0	0	0	0	0	0	0	465650000	488210000	0	333860000	350800000	686160000
COX5A	P20674	1315800000	752120000	1092600000	699760000	346020000	376710000	126510000	0	35583000	17394000	0	0	0	0	0	0	0	0	1865900000	2205500000	3963100000	977870000	298850000	489770000	3186900000	817430000	1084200000	1034500000	508370000	298260000	0	138950000	0	407930000	0	0	0	0	0	0	0	0	1846000000	1857200000	3698500000	1308600000	331170000	0
COX5B	P10606	1562400000	1212200000	1013700000	320370000	257470000	121560000	73116000	0	0	0	0	0	0	0	0	0	0	0	0	0	0	384290000	3650900000	3067600000	1516900000	1515200000	687460000	362490000	178160000	165150000	79350000	0	0	0	0	0	0	0	0	0	0	0	0	0	0	520960000	3548400000	3059300000
COX6A1	P12074	0	0	0	0	0	0	0	0	0	0	0	0	0	0	0	0	0	0	0	0	0	0	0	0	0	0	0	0	0	0	0	0	0	0	0	0	0	0	0	0	0	0	0	0	0	0	0	0
COX6B1	P14854	128780000	0	74766000	31652000	0	0	0	0	0	0	0	0	0	0	0	0	0	0	0	0	0	0	0	0	107910000	0	58054000	44472000	0	0	0	0	0	0	0	0	0	0	0	0	0	0	0	0	0	0	0	0
COX6C	P09669	358470000	403680000	249590000	113080000	0	0	0	0	0	0	0	0	0	0	0	0	0	0	0	0	0	0	0	0	865790000	0	473360000	0	0	0	0	0	0	0	0	0	0	0	0	0	0	0	0	0	0	0	0	0
COX7A2	P14406	2884900000	1113600000	1053700000	551820000	416110000	313890000	158870000	221980000	100680000	0	0	0	0	0	0	0	0	0	0	0	0	0	0	316110000	2433400000	1421900000	988020000	647940000	354520000	212140000	116760000	125030000	122780000	0	0	0	0	0	0	0	0	0	0	0	0	0	0	0
COX7A2L	O14548	185350000	154020000	0	0	0	0	0	0	0	0	0	0	0	0	0	0	0	0	0	0	0	0	0	0	171160000	134520000	0	0	0	0	0	0	0	0	0	0	0	0	0	0	0	0	0	0	0	0	0	0
COX7C	P15954	0	0	0	0	0	0	0	0	0	0	0	0	0	0	0	0	0	0	0	0	0	0	0	0	0	0	0	0	0	0	0	0	0	0	0	0	0	0	0	0	0	0	0	0	0	0	0	0
CPA4	Q9UI42	0	0	0	0	0	0	506700000	0	0	0	0	0	0	0	0	0	149120000	2967700000	1806900000	259130000	178340000	106040000	0	0	0	0	0	0	0	0	0	0	0	0	0	0	0	0	0	0	239160000	2677100000	1741800000	310460000	176380000	123020000	0	0
CPD	O75976	93520000	51651000	0	102930000	41750000	78645000	73892000	96215000	120200000	120200000	0	0	0	0	0	0	0	0	0	0	0	0	0	0	92494000	91212000	0	0	132740000	80816000	137270000	152090000	129810000	76353000	0	0	0	0	0	0	0	0	0	0	0	0	0	0
CPE	P16870	0	0	0	0	0	0	0	0	0	0	0	0	0	0	0	0	0	0	0	0	0	0	0	0	0	0	0	0	0	0	0	0	0	0	0	0	0	0	0	0	0	0	0	0	0	0	0	0
CPEB4	Q17RY0	0	0	0	0	0	0	0	0	0	0	0	0	0	0	0	0	0	0	0	0	0	0	0	0	0	0	0	0	0	0	0	0	0	0	0	0	0	0	0	0	0	0	0	0	0	0	0	0
CPLX1	O14810	0	0	0	0	0	0	0	0	0	0	0	0	0	0	0	0	0	0	0	0	0	0	0	0	0	0	0	0	0	0	0	0	0	0	0	0	0	0	0	0	0	0	0	0	0	0	0	0
CPNE1	Q99829	102290000	0	0	0	0	0	0	0	0	0	0	0	0	0	0	936900000	585800000	0	0	0	0	0	0	0	0	0	0	0	0	0	0	0	0	0	0	0	0	0	0	1329800000	774950000	91259000	12065000	0	0	0	0	0
CPNE2	Q96FN4	0	0	0	0	0	0	0	0	0	0	0	0	0	0	0	0	0	136770000	0	0	0	0	0	0	89095000	100390000	0	0	0	0	0	0	0	0	0	0	0	0	0	0	0	238310000	71310000	0	0	0	0	0
CPNE3	O75131	984370000	533240000	357500000	197130000	59133000	51996000	201200000	0	20370000	25673000	0	0	0	0	0	61207000	2586100000	1779000000	411630000	341510000	368090000	319550000	322520000	328630000	2254200000	1215500000	409070000	156620000	186960000	0	37886000	55674000	0	54254000	0	30349000	0	0	0	123190000	1581900000	1448100000	392900000	242140000	181260000	290230000	143380000	99915000
CPNE7	Q9UBL6	174180000	124240000	78478000	0	0	0	0	0	0	0	0	0	0	0	0	0	0	0	0	0	0	0	0	0	236590000	148600000	0	0	0	0	0	0	0	0	0	0	0	0	0	0	0	0	0	0	0	0	0	0
CPOX	P36551	410310000	550320000	506530000	177050000	50018000	117610000	188230000	43757000	70530000	183960000	170020000	61384000	153280000	0	5404300000	11261000000	2115700000	760370000	484600000	609650000	652240000	540700000	709810000	565730000	250820000	349960000	266970000	322990000	238390000	0	55694000	0	129130000	252760000	287370000	141510000	167730000	112950000	6002500000	14325000000	3334600000	835280000	612080000	728070000	628510000	609570000	457840000	372830000
CPPED1	Q9BRF8	0	0	0	0	0	0	0	0	0	0	0	0	0	0	0	0	0	481750000	679730000	91344000	0	0	0	0	0	0	0	0	0	0	0	0	0	0	0	0	0	0	0	0	0	525830000	718850000	207490000	0	0	0	0
CPS1	P31327	0	0	0	0	0	0	0	0	0	0	0	0	864410000	415430000	0	0	0	0	0	0	0	0	0	0	0	0	0	0	0	0	0	0	0	0	0	0	355230000	859040000	0	0	0	0	0	0	0	0	0	0
CPSF1	Q10570	44848000	48449000	89841000	53624000	60107000	34704000	21840000	0	34291000	39054000	345920000	729410000	2456000000	0	0	0	0	0	0	0	0	0	0	0	0	0	0	51526000	81675000	57056000	24868000	50334000	48739000	174440000	472470000	1219400000	799700000	0	0	0	0	0	0	0	0	0	0	0
CPSF2	Q9P2I0	27257000	0	0	55952000	80052000	0	67275000	0	0	67808000	648470000	1428200000	0	0	0	0	0	0	0	0	0	0	0	0	100180000	47534000	0	129500000	38738000	0	15811000	64186000	0	107390000	245040000	673680000	0	0	0	0	0	0	0	0	0	0	0	0
CPSF3	Q9UKF6	172160000	193460000	205610000	185990000	0	205500000	113650000	128860000	220360000	182290000	193900000	102280000	561610000	152910000	0	83683000	0	0	0	0	0	0	0	0	99447000	93106000	132840000	133580000	0	185340000	166570000	169020000	198870000	321040000	181610000	233450000	417340000	202580000	0	91352000	95300000	0	0	0	0	0	0	0
CPSF4	O95639	0	74322000	0	0	0	0	0	0	0	0	0	0	0	0	0	0	0	0	0	0	0	0	0	0	0	0	45583000	0	0	0	0	0	0	0	0	0	0	0	0	0	0	0	0	0	0	0	0	0
CPSF6	Q16630	0	0	0	0	0	0	0	0	137940000	87831000	0	0	0	0	210660000	0	61792000	106260000	253050000	508720000	131140000	331810000	290980000	281380000	0	0	0	170600000	0	0	0	0	0	0	0	0	0	0	168140000	152440000	144010000	180180000	229390000	374900000	571320000	879190000	694380000	443500000
CPSF7	Q8N684	121940000	0	0	0	0	98232000	0	0	0	0	0	0	0	0	0	0	0	0	0	0	115740000	124070000	0	154910000	0	62190000	0	77205000	0	67450000	0	0	42084000	0	0	0	0	0	0	0	0	0	102450000	86249000	92797000	139280000	166020000	420700000
CPT1A	P50416	520690000	663480000	518860000	291150000	188640000	0	0	0	0	0	0	0	0	0	0	0	0	0	0	0	0	0	0	0	490810000	415400000	298930000	217780000	157910000	0	0	0	0	0	0	0	0	0	0	0	0	0	0	0	0	0	0	0
CPT2	P23786	0	0	0	0	0	0	0	0	0	0	0	0	0	0	0	0	0	0	0	0	0	0	0	0	0	0	0	0	0	0	0	0	0	0	0	0	0	0	0	0	0	0	0	0	0	0	0	0
CPVL	Q9H3G5	0	0	0	0	0	0	0	0	0	0	0	0	78528000	0	0	0	0	0	0	0	0	0	0	0	0	0	0	0	0	0	0	0	0	0	0	0	68895000	0	0	0	0	0	0	0	0	0	0	0
CRABP2	P29373	75254000	46753000	0	0	0	0	0	0	0	0	0	0	0	0	0	0	0	0	0	723980000	2088400000	20967000000	28656000000	9980200000	117910000	0	0	0	0	0	0	0	0	0	0	0	0	0	0	0	0	0	0	1398300000	3268600000	21643000000	38699000000	13759000000
CRACD	Q6ZU35	0	0	0	0	0	0	0	0	0	0	0	0	0	0	0	0	0	0	0	0	0	0	0	0	0	0	0	0	0	0	0	0	0	0	0	0	0	0	0	0	0	0	0	0	0	0	0	0
CRACR2A	Q9BSW2	0	0	0	0	0	0	0	0	0	0	0	0	0	0	0	0	0	0	0	0	0	0	0	0	0	0	0	0	0	0	0	0	0	0	0	0	0	0	0	0	0	0	0	0	0	0	0	0
CRADD	P78560	0	0	0	0	0	0	0	0	0	0	0	0	0	0	0	0	0	0	0	0	316070000	346970000	0	0	0	0	0	0	0	0	0	0	0	0	0	0	0	0	0	0	0	0	0	0	368520000	542060000	0	0
CRBN	Q96SW2	0	0	0	0	0	0	0	0	0	940980000	0	0	0	0	0	0	0	0	0	0	0	0	0	0	0	0	0	0	0	0	0	0	0	0	920060000	0	0	0	0	0	0	0	0	0	0	0	0	0
CREB1	P16220	0	0	0	252460000	0	0	0	0	158090000	151720000	0	177020000	0	0	0	0	0	0	0	0	0	0	0	0	0	0	0	0	0	0	0	0	122690000	117360000	0	188680000	0	0	0	0	0	0	0	0	0	0	0	0
CREBBP	Q92793	0	0	0	0	0	0	0	0	0	0	0	0	0	0	0	0	0	0	0	0	0	0	0	0	0	0	0	0	0	0	0	0	0	0	0	0	0	0	0	0	0	0	0	0	0	0	0	0
CREG1	O75629	0	0	0	0	0	0	0	0	0	0	0	0	0	0	0	0	0	0	0	0	0	0	0	0	0	0	0	0	0	0	0	0	0	0	0	0	0	0	0	0	0	206390000	0	0	0	0	0	0
CRELD1	Q96HD1	0	0	0	0	0	0	0	0	0	0	0	0	0	0	0	0	0	0	0	0	0	0	0	0	0	0	0	0	0	0	0	0	0	0	0	0	0	0	0	0	0	0	0	0	0	0	0	0
CRELD2	Q6UXH1	0	0	0	0	0	0	0	0	0	0	0	215900000	824780000	0	0	0	0	0	0	0	0	0	0	0	0	0	0	0	0	0	0	0	0	0	0	596910000	1233000000	160660000	0	0	0	0	0	0	0	0	0	0
CRIM1	Q9NZV1	0	0	0	0	0	0	0	80319000	97937000	62504000	0	0	0	0	0	0	0	0	0	0	0	0	0	0	0	0	0	0	0	0	0	84618000	91959000	82704000	0	0	0	0	0	0	0	0	0	0	0	0	0	0
CRIP1	P50238	0	0	0	0	0	0	0	0	0	0	0	0	0	0	0	0	0	0	0	0	0	0	89929000	460420000	0	0	0	0	0	0	0	0	0	0	0	0	0	0	0	0	0	0	0	0	0	0	0	1125900000
CRIP2	P52943	0	0	0	0	0	0	0	0	0	0	0	0	0	0	0	0	0	301370000	1491300000	746650000	350250000	415260000	0	0	0	0	0	0	0	0	0	0	0	0	0	0	0	0	0	0	0	388380000	1417000000	827310000	463100000	529070000	147930000	0
CRIPT	Q9P021	0	0	0	0	0	0	0	0	0	0	0	0	0	0	0	0	0	0	0	0	0	0	0	0	0	0	0	0	0	0	0	0	0	0	0	0	0	0	0	0	0	0	0	0	0	0	0	0
CRK	P46108	0	0	0	0	0	0	0	0	0	0	0	0	0	0	0	0	784130000	1628100000	1962950000	1108570000	219360000	112090000	0	0	0	0	0	0	0	0	0	0	0	0	0	0	0	0	0	0	1071700000	1853800000	3066480000	1515940000	265030000	87458000	69093000	54451000
CRKL	P46109	0	0	0	0	0	0	0	0	0	0	0	0	0	0	0	0	1162100000	2569200000	2138200000	1967600000	1485300000	1149400000	307450000	179750000	0	0	0	0	0	0	0	0	0	0	0	0	0	0	0	0	1258600000	2139300000	2347500000	1831000000	1355100000	1430600000	918310000	489370000
CRLF3	Q8IUI8	30014000	72298000	34151000	0	0	0	0	0	0	190900000	189640000	0	0	0	0	0	0	0	0	0	0	0	0	0	63225000	0	0	0	0	0	0	0	84064000	171790000	183680000	0	0	0	0	0	0	0	0	0	0	0	0	0
CRNKL1	Q9BZJ0	316910000	362100000	268150000	96646000	0	0	0	0	0	0	834380000	0	0	0	0	0	0	0	0	0	0	0	0	0	290590000	327120000	364200000	179350000	0	0	0	0	0	0	77090000	0	0	0	0	0	0	0	0	0	0	0	0	0
CROCC	Q5TZA2	0	0	0	0	0	994220000	0	0	0	0	0	0	0	0	0	0	0	0	0	0	0	0	0	0	0	0	0	0	0	1239200000	0	0	0	0	0	0	0	0	0	0	0	0	0	0	0	0	0	0
CRTAP	O75718	63689000	83049000	0	0	0	0	0	0	0	0	0	0	251460000	0	0	0	0	0	0	0	0	0	0	0	81730000	101470000	72444000	56857000	0	0	0	0	0	0	0	47766000	157100000	0	0	0	0	0	0	0	0	0	0	0
CRTC1	Q6UUV9	0	0	0	0	0	0	0	0	0	0	0	0	0	0	0	0	0	0	0	0	0	0	0	0	0	0	0	0	0	0	0	0	0	0	0	0	0	0	0	0	0	0	0	0	0	0	0	0
CRTC2	Q53ET0	0	0	0	0	0	0	0	0	0	0	0	0	0	0	0	0	0	0	0	40617000	56277000	0	54564000	0	0	0	0	0	0	0	0	0	0	0	0	0	0	0	0	0	0	0	0	0	109660000	81125000	125020000	0
CRYBG1	Q9Y4K1	0	0	0	0	0	0	0	0	0	0	0	0	0	0	0	0	0	0	0	0	0	0	0	0	0	0	0	0	0	0	0	0	0	0	0	0	0	0	0	0	0	0	0	0	0	0	0	0
CRYBG3	Q68DQ2	0	0	0	0	0	0	0	0	0	0	0	0	0	0	0	0	0	0	0	0	0	0	0	0	0	0	0	0	0	0	0	0	0	0	0	0	0	0	0	0	0	0	0	0	0	0	0	0
CRYL1	Q9Y2S2	0	0	0	0	0	0	0	0	0	0	0	0	0	0	0	0	0	0	0	0	0	0	0	0	0	0	0	0	0	0	0	0	0	0	0	0	0	0	0	0	0	0	0	0	0	0	0	0
CRYM	Q14894	0	0	0	0	0	0	0	0	0	0	0	0	0	0	0	0	0	0	0	0	0	0	0	0	0	0	0	0	0	0	0	0	0	0	0	0	0	0	0	0	0	0	0	0	0	0	0	0
CRYZ	Q08257	0	0	0	0	0	0	0	0	0	0	0	0	118180000	1723600000	897590000	467990000	197520000	0	277130000	88219000	0	0	0	0	0	0	0	0	0	0	0	0	0	0	0	0	178830000	2074100000	752860000	861500000	250870000	0	243780000	105540000	0	0	0	0
CRYZL1	O95825	0	0	0	0	0	0	0	0	0	0	0	0	0	0	850150000	0	0	0	0	0	0	0	0	0	0	0	0	0	0	0	0	0	0	0	0	0	0	0	665230000	0	0	0	0	0	0	0	0	0
CS	O75390	0	0	0	0	0	0	0	0	0	0	0	0	0	0	14657000000	18428000000	1643400000	198410000	74493000	0	0	0	0	0	27206000	0	0	0	0	0	0	0	0	0	0	0	0	269630000	9545100000	20973000000	1762300000	293920000	166450000	0	0	0	0	0
CSDE1	O75534	1258800000	1256900000	1339300000	1033700000	1155600000	1108700000	1454100000	1840000000	2591200000	5922500000	8949000000	5856000000	2151800000	216690000	96750000	229880000	417280000	806910000	796400000	1055000000	1126500000	1114600000	647400000	940240000	1223500000	1369500000	1292200000	1082000000	1053200000	1183600000	1525400000	1832400000	2171600000	4583600000	7182000000	5917700000	2463200000	195580000	243010000	211480000	468900000	786810000	827570000	1055300000	1138700000	1011300000	969500000	692560000
CSE1L	P55060	9572800000	25499000000	12298000000	8115600000	5200500000	3391600000	1645900000	733380000	843530000	477160000	404740000	85818000	0	70445000	362310000	380180000	325020000	0	0	279400000	540410000	496300000	143640000	1530200000	12100000000	7558000000	8522800000	6963100000	3358600000	1992600000	995470000	759010000	508910000	454500000	0	0	0	0	410290000	604780000	0	0	54435000	65288000	70843000	663040000	453270000	1010200000
CSK	P41240	0	0	0	0	0	0	0	0	0	0	0	0	0	0	0	45760000	1326700000	1661500000	1428200000	359700000	115060000	0	0	0	0	0	0	0	0	0	0	0	0	0	0	0	0	0	0	140640000	1085200000	1464900000	898760000	187710000	31424000	0	0	0
CSNK1A1	P48729	65427000	0	0	0	0	0	0	0	0	0	0	0	0	0	0	0	0	0	0	0	0	0	0	0	0	0	0	0	0	0	0	0	0	0	0	0	0	0	0	0	0	0	0	0	0	0	0	0
CSNK1D	P48730	70921000	91963000	67091000	0	0	0	0	0	0	0	0	0	0	0	0	0	0	0	0	0	0	0	488160000	0	0	60349000	0	0	0	0	0	0	0	0	0	0	0	0	0	0	0	0	0	0	0	0	0	0
CSNK1E	P49674	0	0	0	0	0	0	0	0	0	0	0	0	0	0	0	0	0	0	0	0	0	40147000	158100000	0	0	0	0	0	0	0	0	0	0	0	0	0	0	0	0	0	0	0	0	0	0	0	0	0
CSNK1G1	Q9HCP0	0	0	0	0	0	0	0	0	0	0	0	0	0	0	0	0	0	0	0	0	0	0	0	0	0	0	0	0	0	0	0	0	0	0	0	0	0	0	0	0	0	0	0	0	0	0	0	0
CSNK1G3	Q9Y6M4	0	0	0	0	0	0	0	0	0	0	0	0	0	0	0	0	0	0	0	0	0	0	0	0	27274000	26411000	0	0	0	0	0	0	0	0	0	0	0	0	0	0	0	0	0	0	0	0	0	0
CSNK2A1	P68400	2053200000	1922700000	1834200000	1815400000	3557000000	7380200000	6305600000	6280400000	4390800000	2358200000	634550000	170630000	0	0	0	0	0	0	0	0	0	0	0	76419000	943280000	929360000	1284300000	1252200000	2953000000	4897500000	5680600000	5070200000	3368100000	1401800000	303430000	0	0	0	0	0	0	0	0	0	0	0	0	0
CSNK2A2	P19784	166550000	382770000	0	281060000	721840000	1452700000	2129800000	2202500000	1695900000	912030000	186950000	0	0	0	0	0	0	0	0	0	0	0	0	0	127120000	130100000	88836000	39310000	1064800000	1505000000	1843700000	1914400000	1656700000	936670000	132250000	0	0	0	0	0	0	0	0	0	0	0	0	0
CSNK2B	P67870	670290000	500120000	408010000	291550000	1061500000	1399100000	1835600000	1646200000	1543800000	616890000	0	0	0	0	0	0	0	0	0	0	0	0	0	87602000	503480000	569250000	421890000	380100000	797280000	1430300000	1610900000	1477300000	1249200000	557720000	0	0	0	0	0	0	0	0	0	0	0	0	0	0
CSPG4	Q6UVK1	0	0	0	0	0	33073000	83101000	0	0	0	0	0	0	0	0	0	0	0	0	0	0	0	0	0	0	0	0	0	64650000	78756000	152760000	0	0	0	0	0	0	0	0	0	0	0	0	0	0	0	0	0
CSPP1	Q1MSJ5	0	0	0	0	0	0	0	0	0	0	0	0	0	0	0	0	0	0	0	0	0	0	0	0	0	0	0	0	0	0	0	0	0	0	0	0	0	0	0	0	0	0	0	0	0	0	0	0
CSRP1	P21291	0	0	0	0	0	0	0	0	0	0	0	0	0	0	0	0	0	0	0	23534000	272540000	624290000	947480000	3995600000	0	0	0	0	0	0	0	0	0	0	0	0	0	0	0	0	0	0	0	245210000	593970000	651950000	1423400000	3851300000
CSRP2	Q16527	0	0	0	0	0	0	0	0	0	0	0	0	0	0	0	0	0	0	0	0	0	79856000	115340000	261230000	0	0	0	0	0	0	0	0	0	0	0	0	0	0	0	0	0	0	0	0	0	134680000	224110000	688720000
CST3	P01034	0	0	0	0	0	0	0	0	0	0	0	0	0	0	0	0	0	0	0	0	0	0	0	0	0	0	0	0	0	0	0	0	0	0	0	0	0	0	0	0	0	0	0	0	0	0	0	0
CST6	Q15828	0	0	0	0	0	0	0	0	0	0	0	0	0	0	0	0	0	0	0	0	90971000	297130000	238690000	0	0	0	0	0	0	0	0	0	0	0	0	0	0	0	0	0	0	0	0	0	0	386410000	309650000	384410000
CSTA	P01040	0	0	0	0	0	0	0	0	0	0	0	0	0	0	0	0	0	0	0	0	0	0	0	0	0	0	0	0	0	0	0	0	0	0	0	0	0	0	0	0	0	0	0	0	0	0	0	0
CSTB	P04080	0	0	0	0	0	0	0	0	0	0	0	0	0	0	0	0	0	0	0	142140000	2249600000	5734000000	4266800000	2696800000	0	0	0	0	0	0	0	0	0	0	0	0	0	0	0	0	0	81113000	0	130990000	2544300000	6541700000	5227100000	2570200000
CSTF1	Q05048	123330000	115420000	0	0	0	0	67260000	0	0	0	0	0	0	0	0	77124000	0	0	0	0	65329000	115460000	0	72002000	108130000	51751000	0	0	0	158140000	91738000	0	77907000	0	0	0	0	0	0	94137000	0	0	0	88280000	104580000	164000000	69474000	70004000
CSTF2	P33240	0	0	0	0	38836000	0	67631000	138240000	149590000	165270000	250810000	368250000	239600000	0	0	102470000	163110000	322900000	194500000	226160000	594180000	351760000	268470000	256100000	0	70143000	0	0	51261000	0	69060000	88770000	183870000	155680000	275720000	347160000	301210000	0	0	152270000	161310000	313040000	409240000	531000000	361990000	413730000	248790000	0
CSTF2T	Q9H0L4	0	0	0	0	0	0	0	0	0	80368000	232130000	269400000	387230000	0	0	0	0	0	263500000	235870000	163690000	140110000	210220000	142270000	0	0	0	0	0	0	0	0	0	78692000	65362000	99767000	151490000	0	0	0	0	110600000	78652000	138300000	118860000	142300000	0	0
CSTF3	Q12996	184570000	204460000	176600000	130330000	124580000	0	70842000	43625000	0	42009000	56165000	0	0	0	0	0	0	0	0	51228000	0	0	0	0	168230000	153870000	144320000	112160000	103220000	54136000	26456000	0	57889000	0	0	0	0	0	0	0	0	0	22676000	0	0	0	0	0
CTBP1	Q13363	230220000	238000000	187630000	0	0	0	0	0	0	0	95177000	125850000	0	0	0	347070000	362020000	225640000	181550000	0	140250000	0	0	125170000	212280000	253000000	214260000	216580000	210240000	250050000	191560000	124680000	142070000	158080000	194300000	176160000	0	0	121910000	278100000	207550000	185540000	0	0	0	0	0	0
CTBP2	P56545	266300000	283390000	260260000	159200000	386880000	261980000	0	157810000	0	162530000	35179000	295080000	458200000	0	132030000	532350000	611880000	459910000	279290000	252650000	208810000	233730000	0	389590000	196160000	258780000	203390000	219130000	192180000	207930000	198480000	204560000	207950000	220020000	242090000	323550000	402780000	0	52152000	532770000	690530000	433320000	332400000	232010000	242100000	152470000	0	0
CTBS	Q01459	0	0	0	0	0	0	0	0	0	0	0	0	0	0	0	0	0	0	0	0	0	0	0	0	0	0	0	0	0	0	0	0	0	0	0	0	0	0	0	0	0	0	0	0	0	0	0	0
CTCF	P49711	58054000	127600000	268800000	0	0	0	0	0	0	0	0	0	0	0	0	0	0	0	0	0	0	0	0	0	40704000	128580000	325530000	123390000	0	0	0	0	0	0	0	0	0	0	0	0	0	0	0	0	0	0	0	0
CTDP1	Q9Y5B0	0	0	0	0	0	0	0	0	107400000	63987000	0	0	0	0	0	0	0	0	0	0	0	0	0	0	0	0	0	0	0	0	59294000	36921000	95998000	48757000	0	0	0	0	0	0	0	0	0	0	0	0	0	0
CTDSPL	O15194	0	0	0	0	0	0	0	0	0	0	0	0	0	0	0	0	0	0	0	0	0	0	0	0	0	0	0	0	0	0	0	0	0	0	0	0	0	0	0	0	0	0	0	0	0	0	0	0
CTDSPL2	Q05D32	0	0	0	0	0	0	0	0	0	0	0	0	0	0	0	0	0	0	0	0	0	0	0	0	0	0	0	0	0	0	0	0	0	0	0	0	0	0	0	0	0	0	0	0	0	0	0	0
CTH	P32929	0	0	0	0	0	0	0	0	0	0	0	0	350200000	0	0	0	0	0	0	0	0	0	0	0	0	0	0	0	0	0	0	0	0	0	0	64222000	400970000	0	0	0	0	0	0	0	0	0	0	0
CTIF	O43310	0	0	0	0	0	0	0	0	0	0	0	0	0	0	0	0	0	0	0	0	0	0	0	0	0	0	0	0	0	0	0	0	0	0	0	0	0	0	0	0	0	0	0	0	0	0	0	0
CTNNA1	P35221	1033100000	1052900000	902410000	800310000	558770000	539240000	326050000	313190000	373020000	432520000	435100000	1140700000	2254000000	1038800000	297550000	100740000	101810000	227120000	182870000	216260000	171430000	180470000	0	257210000	1841700000	1254200000	924140000	801940000	737430000	656010000	503810000	506450000	312960000	392680000	550510000	1069100000	2591400000	1698100000	481290000	248070000	91877000	283510000	242390000	274000000	169360000	129160000	0	517530000
CTNNA2	P26232	371930000	182040000	157850000	291350000	132140000	144540000	318440000	0	0	0	0	0	0	0	0	0	0	0	0	0	0	0	0	0	0	0	0	0	490310000	394180000	286230000	0	0	0	108360000	0	533870000	0	0	0	0	92459000	0	0	0	0	0	0
CTNNAL1	Q9UBT7	134200000	0	0	0	0	0	0	0	0	0	0	0	0	0	0	0	0	0	0	0	0	0	0	0	0	0	0	0	0	0	0	0	0	0	0	0	0	0	0	0	0	0	0	0	0	0	0	0
CTNNB1	P35222	832450000	999460000	888280000	552670000	368090000	337600000	419340000	447430000	215850000	316090000	317060000	0	0	0	0	0	0	0	0	0	0	0	0	0	1585500000	1177600000	771660000	624140000	631160000	490410000	464510000	381950000	257700000	389150000	84810000	0	0	0	0	93832000	0	73484000	0	0	0	0	0	0
CTNNBIP1	Q9NSA3	0	0	0	0	0	0	0	0	0	0	0	0	0	0	0	0	0	0	0	0	197270000	572740000	201460000	0	0	0	0	0	0	0	0	0	0	0	0	0	0	0	0	0	0	0	0	0	97537000	456190000	245910000	0
CTNNBL1	Q8WYA6	263290000	175450000	180370000	92765000	0	0	0	0	0	0	0	49429000	534510000	233440000	0	0	0	0	0	0	0	0	0	0	145190000	172600000	186480000	0	0	0	0	0	0	0	57704000	49303000	685280000	518160000	0	0	0	0	0	0	0	0	0	0
CTNND1	O60716	1871000000	1831500000	1289400000	465250000	145440000	91315000	105930000	0	0	0	0	46700000	0	0	0	0	0	0	47638000	60777000	0	52882000	82035000	55327000	1510000000	1742400000	1194200000	892790000	475260000	113040000	107540000	0	0	0	0	129930000	0	0	0	0	0	47114000	63623000	64943000	47974000	89010000	51012000	0
CTPS1	P17812	579720000	760540000	681770000	635530000	355050000	127790000	262510000	112580000	224430000	357730000	392150000	1360100000	4937200000	1072500000	298600000	5166600000	5116700000	1873000000	377010000	239490000	78925000	0	0	53543000	645260000	599120000	682910000	537280000	321830000	329530000	207360000	152840000	301200000	289180000	151860000	1972800000	3526500000	1876400000	999080000	5181600000	3163200000	1577100000	466520000	161550000	125570000	0	40347000	0
CTPS2	Q9NRF8	0	0	0	0	0	0	0	0	0	0	0	441120000	1708900000	0	0	0	0	0	0	0	0	0	0	0	0	0	0	0	0	0	0	0	0	0	0	259990000	849000000	0	0	0	0	0	0	0	0	0	0	0
CTR9	Q6PD62	496240000	579580000	365700000	110490000	74365000	0	0	0	0	0	194530000	0	0	0	0	0	0	0	0	0	0	0	0	0	525490000	427980000	358950000	94292000	48703000	0	0	0	0	0	552760000	0	0	0	0	0	0	0	0	0	0	0	0	0
CTSA	P10619	0	0	0	0	0	0	0	0	0	0	0	0	248990000	1706900000	906420000	280570000	0	269610000	187560000	61160000	0	0	0	0	0	0	0	0	0	0	0	0	0	0	0	0	179020000	1918600000	684780000	325950000	0	204880000	100070000	54427000	0	0	0	0
CTSB	P07858	32092000	0	0	0	0	0	0	0	0	0	0	488100000	176050000	0	0	0	162950000	657010000	2750800000	1517500000	348210000	94828000	0	0	0	0	0	0	0	0	0	0	0	0	0	397590000	380930000	0	0	0	168330000	779870000	4491600000	2701300000	444120000	213700000	164360000	0
CTSC	P53634	0	0	0	0	0	0	0	0	0	0	0	0	363930000	0	0	0	0	0	0	0	0	0	0	0	0	0	0	0	0	0	0	0	0	0	0	187970000	207060000	0	0	0	0	89876000	157120000	0	0	0	0	0
CTSD	P07339	0	0	0	0	0	0	0	0	0	0	0	0	0	0	0	0	0	54576000	146690000	191600000	3677700000	13474000000	7209200000	2019200000	0	0	0	0	0	0	0	0	0	0	0	0	0	0	0	0	51510000	147860000	207150000	281530000	3817800000	10481000000	10651000000	3512000000
CTSH	P09668	0	0	0	0	0	0	0	0	0	0	0	0	0	0	0	0	0	0	0	0	36247000	0	0	0	0	0	0	0	0	0	0	0	0	0	0	0	0	0	0	0	0	0	0	0	31541000	0	0	0
CTSL	P07711	0	0	0	0	0	0	0	0	0	0	0	0	0	0	0	0	0	143870000	282340000	0	0	0	0	0	0	0	0	0	0	0	0	0	0	0	0	0	0	0	0	0	0	218770000	324040000	0	0	0	0	0
CTSZ	Q9UBR2	0	0	0	0	0	0	0	0	0	0	0	0	0	0	0	1272700000	654660000	315240000	221410000	0	0	0	0	0	0	0	0	0	0	0	0	0	0	0	0	0	0	0	0	530190000	317260000	167930000	257160000	0	0	0	0	0
CTTN	Q14247	0	0	0	0	0	0	53132000	0	147230000	1227400000	5925000000	3903000000	2514300000	1246900000	714650000	674780000	1175000000	1762500000	1774300000	2370500000	2155300000	1930800000	1420100000	781520000	0	0	0	0	0	0	0	159650000	367170000	1353800000	4381400000	3804100000	2794300000	1596500000	493260000	723500000	1045000000	1883200000	2131200000	2570600000	1800900000	2458200000	1634200000	1007100000
CTTNBP2NL	Q9P2B4	0	0	0	0	0	0	0	0	0	0	0	0	0	0	0	0	0	0	0	0	0	0	0	0	0	0	0	0	0	0	0	0	0	0	0	0	0	0	0	0	0	0	0	0	0	0	0	0
CTU1	Q7Z7A3	0	59939000	0	0	0	0	0	0	0	0	0	48380000	198560000	0	0	0	0	0	0	0	0	0	0	0	0	0	0	0	0	0	0	0	0	0	0	41982000	192940000	0	0	0	0	0	0	0	0	0	0	0
CTU2	Q2VPK5	64800000	140300000	113760000	0	0	0	0	0	60178000	101240000	169150000	274640000	594640000	89190000	0	0	0	0	0	0	0	0	0	0	0	34726000	38366000	356500000	0	0	0	0	232870000	85880000	122470000	223270000	413610000	0	0	0	0	0	0	0	0	0	0	0
CUEDC1	Q9NWM3	0	0	0	0	0	0	0	0	0	0	0	0	0	0	0	0	0	0	0	0	0	0	0	0	0	0	0	0	0	0	0	0	0	0	0	0	0	0	0	0	0	0	0	0	0	0	0	0
CUEDC2	Q9H467	0	0	0	0	0	0	0	0	0	0	0	0	0	0	0	0	0	0	0	0	0	0	0	0	0	0	0	0	0	0	0	0	0	0	0	0	0	0	0	0	0	0	0	0	0	0	0	0
CUL1	Q13616	204140000	108100000	35408000	113760000	36027000	0	28086000	0	42788000	311450000	8194000000	2869800000	0	0	0	0	0	0	0	0	0	0	0	0	164040000	137820000	0	44643000	87507000	0	0	0	27283000	416300000	8258900000	2385200000	0	0	0	0	0	0	0	0	0	0	0	0
CUL2	Q13617	156110000	148240000	139570000	115010000	0	0	178660000	56632000	382360000	688470000	662650000	6186400	0	0	0	0	0	0	0	0	0	0	0	0	106750000	123050000	83973000	98719000	0	0	148670000	0	286570000	1088500000	1667700000	129030000	0	0	0	0	0	0	0	0	0	0	0	0
CUL3	Q13618	471480000	448320000	314740000	276890000	127630000	310340000	94335000	165510000	256950000	450450000	1869500000	3608200000	606420000	0	0	0	0	0	0	0	18757000	0	0	0	401540000	297800000	262360000	311990000	0	431910000	305580000	223050000	288910000	315060000	1952500000	3505900000	1079200000	0	0	0	0	0	0	0	0	0	0	0
CUL4A	Q13619	235850000	238210000	263180000	148190000	0	58347000	117560000	0	0	74521000	97318000	0	0	0	0	0	0	0	0	0	0	0	0	0	131380000	154350000	212020000	186460000	0	123510000	130580000	115470000	56037000	48124000	106670000	0	0	0	0	0	0	0	0	0	0	0	0	0
CUL4B	Q13620	830910000	716370000	764600000	516240000	300420000	509640000	184370000	107330000	351310000	799480000	723780000	0	0	0	0	0	0	0	36679000	67446000	0	0	0	74416000	630390000	661110000	432600000	522930000	278680000	509680000	185760000	63437000	188160000	930180000	507970000	0	0	0	0	0	0	0	0	0	0	0	0	0
CUL5	Q93034	25726000	23738000	33807000	0	0	0	0	0	17708000	364650000	1384000000	241710000	0	0	0	0	0	0	0	0	0	0	0	0	0	26565000	0	0	0	0	0	0	44029000	417880000	1318500000	399560000	0	0	0	0	0	0	0	0	0	0	0	0
CUL7	Q14999	0	0	0	0	0	0	0	0	0	0	0	0	0	0	0	0	0	0	0	0	0	0	0	0	0	0	0	0	0	0	0	0	0	0	0	0	0	0	0	0	0	0	0	0	0	0	0	0
CUTA	O60888	0	0	0	0	0	0	0	0	0	0	0	0	0	0	0	0	0	0	0	0	0	0	0	0	0	0	0	0	0	0	0	0	0	0	0	0	0	0	0	0	0	0	0	0	0	0	0	0
CUTC	Q9NTM9	0	0	0	0	0	0	0	0	0	0	0	0	0	0	0	610450000	243150000	0	0	0	0	0	0	0	0	0	0	0	0	0	0	0	0	52505000	0	0	0	0	257490000	444890000	393370000	0	0	0	0	0	0	0
CUX1	Q13948	0	0	0	0	0	0	0	0	0	0	0	0	0	0	0	0	0	0	0	0	0	0	0	0	0	0	0	0	0	0	0	0	0	0	0	0	0	0	0	0	0	0	0	0	0	0	0	0
CWC15	Q9P013	0	0	0	0	0	0	0	0	0	0	0	0	117760000	0	0	211400000	169190000	0	0	0	0	0	0	0	0	0	0	0	0	0	0	0	0	0	0	0	0	0	144600000	201310000	223600000	165250000	0	0	233010000	0	0	0
CWC22	Q9HCG8	124850000	73171000	140800000	0	0	0	0	0	0	0	0	0	0	0	0	0	0	30565000	0	0	0	0	0	0	94610000	128720000	78209000	0	0	0	0	0	0	0	0	0	0	0	0	0	0	0	0	0	0	0	0	0
CWC25	Q9NXE8	0	0	0	0	0	0	0	0	0	0	0	0	0	0	0	0	0	0	0	0	0	0	0	0	0	0	0	0	0	0	0	0	0	0	0	0	0	0	0	0	0	0	0	0	0	0	0	0
CWC27	Q6UX04	0	81450000	0	0	0	0	0	0	0	0	0	671360000	80372000	0	0	0	49702000	28839000	0	133160000	0	0	0	0	0	0	0	0	0	0	0	0	0	0	26269000	1121700000	639380000	0	30793000	0	0	0	0	159510000	0	0	0	0
CWF19L1	Q69YN2	0	0	0	0	0	0	0	0	0	0	0	0	0	0	942000000	598990000	214510000	275820000	279810000	0	0	0	0	0	0	0	0	0	0	0	0	0	0	0	0	0	0	0	849210000	701080000	121520000	185250000	94647000	93505000	0	0	0	0
CWF19L2	Q2TBE0	0	0	0	0	0	0	0	0	0	0	0	0	0	0	0	0	0	0	0	0	0	0	0	0	0	0	0	0	0	0	0	0	0	0	0	0	0	0	0	0	0	0	0	0	0	0	0	0
CXADR	P78310	0	0	0	0	0	0	0	0	0	0	0	0	0	0	0	0	0	0	0	0	0	0	0	0	0	0	0	0	0	0	0	0	0	0	0	0	0	0	0	0	0	0	0	0	0	0	0	0
CXorf38	Q8TB03	0	0	0	0	0	0	0	0	0	0	0	0	0	0	0	0	0	326190000	118490000	0	0	0	0	0	0	0	0	0	0	0	0	0	0	0	0	0	0	0	0	0	0	320710000	159540000	0	0	0	0	0
CXorf56	Q9H5V9	0	0	0	0	0	0	0	0	0	0	0	0	0	0	0	0	0	0	140750000	172070000	0	0	0	0	0	0	0	0	0	0	0	0	0	0	0	0	0	0	0	0	0	0	96493000	108030000	0	0	0	0
CXXC1	Q9P0U4	0	0	0	0	0	0	0	0	0	0	0	0	0	0	0	0	0	0	0	0	0	0	0	0	0	0	0	0	0	0	0	0	0	0	0	0	0	0	0	0	0	0	0	0	0	0	0	0
CYB5A	P00167	49485000	95676000	0	0	0	0	0	0	0	0	0	0	0	0	0	0	0	0	0	0	0	0	0	0	0	78587000	64989000	34553000	0	0	0	0	0	0	0	0	0	0	0	0	0	0	0	0	0	0	0	0
CYB5B	O43169	695590000	892730000	573440000	594000000	614590000	318930000	269400000	0	0	0	0	0	0	0	0	0	0	0	0	0	0	0	0	108390000	728230000	696200000	617120000	565860000	434160000	424650000	433990000	347170000	329360000	224010000	138400000	0	0	0	0	0	0	0	0	0	44933000	66164000	0	0
CYB5R1	Q9UHQ9	105500000	0	0	0	0	0	0	0	0	0	0	0	0	0	0	0	0	0	0	0	0	0	0	0	84178000	0	0	0	0	0	0	0	0	0	0	0	0	0	0	0	0	0	0	0	0	0	0	0
CYB5R3	P00387	4971600000	4474100000	2959300000	2651900000	1636600000	1262500000	1007300000	803780000	134470000	47923000	0	0	0	0	0	0	0	0	492700000	598900000	0	0	0	277720000	2313800000	6063700000	3277600000	2810900000	1920400000	1278300000	923150000	545190000	373840000	260200000	111950000	0	0	0	0	0	0	0	545150000	497240000	128120000	0	0	0
CYB5R4	Q7L1T6	0	0	0	0	0	0	0	0	0	0	0	0	0	0	0	0	0	0	0	0	0	0	0	0	0	0	0	0	0	0	0	0	0	0	0	0	0	0	0	0	0	0	0	0	0	0	0	0
CYBC1	Q9BQA9	0	0	0	0	0	0	0	0	0	0	0	0	0	0	0	0	0	0	0	0	0	0	0	0	0	0	0	0	0	0	0	0	0	0	0	0	0	0	0	0	0	0	0	0	0	0	0	0
CYC1	P08574	676730000	872870000	481590000	223910000	0	100370000	0	0	0	0	0	0	0	0	0	0	0	0	0	0	0	0	0	0	641940000	605850000	415260000	210180000	151930000	97173000	0	0	0	0	0	0	0	0	0	0	0	0	0	0	0	0	0	0
CYCS	P99999	273620000	52266000	9392200	0	0	0	0	0	0	0	0	0	0	0	0	0	0	0	0	19725000	15428000	1383500000	143060000000	88696000000	89893000	0	27994000	0	0	0	0	0	0	0	0	0	0	0	0	0	0	0	0	0	61759000	2826600000	126680000000	114580000000
CYFIP1	Q7L576	696920000	622710000	570720000	368130000	0	178130000	414630000	717500000	702250000	511730000	0	0	0	0	0	0	0	0	0	0	0	0	0	0	502540000	584000000	529490000	136930000	216980000	233640000	366490000	739500000	392220000	279380000	0	0	0	0	0	0	0	0	0	0	0	0	0	0
CYFIP2	Q96F07	0	0	0	0	0	0	0	0	0	0	0	0	0	0	0	0	0	0	0	0	0	0	0	0	0	0	0	0	0	0	123120000	0	0	0	0	0	0	0	0	0	0	0	0	0	0	0	0	0
CYHR1	Q6ZMK1	0	0	0	0	0	0	0	0	0	0	0	0	0	0	0	0	0	0	0	0	0	0	0	0	0	0	0	0	0	0	0	0	0	0	0	0	0	0	0	0	0	0	0	0	0	0	0	0
CYP20A1	Q6UW02	0	0	0	0	0	0	0	0	0	0	0	0	0	0	0	0	0	0	0	0	0	0	0	0	0	0	0	0	0	0	0	0	0	0	0	0	0	0	0	0	0	0	0	0	0	0	0	0
CYP24A1	Q07973	0	30219000	0	0	0	0	0	0	0	0	0	0	0	0	0	0	0	0	0	0	0	0	0	0	0	0	0	0	0	0	0	0	0	0	0	0	0	0	0	0	0	0	0	0	0	0	0	0
CYP4F11	Q9HBI6	0	0	0	0	0	0	0	0	0	0	0	0	0	0	0	0	0	0	0	0	0	0	0	0	0	0	0	0	0	0	0	0	0	0	0	0	0	0	0	0	0	0	0	0	0	0	0	0
CYP51A1	Q16850	180680000	219790000	191280000	141760000	0	0	0	0	0	0	0	0	0	0	0	0	0	0	0	0	0	0	0	0	219740000	240250000	145680000	0	0	0	0	0	0	0	0	0	0	0	0	0	0	0	0	0	0	0	0	0
CYREN	Q9BWK5	0	0	0	0	0	0	0	0	0	0	0	0	0	0	0	0	0	0	0	0	0	0	0	0	0	0	0	0	0	0	0	0	0	0	0	0	0	0	0	0	0	0	0	0	0	0	0	0
CYRIA	Q9H0Q0	0	0	0	0	0	0	0	0	0	0	0	0	0	0	0	0	0	0	0	0	0	0	0	0	0	0	0	0	0	0	0	0	0	0	0	0	0	0	0	0	0	0	0	0	0	0	0	0
CYRIB	Q9NUQ9	0	0	0	0	0	0	1364800000	0	0	0	0	0	0	0	0	0	4713100000	13645000000	1670700000	268850000	0	0	0	0	0	0	0	0	0	0	0	0	0	0	0	0	0	0	0	0	5313800000	15893000000	3807300000	250370000	0	0	0	0
CYTH1	Q15438	0	0	0	0	0	0	0	0	0	0	0	0	0	0	0	0	0	0	0	0	0	0	0	0	0	0	0	0	0	0	0	0	0	0	0	0	0	0	0	0	0	0	0	0	0	0	0	0
CZIB	Q9NWV4	0	0	0	0	0	0	0	0	0	0	0	0	0	0	0	0	0	0	8549700000	5360300000	635340000	0	0	0	0	0	0	0	0	0	0	0	0	0	0	0	0	0	0	0	0	193300000	8073900000	10160000000	631490000	0	0	0
D2HGDH	Q8N465	0	0	0	0	0	0	0	0	0	0	0	0	0	0	0	0	0	0	0	0	0	0	0	0	0	0	0	0	0	0	0	0	0	0	0	0	0	0	0	95352000	0	0	0	0	0	0	0	0
DAD1	P61803	0	0	70551000	0	0	0	0	0	0	0	0	0	0	0	0	0	0	0	0	0	0	0	0	0	93775000	90571000	58498000	0	0	0	0	0	0	0	0	0	0	0	0	0	0	0	0	0	0	0	0	0
DAG1	Q14118	0	0	45214000	0	71137000	35765000	84163000	128670000	0	89673000	0	0	0	0	0	0	0	0	0	0	0	0	0	0	0	0	0	0	0	0	0	83065000	110000000	94271000	0	0	0	0	0	0	0	0	0	0	0	0	0	0
DAGLB	Q8NCG7	0	0	0	0	0	0	0	0	0	0	0	0	0	0	0	0	0	0	0	0	0	0	0	0	0	0	36231000	0	0	0	0	0	0	0	0	0	0	0	0	0	0	0	0	0	0	0	0	0
DAP	P51397	0	0	0	0	0	0	0	0	0	0	0	0	0	0	0	0	0	199130000	379380000	289050000	0	146260000	0	0	0	0	0	0	0	0	0	0	0	0	0	0	0	0	0	0	0	411350000	520720000	149580000	0	52122000	0	0
DAP3	P51398	405660000	644570000	976070000	2147700000	751640000	219330000	0	0	0	0	0	0	0	0	0	0	0	0	0	0	0	0	0	0	349170000	575780000	829910000	2974500000	1068800000	221710000	87918000	0	0	0	0	0	0	0	0	0	0	0	0	0	0	0	0	0
DARS1	P14868	493900000	206240000	272550000	652500000	487430000	505550000	158290000	0	0	63035000	80475000	975730000	9513500000	2291000000	1535100000	8641100000	3630400000	563030000	143960000	237560000	93907000	270200000	37515000	0	222150000	297550000	307340000	528240000	587130000	500500000	310000000	204980000	169800000	204530000	297970000	886670000	7037200000	2398400000	2450500000	9857800000	4397700000	788680000	303890000	269770000	44482000	63808000	29247000	15105000
DARS2	Q6PI48	0	0	0	0	0	0	0	0	0	0	0	248220000	3743100000	0	0	0	0	0	0	0	0	0	0	0	0	0	0	0	0	0	0	0	0	0	0	487070000	2657100000	0	0	0	0	0	0	0	0	0	0	0
DAXX	Q9UER7	0	38918000	61487000	0	46641000	0	0	0	141380000	0	0	0	0	0	0	0	0	0	0	0	0	0	0	0	0	38121000	29073000	0	0	0	0	38076000	70909000	79834000	95064000	0	0	0	0	0	0	0	0	0	0	0	0	0
DAZAP1	Q96EP5	51531000	41515000	41735000	0	0	0	0	0	29918000	0	0	0	0	0	0	10490000	60083000	15523000	138950000	388350000	603500000	1037200000	1342600000	1178600000	0	0	0	28881000	0	0	0	0	0	0	0	32418000	0	0	0	0	27785000	27922000	150990000	707600000	569420000	948280000	935870000	888020000
DBI	P07108	0	0	0	0	0	0	0	0	0	0	0	0	0	0	0	0	0	0	0	179310000	6438700000	56337000000	16760000000	1689400000	0	0	0	0	0	0	0	0	0	0	0	0	0	0	0	0	0	0	0	169100000	11304000000	51387000000	16643000000	2437700000
DBN1	Q16643	360490000	435460000	363330000	291290000	362310000	1541700000	1962747000	1532300000	1270000000	1496900000	1844400000	1152100000	1547700000	1374500000	884190000	779180000	883020000	917880000	1111400000	968070000	654050000	673460000	457550000	454590000	1087900000	824550000	673470000	620230000	585850000	1073900000	1477700000	1399100000	1103800000	1146700000	1401600000	1467300000	1429900000	1150100000	793150000	977320000	1152600000	1187900000	1088100000	868420000	782410000	575750000	825080000	909620000
DBNDD1	Q9H9R9	0	0	0	0	0	0	0	0	0	0	0	0	0	0	0	0	0	0	0	0	0	0	0	0	0	0	0	0	0	0	0	0	0	0	0	0	0	0	0	0	0	0	0	0	0	0	0	0
DBNL	Q9UJU6	0	0	0	0	0	0	0	0	0	122520000	832420000	2752200000	773590000	0	0	247770000	193460000	340970000	605260000	619470000	184530000	173400000	0	0	0	0	0	0	0	0	0	63510000	109840000	105630000	826840000	2698700000	754450000	122610000	217630000	390980000	324960000	362030000	688250000	809120000	619110000	330900000	131470000	97272000
DBR1	Q9UK59	0	44682000	0	0	0	0	0	0	0	0	0	102010000	0	0	0	0	0	0	0	0	0	0	0	0	0	0	0	0	0	0	0	0	0	0	0	0	125180000	0	0	0	0	0	0	0	0	0	0	0
DBT	P11182	66935000	0	76233000	0	0	0	0	0	0	0	0	0	0	0	0	0	88703000	0	0	0	0	0	0	0	34883000	103340000	61135000	0	0	0	0	0	0	0	0	0	0	0	63287000	85920000	109680000	0	0	0	0	0	0	0
DCAF1	Q9Y4B6	274750000	403330000	273270000	271520000	596840000	89066000	0	0	0	0	0	0	0	0	0	0	0	0	0	0	0	0	0	0	151620000	155520000	201890000	291560000	624230000	117260000	0	0	0	0	0	0	0	0	0	0	0	0	0	0	0	0	0	0
DCAF10	Q5QP82	0	0	0	0	0	0	0	0	0	0	0	0	0	0	0	0	0	0	0	0	0	0	0	0	0	0	0	0	0	0	0	0	0	0	0	0	0	0	0	0	0	0	0	0	0	0	0	0
DCAF11	Q8TEB1	0	0	0	0	0	0	0	0	0	0	0	0	0	0	0	0	0	0	0	0	0	0	0	0	0	0	0	0	0	0	0	0	0	0	0	0	0	0	0	0	0	0	0	0	0	0	0	0
DCAF13	Q9NV06	240170000	199250000	162790000	121670000	0	0	0	0	0	0	0	0	0	0	0	0	0	0	0	0	0	0	0	0	182440000	155680000	107400000	109730000	0	0	0	0	0	0	0	0	0	0	0	0	0	0	0	0	0	0	0	0
DCAF15	Q66K64	0	0	0	0	0	0	0	0	0	121410000	115860000	0	0	0	0	0	0	0	0	0	0	0	0	0	0	0	0	0	0	0	0	0	0	119360000	93277000	0	0	0	0	0	0	0	0	0	0	0	0	0
DCAF16	Q9NXF7	0	0	0	0	0	0	0	0	0	110380000	0	97360000	0	0	0	0	0	0	0	0	0	0	0	0	0	0	0	0	0	0	0	0	0	0	230940000	0	0	0	0	0	0	0	0	0	0	0	0	0
DCAF6	Q58WW2	0	0	0	0	0	0	0	0	0	0	0	0	0	0	0	0	0	0	0	0	0	0	0	0	0	0	0	0	0	0	0	0	0	0	0	0	0	0	0	0	0	0	0	0	0	0	0	0
DCAF7	P61962	160520000	0	0	0	130260000	0	0	0	0	0	36586000	257020000	245350000	0	0	0	0	0	125310000	87656000	128450000	81496000	97848000	0	79022000	104770000	0	0	182370000	0	0	0	0	0	133620000	118680000	0	0	0	0	0	0	131420000	108200000	0	0	0	0
DCAF8	Q5TAQ9	0	0	0	0	0	0	0	0	0	0	0	0	0	0	0	0	0	0	0	0	0	0	0	0	0	0	0	0	0	0	0	0	0	0	0	0	0	0	0	0	0	0	0	0	0	0	0	0
DCAKD	Q8WVC6	0	0	0	0	0	0	0	0	0	0	0	0	0	0	0	0	0	0	0	0	0	0	0	0	0	0	0	0	0	0	0	0	0	0	0	0	0	0	0	0	0	0	0	0	0	0	0	0
DCBLD2	Q96PD2	275040000	141240000	239170000	121430000	70188000	0	223120000	54119000	0	0	0	0	0	0	0	0	0	0	157510000	348060000	0	0	0	0	268100000	159380000	189770000	139160000	77054000	174910000	110110000	125610000	0	0	0	0	0	0	0	0	0	0	0	233900000	0	0	0	0
DCD	P81605	0	0	0	0	0	0	0	0	0	0	0	0	0	0	0	0	0	0	0	0	0	0	0	0	0	0	0	0	0	0	0	0	0	0	0	0	0	0	0	0	0	0	0	0	0	0	0	0
DCHS2	Q6V1P9	0	0	0	0	0	0	0	0	0	0	0	0	0	0	0	0	0	0	0	0	0	0	0	0	0	0	0	0	0	0	0	0	0	0	0	0	0	0	0	0	0	0	0	0	0	0	0	0
DCK	P27707	0	0	0	0	0	0	0	0	0	0	0	0	0	0	956900000	372710000	86933000	0	0	0	0	0	0	0	0	0	0	0	0	0	0	0	0	0	0	0	0	0	971970000	227340000	61416000	0	0	0	0	0	0	0
DCLK1	O15075	0	0	0	0	0	0	0	0	0	0	0	0	0	0	0	0	0	0	0	0	0	0	0	0	0	0	0	0	0	0	0	0	0	0	0	0	0	377160000	340420000	0	0	0	0	0	0	0	0	0
DCLRE1C	Q96SD1	0	0	0	0	0	0	0	0	0	0	0	0	0	0	0	0	0	0	0	0	0	0	0	0	0	0	0	0	0	0	0	0	0	0	0	0	0	0	0	0	0	0	0	0	0	0	0	0
DCP1A	Q9NPI6	0	56313000	0	56933000	103260000	94504000	42308000	108360000	205230000	233720000	695750000	187540000	0	0	0	73182000	0	0	0	0	0	0	0	0	0	0	0	87641000	127360000	222140000	127020000	175990000	83620000	187290000	450470000	311790000	52042000	0	80951000	0	0	0	0	0	0	0	0	0
DCP1B	Q8IZD4	34397000	0	0	0	0	0	0	0	0	0	0	0	0	0	0	0	0	0	0	0	0	0	0	0	0	0	0	0	0	0	0	0	0	0	0	0	0	0	0	0	0	0	0	0	0	0	0	0
DCPS	Q96C86	0	0	0	0	0	0	0	0	0	0	0	0	602950000	52748000	0	0	46487000	0	0	0	0	0	0	0	0	0	0	0	0	0	0	0	0	0	0	0	551880000	134850000	0	11446000	0	0	0	0	0	0	0	0
DCTD	P32321	0	0	0	0	0	0	0	0	0	0	0	0	0	0	0	0	0	328040000	4546100000	2518000000	173270000	0	0	0	0	0	0	0	0	0	0	0	0	0	0	0	0	0	0	0	0	356660000	6075400000	2942400000	78068000	0	22744000	0
DCTN1	Q14203	512150000	796510000	1059300000	710250000	306600000	87463000	201920000	115840000	63274000	817080000	259770000	481740000	532020000	0	0	0	43865000	0	0	452940000	0	0	0	0	608970000	819020000	596470000	710380000	485050000	302460000	180740000	290850000	118220000	476040000	178200000	195820000	186920000	71301000	0	0	28742000	210230000	380970000	0	0	0	0	0
DCTN2	Q13561	29700000	123820000	165530000	534500000	246360000	61000000	0	91755000	508060000	162250000	61322000	1023500000	5944900000	1242300000	532490000	694940000	495760000	539260000	354490000	125220000	0	0	0	0	0	51588000	143450000	360830000	227850000	50846000	0	199690000	535170000	303680000	90874000	1054700000	4444700000	1786900000	452630000	558420000	380910000	398680000	297370000	30539000	60027000	0	0	0
DCTN3	O75935	46332000	51545000	60290000	62173000	93418000	53879000	0	0	171310000	36296000	0	177750000	68688000	0	0	0	0	0	289260000	297820000	155350000	0	0	0	65221000	77758000	67772000	76769000	80631000	76412000	0	121170000	118910000	92809000	0	112760000	147980000	0	0	0	0	0	203400000	288620000	126380000	0	0	0
DCTN4	Q9UJW0	136850000	198590000	148220000	215410000	213650000	138960000	298260000	88264000	438230000	109080000	101450000	0	822710000	656950000	0	0	0	0	0	0	0	0	0	0	95577000	177970000	66517000	202720000	137790000	53439000	302130000	0	0	0	0	209900000	513000000	424830000	0	0	0	0	0	0	0	0	0	0
DCTN5	Q9BTE1	0	0	0	0	0	0	0	0	0	0	0	0	0	0	0	0	0	162510000	0	0	0	0	0	0	0	0	0	0	0	0	0	0	0	0	0	0	0	0	0	0	0	0	0	0	0	0	0	0
DCTN6	O00399	0	0	0	0	0	0	0	0	0	0	0	0	0	0	0	0	0	0	0	0	0	0	0	0	0	0	0	0	0	0	0	0	0	0	0	0	0	0	0	0	0	0	0	0	0	0	0	0
DCTPP1	Q9H773	0	132260000	90038000	70474000	46034000	0	67623000	0	76542000	120550000	0	1497300000	6215600000	188770000	0	64223000	0	0	95118000	73973000	104870000	86635000	0	0	0	0	0	0	59123000	0	0	0	0	0	119550000	978920000	5059600000	129510000	78792000	91209000	0	0	0	36444000	73652000	77599000	0	0
DCUN1D1	Q96GG9	0	0	0	0	0	0	0	0	0	0	0	0	0	0	0	0	628470000	532580000	58918000	49609000	0	0	0	0	0	0	0	0	0	0	0	0	0	0	0	0	0	0	0	0	558350000	434420000	35917000	0	0	0	0	0
DCUN1D3	Q8IWE4	0	0	0	0	0	0	0	0	0	0	0	0	0	0	0	0	0	0	0	0	0	0	0	0	0	0	0	0	0	0	0	0	0	0	0	0	0	0	0	0	0	0	0	0	0	0	0	0
DCUN1D4	Q92564	0	0	0	0	0	0	0	0	0	0	0	0	0	0	0	0	0	0	0	0	0	0	0	0	0	0	0	0	0	0	0	0	0	0	0	0	0	0	0	0	0	0	0	0	0	0	0	0
DCUN1D5	Q9BTE7	162630000	147550000	133250000	0	0	0	0	0	0	0	0	0	0	0	0	0	0	223540000	82367000	191690000	366900000	680160000	1126300000	819650000	77291000	0	0	0	0	0	0	0	0	0	0	0	0	0	0	0	0	233800000	0	1001100000	652580000	1289000000	2748600000	1318700000
DCXR	Q7Z4W1	0	0	0	0	0	0	0	0	0	0	0	0	0	0	0	52483000	212890000	250970000	17748000	388430000	1164000000	1735500000	2824000000	2343900000	0	0	0	0	0	0	0	0	0	0	0	0	0	0	0	79522000	299030000	53747000	234830000	525510000	1254000000	2017300000	3290300000	2818500000
DDA1	Q9BW61	0	0	0	0	52178000	0	0	0	0	62550000	73240000	255550000	0	0	0	0	0	0	0	0	0	0	0	0	0	0	0	0	104690000	0	0	0	0	130490000	161980000	42341000	0	0	0	0	0	0	0	0	0	0	0	0
DDAH1	O94760	0	0	0	0	0	0	893720000	0	0	0	0	0	0	0	0	0	621180000	10429000000	3461400000	193040000	0	0	0	0	0	0	0	0	0	0	0	0	0	0	0	0	0	0	0	0	671060000	9956100000	3629800000	478570000	0	0	0	0
DDAH2	O95865	0	0	0	0	0	0	0	0	0	0	0	0	0	0	0	0	0	589250000	3346000000	239920000	0	0	0	0	0	0	0	0	0	0	0	0	0	0	0	0	0	0	0	0	0	882630000	2146900000	394450000	0	0	0	0
DDB1	Q16531	373380000	662450000	788100000	920460000	1433300000	1537300000	1451300000	1221300000	1517000000	2559500000	4234000000	6889700000	31920000000	3120900000	0	0	0	0	0	22878000	0	21222000	31286000	22696000	396140000	553790000	680210000	1104200000	1416800000	1703900000	1673900000	1375200000	1402900000	2192300000	3364400000	5313300000	17968000000	1463100000	0	0	0	0	0	0	16276000	0	19723000	51096000
DDB2	Q92466	0	0	0	47151000	98608000	95631000	88475000	0	0	0	0	0	0	0	0	0	0	0	0	0	0	0	0	0	0	0	0	0	0	147950000	141700000	0	0	0	0	0	0	0	0	0	0	0	0	0	0	0	0	0
DDHD1	Q8NEL9	0	0	60899000	0	0	0	0	0	0	0	0	0	0	0	0	0	0	0	0	0	0	0	0	0	0	58482000	0	0	0	0	0	0	0	0	0	0	0	0	0	0	0	0	0	0	0	0	0	0
DDHD2	O94830	0	0	0	0	0	0	0	0	0	0	0	0	0	0	0	0	0	0	0	0	0	0	0	0	0	0	0	0	0	0	0	0	0	0	0	0	0	0	0	0	0	0	0	0	0	0	0	0
DDI2	Q5TDH0	90074000	0	70396000	0	0	0	0	0	0	440640000	483800000	0	0	0	0	0	0	0	0	0	0	0	0	0	0	63479000	0	0	154750000	0	0	0	0	264020000	344060000	0	0	0	0	0	0	0	0	0	0	0	0	0
DDOST	P39656	2023100000	2142500000	1533800000	934460000	581710000	362560000	279750000	191830000	83870000	0	0	0	0	0	0	0	0	0	0	0	0	0	0	0	1937500000	2059400000	1570400000	662470000	552500000	328070000	258200000	0	94832000	70214000	0	0	0	0	0	0	0	0	0	77264000	0	0	0	0
DDRGK1	Q96HY6	0	0	89130000	0	0	0	0	0	0	0	0	0	0	0	0	0	0	0	0	0	0	0	0	0	0	0	0	0	50267000	0	0	0	0	0	0	0	0	0	0	0	0	0	0	0	0	0	0	0
DDT	P30046	0	0	0	0	0	0	0	0	0	0	0	0	0	0	0	0	0	1251400000	8732900000	2023600000	176090000	115840000	250530000	0	0	0	0	0	0	0	0	0	0	0	0	0	0	0	0	0	0	1884100000	8039300000	2627300000	338210000	108940000	389150000	51867000
DDX1	Q92499	1128500000	911500000	1024400000	692340000	396590000	78569000	170080000	443640000	649100000	688690000	896060000	966870000	401360000	104790000	1280900000	2071600000	1547200000	212900000	111220000	448120000	467000000	128100000	75087000	89815000	1201300000	877000000	893280000	719200000	787080000	204330000	408520000	430760000	216950000	421780000	1229200000	669250000	498090000	1659000000	1705100000	2478200000	1015200000	173520000	199570000	828410000	491800000	428120000	539270000	1001600000
DDX10	Q13206	416340000	250580000	161120000	149340000	0	0	0	0	0	0	0	360760000	103310000	0	0	0	0	0	0	0	0	0	0	0	236970000	245190000	101250000	129930000	0	0	0	0	0	0	0	200620000	149600000	0	0	0	0	0	0	0	0	0	0	0
DDX11	Q96FC9	0	0	0	0	0	0	0	0	0	0	0	0	0	0	0	0	0	0	0	0	0	0	0	0	0	0	0	0	0	0	0	0	0	0	0	0	0	0	0	0	0	0	0	0	0	0	0	0
DDX12P	Q92771	0	0	0	0	0	0	0	0	0	0	0	0	0	0	0	0	0	0	0	0	0	0	0	0	0	0	0	0	0	0	0	0	0	0	0	0	0	0	0	0	0	0	0	0	0	0	0	0
DDX17	Q92841	1877200000	2055100000	1430900000	1087500000	810700000	552700000	415700000	293990000	272270000	298290000	295270000	141690000	149520000	0	0	259790000	359810000	545450000	480730000	530040000	673860000	937620000	1144300000	1536200000	1755300000	1899000000	1510700000	906330000	687460000	524170000	395950000	212170000	314260000	288190000	257330000	286760000	0	0	0	340890000	376890000	364850000	397040000	678080000	569950000	1010400000	1230400000	1338700000
DDX18	Q9NVP1	4930700000	3772500000	2453400000	897210000	183240000	43758000	88969000	0	0	0	0	0	0	0	0	0	0	0	0	0	0	0	0	0	1798800000	2057600000	1385500000	800340000	237490000	53447000	0	0	0	0	0	0	0	0	0	0	0	0	0	0	0	0	0	0
DDX19A	Q9NUU7	421300000	373170000	332220000	265730000	191180000	204940000	111370000	172160000	153030000	151690000	337130000	117480000	0	625510000	2939400000	1020400000	312810000	450730000	166560000	293320000	0	65818000	56334000	0	466090000	474510000	431590000	288580000	184440000	301960000	311270000	276800000	309830000	267980000	319110000	289970000	268090000	768900000	3108600000	1048000000	272640000	286230000	77398000	0	0	0	0	0
DDX19B	Q9UMR2	0	0	0	0	0	0	0	0	0	0	0	0	0	0	0	0	0	0	0	0	0	0	0	0	0	0	0	0	0	0	0	0	0	0	0	0	0	0	0	0	0	0	0	0	0	0	0	0
DDX20	Q9UHI6	372320000	385460000	347560000	167110000	142180000	65776000	0	0	0	0	0	0	0	0	0	0	0	0	0	0	0	0	0	0	319280000	271230000	244510000	178310000	167620000	0	0	0	0	0	0	0	0	0	0	0	0	0	0	0	0	0	0	0
DDX21	Q9NR30	13768000000	10285000000	7677200000	4126200000	1917000000	970440000	558540000	501440000	354280000	616830000	311010000	257430000	293370000	275300000	301850000	132490000	395320000	502960000	544200000	540680000	592070000	551620000	717510000	2233500000	12809000000	9574700000	6052400000	3168800000	1531900000	1003700000	663350000	532610000	364390000	501860000	218340000	287710000	343930000	454300000	525070000	282040000	402460000	474750000	571010000	648630000	615720000	542300000	784220000	1846600000
DDX23	Q9BUQ8	816770000	479790000	364080000	348040000	530320000	514200000	243600000	0	75943000	0	0	0	0	0	0	105860000	0	173300000	0	0	0	0	0	0	800830000	554150000	327360000	494310000	801700000	423360000	428940000	182340000	211800000	0	0	0	0	0	0	140880000	0	0	0	0	0	0	0	0
DDX24	Q9GZR7	3143400000	3241600000	2291700000	319270000	156460000	27101000	0	0	0	0	0	0	0	0	0	0	0	0	0	0	0	0	0	170310000	2635600000	2897100000	1622500000	459300000	182200000	37036000	27785000	0	0	0	0	0	0	0	0	0	0	0	0	0	0	0	0	148910000
DDX27	Q96GQ7	1088200000	1340100000	833430000	252020000	0	0	0	0	0	0	0	0	0	0	0	0	0	0	0	0	0	0	0	0	992520000	1515500000	913010000	364970000	56534000	0	0	0	0	0	0	0	0	0	0	0	0	0	0	0	0	0	0	0
DDX28	Q9NUL7	0	0	0	0	0	0	0	0	0	0	0	0	0	0	0	0	0	0	0	0	0	0	0	0	0	0	0	0	0	0	0	0	0	0	0	0	0	0	0	0	0	0	0	0	0	0	0	0
DDX31	Q9H8H2	384170000	297230000	225380000	0	0	0	0	0	0	0	0	0	0	0	0	0	0	0	0	0	0	0	0	0	155360000	195240000	166340000	0	0	0	0	0	0	0	0	0	0	0	0	0	0	0	0	0	0	0	0	0
DDX39A	O00148	270400000	239680000	237780000	354210000	259860000	273890000	354530000	200610000	216730000	591440000	275910000	422650000	313890000	0	613880000	710930000	512840000	183090000	356860000	290860000	0	0	0	0	300340000	286200000	266660000	325190000	484450000	282120000	327360000	275060000	325270000	558240000	252840000	470290000	330630000	0	471390000	471310000	186130000	0	0	0	0	0	0	0
DDX39B	Q13838	1812600000	2074700000	2146000000	1718200000	1655200000	1085400000	1070600000	1110300000	1135100000	1987500000	508890000	1256200000	615570000	58113000	15506000000	28254000000	5032400000	1651800000	1234700000	730860000	731780000	699620000	460160000	467910000	1470600000	1850600000	2012400000	1636400000	1787800000	1154300000	1157800000	1209500000	1021200000	1353500000	1782600000	1640700000	1494100000	49956000	20570000000	36771000000	6241100000	1515100000	1135500000	861390000	529160000	642520000	558480000	550500000
DDX3X	O00571	5429000000	4174500000	2989400000	1569400000	1424000000	1422100000	874200000	637740000	330840000	457100000	153760000	0	154170000	0	0	0	0	403350000	795880000	984740000	1063300000	1602600000	937250000	1572500000	4002800000	3063100000	2038800000	1847500000	1511000000	944420000	575170000	539500000	414080000	260100000	95039000	85581000	0	0	0	0	58827000	278290000	712700000	555840000	696520000	755280000	499760000	664700000
DDX41	Q9UJV9	184250000	139330000	116420000	50043000	0	0	0	0	0	0	0	0	0	0	0	0	0	0	0	0	0	0	0	0	85977000	132230000	89238000	54966000	0	0	0	0	0	0	0	0	0	0	0	0	0	0	0	0	0	0	0	0
DDX42	Q86XP3	1004500000	952590000	684970000	396520000	331270000	174690000	0	0	0	0	0	0	226010000	0	0	185250000	360300000	211270000	402360000	661250000	629460000	585640000	635410000	567570000	997960000	1162900000	860040000	419170000	254390000	176520000	0	0	0	0	0	129310000	206130000	0	0	222510000	379690000	295950000	551950000	346190000	648060000	614150000	662420000	493680000
DDX46	Q7L014	1397200000	1377800000	880560000	451870000	358820000	423830000	354820000	236360000	244060000	227990000	137230000	160700000	0	0	0	72261000	563350000	471870000	407740000	403950000	388580000	243390000	283630000	402930000	1151700000	1029100000	1040100000	607720000	463300000	430080000	168470000	180810000	346610000	359010000	180540000	234930000	0	152420000	31873000	126570000	537880000	484310000	426170000	584590000	316720000	286790000	271310000	376120000
DDX47	Q9H0S4	2949000000	2248000000	1717700000	748880000	565050000	388500000	248810000	251380000	0	63814000	0	0	0	0	0	0	0	0	0	0	0	0	0	59070000	1792200000	2432100000	1435000000	1084300000	612680000	405360000	176200000	197440000	105370000	174120000	0	0	0	0	0	0	0	0	0	0	0	0	0	117650000
DDX49	Q9Y6V7	133640000	99292000	88238000	0	0	0	0	0	0	0	0	0	0	0	0	0	0	0	0	0	0	0	0	0	89252000	73941000	0	0	0	0	0	0	0	0	0	0	0	0	0	0	0	0	0	0	0	0	0	0
DDX5	P17844	8665100000	9944400000	7216800000	4834900000	3111200000	1873100000	1627100000	1646500000	1042600000	835250000	1041900000	1371700000	2554100000	0	158270000	249810000	123020000	495150000	691460000	980280000	1198700000	1437500000	1837800000	3580600000	6695800000	6827900000	5652500000	4044000000	2489900000	1522000000	1186100000	968440000	1004000000	819820000	643000000	981590000	1851200000	522130000	163950000	268420000	373960000	315650000	560270000	850000000	1180900000	1621000000	2216100000	2611500000
DDX50	Q9BQ39	209810000	157230000	110280000	0	0	0	0	0	0	0	0	0	0	0	0	0	0	0	0	0	0	0	0	0	227800000	165890000	86511000	0	0	0	0	0	0	0	0	0	0	0	0	0	0	0	0	0	0	0	0	0
DDX51	Q8N8A6	436780000	291290000	128320000	0	0	0	0	0	0	0	0	0	0	0	0	0	0	0	0	0	0	0	0	0	305930000	166540000	104300000	0	0	0	0	0	0	0	0	0	0	0	0	0	0	0	0	0	0	0	0	0
DDX52	Q9Y2R4	437570000	266790000	152900000	0	0	0	0	0	0	0	0	0	0	0	0	0	0	0	0	0	0	0	0	0	243020000	201450000	160190000	0	0	0	0	0	0	0	0	0	0	0	0	0	0	0	0	0	0	0	0	0
DDX54	Q8TDD1	448530000	721450000	335000000	62967000	0	0	0	0	0	0	0	0	0	0	0	0	0	0	0	0	0	0	0	0	524430000	772640000	302100000	104670000	0	0	0	0	0	0	0	0	0	0	0	0	0	0	0	0	0	0	0	0
DDX55	Q8NHQ9	101640000	92304000	73411000	0	0	0	0	0	0	0	0	0	0	0	0	0	0	0	0	0	0	0	0	0	0	78600000	68827000	65653000	0	0	0	0	0	0	0	0	0	0	0	0	0	0	0	0	0	0	0	0
DDX56	Q9NY93	979590000	1128900000	741900000	237620000	0	0	0	0	0	0	0	0	0	0	0	0	0	0	0	0	0	0	0	0	714130000	829110000	794830000	279630000	91950000	0	0	0	0	0	0	0	0	0	0	0	0	0	0	0	0	0	0	0
DDX58	O95786	0	0	0	0	0	0	0	0	0	0	0	0	0	0	0	0	0	0	0	0	0	0	0	0	0	0	0	0	0	0	0	0	0	0	0	0	112840000	0	0	0	0	0	0	0	0	0	0	0
DDX59	Q5T1V6	0	0	0	0	0	0	0	0	0	0	0	0	0	0	0	0	0	0	0	0	0	0	0	0	0	0	0	0	0	0	0	0	0	0	0	0	0	0	0	0	0	0	0	0	0	0	0	0
DDX6	P26196	1924400000	2055100000	2279200000	1696700000	2137000000	1552200000	1180900000	1437900000	1206200000	834820000	1312300000	694700000	713090000	0	632490000	0	133140000	91933000	98205000	524960000	513270000	585090000	375600000	713820000	1868300000	2245400000	1852800000	1917800000	1381500000	1512800000	1313400000	1170400000	1370100000	1075800000	915060000	896370000	970530000	2963300000	65919000	166530000	0	0	0	585870000	866050000	805090000	355790000	814290000
DDX60	Q8IY21	0	0	0	0	0	0	0	0	0	0	0	0	0	0	0	0	0	0	0	0	0	0	0	0	0	0	0	0	0	0	0	0	0	0	0	0	0	0	0	0	0	0	0	0	0	0	0	0
DDX60L	Q5H9U9	0	0	0	0	0	0	0	0	0	0	0	0	0	0	0	0	0	0	0	0	0	0	0	0	0	0	0	0	0	359400000	0	0	0	0	0	0	0	0	0	0	0	0	0	0	0	0	0	0
DECR1	Q16698	0	0	0	0	0	0	0	0	0	0	164000000	204420000	0	614010000	937750000	0	0	0	0	0	0	0	0	0	30041000	0	0	0	0	0	0	0	0	0	65966000	205960000	0	1248500000	1146400000	75060000	0	0	0	0	0	0	0	0
DEF6	Q9H4E7	0	0	0	0	0	0	0	0	0	0	34764000	0	0	0	0	0	0	0	0	0	0	0	0	0	0	0	0	0	0	0	0	0	0	0	0	0	0	0	0	0	0	0	0	0	0	0	0	0
DEGS1	O15121	0	0	0	0	0	0	0	0	0	0	0	0	0	0	0	0	0	0	0	0	0	0	0	0	0	65421000	0	0	0	0	0	0	0	0	0	0	0	0	0	0	0	0	0	0	0	0	0	0
DEK	P35659	129160000	373490000	450380000	616750000	450560000	99094000	79021000	170710000	163150000	160710000	118040000	832420000	2545900000	2357800000	468540000	181180000	266060000	40985000	230170000	199700000	0	0	71848000	154140000	166730000	317320000	609250000	627250000	419640000	267000000	74215000	154310000	299010000	200130000	181700000	1181200000	3652700000	4508400000	797040000	211280000	302040000	0	318650000	92228000	89800000	83170000	195190000	90153000
DENND10	Q8TCE6	0	0	0	0	0	0	72596000	107510000	0	0	0	0	0	0	0	0	164780000	168920000	0	0	0	0	0	0	0	0	0	0	0	0	104010000	151600000	0	0	0	0	0	0	0	0	278010000	135500000	0	0	0	0	0	0
DENND4C	Q5VZ89	0	0	0	0	0	0	0	0	0	0	0	0	0	0	0	0	0	0	0	0	0	0	0	0	0	0	0	0	0	0	0	0	0	0	0	0	0	0	0	0	0	0	0	0	0	0	0	0
DENR	O43583	0	0	0	0	0	0	0	0	0	0	0	0	0	0	321220000	358180000	159420000	0	245400000	327030000	231410000	284130000	0	0	0	0	0	0	0	0	0	0	0	0	0	0	0	0	477080000	162910000	140910000	0	142750000	425090000	0	0	0	0
DEPDC5	O75140	0	0	0	0	0	0	0	0	0	0	0	0	0	0	0	0	0	0	0	0	0	0	0	0	0	0	0	0	0	0	0	0	0	0	0	0	0	0	0	0	0	0	0	0	0	0	0	0
DERA	Q9Y315	0	27958000	260960000	665630000	433230000	272450000	578130000	489180000	0	303280000	0	0	0	0	0	0	0	0	0	0	0	0	0	0	0	0	168810000	567490000	516150000	458260000	254640000	479680000	0	266700000	0	0	0	0	0	0	0	0	0	0	0	0	0	0
DERL1	Q9BUN8	0	0	0	0	0	0	0	0	0	0	0	0	0	0	0	0	0	0	0	0	0	0	0	0	0	0	0	0	0	0	0	0	0	0	0	0	0	0	0	0	0	0	0	0	0	0	0	0
DERL2	Q9GZP9	0	0	0	0	0	0	0	0	0	0	0	0	0	0	0	0	0	0	0	0	0	0	0	0	0	0	0	0	0	0	0	0	0	0	0	0	0	0	0	0	0	0	0	0	0	0	0	0
DFFA	O00273	0	0	0	0	0	0	0	0	0	56220000	936610000	996870000	1539300000	722820000	201260000	427030000	434050000	480570000	516270000	381950000	399910000	171320000	0	0	0	0	0	0	0	0	0	0	0	254430000	1005300000	2017200000	1214300000	435170000	317320000	610840000	475360000	638210000	811740000	634460000	403430000	133410000	194330000	0
DFFB	O76075	0	0	0	0	0	0	0	0	0	0	51943000	288720000	0	0	0	0	0	0	0	0	0	0	0	0	0	0	0	0	0	0	0	0	0	0	151530000	765050000	0	0	0	0	0	0	0	0	0	0	0	0
DGAT1	O75907	0	0	0	0	0	0	0	0	0	0	0	0	0	0	0	0	0	0	0	0	0	0	0	0	0	0	0	0	0	0	0	0	0	0	0	0	0	0	0	0	0	0	0	0	0	0	0	0
DGCR8	Q8WYQ5	43158000	0	0	0	0	0	0	0	0	0	0	0	0	0	0	0	0	0	0	0	0	0	0	0	45981000	0	0	0	0	0	0	0	0	0	0	0	0	0	0	0	0	0	0	0	0	0	0	0
DGKZ	Q13574	0	0	0	0	0	0	0	0	0	0	0	0	0	0	0	0	0	0	0	0	0	0	0	0	0	0	0	0	0	0	0	0	0	0	0	0	0	0	0	0	0	0	0	0	0	0	0	0
DGLUCY	Q7Z3D6	0	0	0	0	0	0	0	0	0	0	0	0	0	0	0	547450000	475640000	0	0	0	0	0	0	0	0	0	0	0	0	0	0	0	0	0	0	0	0	0	0	601530000	503030000	0	0	0	0	0	0	0
DGUOK	Q16854	0	0	0	0	0	0	0	0	0	0	0	0	0	0	0	0	0	0	0	0	0	0	0	0	0	0	0	0	0	0	0	0	0	0	0	0	0	0	0	0	0	0	0	0	0	0	0	0
DHCR24	Q15392	476110000	485780000	411550000	268190000	167610000	124900000	0	0	0	0	0	0	0	0	0	0	0	0	0	0	0	0	0	0	409100000	581500000	431500000	214080000	133370000	111710000	110550000	0	0	0	0	0	0	0	0	0	0	0	0	0	0	0	0	0
DHCR7	Q9UBM7	150040000	88974000	0	111830000	0	0	0	0	0	0	0	0	0	0	0	0	0	0	0	0	0	0	0	0	152930000	184880000	0	0	79372000	0	0	0	0	0	0	0	0	0	0	0	0	0	0	0	0	0	0	0
DHDDS	Q86SQ9	0	0	0	0	0	0	0	0	0	0	0	0	0	0	0	0	0	0	0	0	0	0	0	0	0	0	0	0	0	0	0	0	0	0	0	0	0	0	0	0	0	0	0	0	0	0	0	0
DHFR	P00374	0	0	0	0	0	0	26114000	0	0	0	0	0	0	0	0	0	0	1665100000	3764100000	2127800000	128360000	0	0	0	0	0	0	0	0	0	0	0	0	0	0	0	0	0	0	0	0	1766500000	3647700000	1309100000	86577000	0	0	0
DHODH	Q02127	100570000	73189000	74755000	0	0	0	0	0	0	0	0	0	0	0	0	0	0	0	0	0	0	0	0	0	65992000	0	56763000	0	0	0	0	0	0	0	0	0	0	0	0	0	0	0	0	0	0	0	0	0
DHPS	P49366	0	0	0	0	0	0	0	0	316650000	1290500000	2507900000	1921500000	99647000	0	0	0	0	0	0	0	0	0	0	0	0	0	0	0	0	0	0	0	636480000	1506700000	1656100000	1004300000	0	0	0	0	0	0	0	0	0	0	0	0
DHRS1	Q96LJ7	36491000	35796000	0	0	0	0	0	0	0	0	0	0	0	0	0	0	0	0	0	0	0	0	0	0	0	0	0	0	0	0	0	0	0	0	0	0	0	0	0	0	0	0	0	0	0	0	0	0
DHRS11	Q6UWP2	0	0	0	0	0	0	0	0	0	0	0	0	0	0	0	0	0	0	0	0	0	0	0	0	0	0	0	0	0	0	0	0	0	0	0	0	0	0	0	0	67062000	0	0	0	0	0	0	0
DHRS3	O75911	0	0	0	0	0	0	0	0	0	0	0	0	0	0	0	0	0	0	0	0	0	0	0	0	0	0	0	0	0	0	0	0	0	0	0	0	0	0	0	0	0	0	0	0	0	0	0	0
DHRS4	Q9BTZ2	0	0	0	0	0	0	0	0	0	0	0	0	0	0	0	0	0	0	0	0	0	218110000	300940000	160980000	0	0	0	0	0	0	0	0	0	0	0	0	0	0	0	0	0	0	0	0	47250000	299180000	1061700000	414140000
DHRS7	Q9Y394	258570000	187150000	270070000	244580000	0	0	0	0	0	0	0	0	0	0	0	0	0	0	0	0	0	0	0	0	417140000	345000000	392850000	248530000	0	0	0	0	0	0	0	0	0	0	0	0	0	0	0	0	0	0	0	0
DHRS7B	Q6IAN0	0	0	0	0	0	0	0	0	0	0	0	0	0	0	0	0	0	0	0	0	0	0	0	0	0	0	0	0	0	0	0	0	0	0	0	0	0	0	0	0	0	0	0	0	0	0	0	0
DHTKD1	Q96HY7	0	0	0	0	0	0	0	0	0	0	0	0	0	0	0	0	0	0	0	0	0	0	0	0	0	0	0	0	0	0	0	0	0	0	0	0	0	0	0	0	0	0	0	0	0	0	0	0
DHX15	O43143	4100800000	4592100000	3039000000	1999800000	1708700000	1470300000	1103800000	999570000	568520000	437770000	831510000	1305400000	1445900000	317930000	681460000	34628000	0	32444000	71433000	312390000	3483600000	2390500000	1145700000	1001300000	2758200000	2537400000	2455400000	1842500000	1322800000	1024500000	619360000	733750000	647050000	387320000	665310000	1261900000	954870000	281040000	36789000	0	0	0	32222000	365600000	1628100000	2211000000	1109000000	778020000
DHX16	O60231	225630000	193120000	103740000	0	0	0	0	0	171900000	76972000	228960000	92971000	0	0	0	0	0	0	0	0	0	0	0	0	126190000	229270000	126370000	0	0	0	0	0	0	56714000	177250000	156590000	0	0	0	0	0	0	0	0	0	0	0	0
DHX29	Q7Z478	151950000	278550000	271150000	78804000	0	0	0	0	0	0	0	0	0	0	0	0	0	0	0	0	0	0	0	0	117160000	202220000	135710000	106730000	0	0	0	0	0	0	0	0	0	0	0	0	0	0	0	0	0	0	0	0
DHX30	Q7L2E3	1565600000	1431900000	988760000	859800000	633780000	742710000	703740000	518730000	560930000	137720000	54152000	0	0	0	0	0	0	0	0	0	0	0	0	0	1115100000	1109800000	791290000	855070000	691750000	593950000	643380000	461520000	466070000	152060000	28536000	0	0	0	0	0	0	0	0	0	0	0	0	0
DHX33	Q9H6R0	0	0	0	0	0	0	0	0	0	0	0	0	0	0	0	0	0	0	0	0	0	0	0	0	0	0	0	0	0	0	0	0	0	0	0	0	0	0	0	0	0	0	0	0	0	0	0	0
DHX34	Q14147	0	0	0	0	0	0	0	0	0	0	0	0	0	0	0	0	0	0	0	0	0	0	0	0	0	0	0	0	0	0	0	0	0	0	0	0	0	0	0	0	0	0	0	0	0	0	0	0
DHX35	Q9H5Z1	0	0	0	0	0	0	0	0	0	0	0	0	0	0	0	0	0	0	0	0	0	0	0	0	0	0	0	0	0	0	0	0	0	0	0	0	0	0	0	0	0	0	0	0	0	0	0	0
DHX36	Q9H2U1	0	0	0	0	0	0	0	0	0	0	0	0	0	0	0	0	0	0	0	0	0	0	0	0	0	0	0	42669000	0	0	0	0	0	0	0	0	0	0	0	0	0	0	0	0	0	0	0	0
DHX37	Q8IY37	0	124200000	81914000	27009000	0	0	0	0	0	0	0	0	0	0	0	0	0	0	0	0	0	0	0	0	75089000	109270000	96013000	0	0	0	0	0	0	0	0	0	0	0	0	0	0	0	0	0	0	0	0	0
DHX38	Q92620	65951000	180950000	93108000	0	0	0	0	0	119640000	0	689770000	172650000	461290000	0	0	0	0	336600000	0	519270000	266940000	0	0	0	153870000	0	0	0	0	0	114250000	0	0	0	375330000	355170000	0	0	0	152830000	174720000	0	0	0	0	0	0	0
DHX40	Q8IX18	0	0	0	0	0	0	0	0	0	0	0	0	0	0	0	0	0	0	0	0	0	0	0	0	0	0	0	0	0	0	0	0	0	0	0	0	0	0	0	0	0	0	0	0	0	0	0	0
DHX57	Q6P158	280730000	217680000	177790000	0	0	0	0	0	0	0	0	0	0	0	0	0	0	0	0	0	0	0	0	0	0	0	0	0	0	0	0	0	0	0	0	0	0	0	0	0	0	0	0	0	0	0	0	0
DHX8	Q14562	0	0	0	0	0	0	0	0	0	0	0	0	0	0	0	0	0	0	0	0	0	0	0	0	0	0	0	0	0	0	0	0	0	0	0	0	0	0	0	0	0	0	0	0	0	0	0	0
DHX9	Q08211	7134900000	10023000000	9238200000	7871300000	8282400000	5912200000	5017500000	4479100000	3078800000	2148000000	1679800000	743670000	243230000	0	0	37256000	148700000	928020000	2170000000	1619700000	1890200000	1149000000	1254500000	1760600000	6886600000	6713600000	9786600000	8339000000	8824200000	6782000000	5896400000	4678500000	3662000000	2704800000	1953600000	997790000	180420000	96059000	0	110390000	156430000	829030000	2243500000	1699700000	2647600000	1257200000	1198800000	1822500000
DIABLO	Q9NR28	66033000	233380000	0	71452000	41463000	0	0	0	110500000	119010000	152820000	187600000	2658400000	594380000	0	0	101750000	173310000	167190000	224350000	0	0	0	52945000	0	93865000	0	0	27195000	0	0	0	168170000	0	0	615560000	4155900000	559450000	0	73862000	140780000	133620000	65198000	82029000	0	0	0	69932000
DIAPH1	O60610	726780000	939920000	1017800000	970060000	692710000	501900000	211490000	167820000	0	0	0	0	0	0	0	0	0	0	264320000	342090000	252100000	292690000	0	0	625160000	942060000	919840000	808320000	942180000	661790000	70609000	0	36656000	0	0	0	0	0	0	0	0	0	216690000	0	0	461820000	97984000	0
DIAPH2	O60879	0	0	0	0	0	0	0	0	0	0	0	0	0	0	0	0	0	0	0	0	0	0	0	0	0	0	0	0	0	0	0	0	0	0	0	0	0	0	0	0	0	0	0	0	0	0	0	0
DIAPH3	Q9NSV4	66374000	71641000	82984000	0	0	0	0	0	0	0	0	0	0	0	0	0	0	0	0	0	0	0	0	0	116930000	137110000	32474000	0	21866000	0	0	0	0	0	0	0	0	0	0	0	0	0	0	0	0	0	0	0
DICER1	Q9UPY3	26499000	0	0	0	0	0	0	0	74827000	122100000	125890000	0	0	0	0	0	0	0	0	0	0	0	0	0	0	0	0	0	0	0	0	0	0	87717000	0	0	0	0	0	0	0	0	0	0	0	0	0	0
DIDO1	Q9BTC0	0	0	0	0	0	0	0	0	0	45333000	56527000	131760000	0	0	0	0	0	0	0	0	0	0	0	0	20721000	0	0	0	0	0	0	0	0	50275000	67647000	87152000	0	0	86712000	0	0	0	0	0	98447000	0	0	0
DIEXF	Q68CQ4	100320000	168010000	0	0	0	0	0	0	0	0	0	126640000	539620000	0	0	0	0	0	0	0	0	0	0	0	0	58619000	44974000	0	0	0	0	0	0	0	0	92026000	446160000	0	0	0	0	0	0	0	0	0	0	0
DIMT1	Q9UNQ2	275140000	812700000	954350000	614300000	253300000	84239000	102680000	0	37523000	0	0	0	0	0	0	0	0	0	0	0	0	0	0	0	136810000	233450000	664290000	797160000	197410000	109980000	69651000	0	165050000	0	0	0	0	0	0	0	0	0	0	0	0	0	0	0
DIP2A	Q14689	0	0	0	0	0	0	0	0	0	0	0	0	0	0	0	0	0	0	0	0	0	0	0	0	0	0	0	0	0	0	0	0	0	0	0	0	0	0	0	0	0	0	0	0	0	0	0	0
DIP2B	Q9P265	0	6471500	0	0	0	0	0	0	0	0	55893000	648070000	81996000	0	0	0	0	0	0	50660000	0	0	0	0	0	0	0	0	0	0	0	0	0	0	53969000	865330000	249620000	0	0	0	0	0	0	0	0	0	0	0
DIPK2A	Q8NDZ4	0	0	0	0	0	0	0	0	0	0	0	0	0	0	0	0	0	0	0	0	0	0	0	0	0	0	0	0	0	0	0	0	0	0	0	0	0	0	0	0	0	0	0	0	0	0	0	0
DIS3	Q9Y2L1	644490000	541420000	647640000	422710000	500270000	273300000	320180000	318350000	473830000	977100000	962190000	1923600000	2900600000	614980000	141240000	21713000	0	25716000	136880000	258840000	262310000	0	0	0	502760000	491340000	649470000	399230000	487870000	276850000	264050000	332530000	469500000	885020000	1020000000	1424300000	2225900000	1850500000	494050000	98570000	7103200	0	0	57658000	0	0	0	0
DIS3L	Q8TF46	0	0	0	0	0	0	0	0	0	0	0	0	0	0	0	0	0	0	0	0	0	0	0	0	0	0	0	0	0	0	0	0	0	0	0	0	0	0	0	0	0	0	0	0	0	0	0	0
DIS3L2	Q8IYB7	0	0	0	0	0	0	0	0	35933000	22440000	166410000	243360000	243460000	0	0	0	0	0	0	0	0	0	0	0	0	0	0	0	0	0	0	0	62664000	100580000	206970000	113630000	559660000	0	0	0	0	0	0	0	0	0	0	0
DISC1	Q9NRI5	0	0	0	0	0	0	0	0	0	0	0	0	0	0	0	0	0	0	0	0	0	0	0	0	0	0	0	0	0	0	0	0	0	0	0	0	0	0	0	0	0	0	0	0	0	0	0	0
DKC1	O60832	2380900000	1702200000	1265800000	1401700000	1117400000	823130000	850240000	443740000	0	570670000	139310000	0	0	0	0	0	0	0	225660000	52384000	92212000	0	0	152580000	1854000000	1360500000	1106000000	967120000	549680000	614750000	528660000	493960000	411820000	355910000	71564000	0	0	0	0	0	0	0	125690000	0	460220000	0	0	1300300000
DKFZp686J1372	Q5HYB6	370750000	404210000	487460000	650860000	1634400000	3387600000	14826000000	72419000000	55335000000	16884000000	12277000000	6519900000	6121100000	2475200000	2015500000	3228000000	2279600000	1972000000	4113300000	3834700000	3044200000	4302100000	3004000000	1218400000	631660000	266460000	400350000	912760000	2262100000	5083300000	19256000000	80953000000	75165000000	21756000000	16133000000	11634000000	10885000000	4286700000	2683300000	2940000000	2279100000	2680300000	4174700000	5849700000	4993200000	7082200000	3491400000	1763100000
DKK1	O94907	0	0	0	0	0	0	0	0	0	0	0	0	0	0	0	0	0	0	0	0	0	0	0	0	0	0	0	0	0	0	0	0	0	0	0	0	0	0	0	0	0	0	0	0	0	0	0	0
DLAT	P10515	1250400000	954110000	1264400000	1886200000	2309000000	2253200000	1910700000	1772700000	2380500000	1966600000	1155300000	1591400000	483590000	0	297900000	240870000	0	0	175930000	744900000	171260000	0	0	120610000	1143700000	1123500000	1284100000	1322700000	1991800000	1278700000	1969400000	1346000000	1250100000	1472200000	944680000	691200000	330100000	0	409830000	225430000	0	0	0	0	113680000	0	0	332250000
DLD	P09622	0	0	133750000	50583000	0	0	49534000	0	0	55414000	292490000	1143700000	3155400000	4653000000	2076300000	658900000	119720000	0	83720000	101000000	406530000	189760000	1029800000	617420000	0	0	76769000	0	0	0	0	0	0	89461000	265150000	747990000	2944600000	3754600000	3031200000	902920000	280410000	134190000	256470000	357190000	396780000	324110000	718630000	834210000
DLG1	Q12959	154420000	144400000	89341000	0	0	0	0	0	64740000	49039000	74301000	0	42395000	0	0	0	0	0	0	0	0	0	0	0	284340000	132390000	69006000	0	0	0	0	180840000	130450000	112090000	81735000	40017000	0	0	0	78922000	198310000	131120000	65986000	0	0	0	0	0
DLG3	Q92796	0	0	0	0	0	0	0	0	0	0	0	0	0	0	0	0	0	0	0	0	0	0	0	0	0	0	0	0	0	0	0	0	0	0	0	0	0	0	0	0	0	0	0	0	0	0	0	0
DLGAP4	Q9Y2H0	0	0	0	0	0	0	0	0	0	0	0	102210000	123770000	0	0	0	0	0	0	0	0	0	0	0	0	0	0	0	0	0	0	0	0	0	0	141090000	151610000	0	0	0	0	0	0	0	0	0	0	0
DLGAP5	Q15398	0	28711000	0	0	0	0	35268000	56631000	73767000	78785000	163830000	60701000	26295000	0	0	0	34866000	0	10136000	0	0	0	0	0	0	0	0	0	0	0	33354000	138450000	19794000	203970000	220860000	152820000	65311000	0	0	0	45154000	0	0	0	38793000	0	0	0
DLST	P36957	322020000	497560000	903470000	762470000	443240000	441980000	465340000	1721700000	2399600000	968720000	415050000	308310000	0	0	0	90306000	463880000	479640000	381850000	176550000	0	0	0	168240000	381790000	521790000	1050200000	784220000	659370000	616730000	775080000	1994800000	2675000000	1007500000	448780000	389890000	0	0	0	163350000	561260000	620790000	324380000	329300000	288560000	0	0	0
DMAC1	Q96GE9	0	0	0	0	0	0	0	0	0	0	0	0	0	0	0	0	0	0	0	0	0	0	0	0	0	0	0	0	0	0	0	0	0	0	0	0	0	0	0	0	0	0	0	0	0	0	0	0
DMAC2	Q9NW81	35099000	0	0	0	0	0	0	0	0	0	0	0	0	0	0	0	0	0	0	0	0	0	0	0	0	0	0	0	0	0	0	0	0	0	0	0	0	0	0	0	0	0	0	0	0	0	0	0
DMAP1	Q9NPF5	0	0	0	0	0	0	0	0	0	0	0	0	0	0	0	0	0	0	0	0	0	0	0	0	66166000	0	0	0	0	0	0	0	0	0	0	0	0	0	0	0	0	0	0	0	0	0	0	0
DMTN	Q08495	0	0	0	0	0	0	0	0	0	0	0	0	0	0	0	0	0	0	0	0	0	0	0	0	0	0	0	0	0	0	0	0	0	0	0	0	0	0	0	0	0	0	0	0	0	0	0	0
DMXL1	Q9Y485	0	0	0	0	0	0	0	0	0	0	0	0	0	0	0	0	0	0	0	0	0	0	0	0	0	0	0	0	0	0	0	0	0	0	0	0	0	0	0	0	0	0	0	0	0	0	0	0
DNAAF2	Q9NVR5	0	0	0	0	0	0	0	0	0	0	0	0	0	0	0	0	0	0	0	0	0	0	0	0	0	0	0	0	0	0	0	0	0	0	0	0	0	0	0	0	0	0	0	0	0	0	0	0
DNAAF5	Q86Y56	495750000	640750000	442950000	334180000	317730000	106730000	0	0	0	0	0	0	0	0	0	0	0	0	0	0	0	0	0	0	394170000	456420000	415250000	213730000	165060000	0	0	0	0	0	0	0	0	0	0	0	0	0	0	0	0	0	0	0
DNAH6	Q9C0G6	0	426410000	140360000	0	0	0	0	0	0	0	0	0	0	0	0	0	0	0	0	0	0	0	0	0	0	176290000	0	0	0	0	0	0	0	0	0	0	0	0	0	0	0	0	0	0	0	0	0	0
DNAJA1	P31689	3698000000	3680800000	3500900000	2623500000	2434600000	2177800000	2661900000	2229600000	3749200000	2616200000	2144900000	1430600000	324230000	0	0	0	0	86146000	0	0	481060000	847780000	242050000	1342900000	4942300000	5011200000	5264700000	4941300000	4176600000	4807800000	4445700000	4771100000	3256300000	3362700000	3206700000	2093900000	826200000	0	0	0	0	123220000	100760000	379830000	692300000	2282300000	1516700000	2197100000
DNAJA2	O60884	677610000	611710000	564420000	485900000	384100000	443770000	428330000	635130000	472170000	358660000	549100000	259260000	0	0	0	0	0	0	0	73503000	343740000	520580000	0	377720000	470190000	505130000	533870000	421410000	417650000	472320000	397880000	307550000	318730000	492180000	294670000	162160000	0	0	0	0	0	0	0	81358000	261980000	269810000	0	0
DNAJA3	Q96EY1	478690000	325460000	170160000	178640000	156510000	0	0	0	0	0	0	0	0	0	0	0	0	0	0	0	171940000	417350000	586340000	0	408090000	230890000	217260000	94125000	111260000	110920000	0	83019000	0	0	0	0	0	0	0	0	0	0	0	0	114720000	148260000	0	0
DNAJA4	Q8WW22	0	0	0	0	0	0	0	0	0	46250000	0	0	0	0	0	0	0	0	0	0	0	0	0	0	0	0	71333000	0	0	0	70126000	101000000	0	178770000	0	0	0	0	0	0	0	0	0	0	0	0	0	0
DNAJB1	P25685	963710000	674970000	572140000	435930000	339810000	84327000	405290000	284130000	616510000	299270000	474950000	589310000	290930000	73271000	455290000	1598800000	1877100000	2158000000	2264400000	3219200000	3710900000	4908400000	4926200000	3401000000	1968900000	1282000000	1025100000	751050000	826490000	587390000	644190000	722510000	1373700000	1421500000	1021200000	896020000	728170000	639850000	2992400000	4993500000	4939800000	3986600000	4106100000	7600400000	8640700000	8733100000	9025500000	7466600000
DNAJB11	Q9UBS4	158520000	191300000	64610000	66026000	0	82301000	190660000	41631000	188640000	302670000	153500000	90143000	33085000	0	46238000	175030000	226170000	195640000	349560000	424080000	439220000	478970000	373370000	332160000	118200000	189880000	170680000	72844000	0	95766000	41203000	161360000	237990000	239290000	245230000	141600000	86293000	39415000	140230000	193690000	277590000	127840000	356390000	508590000	505810000	323190000	414940000	157600000
DNAJB12	Q9NXW2	223120000	180100000	117750000	92264000	0	0	0	0	0	0	0	0	0	0	0	0	0	0	102230000	0	0	0	0	0	203200000	239160000	164040000	0	0	0	0	0	0	0	0	0	0	0	0	0	0	0	0	0	0	0	0	0
DNAJB14	Q8TBM8	77730000	95323000	0	0	0	0	0	0	0	0	0	0	0	0	0	0	0	0	0	0	0	0	0	0	88784000	100100000	0	0	0	0	0	0	0	0	0	0	0	0	0	0	0	0	0	0	0	0	0	0
DNAJB2	P25686	0	0	0	0	0	0	0	0	0	0	0	0	0	0	0	0	0	0	0	0	0	0	0	0	0	0	0	0	0	0	0	0	0	0	0	0	0	0	0	0	0	0	0	0	0	0	0	0
DNAJB4	Q9UDY4	172050000	224830000	131910000	0	0	0	0	0	251070000	197470000	0	0	0	0	0	68859000	160970000	0	79767000	390890000	471820000	386720000	304730000	204760000	387600000	351010000	157040000	116470000	108280000	0	0	0	451350000	260740000	0	0	0	0	0	118190000	201280000	183520000	407550000	401710000	740620000	742680000	632870000	574000000
DNAJB6	O75190	108650000	0	0	0	78931000	155810000	0	73672000	0	0	0	0	0	0	0	0	0	0	0	0	102560000	214030000	0	124850000	108410000	109590000	0	128780000	139380000	0	0	0	0	0	0	0	0	0	0	0	0	0	0	0	127320000	334270000	256900000	196740000
DNAJC1	Q96KC8	70375000	0	0	0	0	0	0	0	0	0	0	0	0	0	0	0	0	0	0	0	0	0	0	0	62334000	0	0	0	0	0	0	0	0	0	0	0	0	0	0	0	0	0	0	0	0	0	0	0
DNAJC11	Q9NVH1	826440000	383440000	244770000	0	0	0	0	0	0	0	0	0	0	0	0	0	0	0	0	0	0	0	0	0	469110000	454760000	281170000	0	0	0	0	0	0	0	0	0	0	0	0	0	0	0	0	0	0	0	0	0
DNAJC13	O75165	349610000	267220000	115470000	0	0	0	0	0	0	0	0	0	0	0	0	0	0	0	0	0	0	0	0	0	158580000	144480000	108670000	0	0	0	0	0	0	0	0	0	0	0	0	0	0	0	0	0	0	0	0	0
DNAJC15	Q9Y5T4	0	0	0	0	0	0	0	0	0	0	0	0	0	0	0	0	0	0	0	0	0	0	0	0	0	0	0	0	0	0	0	0	0	0	0	0	0	0	0	0	0	0	0	0	0	0	0	0
DNAJC16	Q9Y2G8	0	0	0	0	0	0	0	0	0	0	0	0	0	0	0	0	0	0	0	0	0	0	0	0	0	0	0	0	0	0	0	0	0	0	0	0	0	0	0	0	0	0	0	0	0	0	0	0
DNAJC17	Q9NVM6	0	0	0	0	0	0	0	0	0	0	0	0	0	0	301810000	203040000	0	0	0	0	115320000	0	0	0	0	0	0	0	0	0	0	0	0	0	0	0	0	0	254410000	260700000	0	0	0	0	0	0	0	0
DNAJC19	Q96DA6	220520000	149620000	125190000	0	0	0	0	0	0	0	0	0	0	0	0	0	0	0	0	0	0	0	0	0	241760000	217250000	0	0	0	0	0	0	0	0	0	0	0	0	0	0	0	0	0	0	0	0	0	0
DNAJC2	Q99543	51139000	30491000	0	0	0	0	0	195170000	64021000	54876000	77357000	0	0	0	0	19651000	0	37843000	56082000	49804000	42434000	0	0	0	70101000	0	0	0	0	0	0	36852000	86858000	100250000	62652000	0	0	0	12513000	13504000	0	16676000	15437000	24142000	102230000	0	0	0
DNAJC21	Q5F1R6	0	0	0	0	0	0	0	0	0	0	0	0	0	0	0	0	0	0	0	0	0	0	0	0	0	0	0	0	0	0	0	0	0	0	0	0	0	0	0	0	0	0	0	0	0	0	0	0
DNAJC24	Q6P3W2	0	0	0	0	0	0	0	0	0	0	0	0	0	0	0	0	0	0	0	0	0	0	0	0	0	0	0	0	0	0	0	0	0	0	0	0	0	0	0	0	0	0	0	0	0	0	0	0
DNAJC3	Q13217	0	0	0	0	0	0	0	0	0	0	0	0	0	0	0	0	0	0	40416000	42453000	0	0	243550000	193760000	0	0	0	0	0	0	0	0	0	0	0	0	0	0	0	0	0	0	0	77063000	0	245400000	599770000	378050000
DNAJC5	Q9H3Z4	0	0	0	0	0	0	0	0	0	0	0	0	0	0	0	0	0	0	0	0	0	0	0	0	138580000	0	0	0	0	0	0	0	0	0	0	0	0	0	0	0	0	0	0	0	0	0	0	0
DNAJC7	Q99615	990530000	918520000	731240000	436980000	294180000	359010000	242160000	176960000	345290000	350190000	72813000	108050000	0	0	0	122120000	161470000	0	165960000	255820000	322760000	384650000	322120000	370130000	756090000	836750000	658040000	579580000	441350000	476430000	313580000	451240000	213210000	225830000	231200000	273750000	0	0	0	94414000	161480000	155670000	78820000	242770000	369810000	280210000	451020000	490500000
DNAJC8	O75937	0	0	0	0	0	0	673260000	0	0	0	0	0	0	0	0	90100000	792820000	4003700000	3590700000	3238000000	2290500000	1956000000	1527900000	1110800000	0	0	0	0	0	0	0	0	0	0	0	0	0	0	0	106540000	865350000	2698400000	2559200000	2000500000	1392200000	1056700000	999670000	803590000
DNAJC9	Q8WXX5	344680000	566440000	616680000	412460000	235310000	152420000	198490000	0	82159000	0	0	0	0	0	0	0	0	150390000	0	0	0	0	0	0	169240000	325290000	413840000	463070000	227820000	131480000	111730000	0	68836000	0	0	0	0	0	0	0	0	0	0	0	0	0	0	0
DNAL1	Q4LDG9	0	0	0	0	0	0	0	0	0	0	0	0	0	0	0	0	0	509220000	699420000	0	0	0	0	0	0	0	0	0	0	0	0	0	0	0	0	0	0	0	0	0	0	229630000	306670000	0	0	0	0	0
DNASE2	O00115	0	0	0	0	0	0	0	0	0	0	0	0	0	0	0	0	233000000	278600000	114930000	0	0	0	0	0	0	0	0	0	0	0	0	0	0	0	0	0	0	0	0	0	448470000	193910000	146050000	0	0	0	0	0
DNLZ	Q5SXM8	0	0	0	0	0	0	0	0	0	0	0	0	0	0	0	0	0	0	61233000	129710000	0	0	0	0	0	0	0	0	0	0	0	0	0	0	0	0	0	0	0	0	0	0	0	205990000	0	0	0	0
DNM1L	O00429	2605900000	2764400000	2322900000	2065000000	1170300000	776740000	459760000	87693000	339460000	938860000	329160000	0	0	0	0	0	0	0	0	0	0	0	0	0	1789000000	2663300000	2237300000	1746900000	1294600000	915560000	428230000	261880000	166530000	674290000	274590000	0	0	0	0	0	0	0	0	0	0	0	0	0
DNM2	P50570	1283000000	1150500000	947180000	773700000	622330000	319340000	273640000	144970000	66461000	208950000	0	170100000	0	0	0	0	0	0	0	0	0	0	0	0	830310000	997840000	866930000	618200000	450230000	390590000	180270000	180030000	242430000	189090000	31456000	32446000	0	0	0	0	0	0	0	0	0	0	0	0
DNMBP	Q6XZF7	475160000	407180000	367210000	92796000	0	0	0	0	72115000	175650000	395290000	361320000	0	0	0	0	0	0	307410000	229130000	408470000	550980000	553300000	386840000	464400000	246090000	182770000	171630000	0	0	0	0	139810000	167570000	148640000	367490000	303360000	0	0	0	0	0	341550000	440980000	253970000	276220000	270390000	326160000
DNMT1	P26358	1343400000	1180800000	904300000	434920000	438330000	185760000	572400000	1195500000	2208200000	3875500000	1976900000	1485400000	1343800000	0	0	44179000	197360000	1876600000	3794500000	4312800000	3511100000	1844800000	784520000	831170000	1242900000	940470000	723830000	556210000	452860000	542940000	616740000	1199700000	2394600000	3440200000	2753500000	1508900000	1269100000	121240000	0	42092000	299690000	932720000	2519200000	3538000000	2062000000	1429900000	1152600000	444790000
DNMT3A	Q9Y6K1	0	0	0	0	0	0	0	0	0	0	0	0	0	0	0	0	0	0	0	0	0	0	0	0	0	0	0	0	0	0	0	0	0	0	0	0	0	0	0	0	0	0	0	0	0	0	0	0
DNPEP	Q9ULA0	0	0	0	0	0	0	0	546630000	1448600000	578980000	0	0	0	0	0	0	0	0	0	0	0	0	0	0	0	0	0	0	0	0	0	332110000	1089600000	359360000	0	0	0	0	0	0	0	0	0	0	0	0	0	0
DNPH1	O43598	0	0	0	0	0	0	0	0	0	0	0	0	0	0	0	1203700000	706140000	0	0	0	0	0	0	0	0	0	0	0	0	0	0	0	0	0	0	0	0	0	0	1584900000	664650000	0	0	0	0	0	0	0
DNTTIP1	Q9H147	47373000	57698000	0	0	0	0	0	0	0	0	0	0	0	0	0	0	0	0	0	0	0	0	0	0	0	0	0	0	0	0	0	0	0	0	0	0	0	0	0	0	0	0	0	0	0	0	0	0
DNTTIP2	Q5QJE6	401500000	565080000	314140000	93307000	0	0	0	0	103440000	532850000	588090000	678180000	552710000	518850000	0	147580000	0	0	276100000	0	0	0	0	0	397380000	512930000	371760000	243530000	0	0	0	0	241930000	402370000	808260000	667790000	450510000	221740000	75060000	0	0	0	0	0	0	0	0	0
DOCK1	Q14185	64770000	0	0	0	0	0	0	0	0	0	0	0	0	0	0	0	0	0	0	0	0	0	0	0	68512000	0	0	0	0	0	0	0	0	0	0	0	0	0	0	0	0	0	0	0	0	0	0	0
DOCK5	Q9H7D0	57156000	63123000	0	0	0	0	0	0	0	0	0	0	0	0	0	0	0	0	0	0	0	0	0	0	0	60765000	0	0	0	0	0	0	0	0	0	0	0	0	0	0	0	0	0	0	0	0	0	0
DOCK6	Q96HP0	0	0	0	0	0	0	0	0	0	0	0	0	0	0	0	0	0	0	0	0	0	0	0	0	0	0	0	0	0	0	0	0	0	0	0	0	0	0	0	0	0	0	0	0	0	0	0	0
DOCK7	Q96N67	270190000	305900000	304870000	61590000	131730000	363120000	0	0	0	0	0	0	0	0	0	0	0	0	0	0	0	0	0	0	170370000	150880000	189250000	192980000	112550000	0	0	0	0	0	0	0	0	0	0	0	0	0	0	0	0	0	0	0
DOCK9	Q9BZ29	0	0	0	0	0	0	0	0	0	0	0	0	0	0	0	0	0	0	0	0	0	0	0	0	0	0	0	0	0	0	0	0	0	0	0	0	0	0	0	0	0	0	0	0	0	0	0	0
DOHH	Q9BU89	0	0	0	0	0	0	0	0	0	0	0	0	0	0	0	928110000	2179400000	1029400000	0	0	0	0	0	0	0	0	0	0	0	0	0	0	0	0	0	0	0	0	0	635290000	1564300000	1062700000	0	0	0	0	0	0
DOP1B	Q9Y3R5	0	0	0	0	0	0	0	0	0	0	0	0	0	0	0	0	0	0	0	0	0	0	0	0	0	0	0	0	0	0	0	0	0	0	0	0	0	0	0	0	0	0	0	0	0	0	0	0
DPCD	Q9BVM2	0	0	0	0	0	0	0	0	0	0	0	0	0	0	0	0	0	0	357490000	1511200000	2064900000	704030000	212720000	0	0	0	0	0	0	0	0	0	0	0	0	0	0	0	0	0	0	124200000	499680000	2499400000	2231600000	688970000	261640000	0
DPF2	Q92785	262490000	176460000	271680000	249840000	0	0	0	0	0	0	153540000	0	0	0	410630000	285840000	182070000	0	0	0	0	136170000	0	215830000	0	179820000	158970000	337180000	0	0	0	0	0	0	0	0	0	0	462530000	344000000	126380000	119930000	0	0	157220000	0	131790000	167630000
DPH1	Q9BZG8	0	0	0	0	0	0	0	0	0	0	0	95679000	0	0	0	0	0	0	0	0	0	0	0	0	0	0	0	0	0	0	0	0	0	0	90747000	0	0	0	0	0	0	0	0	0	0	0	0	0
DPH2	Q9BQC3	0	0	0	0	0	0	0	0	0	0	67173000	184640000	0	0	0	0	0	0	0	0	0	0	0	0	0	0	0	0	0	0	0	0	0	0	0	0	0	0	0	0	0	0	0	0	0	0	0	0
DPH3	Q96FX2	0	0	0	0	0	0	0	0	0	0	0	0	0	0	0	0	0	0	259230000	0	0	0	0	0	0	0	0	0	0	0	0	0	0	0	0	0	0	0	0	0	0	0	198180000	0	0	0	0	0
DPH5	Q9H2P9	0	0	0	0	0	0	0	0	0	0	0	0	0	0	528250000	1360600000	170340000	0	0	0	0	0	0	0	0	0	0	0	0	0	0	0	0	0	0	0	0	0	818670000	1740500000	160600000	0	0	0	0	0	0	0
DPH6	Q7L8W6	0	0	0	0	0	0	0	0	0	0	0	0	0	0	0	0	0	0	444340000	110180000	0	0	0	0	0	0	0	0	0	0	0	0	0	0	0	0	0	0	0	0	0	0	282860000	153920000	0	0	0	0
DPH7	Q9BTV6	0	0	0	0	0	0	0	0	0	0	0	0	0	0	0	0	181320000	0	0	0	0	0	0	0	0	0	0	0	0	0	0	0	0	0	0	0	0	0	0	0	154390000	176460000	0	0	0	0	0	0
DPM1	O60762	547710000	532720000	448390000	343210000	286260000	0	0	0	0	0	0	0	0	0	0	0	0	0	0	0	0	0	0	0	684210000	822950000	575000000	304490000	126230000	231620000	0	0	0	0	0	0	0	0	0	0	0	0	0	0	0	0	0	0
DPP3	Q9NY33	0	0	0	0	0	0	0	0	0	0	0	0	0	7734100000	7177600000	329240000	0	0	0	0	0	0	0	0	0	0	0	0	0	0	0	0	0	0	0	0	76965000	5413200000	5465300000	575140000	0	0	0	0	0	0	0	0
DPP7	Q9UHL4	0	0	0	0	0	0	0	0	0	0	0	0	171760000	0	0	0	0	0	0	0	0	0	0	0	0	0	0	0	0	0	0	0	0	0	0	0	343700000	0	0	0	0	0	0	0	0	0	0	0
DPP9	Q86TI2	0	0	0	0	0	0	0	0	0	0	488940000	1550900000	0	0	0	0	0	0	0	0	0	0	0	0	0	0	0	0	0	0	0	0	0	0	427450000	859890000	0	0	0	0	0	0	0	0	0	0	0	0
DPY19L1	Q2PZI1	49000000	62398000	0	0	0	0	0	0	0	0	0	0	0	0	0	0	0	0	0	0	0	0	0	0	0	0	0	0	0	0	0	0	0	0	0	0	0	0	0	0	0	0	0	0	0	0	0	0
DPY19L4	Q7Z388	0	0	0	0	0	0	0	0	0	0	0	0	0	0	0	0	0	0	0	0	0	0	0	0	0	0	0	0	0	0	0	0	0	0	0	0	0	0	0	0	0	0	0	0	0	0	0	0
DPYSL2	Q16555	0	21753000	0	0	0	0	0	0	264930000	1227400000	916150000	476000000	163740000	0	97962000	1590900000	817830000	208590000	0	0	45451000	115780000	0	0	0	0	0	0	0	64240000	0	102250000	209340000	735660000	839790000	299160000	154160000	0	697220000	2755200000	828450000	155130000	59331000	12997000	0	77831000	0	0
DPYSL3	Q14195	0	0	0	0	0	0	0	60901000	163280000	184490000	55525000	0	0	0	0	0	0	0	0	0	0	0	0	0	0	0	0	0	0	0	0	59143000	107470000	245700000	99376000	0	70533000	51887000	52853000	114950000	0	0	26304000	25583000	0	0	0	0
DPYSL5	Q9BPU6	0	0	0	0	0	0	0	0	0	0	9018000	458670000	0	0	0	0	0	0	0	0	0	0	0	0	0	0	0	0	0	0	0	0	0	0	66467000	43556000	0	0	0	0	0	0	0	0	0	0	0	0
DR1	Q01658	337300000	284500000	403460000	177050000	1149400000	277450000	572110000	499670000	537250000	844010000	531230000	370240000	1439900000	0	479860000	1627800000	662080000	483300000	812820000	1350900000	397610000	396570000	311980000	0	412100000	435760000	403890000	587080000	927020000	0	245220000	693640000	762250000	337230000	474080000	682700000	1058400000	397970000	659270000	1879200000	730410000	523800000	434390000	390560000	197620000	357440000	273700000	0
DRAP1	Q14919	0	0	0	0	0	0	0	0	0	0	0	0	0	0	0	0	0	0	0	0	0	0	0	0	0	0	0	0	0	0	0	0	0	0	0	0	0	0	0	0	0	0	0	0	0	0	0	0
DRG1	Q9Y295	436490000	500700000	436230000	337560000	279470000	161120000	165650000	204500000	424640000	728920000	2693300000	2498200000	1444600000	0	389770000	141400000	182920000	68515000	240910000	331350000	366670000	393390000	578070000	508810000	475270000	541950000	416790000	305790000	146630000	227370000	206460000	265720000	471910000	572000000	1579500000	1868400000	1243700000	368190000	241110000	92944000	82781000	0	178790000	253060000	314650000	347750000	459960000	447260000
DRG2	P55039	28249000	0	0	0	0	0	0	0	0	0	0	1274200000	902920000	0	0	0	0	0	0	0	0	0	0	0	55545000	0	0	0	0	0	0	0	0	0	0	1476600000	1148700000	0	0	0	0	0	0	0	0	0	0	0
DSCC1	Q9BVC3	0	0	0	0	0	0	0	0	0	0	0	0	0	0	589880000	203230000	0	0	0	0	0	0	0	0	0	0	0	0	0	0	0	0	0	0	0	0	0	364070000	591930000	157420000	0	0	0	0	0	0	0	0
DSG2	Q14126	941770000	420310000	311920000	43627000	74286000	173830000	181090000	140730000	169470000	306030000	904770000	1757600000	744590000	0	0	76920000	0	51847000	69716000	81511000	168220000	0	264540000	0	1185100000	399410000	253030000	258880000	221490000	263300000	195730000	199970000	163800000	247290000	779700000	1607700000	1068900000	127820000	274460000	192970000	0	105500000	91802000	119830000	136580000	0	188190000	102450000
DSN1	Q9H410	0	0	0	0	0	0	0	0	0	0	0	0	0	0	0	0	0	0	0	0	0	0	0	0	0	0	0	0	0	0	0	0	0	0	0	0	0	0	0	0	0	0	0	0	0	0	0	0
DSP	P15924	1634100000	1155400000	928910000	625890000	456160000	594940000	464610000	451700000	688680000	721420000	794820000	807110000	433130000	0	42728000	100150000	237730000	826320000	825700000	716170000	451350000	684450000	319620000	137620000	814350000	776800000	660940000	567730000	389270000	365540000	165060000	463160000	649540000	671980000	458410000	396060000	351000000	165270000	23802000	50899000	174680000	457120000	562620000	539760000	619250000	531770000	244350000	143710000
DST	Q03001	147160000	163480000	50951000	27737000	279120000	66070000	12877000	130570000	121700000	240830000	29528000	0	46533000	0	0	0	0	303110000	0	0	0	229130000	0	0	240040000	111290000	22533000	0	84414000	19804000	101340000	70300000	129640000	76621000	122350000	122870000	0	0	185380000	0	0	486420000	0	28057000	0	0	0	0
DSTN	P60981	0	13422000	0	0	0	0	171040000	0	31438000	40938000	80091000	54208000	115770000	0	0	128260000	817830000	1790800000	6909000000	25829000000	22519000000	10374000000	3966600000	1490900000	39464000	0	35065000	0	0	0	0	0	0	0	58307000	60305000	209620000	0	94614000	244230000	737410000	1823200000	6359800000	23766000000	25889000000	14568000000	5157100000	1970200000
DTD1	Q8TEA8	0	0	0	0	0	0	0	0	0	0	0	0	253690000	849080000	0	0	0	501210000	283150000	0	0	0	621940000	0	0	0	0	0	0	0	0	0	0	0	0	0	991420000	1389800000	287140000	0	0	551850000	475030000	0	364120000	701580000	660770000	0
DTL	Q9NZJ0	0	0	0	0	0	0	0	0	0	0	0	0	0	0	0	0	0	0	0	0	0	0	0	0	0	0	0	0	0	0	0	0	0	0	0	0	0	0	0	0	0	0	0	0	0	0	0	0
DTNBP1	Q96EV8	0	0	0	0	0	0	0	0	0	0	0	0	0	0	0	0	0	0	0	0	0	0	0	0	0	0	0	0	0	0	0	0	0	0	0	0	0	0	0	0	0	0	0	0	0	0	0	0
DTWD1	Q8N5C7	0	0	0	0	0	0	0	0	0	0	0	0	0	0	0	0	0	0	0	0	0	0	0	0	0	0	0	0	0	0	0	0	0	0	0	0	0	0	0	0	0	0	0	0	0	0	0	0
DTWD2	Q8NBA8	0	0	0	0	0	0	0	0	0	0	0	0	0	0	0	0	0	0	0	0	0	0	0	0	0	0	0	0	0	0	0	0	0	0	0	0	0	0	0	0	0	0	0	0	0	0	0	0
DTX2	Q86UW9	0	0	0	0	0	0	0	0	0	0	0	0	0	0	0	0	0	0	0	0	0	0	0	0	0	0	0	0	0	0	0	0	0	0	0	0	0	0	0	0	0	0	0	0	0	0	0	0
DTX3L	Q8TDB6	0	0	0	0	0	0	0	0	0	0	0	0	0	0	0	0	0	0	0	0	0	62573000	0	0	0	0	0	0	0	0	0	0	0	0	0	0	0	0	0	0	0	0	0	0	0	0	0	0
DTYMK	P23919	0	0	0	0	0	0	20592000	0	0	0	0	0	0	0	0	0	0	317720000	1205400000	264960000	389770000	1067300000	3884100000	6432600000	0	0	0	0	0	0	0	0	0	0	0	0	0	0	0	0	0	38654000	141270000	283310000	1039300000	5262000000	11398000000	14551000000
DUS1L	Q6P1R4	0	0	0	0	0	0	0	0	0	0	0	0	70234000	0	0	0	0	0	0	0	0	0	0	0	0	0	0	0	0	0	0	0	0	0	0	0	140190000	0	0	0	0	0	0	0	0	0	0	0
DUS2	Q9NX74	0	45053000	0	0	0	0	0	0	0	0	0	0	382810000	0	0	0	0	0	0	0	0	0	0	0	0	0	0	0	0	0	0	0	0	0	0	0	382910000	0	0	0	0	0	0	0	0	0	0	0
DUS3L	Q96G46	0	0	0	0	0	0	0	41807000	0	100530000	91303000	242600000	48855000	0	0	0	0	0	0	0	0	0	0	0	0	0	0	0	0	0	0	35702000	42647000	43792000	92532000	288820000	49702000	0	0	0	0	0	0	0	0	0	0	0
DUSP11	O75319	51288000	0	33825000	0	0	0	0	0	0	0	0	0	0	0	0	0	0	0	0	0	0	0	0	0	0	0	46944000	0	0	0	0	0	0	0	0	0	0	0	0	0	0	0	0	0	0	0	0	0
DUSP12	Q9UNI6	0	0	0	0	0	0	0	0	0	0	0	0	0	0	0	0	808730000	794370000	0	0	0	0	0	0	0	0	0	0	0	0	0	0	0	0	0	0	0	0	0	28530000	691980000	783370000	218310000	0	0	0	0	0
DUSP23	Q9BVJ7	13047000	0	0	0	0	0	0	0	0	0	0	0	0	0	0	0	0	0	0	0	0	242640000	353750000	350370000	0	0	0	0	0	0	0	0	0	0	0	0	0	0	0	0	0	0	0	0	0	492680000	395310000	334920000
DUSP3	P51452	0	0	0	0	0	0	0	0	0	0	0	0	0	0	0	0	0	0	52282000	5245400000	7484400000	1812400000	479670000	78752000	0	0	0	0	0	0	0	0	0	0	0	0	0	0	0	0	0	0	62536000	4053000000	5682100000	1617400000	224840000	87659000
DUSP4	Q13115	0	0	0	0	0	0	0	0	0	0	0	0	0	0	0	0	0	0	0	0	0	0	0	0	0	0	0	0	0	0	0	0	0	0	0	0	0	0	0	0	0	0	0	0	0	0	0	0
DUSP5	Q16690	0	0	0	0	0	0	0	0	0	0	0	0	0	0	0	0	0	0	0	0	0	0	0	0	0	0	0	0	0	0	0	0	0	0	0	0	0	0	0	0	0	0	0	0	0	0	0	0
DUSP9	Q99956	0	0	0	0	0	0	0	0	0	0	0	0	0	0	0	0	0	0	0	0	0	0	0	0	0	0	0	0	0	0	0	0	0	0	0	0	0	0	0	0	0	0	0	0	0	0	0	0
DUT	P33316	0	0	0	0	0	0	0	0	0	0	0	0	0	0	6375400000	4312000000	1222100000	834050000	2158200000	713130000	174450000	96685000	0	0	0	0	0	0	0	0	0	0	0	0	0	0	0	0	4959100000	5967600000	1685300000	1167800000	2041500000	1207200000	576460000	96188000	122310000	0
DVL1	O14640	56461000	0	0	0	0	0	0	0	0	0	0	0	0	0	0	0	0	0	0	0	0	0	0	0	0	0	0	0	0	0	0	0	0	0	0	69095000	0	0	0	0	0	0	0	0	0	0	0	0
DVL2	O14641	0	30548000	0	0	0	0	0	0	0	0	0	0	0	0	0	0	0	0	56829000	0	0	0	0	0	0	0	0	0	0	0	0	0	0	0	0	0	0	141910000	0	0	68958000	0	75280000	0	0	0	0	0
DXO	O77932	0	0	0	0	0	0	0	0	0	0	0	0	0	0	0	0	0	0	0	0	0	0	0	0	0	0	0	0	0	0	0	0	0	0	0	0	0	0	0	0	0	0	0	0	0	0	0	0
DYNC1H1	Q14204	11195000000	14500000000	12451000000	7641200000	2914400000	1129300000	527200000	194020000	0	14065000	0	0	0	0	0	0	0	0	0	0	0	0	0	82458000	8039400000	8903300000	10070000000	5511500000	2572000000	1056700000	458110000	254080000	5733200	40434000	0	0	0	0	0	0	0	0	0	0	68065000	0	0	178540000
DYNC1I2	Q13409	152450000	211510000	170040000	130410000	116050000	135590000	297000000	161180000	186710000	243580000	434540000	273020000	496280000	352520000	162300000	319600000	363560000	214680000	127320000	151890000	0	0	0	0	159620000	301590000	267160000	213670000	209560000	243840000	376690000	352130000	267590000	283330000	497690000	417270000	766450000	475770000	195210000	464590000	604850000	258220000	176480000	158820000	97006000	0	0	0
DYNC1LI1	Q9Y6G9	529880000	656620000	594460000	331350000	526500000	233970000	200680000	116700000	100560000	86833000	134830000	603710000	706350000	9646500000	97040000	422670000	0	232860000	901990000	1282600000	978680000	861170000	400630000	0	647630000	564920000	702230000	483690000	538070000	337700000	209080000	170000000	175630000	233760000	326490000	684910000	933210000	1583100000	232590000	340770000	145510000	374210000	844950000	1123400000	940560000	863410000	677430000	0
DYNC1LI2	O43237	48791000	147780000	86238000	191550000	0	0	0	0	0	0	68265000	0	386640000	0	0	168090000	90107000	0	209840000	431100000	277980000	207020000	332660000	213090000	75258000	54109000	39036000	0	0	0	0	0	0	0	0	58317000	275160000	0	108490000	80197000	0	0	144540000	276110000	335520000	264630000	245600000	231390000
DYNLL1	P63167	351140000	59751000	125890000	433790000	362290000	368260000	396220000	223770000	129020000	80107000	0	57922000	0	0	0	0	0	100140000	1392000000	4804900000	1594000000	2343300000	5339300000	8231300000	550440000	297430000	439520000	485880000	657860000	680510000	682140000	524920000	345840000	591710000	253620000	252840000	219750000	0	0	49426000	0	193750000	2006200000	7073200000	2952000000	2166100000	6974700000	17023000000
DYNLL2	Q96FJ2	0	0	0	0	0	0	0	0	0	0	0	0	0	0	0	0	0	0	0	0	0	0	0	0	0	0	0	0	0	0	0	0	0	0	0	0	0	0	0	0	0	0	0	0	0	0	0	0
DYNLRB1	Q9NP97	0	0	0	0	0	0	82309000	61214000	0	0	0	0	0	0	0	0	0	0	2006100000	8376100000	3714700000	2372100000	1370400000	751610000	0	0	0	0	0	0	142820000	108230000	0	0	0	0	0	0	0	0	0	0	1309700000	5317600000	2640800000	4023500000	1409900000	676110000
DYNLT1	P63172	0	0	0	0	0	0	0	0	0	0	0	0	0	0	0	0	0	168980000	207780000	0	344580000	728400000	0	0	0	0	0	0	0	0	0	0	0	0	0	0	0	0	0	0	0	177130000	152530000	0	447970000	1000100000	240130000	0
DYNLT3	P51808	0	0	0	0	0	0	0	0	0	0	0	0	0	0	0	0	0	0	0	0	0	0	0	0	0	0	0	0	0	0	0	0	0	0	0	0	0	0	0	0	0	0	0	0	0	0	0	0
DYSF	O75923	0	0	0	0	0	0	0	0	0	0	0	0	0	0	0	0	0	0	0	0	0	0	0	0	0	0	0	0	0	0	0	0	0	0	0	0	0	0	0	0	0	0	0	0	0	0	0	0
DZANK1	Q9NVP4	0	0	0	0	0	0	0	0	0	0	0	0	0	0	0	0	0	0	0	0	0	0	0	0	0	0	0	0	0	0	0	0	0	0	0	0	0	0	0	0	0	0	0	0	0	0	0	0
E2F4	Q16254	0	0	0	0	0	0	0	0	0	32374000	92433000	43762000	0	0	0	0	0	0	0	0	0	0	0	0	0	0	0	0	0	0	0	0	0	0	69957000	70980000	0	0	0	0	0	0	0	0	0	0	0	0
E4F1	Q66K89	0	0	0	0	0	0	0	0	0	0	0	0	0	0	0	0	0	0	0	0	0	0	0	0	0	0	0	0	0	0	0	0	0	0	0	0	0	0	0	0	0	0	0	0	0	0	0	0
EAF1	Q96JC9	0	0	0	0	0	0	0	0	0	0	0	0	0	0	0	0	0	0	0	0	0	0	0	0	0	0	0	0	0	0	0	0	0	0	0	0	0	0	0	0	0	0	0	0	0	0	0	0
EAPP	Q56P03	0	0	0	0	0	0	0	0	0	0	0	0	0	0	0	0	0	0	0	0	0	0	0	0	0	0	0	0	0	0	0	0	0	0	0	0	0	0	0	0	0	0	0	0	0	0	0	0
EARS2	Q5JPH6	0	0	0	0	0	0	0	0	0	0	0	0	0	0	0	126160000	358120000	104310000	0	0	0	0	0	0	0	0	0	0	0	0	0	0	0	0	0	0	0	0	0	115530000	603540000	130400000	0	0	0	0	0	0
EBNA1BP2	Q99848	1344200000	1781800000	1122500000	417830000	55741000	0	0	0	0	0	0	0	0	0	0	0	0	0	0	0	0	0	0	0	1251200000	1620800000	1052300000	449870000	175710000	54770000	0	0	0	0	0	0	0	0	0	0	0	0	0	0	0	0	0	0
ECD	O95905	122940000	0	86839000	0	0	0	0	0	0	0	55495000	0	0	0	0	0	0	0	0	0	0	0	0	0	0	60313000	0	0	0	0	0	0	0	0	93114000	103490000	0	0	0	0	0	0	0	0	0	0	0	0
ECE1	P42892	484690000	320070000	247990000	138470000	83497000	133700000	167490000	80214000	487910000	259590000	0	0	0	0	0	0	0	0	0	0	0	0	0	0	441290000	290290000	185620000	174330000	152700000	0	220690000	185550000	141840000	319730000	0	0	0	0	0	0	0	0	0	0	0	0	0	0
ECE2	P0DPD6	0	0	0	0	0	0	0	0	0	0	0	0	0	0	0	0	0	0	0	0	0	0	0	0	0	0	0	0	0	0	0	0	0	0	0	0	0	0	0	0	0	0	0	109970000	0	0	0	0
ECH1	Q13011	0	0	0	0	0	0	0	0	0	50409000	178740000	932700000	3840300000	328270000	71620000	0	0	0	0	0	0	0	0	0	0	0	0	0	0	0	0	0	0	0	0	1285600000	2969900000	874490000	0	0	0	0	0	0	0	0	0	0
ECHDC1	Q9NTX5	0	0	0	0	0	0	0	0	0	0	0	0	0	0	975400000	2063700000	521570000	0	677340000	462780000	0	0	0	0	0	0	0	0	0	0	0	0	0	0	0	0	0	0	604830000	2446700000	418340000	91097000	788310000	513480000	158270000	0	0	0
ECHS1	P30084	0	0	0	0	0	0	0	0	0	0	0	0	2842500000	23138000000	4150900000	255390000	109250000	0	0	0	0	0	0	0	0	0	0	0	0	0	0	0	0	0	0	0	3160300000	26831000000	4278200000	539630000	156810000	272410000	105400000	0	0	0	0	0
ECI1	P42126	0	0	0	0	0	0	0	0	0	0	0	0	0	0	1953000000	3651600000	400360000	504910000	0	0	0	0	0	0	0	0	0	0	0	0	0	0	0	0	0	0	0	0	1075100000	3718400000	460820000	506950000	0	0	0	32068000	0	0
ECI2	O75521	0	48063000	0	0	0	0	0	0	0	0	44398000	0	0	0	0	0	0	0	358070000	752370000	492310000	195560000	27722000	0	0	0	0	0	0	0	0	0	0	0	0	0	0	0	0	0	0	0	381460000	1222200000	932770000	356700000	124670000	0
ECPAS	Q5VYK3	1823200000	2160200000	1856900000	1126400000	634210000	236170000	0	128720000	1211400000	701370000	0	0	0	0	0	0	0	0	0	0	0	0	0	0	1377800000	1700800000	1443200000	912540000	457400000	171770000	0	55592000	1389900000	592410000	0	0	0	0	0	0	0	0	0	0	0	0	0	0
ECSIT	Q9BQ95	0	0	0	0	0	0	0	0	0	0	0	0	0	0	0	0	0	0	0	0	0	0	0	0	0	0	0	0	0	0	0	0	0	0	0	0	0	0	0	0	0	0	0	0	0	0	0	0
ECT2	Q9H8V3	87403000	41444000	0	0	0	0	0	0	0	0	0	0	0	0	0	0	0	0	0	0	0	0	0	0	0	35050000	0	0	0	0	0	0	0	0	0	0	0	0	0	0	0	0	0	0	0	0	0	0
EDC3	Q96F86	80569000	158530000	104380000	38865000	0	0	0	0	89777000	0	0	0	0	0	0	0	0	0	0	0	0	0	0	0	94105000	83025000	80261000	86664000	85730000	0	0	0	0	0	0	0	0	0	0	0	0	0	0	0	0	0	0	0
EDC4	Q6P2E9	344600000	595130000	418990000	207880000	468420000	209940000	257470000	0	391900000	0	210730000	693780000	297700000	0	0	0	133400000	0	251320000	349490000	177200000	0	569610000	0	192700000	210560000	194990000	164890000	86732000	0	104470000	0	156730000	0	0	439650000	221910000	0	81586000	0	116690000	124550000	149350000	104670000	90703000	0	217630000	0
EDF1	O60869	0	0	0	0	0	0	0	0	0	0	0	0	0	0	0	0	0	183740000	1372300000	11802000000	11036000000	7333200000	6702200000	4749200000	0	0	0	0	0	0	0	0	0	0	0	0	33542000	0	0	0	0	55935000	2526100000	23078000000	13648000000	8280800000	6207600000	2864500000
EDRF1	Q3B7T1	0	91670000	93796000	0	0	0	0	0	0	0	0	0	0	0	0	0	0	0	0	0	0	0	0	0	104960000	163470000	0	0	0	0	0	0	0	0	0	0	0	0	0	0	0	0	0	0	0	0	0	0
EEA1	Q15075	0	121460000	22124000	294000000	778930000	1098800000	939510000	757990000	1507900000	1528500000	1364400000	656750000	337900000	80165000	40846000	107670000	168420000	57874000	166770000	237220000	230430000	0	0	0	0	0	36813000	469150000	1165300000	1677200000	1101300000	1366300000	1380600000	1178100000	1068400000	943590000	569170000	51782000	161730000	157050000	78699000	78340000	177490000	219820000	384380000	0	0	0
EED	O75530	0	97223000	66309000	0	0	37257000	0	116630000	0	0	0	0	0	0	0	0	77923000	0	0	0	0	0	0	0	0	0	24041000	0	0	0	0	93011000	0	0	0	0	0	0	0	0	0	80123000	0	0	0	0	0	0
EEF1A1	P68104	21707000000	17802000000	19189000000	46193000000	50685000000	55047000000	44844000000	43775000000	39926000000	45083000000	46452000000	51536000000	87812000000	172430000000	90991000000	64341000000	48015000000	33670000000	30764000000	46961000000	50963000000	42253000000	40245000000	38635000000	17380000000	21861000000	20606000000	38791000000	58386000000	55863000000	46230000000	46085000000	52086000000	62624000000	59697000000	54296000000	81199000000	160420000000	77614000000	91633000000	79793000000	66256000000	42135000000	61948000000	37487000000	42711000000	40183000000	31506000000
EEF1A2	Q05639	197900000	206100000	508280000	3616400000	8450600000	6164800000	3716700000	3405900000	933440000	597380000	659990000	968550000	0	0	8717200000	7359800000	5447900000	1948900000	1278200000	2283600000	2308700000	3151300000	2869800000	2752800000	241050000	320300000	571530000	4069900000	7859800000	8221600000	5585000000	4436300000	2834000000	1734600000	1255000000	822290000	461050000	463860000	3187800000	3608800000	5226200000	3069900000	2260300000	1583800000	1274900000	2274700000	2947400000	3273300000
EEF1AKMT1	Q8WVE0	0	0	0	0	0	0	0	0	0	0	0	0	0	0	0	0	0	0	0	0	0	0	0	0	0	0	0	0	0	0	0	0	0	0	0	0	0	0	0	0	0	0	0	0	0	0	0	0
EEF1AKMT2	Q5JPI9	0	0	0	0	0	0	195850000	0	0	0	0	0	0	0	0	0	0	668480000	400300000	0	0	0	0	0	0	0	0	0	0	0	0	0	0	0	0	0	0	0	0	0	98799000	624330000	184190000	0	0	0	0	0
EEF1AKNMT	Q8N6R0	0	0	0	0	0	0	0	0	0	0	0	0	0	0	243240000	217980000	272340000	0	0	0	0	0	0	0	0	0	0	0	0	0	0	0	0	0	0	0	0	0	0	103290000	0	0	0	0	0	0	0	0
EEF1B2	P24534	1002300000	1315700000	2608600000	21023000000	28527000000	23678000000	16180000000	18907000000	6857700000	4659300000	4920300000	6244500000	1716300000	1997500000	6710300000	3546200000	1099500000	986890000	1538900000	2372600000	1334500000	978590000	525340000	334300000	828930000	861780000	3136000000	19627000000	27849000000	28652000000	26720000000	20026000000	11650000000	5474200000	4952800000	3282200000	1991400000	5547000000	14834000000	2411900000	764030000	1367600000	1742400000	3561600000	3162800000	2085800000	589950000	855540000
EEF1D	P29692	1055300000	953260000	2583100000	23359000000	41457000000	31722000000	16403000000	9849800000	5465000000	6647000000	7141000000	5761900000	2098500000	3677200000	5545700000	2559400000	1289700000	1303500000	1818900000	3384300000	2608900000	3092400000	3532400000	2677900000	803780000	845150000	3048100000	20778000000	50699000000	46439470000	18409000000	10310000000	8289100000	8336700000	6808000000	3879800000	2987900000	3722800000	4465200000	2742800000	1635100000	1135800000	2506500000	5916800000	3466700000	3901200000	3797500000	3454700000
EEF1E1	O43324	545610000	272660000	199530000	345930000	443190000	434540000	362580000	462470000	257530000	286310000	376890000	1851200000	3740500000	404880000	0	0	0	0	0	0	1623500000	4937600000	5852200000	5557400000	467390000	0	488720000	542050000	459920000	385680000	383870000	380040000	372610000	379780000	408710000	1409300000	3144600000	636720000	0	0	0	0	0	0	1307800000	5720900000	3248800000	3893900000
EEF1G	P26641	4226900000	4238700000	4915800000	22504000000	30594000000	29719000000	21609000000	20640000000	6003200000	3688400000	3853200000	2995500000	878860000	0	0	51766000	773710000	1062700000	643360000	993550000	696810000	609620000	549310000	1195600000	3549800000	3925200000	5123200000	19345000000	34394000000	23578000000	23150000000	31797000000	11518000000	4061100000	3779300000	2571700000	921140000	59727000	0	75811000	865800000	1031600000	561420000	1470000000	1017400000	901000000	346580000	767920000
EEF2	P13639	7347400000	8786600000	8272500000	7005500000	8622300000	7744400000	7133800000	7213200000	8572000000	11240000000	20182000000	64500000000	441360000000	240260000000	37058000000	6957000000	4434900000	3113600000	2563700000	3147600000	3141800000	3240400000	3500600000	4746600000	10120000000	9756800000	10201000000	9225900000	9436800000	8679800000	7388400000	9307700000	10345000000	14761000000	21417000000	64403000000	288500000000	226000000000	37980000000	8268800000	5239000000	3553900000	3366600000	3698400000	3882500000	3697200000	4274500000	4659400000
EEF2K	O00418	0	0	0	0	0	0	0	0	0	0	121700000	178660000	0	0	0	0	0	0	0	0	0	0	0	0	0	0	0	0	0	0	0	0	0	0	248060000	312610000	0	0	0	0	0	0	0	0	0	0	0	0
EEF2KMT	Q96G04	0	0	0	0	0	0	0	0	0	0	0	0	0	0	0	0	0	0	0	0	0	0	0	0	0	0	0	0	0	0	0	0	0	0	0	0	0	0	0	0	0	0	0	0	0	0	0	0
EEFSEC	P57772	0	0	0	0	0	0	0	0	0	0	0	0	0	0	0	0	0	0	0	0	74323000	72134000	0	0	0	0	0	0	0	0	0	0	0	0	0	0	0	0	0	0	0	0	0	0	59239000	52980000	0	0
EFHD2	Q96C19	126730000	93900000	64180000	66697000	15341000	0	95715000	0	0	148710000	47433000	0	27126000	0	1380100000	2630900000	693690000	409290000	581280000	306190000	144380000	155650000	0	0	144700000	107430000	162520000	45213000	121700000	78495000	128610000	0	0	0	90985000	0	0	0	1037700000	3330600000	1062200000	695610000	838930000	537790000	283750000	0	88390000	0
EFL1	Q7Z2Z2	0	0	0	0	0	0	0	0	0	0	406820000	1245700000	37855000	0	0	0	0	0	0	0	0	0	0	0	0	0	0	0	0	0	0	0	0	0	370160000	1264600000	215330000	0	0	0	0	0	0	0	0	0	0	0
EFNB1	P98172	0	0	0	0	0	0	0	0	0	0	0	0	0	0	0	0	0	0	0	0	0	0	0	0	0	0	0	0	0	0	0	0	0	0	0	0	0	0	0	0	0	0	0	0	0	0	0	0
EFR3A	Q14156	0	0	0	0	0	0	0	0	0	0	0	0	0	0	0	0	0	0	0	0	0	0	0	0	0	0	0	0	0	0	0	0	0	0	0	0	0	0	0	0	0	0	0	0	0	0	0	0
EFTUD2	Q15029	2938700000	2978600000	2961700000	2133800000	3377800000	2125800000	1225400000	995640000	1227600000	1648400000	7022600000	1571800000	82645000	67240000	0	0	0	0	0	21039000	0	15318000	0	267160000	2981200000	2865000000	2607200000	2660800000	3356200000	1889400000	1306400000	1232800000	1116200000	1710600000	6203900000	1864500000	299370000	254130000	52785000	0	0	0	0	0	0	0	0	142990000
EGFR	P00533	112720000	93363000	87980000	0	0	0	0	0	0	0	0	0	0	0	0	0	0	0	0	0	0	0	0	0	164270000	113860000	152530000	0	124800000	0	0	0	0	0	0	0	0	0	0	0	0	0	0	0	0	0	0	0
EGLN1	Q9GZT9	0	0	0	0	0	0	0	0	0	0	0	0	0	0	0	83765000	45822000	53793000	69720000	80812000	0	0	0	0	0	0	0	0	0	0	0	0	0	0	0	0	0	0	40993000	99745000	111650000	0	0	0	0	0	0	0
EHBP1	Q8NDI1	0	0	0	0	0	0	0	0	0	0	0	0	0	0	0	0	0	0	0	0	0	0	0	0	0	0	0	0	0	0	0	0	0	0	0	0	0	0	0	0	0	0	0	0	0	0	0	0
EHBP1L1	Q8N3D4	0	0	0	0	0	38679000	0	58169000	52436000	74707000	114110000	36727000	0	0	0	0	0	0	0	0	0	0	0	0	0	0	0	0	51356000	0	0	110910000	66815000	59039000	0	0	0	0	0	0	0	0	0	0	0	0	0	0
EHD1	Q9H4M9	2157600000	1515000000	1445300000	898400000	367740000	244750000	219490000	0	0	44260000	0	29893000	7636300000	5906800000	604960000	0	24106000	153120000	315960000	1210800000	540880000	828100000	38369000	52060000	1303400000	1297800000	1021300000	471670000	313040000	191460000	139530000	0	0	75028000	0	125280000	4801200000	6330500000	657270000	69612000	70909000	255410000	378100000	978040000	1309100000	846540000	0	13329000
EHD2	Q9NZN4	286630000	348240000	310550000	199520000	117980000	106300000	0	0	0	0	0	0	373750000	75590000	0	0	0	0	119560000	333610000	375650000	0	0	0	280590000	312220000	237680000	186410000	181820000	169240000	0	0	0	0	0	0	446540000	463860000	98751000	0	0	0	148900000	360200000	477430000	0	0	0
EHD4	Q9H223	563270000	551160000	458260000	254050000	211140000	0	0	0	0	23539000	0	0	1776600000	2070500000	0	0	49113000	452360000	621470000	360070000	979760000	935210000	0	0	597490000	538990000	475620000	205150000	234920000	0	0	0	0	54798000	0	0	1227000000	2247500000	375840000	0	73714000	201210000	145720000	180910000	255130000	365930000	0	0
EHHADH	Q08426	0	0	0	0	0	0	0	0	0	0	0	0	0	0	0	0	0	0	0	0	0	0	0	0	0	0	0	0	0	0	0	0	0	0	0	0	0	0	0	0	0	0	0	0	0	0	0	0
EHMT1	Q9H9B1	0	0	0	0	0	0	0	0	0	0	0	0	0	0	0	0	0	0	0	0	0	0	0	0	0	0	0	0	0	0	0	0	0	0	0	0	0	0	0	0	0	0	0	0	0	0	0	0
EHMT2	Q96KQ7	0	0	0	0	0	0	0	0	0	0	82352000	0	0	0	0	0	0	0	0	0	0	0	0	0	0	0	0	0	0	0	0	0	0	94190000	0	0	0	0	0	0	0	0	0	0	0	0	0	0
EI24	O14681	0	71257000	0	0	0	0	0	0	0	0	0	0	0	0	0	0	0	0	0	0	0	0	0	0	49902000	0	0	0	0	0	0	0	0	0	0	0	0	0	0	0	0	0	0	0	0	0	0	0
EID2	Q8N6I1	0	0	0	0	0	0	0	0	0	0	0	0	0	0	0	0	0	0	0	0	0	0	0	0	0	0	0	0	0	0	0	0	0	0	0	0	0	0	0	0	0	0	0	0	0	0	0	0
EIF1	P41567	42268000	27040000	0	0	0	0	0	0	0	0	0	0	0	0	0	0	0	0	17158000	2639500000	34362000000	86991000000	14894000000	3525500000	31587000	0	0	0	0	0	0	0	0	0	0	0	13433000	0	0	0	0	0	0	2712500000	44158000000	59580000000	13165000000	2130500000
EIF1AD	Q8N9N8	0	0	0	0	0	0	0	0	0	0	0	0	0	0	0	337410000	2096500000	446100000	47901000	0	0	0	0	0	0	0	0	0	0	0	0	0	0	0	0	0	0	0	0	270340000	2000700000	627440000	99092000	0	0	0	0	0
EIF1AX	P47813	0	0	0	0	0	0	425150000	0	0	0	134390000	0	0	0	0	0	0	949060000	4452000000	7572800000	5786000000	4366200000	5871500000	4427000000	0	0	0	0	0	0	0	0	0	0	0	0	0	0	0	0	158600000	1534500000	2007500000	5468000000	3241100000	2324500000	2901600000	2413200000
EIF1B	O60739	0	0	0	0	0	0	0	0	0	0	0	0	0	0	0	0	0	0	0	0	0	0	0	0	0	0	0	0	0	0	0	0	0	0	0	0	0	0	0	0	0	0	0	0	0	438220000	0	0
EIF2A	Q9BY44	1110800000	1150700000	908660000	1406200000	864780000	422230000	322080000	385550000	359700000	276330000	299310000	223150000	37784000	0	0	0	127030000	519580000	661980000	575880000	176540000	155100000	170030000	424280000	782670000	599670000	648660000	1086500000	703980000	424880000	220360000	277000000	150300000	195470000	347400000	0	0	0	53191000	27826000	57399000	435050000	563390000	322000000	163840000	118520000	0	118250000
EIF2AK2	P19525	705780000	402520000	230780000	463320000	324570000	271690000	284760000	228100000	236340000	508120000	167010000	104500000	0	0	0	0	0	168450000	332370000	322900000	247680000	210870000	234360000	305160000	414390000	449750000	350030000	342790000	364410000	255360000	224960000	279170000	148860000	170740000	227440000	178860000	0	0	0	162850000	0	276810000	320600000	250340000	304430000	286500000	397280000	687430000
EIF2AK4	Q9P2K8	0	0	0	0	0	0	0	0	0	0	0	0	0	0	0	0	0	0	0	0	0	0	0	0	0	0	0	0	0	0	0	0	0	0	0	0	0	0	0	0	0	0	0	0	0	0	0	0
EIF2B1	Q14232	0	0	0	0	0	0	0	0	0	0	0	0	0	0	0	838640000	244950000	450740000	850180000	153150000	0	0	0	0	0	0	0	0	0	0	0	0	0	0	0	0	0	0	211100000	1043200000	334520000	501860000	1098700000	163020000	0	0	0	0
EIF2B2	P49770	178360000	42251000	131540000	0	126810000	0	303480000	0	0	0	0	0	0	0	0	0	138690000	3165900000	665390000	170410000	0	0	0	0	193820000	173100000	118170000	102800000	161410000	0	0	0	0	0	0	0	0	0	0	0	204190000	2649700000	1425900000	144030000	0	24370000	0	0
EIF2B3	Q9NR50	72882000	136260000	62762000	80605000	91192000	0	0	0	45959000	122830000	0	0	0	0	0	0	162330000	222160000	0	0	0	0	0	0	105100000	139700000	116820000	83622000	127170000	0	0	135540000	116400000	132010000	0	0	0	0	0	0	140850000	179470000	0	0	0	0	0	0
EIF2B4	Q9UI10	131960000	136760000	63856000	41720000	0	0	0	0	0	0	0	0	0	0	0	0	0	0	0	0	0	0	0	0	72391000	63161000	62252000	56212000	0	0	0	0	0	0	0	0	0	0	0	0	0	0	0	0	0	0	0	0
EIF2B5	Q13144	137390000	138030000	133680000	140440000	133140000	120430000	0	82557000	0	112650000	0	0	0	0	0	0	0	0	0	0	0	0	0	0	166340000	164710000	156880000	119520000	82010000	133640000	0	0	132220000	97545000	0	0	0	0	0	0	0	0	0	0	0	0	0	0
EIF2D	P41214	0	69383000	64466000	0	0	0	0	0	0	0	0	0	316820000	0	0	0	0	0	0	0	0	0	0	0	0	0	0	0	0	0	0	0	0	0	0	0	180910000	0	0	0	0	0	0	0	0	0	0	0
EIF2S1	P05198	1373000000	2021000000	2717400000	2772500000	2456800000	2272800000	2664100000	2132800000	2158200000	3155700000	1706900000	1734100000	926700000	123330000	782130000	2618900000	2280000000	1203900000	916150000	978660000	771200000	1513400000	1685500000	2056600000	1550200000	1821300000	2660900000	2979800000	2236800000	2172400000	2286900000	2028600000	2558300000	2532100000	2834000000	1716200000	1265500000	78642000	678670000	2050100000	2878100000	1478900000	1344200000	1540300000	1830200000	2187500000	2402600000	2748700000
EIF2S2	P20042	616030000	1135100000	1646800000	1676700000	1244700000	1344800000	1097100000	1071300000	1137200000	1504700000	1376300000	1058600000	762220000	0	183160000	343400000	181150000	228200000	382520000	369660000	401370000	714400000	722880000	1016800000	693400000	1153600000	1765500000	1762800000	1448600000	1174200000	1362700000	1221500000	1102400000	1497400000	1277400000	830670000	684630000	925130000	1007600000	515910000	383090000	286980000	314540000	518250000	603950000	830250000	741670000	1197900000
EIF2S3	P41091	1838100000	3298200000	5124000000	4139800000	3686200000	3853500000	3451100000	4085400000	4569300000	7002100000	5257400000	3833400000	3834100000	9277400000	3623500000	1149200000	702100000	747550000	1128200000	1177500000	1481000000	2010000000	1869600000	2371500000	1928900000	2723900000	4222800000	3823500000	3671700000	3033200000	3165900000	3472100000	4170000000	6560500000	4292600000	3789700000	3707100000	5190800000	2295700000	1284500000	757920000	732390000	1079400000	1872800000	2043400000	2657000000	3220300000	4004700000
EIF3A	Q14152	12438000000	8823200000	7337000000	5167400000	3939000000	3548900000	2535100000	1296300000	752460000	653250000	226870000	280280000	180770000	136210000	200240000	860770000	931670000	1159300000	1423700000	2108500000	2182200000	2644300000	3676200000	3498300000	8985600000	6216100000	5792300000	4647800000	3292700000	3228100000	2416500000	1363000000	552060000	667800000	337120000	342510000	308860000	222400000	322180000	359640000	672880000	1246600000	1318200000	2554800000	2578500000	3024600000	3673400000	3354000000
EIF3B	P55884	4453600000	3844100000	5101100000	4120400000	4484800000	6816900000	4883100000	3382000000	2779200000	1828100000	1542000000	917230000	239770000	0	0	0	0	0	134340000	149750000	42688000	156840000	89106000	705010000	3474500000	4334900000	3621300000	3845300000	4956500000	5006000000	4156600000	2635200000	2138300000	1438500000	1596100000	959930000	229000000	0	0	57403000	0	0	28858000	234730000	224190000	249980000	37653000	395690000
EIF3C	Q99613	5508600000	5194600000	4830100000	3543300000	2899200000	2972600000	2481300000	1108100000	1275800000	1472100000	1704600000	960810000	2706100000	3840500000	1335800000	540940000	522180000	390480000	745740000	460290000	480990000	791170000	776760000	1596300000	5765000000	5666500000	4775000000	3499400000	3731300000	3150900000	2426100000	1526800000	1397600000	1990200000	2393500000	1103700000	4127600000	1229700000	532860000	740190000	1156000000	421150000	715690000	637010000	527070000	1176500000	863570000	1975100000
EIF3D	O15371	1151800000	1330300000	808770000	847700000	793060000	680310000	407840000	173880000	330690000	131540000	100360000	170000000	79594000	255290000	196840000	394440000	890610000	1125100000	661010000	1016800000	798920000	1204200000	567210000	996930000	1061100000	1548500000	1214800000	947550000	801270000	801520000	569680000	332000000	301680000	346660000	383870000	216230000	180150000	268730000	166450000	605260000	1112100000	786090000	676670000	865410000	1090400000	1118300000	571920000	946180000
EIF3E	P60228	1904200000	1833600000	1557800000	873260000	808210000	746580000	469440000	231530000	104000000	136990000	125290000	61984000	128630000	83670000	0	138740000	121830000	191990000	396260000	250650000	401780000	347190000	171370000	514170000	1879400000	1918000000	1767000000	1203400000	778960000	875360000	584770000	174980000	261540000	142180000	183630000	89815000	135950000	111590000	54390000	123900000	203130000	300810000	274990000	340060000	366270000	307130000	187930000	325510000
EIF3F	O00303	1491100000	2122100000	1750800000	1749900000	1244800000	1092800000	954340000	706860000	454750000	274380000	354370000	2897400000	1142000000	0	0	246310000	122730000	147180000	314370000	261560000	241110000	163090000	0	225710000	1096300000	710420000	864470000	845420000	770480000	844950000	601830000	449140000	346130000	411940000	274350000	1513800000	740300000	0	0	0	80765000	0	257920000	0	87711000	93297000	0	0
EIF3G	O75821	2590800000	2717600000	2425500000	2189500000	1951500000	2773000000	2380000000	1472000000	792770000	839730000	1342200000	1316900000	3756400000	1691100000	774060000	332130000	412940000	763400000	1326100000	3572500000	2707400000	3671300000	4368600000	1925800000	2844100000	2342500000	2429400000	2688100000	2436200000	3008700000	2650800000	1458400000	892990000	713670000	660860000	1227800000	3073100000	2985700000	1014800000	304070000	628740000	1024400000	2288800000	5180800000	2707400000	3931100000	3517800000	1244000000
EIF3H	O15372	737530000	806390000	745030000	637040000	682770000	488570000	752960000	164590000	181330000	151280000	76749000	176740000	0	0	0	0	1099300000	3106600000	1310700000	713990000	707120000	506340000	566500000	268360000	751170000	397260000	624910000	508510000	634680000	477970000	649850000	384120000	154580000	206610000	281510000	152580000	0	111550000	0	0	1882700000	4169900000	1954600000	659600000	481300000	747340000	378310000	355790000
EIF3I	Q13347	2304900000	2317100000	2337500000	2278800000	2974900000	2558100000	2253100000	1548100000	1045000000	712900000	603550000	1135000000	2948600000	3431600000	551960000	279490000	219530000	606230000	1470900000	672770000	135860000	114820000	199490000	611000000	2903900000	3041800000	3061500000	2397000000	3097600000	2982400000	2382300000	1430700000	1090400000	741840000	703670000	932440000	2719500000	3222800000	560640000	199060000	123420000	215310000	896620000	423750000	179370000	284520000	233980000	693870000
EIF3J	O75822	204880000	261310000	304490000	228120000	266880000	199460000	184540000	0	247780000	411390000	74045000	113460000	383680000	384290000	754660000	414670000	431070000	398800000	402870000	568570000	664740000	636230000	542400000	185550000	330510000	453110000	374850000	252640000	275710000	242740000	0	182620000	118490000	459170000	89729000	250480000	438560000	1108300000	1221000000	513720000	482350000	424620000	435500000	569180000	524510000	613730000	570020000	402670000
EIF3K	Q9UBQ5	1137400000	1088000000	1171100000	975900000	912190000	1073900000	1255400000	0	377940000	297070000	347440000	0	369850000	4242600000	4094000000	2334400000	1247900000	1932800000	955470000	377400000	322610000	142190000	0	486620000	903720000	842760000	1383700000	1011000000	1016800000	787970000	761600000	281690000	244130000	301190000	333960000	95867000	436520000	3540600000	3356000000	1761900000	1548900000	1453100000	596890000	253350000	294640000	218800000	0	549960000
EIF3L	Q9Y262	2716500000	2682100000	2528100000	1732500000	1700000000	1886400000	1451700000	487940000	338640000	164410000	208640000	141310000	624680000	5048600000	5100300000	3461000000	1362700000	901280000	665720000	552630000	546670000	198510000	0	566800000	2340400000	2460300000	2444500000	1582500000	1657400000	1703300000	1082100000	447650000	256120000	512440000	295860000	129410000	341060000	5253300000	6495000000	4156600000	1433500000	706310000	620990000	532190000	393270000	504160000	132690000	346350000
EIF3M	Q7L2H7	1171600000	1353400000	1406700000	1980400000	1863100000	1421500000	1092700000	984020000	603120000	601130000	1941800000	4788200000	3570900000	0	0	4222100000	4749000000	1691500000	1066600000	925820000	339230000	103460000	0	0	716600000	972150000	1140200000	1350300000	1060000000	983510000	795240000	468430000	0	260100000	1207400000	5233100000	2338600000	108390000	190920000	3476200000	3594300000	1308000000	692070000	197360000	195490000	84333000	0	0
EIF4A1	P60842	2592800000	2623400000	2585800000	1712800000	1787600000	1686900000	4996800000	1301400000	931450000	999770000	1128100000	332640000	637400000	0	594350000	16171000000	120950000000	52485000000	10808000000	5247400000	3623600000	2687400000	3462100000	3205300000	1895100000	2559100000	2317000000	2087800000	1693700000	1540600000	1591200000	1438400000	1347000000	1291800000	1081600000	906990000	667390000	0	1105100000	19851000000	127460000000	71493000000	11297000000	4916700000	3396600000	2402200000	2496200000	2932600000
EIF4A2	Q14240	0	14838000	0	0	0	0	127700000	0	0	0	0	0	0	0	0	2243300000	8320500000	1670500000	418370000	102830000	14940000	0	46537000	0	0	0	0	0	0	0	0	0	0	0	0	0	0	0	0	3473300000	11289000000	2944100000	393820000	178020000	0	50318000	0	17834000
EIF4A3	P38919	1345700000	1625000000	1324900000	603590000	633560000	537130000	685680000	506860000	329860000	161210000	138950000	23643000	0	0	0	0	4040200000	16224000000	5559900000	1472000000	649960000	629990000	589500000	613950000	1429400000	1137800000	1118700000	837090000	833400000	680210000	543270000	669390000	451910000	368880000	153780000	236540000	120030000	0	0	72773000	3545400000	16908000000	6839200000	1738300000	727370000	600230000	724620000	536230000
EIF4B	P23588	117360000	0	123640000	0	0	21641000	61404000	213330000	550840000	3793400000	2020900000	1448900000	1284100000	0	74468000	1370200000	2475900000	1621600000	1728600000	1911300000	1518700000	1377200000	1319400000	979720000	0	0	132220000	0	0	0	129120000	347300000	958190000	8932200000	7330800000	2792100000	2423600000	216620000	233620000	1185400000	1879900000	2375200000	2320000000	2950500000	2568600000	1950400000	1443700000	1319500000
EIF4E	P06730	627660000	979620000	784530000	560310000	594180000	637300000	623190000	715510000	681270000	693340000	728590000	758850000	474330000	599730000	776780000	506460000	541290000	582290000	243190000	176910000	216980000	192200000	255120000	200660000	638610000	730590000	822590000	751620000	774520000	672970000	834120000	1035900000	1072600000	644630000	596160000	623650000	523800000	466930000	844140000	694020000	583510000	803700000	170470000	0	258070000	228650000	0	279250000
EIF4E2	O60573	0	0	0	0	0	0	0	0	0	40920000	0	96130000	0	0	0	0	21212000	0	0	0	0	0	0	0	0	0	0	0	0	0	0	0	0	45943000	68621000	0	0	0	0	0	0	0	0	0	0	0	0	0
EIF4EBP1	Q13541	0	0	0	0	0	0	0	0	0	0	0	0	0	0	0	0	0	0	0	0	0	0	0	0	0	0	0	0	0	0	0	0	0	0	0	0	0	0	105880000	0	0	0	0	0	0	0	0	0
EIF4EBP2	Q13542	0	0	0	0	0	0	0	0	0	0	0	0	0	0	0	0	131290000	207220000	33997000	0	0	0	0	0	0	0	0	0	0	0	0	0	0	0	0	0	0	0	0	0	0	193810000	101230000	0	0	0	0	0
EIF4ENIF1	Q9NRA8	0	0	0	0	0	0	0	0	0	0	0	0	0	0	0	0	0	0	0	0	0	0	0	0	0	0	0	0	0	0	0	0	0	0	0	0	0	0	0	0	0	0	0	0	0	0	0	0
EIF4G1	Q04637	4099200000	4606300000	3842600000	3509000000	3020900000	2445900000	1803600000	1820300000	1906900000	1713200000	1426700000	1178600000	954600000	1184400000	275460000	682750000	1091300000	1321000000	1553300000	2216600000	2035700000	3509300000	3647600000	4146000000	3850600000	4398200000	4002600000	3514300000	3562800000	2682400000	2276000000	2111600000	1938700000	1665000000	1997800000	1646300000	1492600000	1167300000	500410000	1027600000	1387700000	1549700000	1544400000	2542200000	3077200000	3289000000	3203900000	3292700000
EIF4G2	P78344	1694900000	1403000000	706940000	642710000	330660000	124220000	132790000	144930000	90958000	56432000	15470000	0	1689900000	2659400000	944530000	423510000	76101000	112360000	218590000	395270000	487820000	425130000	814430000	757170000	1120500000	1074300000	945620000	569410000	301160000	120610000	129440000	0	47071000	37474000	0	50643000	929180000	1397600000	841850000	705080000	495620000	131200000	204890000	334230000	279680000	540610000	541770000	391610000
EIF4G3	O43432	0	0	0	0	0	0	0	0	0	0	0	0	0	0	0	0	0	0	0	0	0	0	0	0	0	0	0	0	0	0	0	0	0	0	0	0	0	0	0	0	0	0	0	0	0	0	0	0
EIF4H	Q15056	0	0	0	0	0	0	0	0	0	0	89671000	249080000	131210000	0	0	71338000	4270670000	18990000000	17449600000	11990000000	7251900000	6841400000	5878100000	5298900000	0	0	0	0	0	0	0	0	0	0	87585000	599180000	234330000	0	0	26354000	2932910000	14546000000	12125110000	9420300000	5916800000	6036800000	4462800000	5392500000
EIF5	P55010	712740000	861000000	609810000	548070000	702900000	507240000	285040000	488690000	375930000	453750000	157090000	196270000	1599900000	4306700000	1451500000	531190000	509660000	464290000	563380000	861950000	820290000	888660000	190200000	142140000	669670000	789450000	488120000	748380000	795340000	552010000	485600000	408940000	482160000	477510000	214070000	204310000	1616400000	4602800000	2052900000	526070000	392080000	369040000	517210000	702780000	561550000	983430000	244730000	418920000
EIF5A	P63241	546760000	336690000	204450000	36449000	0	0	130790000	0	80194000	1504500000	626660000	354890000	436620000	0	251700000	207240000	1089900000	5224300000	25276000000	180290000000	324460000000	229640000000	111350000000	15105000000	382200000	118440000	94930000	83783000	0	0	0	0	62853000	1007600000	581420000	133430000	462620000	0	268200000	558100000	1194300000	12446000000	34589000000	124040000000	186400000000	165810000000	57904000000	24331000000
EIF5A2	Q9GZV4	0	0	0	0	0	0	0	0	0	0	0	0	0	0	0	0	0	0	0	0	0	0	0	0	0	0	0	0	0	0	0	0	0	0	0	0	0	0	0	0	0	0	0	0	0	0	0	0
EIF5B	O60841	1873000000	2162500000	2187800000	1153100000	1198500000	1430300000	1682800000	2196500000	2474500000	2600200000	3053800000	3633900000	2257400000	1690500000	1113500000	618780000	514380000	787550000	721110000	735070000	691660000	444520000	276930000	232520000	2399500000	1970700000	1539900000	1427800000	1481600000	1774400000	1704800000	2378200000	2520100000	2427100000	2701600000	3617800000	3843500000	2682000000	1697700000	1026100000	675950000	836320000	735160000	764050000	715030000	558070000	500220000	416920000
EIF6	P56537	440420000	536130000	511720000	400330000	306080000	212260000	382600000	169120000	95452000	147770000	224790000	104760000	53108000	0	0	660480000	4995000000	6001900000	958000000	576570000	268070000	90211000	100270000	241330000	692500000	552080000	628110000	337030000	210210000	209200000	176770000	199500000	165360000	225330000	216720000	278310000	172520000	0	0	642930000	6317500000	7023100000	1122600000	513980000	301880000	250980000	0	195000000
EIPR1	Q53HC9	0	0	0	0	0	0	0	0	0	0	0	0	0	0	0	540670000	108950000	0	0	0	0	0	0	0	0	0	0	0	0	0	0	0	0	0	0	0	0	0	0	758530000	144190000	0	0	0	0	0	0	0
ELAC1	Q9H777	0	0	0	0	0	0	0	0	0	0	0	0	0	0	0	0	0	0	0	0	0	0	0	0	0	0	0	0	0	0	0	0	0	0	0	0	0	0	0	0	0	0	0	0	0	0	0	0
ELAC2	Q9BQ52	0	0	0	0	0	0	0	42543000	0	10510000	40193000	1466700000	7972200000	1337400000	0	0	0	0	0	0	0	62445000	0	0	0	0	0	0	0	0	0	126940000	0	0	98348000	1509100000	4820000000	2613900000	33081000	0	0	0	0	0	0	0	0	0
ELAVL1	Q15717	1374700000	3259300000	5297700000	4005200000	3998700000	2872500000	2058400000	1925100000	1468500000	1776900000	1624200000	1434600000	879670000	0	0	266110000	264970000	184890000	351520000	863800000	1133600000	1014000000	1000100000	682360000	1509200000	2810900000	4396600000	5139300000	4342900000	3011900000	2216300000	2049000000	1679700000	1868400000	1693900000	1104200000	779100000	0	0	44740000	77099000	194860000	345720000	1010900000	1057500000	941050000	838900000	829470000
ELF1	P32519	0	0	0	0	0	0	0	0	0	0	0	0	0	0	0	0	0	0	0	0	0	0	0	0	0	0	0	0	0	0	0	0	0	0	0	0	0	0	0	0	0	0	0	0	0	0	0	0
ELF2	Q15723	0	0	0	0	0	0	0	0	0	0	0	0	0	0	0	0	0	0	0	0	0	0	0	0	0	0	0	0	0	0	0	0	0	0	0	0	0	0	0	0	0	0	0	0	0	0	0	0
ELFN2	Q5R3F8	0	0	0	0	0	0	0	0	0	0	0	0	0	0	0	0	0	0	0	0	0	0	0	0	0	0	0	0	0	0	0	0	0	0	0	0	0	0	0	0	0	0	0	0	0	0	0	0
ELL	P55199	0	0	0	0	0	0	0	0	0	0	89378000	123290000	0	0	0	0	0	0	0	0	0	0	0	0	0	0	0	0	0	0	0	0	0	0	157560000	370480000	0	0	0	0	0	0	0	0	0	0	0	0
ELMO2	Q96JJ3	0	0	0	0	0	0	0	0	0	0	0	0	0	0	0	0	0	0	0	0	0	0	0	0	0	0	0	0	0	0	0	0	0	0	0	0	0	0	0	0	0	0	0	0	0	0	0	0
ELMO3	Q96BJ8	0	0	0	0	0	0	0	0	0	0	0	0	0	0	0	0	0	0	0	0	0	0	0	0	0	0	0	0	0	0	0	0	0	0	0	0	0	0	0	0	0	0	0	0	0	0	0	0
ELMOD2	Q8IZ81	0	0	0	0	0	0	0	0	0	0	0	0	0	0	0	0	0	0	0	0	0	0	0	0	0	0	0	0	0	0	0	0	0	0	0	0	0	0	0	0	0	0	0	0	0	0	0	0
ELOA	Q14241	0	0	0	0	0	0	0	0	0	0	0	0	0	0	0	0	0	0	0	0	0	0	0	0	0	0	0	0	0	0	0	0	0	0	0	0	0	0	0	0	0	0	0	0	0	0	0	0
ELOB	Q15370	99081000	0	69687000	135410000	0	136530000	302180000	390340000	439710000	529280000	304080000	544020000	314440000	0	0	2837900000	7291100000	3723100000	2883900000	944680000	542250000	543490000	492750000	527500000	0	0	0	147270000	0	0	321780000	141560000	318750000	484420000	568850000	289430000	247530000	0	0	2107700000	5557500000	4130200000	2942500000	1018800000	446690000	444690000	444060000	573100000
ELOC	Q15369	329180000	402870000	240010000	0	0	225140000	364710000	430590000	212110000	447760000	490470000	244910000	980320000	0	0	3085200000	4313700000	1604100000	506780000	366340000	641760000	546730000	0	275770000	266090000	336810000	0	375100000	321390000	268840000	351960000	527740000	692510000	951880000	860130000	567570000	541110000	958480000	908510000	3523900000	5763500000	1825600000	768560000	676030000	618940000	477880000	328650000	0
ELOF1	P60002	0	0	0	0	0	0	0	0	0	0	0	0	0	0	0	0	0	0	0	0	0	0	0	0	0	0	0	0	0	0	0	0	0	0	0	0	0	0	0	0	0	0	0	0	0	0	0	0
ELOVL1	Q9BW60	0	0	0	0	0	0	0	0	0	0	0	0	0	0	0	0	0	0	0	0	0	0	0	0	0	0	0	0	0	0	0	0	0	0	0	0	0	0	0	0	0	0	0	0	0	0	0	0
ELOVL5	Q9NYP7	0	0	0	0	0	0	0	0	0	0	0	0	0	0	0	0	0	0	0	0	0	0	0	0	0	0	0	0	0	0	0	0	0	0	0	0	0	0	0	0	0	0	0	0	0	0	0	0
ELOVL7	A1L3X0	39523000	0	94464000	0	0	0	0	0	0	0	0	0	0	0	0	0	0	0	0	0	0	0	0	0	107050000	147840000	59590000	51771000	0	0	0	0	0	0	0	0	0	0	0	0	0	0	0	0	0	0	0	0
ELP1	O95163	306350000	543780000	375170000	234280000	227770000	312750000	171920000	185900000	410550000	55782000	0	0	0	0	0	0	0	0	0	0	0	0	0	0	247060000	232120000	310170000	237420000	207620000	115840000	84635000	202800000	209620000	33462000	0	0	0	0	0	0	0	0	0	0	0	0	0	0
ELP2	Q6IA86	0	0	0	0	0	0	0	0	74673000	107510000	0	0	320170000	566550000	0	0	0	0	0	0	0	0	0	0	0	0	0	0	0	72766000	0	0	76066000	58290000	0	0	326160000	0	0	0	0	0	0	0	0	0	0	0
ELP3	Q9H9T3	128170000	181860000	102770000	0	0	61777000	0	81967000	47549000	0	0	0	243460000	0	0	0	0	0	0	0	0	0	0	0	131510000	154060000	87472000	0	83950000	37450000	57046000	67855000	46575000	0	0	0	179350000	0	0	0	0	0	0	0	0	0	0	0
ELP4	Q96EB1	0	0	0	0	0	0	0	0	0	0	0	0	0	0	0	0	0	0	35361000	0	0	0	0	0	0	0	0	0	0	0	0	0	0	0	0	0	0	0	0	0	0	79463000	102030000	155670000	0	0	0	0
ELP5	Q8TE02	0	0	0	0	0	0	0	0	0	0	0	0	0	0	0	0	0	0	0	0	0	0	0	0	0	0	0	0	0	0	0	0	0	0	0	0	0	0	0	0	0	0	0	0	0	0	0	0
ELP6	Q0PNE2	0	0	0	0	0	0	0	0	0	0	0	0	0	0	0	0	0	0	0	0	0	0	0	0	0	0	0	0	0	0	0	0	0	0	0	0	0	0	0	0	0	0	0	0	0	0	0	0
EMC1	Q8N766	384470000	627940000	352720000	252730000	0	0	0	0	0	0	0	0	0	0	0	0	0	0	0	0	0	0	0	0	353000000	356390000	298750000	187280000	0	0	0	0	0	0	0	0	0	0	0	0	0	0	0	0	0	0	0	0
EMC10	Q5UCC4	31682000	0	0	0	0	0	0	0	0	0	0	0	0	0	0	0	0	0	0	0	0	0	0	0	0	0	0	0	0	0	0	0	0	0	0	0	0	0	0	0	0	0	0	0	0	0	0	0
EMC2	Q15006	111540000	125420000	86028000	29831000	0	0	0	0	0	0	0	0	0	0	0	0	0	0	0	0	0	0	0	0	110770000	78278000	53112000	0	0	0	0	0	0	0	0	0	0	0	0	0	0	0	0	0	0	0	0	0
EMC3	Q9P0I2	0	31765000	0	0	0	0	0	0	0	0	0	0	0	0	0	0	0	0	0	0	0	0	0	0	80211000	0	0	0	0	0	0	0	0	0	0	0	0	0	0	0	0	0	0	0	0	0	0	0
EMC4	Q5J8M3	0	0	0	0	0	0	0	0	0	0	0	0	0	0	0	0	0	0	0	0	0	0	0	0	0	0	0	0	0	0	0	0	0	0	0	0	0	0	0	0	0	0	0	0	0	0	0	0
EMC6	Q9BV81	37775000	43969000	0	0	0	0	0	0	0	0	0	0	0	0	0	0	0	0	0	0	0	0	0	0	0	0	0	0	0	0	0	0	0	0	0	0	0	0	0	0	0	0	0	0	0	0	0	0
EMC7	Q9NPA0	168530000	135230000	97391000	40049000	0	0	0	0	0	0	0	0	0	0	0	0	0	0	0	0	0	0	0	0	107440000	129800000	91627000	0	0	0	0	0	0	0	0	0	0	0	0	0	0	0	0	0	0	0	0	0
EMC8	O43402	148030000	135630000	0	0	0	0	0	0	0	0	0	0	0	0	0	0	0	0	0	786810000	455820000	0	0	0	81753000	116990000	0	0	0	0	0	0	0	0	0	0	0	0	0	0	0	0	90544000	475870000	82538000	0	0	0
EMC9	Q9Y3B6	0	0	0	0	0	0	0	0	0	0	0	0	0	0	0	0	0	0	0	0	0	0	0	0	0	0	0	0	0	0	0	0	0	0	0	0	0	0	0	0	0	0	0	0	0	0	0	0
EMD	P50402	320600000	339190000	197650000	201530000	181820000	191700000	242170000	0	0	0	0	0	0	0	0	0	79386000	134020000	204140000	346600000	719040000	1196800000	721600000	424510000	352890000	277490000	245330000	266090000	180440000	0	0	0	0	0	0	0	0	0	0	0	0	150310000	164490000	311730000	640360000	842990000	536300000	514320000
EMG1	Q92979	275680000	332730000	302680000	244710000	171860000	247810000	214190000	208680000	152690000	164130000	201550000	272800000	161570000	0	0	0	113950000	176600000	569840000	1952600000	1616000000	1850500000	1757700000	1952800000	244660000	258690000	353410000	330610000	216040000	167480000	178370000	211630000	216430000	201280000	0	144430000	128980000	0	0	0	104830000	250180000	581790000	1981600000	2207300000	2656200000	2851900000	2739600000
EML2	O95834	0	0	0	0	0	0	0	0	0	0	0	0	0	0	479280000	1253400000	207570000	0	0	0	0	0	0	0	0	0	0	0	0	0	0	0	0	0	0	0	0	0	265650000	1202300000	74316000	0	0	0	0	0	0	0
EML3	Q32P44	50056000	0	63439000	42829000	0	0	0	0	0	0	0	0	0	0	0	0	0	0	0	0	0	0	0	0	0	0	0	0	0	48317000	0	0	55811000	0	0	0	0	0	0	0	0	0	0	0	0	0	0	0
EML4	Q9HC35	180300000	381590000	279410000	212280000	193850000	227490000	293340000	278760000	234890000	289760000	239120000	206060000	0	0	0	0	0	0	0	0	0	0	0	0	207900000	158630000	243510000	176580000	199990000	210760000	232950000	219970000	246430000	225750000	0	0	0	0	0	0	0	0	0	0	0	0	0	0
EMSY	Q7Z589	0	0	0	0	0	0	0	0	0	0	0	0	0	0	0	0	0	0	0	0	0	0	0	0	0	0	0	0	0	0	0	0	0	0	0	0	0	0	0	0	0	0	0	0	0	0	0	0
ENAH	Q8N8S7	0	0	0	0	44896000	0	0	0	73789000	41281000	0	183750000	54332000	0	0	198340000	109600000	0	0	80573000	0	178510000	0	0	0	0	0	0	0	30662000	30165000	142610000	105190000	96315000	170250000	0	45182000	0	0	47137000	0	57882000	87102000	135220000	121460000	155580000	0	0
ENDOD1	O94919	0	0	0	0	0	0	0	0	0	0	0	0	0	0	0	0	0	0	0	0	0	0	0	0	0	0	0	0	0	0	0	0	0	0	0	0	0	0	0	0	0	0	0	0	0	0	0	0
ENDOG	Q14249	0	0	0	0	0	0	0	0	0	0	0	0	0	0	0	0	0	140180000	247260000	0	0	0	0	0	0	0	0	0	0	0	0	0	0	0	0	0	0	0	0	0	0	129670000	0	0	0	0	0	0
ENGASE	Q8NFI3	0	0	0	0	0	0	0	0	0	0	0	0	0	0	0	0	0	0	0	0	0	0	0	0	0	0	0	0	0	0	0	0	0	0	0	0	0	0	0	0	0	0	0	0	0	0	0	0
ENO1	P06733	162990000	79280000	80982000	165430000	133000000	80887000	7744600000	114180000	0	53763000	4949500	32237000	22360000	66685000	17753000000	444390000000	453460000000	142630000000	52037000000	15673000000	12289000000	7623700000	6692400000	5812500000	335160000	60301000	50858000	84139000	138790000	49615000	14824000	0	0	18188000	7342100	8957400	86152000	276690000	17327000000	385900000000	379180000000	129310000000	40060000000	19251000000	11504000000	6404600000	7975200000	6349900000
ENO2	P09104	0	0	0	0	0	0	0	0	0	0	0	0	0	0	5240500000	3877900000	570600000	0	427270000	0	0	0	0	0	0	0	0	0	0	0	0	0	0	0	0	0	0	0	4370500000	3477300000	865430000	317910000	249530000	0	0	0	0	0
ENO3	P13929	0	0	0	0	0	0	0	0	0	0	0	0	0	0	0	5200500000	5323700000	2573200000	5269600000	4887400000	2644800000	0	0	0	0	0	0	0	0	0	0	0	0	0	0	0	0	0	0	3062400000	7175400000	5090900000	4350400000	2668100000	5963600000	5456200000	0	3254300000
ENOPH1	Q9UHY7	0	0	0	0	0	0	1391200000	0	0	0	0	0	0	0	0	938380000	16840000000	9528300000	1244000000	207070000	0	0	0	0	0	0	0	0	0	0	0	0	0	0	0	0	0	0	0	917820000	16146000000	7721900000	1116100000	217760000	0	0	0	0
ENOSF1	Q7L5Y1	0	0	0	0	0	0	0	0	0	0	0	0	0	0	0	0	0	0	0	0	0	0	0	0	0	0	0	0	0	0	0	0	0	0	0	0	0	0	0	99728000	0	0	0	0	0	0	0	0
ENPP4	Q9Y6X5	0	0	0	0	0	0	0	0	0	0	0	0	0	0	0	0	0	0	0	0	0	0	0	0	0	0	0	0	0	0	0	0	0	0	0	0	0	0	0	0	0	0	0	0	0	0	0	0
ENSA	O43768	0	0	0	0	0	0	0	0	0	0	0	0	0	0	0	74640000	1099000000	1154000000	468620000	622900000	351760000	576250000	0	0	0	0	0	0	0	0	0	0	0	0	0	0	0	0	0	0	1233000000	1660900000	530470000	1197000000	495230000	482510000	309770000	0
ENTPD5	O75356	0	0	0	0	0	0	0	0	0	0	0	0	0	0	0	0	0	0	0	0	0	0	0	0	0	0	0	0	0	0	0	0	0	0	0	0	0	0	0	0	0	0	0	0	0	0	0	0
ENY2	Q9NPA8	0	0	345720000	0	0	0	0	0	1201200000	777330000	0	0	548380000	0	0	0	132000000	384840000	225110000	0	0	0	459990000	0	314690000	0	503910000	0	0	0	0	0	586540000	772160000	0	0	293970000	294540000	0	189160000	285760000	319350000	0	0	0	0	0	0
EOGT	Q5NDL2	0	0	0	0	0	0	0	0	0	0	0	0	0	0	0	268810000	441690000	0	0	0	0	0	0	0	0	0	0	0	0	0	0	0	0	0	0	0	0	0	0	232920000	411120000	0	0	0	0	0	0	0
EP300	Q09472	0	0	0	0	0	0	0	0	0	0	0	0	0	0	0	0	0	0	0	0	0	0	0	0	0	0	0	0	0	0	0	0	0	0	0	0	0	0	0	0	0	0	0	0	0	0	0	0
EP400	Q96L91	0	0	0	0	0	0	0	0	0	0	55618000	0	0	0	0	0	0	0	0	0	0	0	0	0	0	0	0	0	0	0	0	0	0	0	0	0	0	0	0	0	0	0	0	0	0	0	0	0
EPB41	P11171	0	0	0	0	0	0	0	0	0	0	0	32450000	10733000	0	0	0	0	0	0	0	0	0	0	0	0	0	0	0	0	0	0	0	0	0	0	0	0	0	0	0	0	0	0	0	0	0	0	0
EPB41L1	Q9H4G0	0	0	0	0	0	0	0	0	0	0	0	0	0	0	0	0	0	0	0	0	0	0	0	0	0	0	0	0	0	0	0	0	0	0	0	0	0	0	0	0	0	0	0	0	0	0	0	0
EPB41L2	O43491	416230000	482190000	427220000	423020000	580950000	555170000	1083600000	536410000	813700000	570620000	233010000	404450000	380110000	0	179510000	90181000	101160000	375010000	219720000	257960000	0	494660000	603280000	0	665690000	541430000	412290000	620990000	952050000	1116900000	1296820000	2028420000	1473100000	878650000	371040000	618220000	404820000	0	95001000	86339000	0	291440000	262510000	0	0	638640000	0	160120000
EPCAM	P16422	1885900000	1465200000	836540000	434660000	374990000	390720000	262490000	295270000	169870000	253250000	162210000	182260000	0	0	0	0	85922000	0	0	0	0	0	151630000	593550000	2378700000	1321400000	749020000	503190000	446740000	234500000	275780000	178340000	207810000	145350000	0	122060000	0	0	0	0	120320000	243130000	0	0	0	0	0	299740000
EPHA2	P29317	359910000	287620000	146130000	102710000	0	0	0	0	0	0	0	0	0	0	0	0	0	0	0	0	0	0	0	0	367570000	231660000	122470000	0	0	0	0	0	0	0	0	0	0	0	0	0	0	0	0	0	0	0	0	0
EPHB2	P29323	0	0	0	0	0	0	0	0	0	0	0	0	0	0	0	0	0	0	0	0	0	0	0	0	0	0	0	0	0	0	0	0	0	0	0	0	0	0	0	0	0	0	0	0	0	0	0	0
EPHB4	P54760	0	0	0	0	0	0	0	0	0	0	0	0	0	0	0	0	0	0	0	0	0	0	0	0	0	0	0	0	0	0	0	0	0	0	0	0	0	0	0	0	0	0	0	0	0	0	0	0
EPHX1	P07099	0	88758000	376880000	0	0	0	0	0	0	0	0	0	0	0	0	0	0	0	0	0	0	0	0	0	202590000	208320000	253740000	278140000	0	0	0	0	0	0	0	0	0	0	0	0	0	0	0	0	0	0	0	0
EPHX2	P34913	0	0	0	0	0	0	0	0	0	0	0	0	0	0	0	0	0	0	367890000	1060400000	0	0	0	0	0	0	0	0	0	0	0	0	0	0	0	0	0	0	0	0	0	0	689820000	153170000	0	0	0	0
EPM2AIP1	Q7L775	0	0	0	0	0	0	0	0	0	0	0	0	0	0	0	0	0	0	0	0	0	0	0	0	0	0	0	0	0	0	0	0	0	0	0	0	0	0	0	0	0	0	0	0	0	0	0	0
EPN1	Q9Y6I3	0	0	0	0	0	0	0	0	0	246110000	520330000	80083000	0	0	0	0	80539000	0	0	116140000	339060000	0	0	0	0	0	0	0	0	0	0	0	0	254170000	231470000	0	0	0	0	0	108270000	124030000	0	116100000	251730000	0	0	0
EPN2	O95208	0	0	0	0	0	0	0	0	0	25849000	0	0	0	0	0	0	0	0	0	0	117280000	0	0	0	0	0	0	0	0	0	0	0	0	0	0	0	0	0	0	0	0	0	0	53872000	77516000	0	0	0
EPPK1	P58107	91514000	87926000	0	0	0	0	0	0	0	0	0	0	0	0	0	0	0	0	0	0	0	0	0	0	0	0	0	0	0	0	0	0	0	0	0	0	0	0	0	0	0	0	0	0	0	0	0	0
EPRS1	P07814	4718900000	5157100000	5600700000	4549200000	4893300000	4974900000	5155900000	4165100000	3755700000	3680300000	4189500000	2875900000	1529700000	0	772990000	1385600000	1131800000	1342700000	1169300000	1732200000	1214300000	1290300000	845630000	1012300000	4567600000	5609300000	5200100000	5447100000	4999300000	6045800000	5132900000	4518900000	4280500000	4785300000	2978400000	2274200000	1341800000	1180400000	1901400000	1250700000	1385600000	1386500000	1338900000	1809700000	1476300000	839010000	1144500000	1134800000
EPS15	P42566	0	0	0	105180000	103950000	42852000	0	154200000	363950000	94750000	162010000	163820000	293270000	0	0	0	0	0	63286000	201050000	242740000	0	0	0	0	0	0	0	0	145760000	149590000	224710000	168950000	189810000	317510000	126450000	347730000	0	0	0	0	0	122380000	122560000	0	0	0	0
EPS15L1	Q9UBC2	0	0	0	0	0	0	70088000	163730000	389250000	383190000	368240000	347730000	243610000	0	0	0	79993000	0	272150000	255520000	0	0	0	0	0	0	0	0	33734000	104670000	105740000	234270000	316600000	306560000	380200000	368920000	83583000	100620000	0	0	118340000	130290000	0	145780000	165450000	0	0	0
EPS8	Q12929	36393000	40043000	0	0	0	0	0	0	0	0	0	0	0	0	0	0	0	0	0	0	0	0	0	0	182060000	49466000	0	0	0	0	0	0	0	0	0	141480000	0	0	0	0	0	0	0	0	0	0	0	0
EPS8L2	Q9H6S3	134220000	228390000	56477000	0	0	0	0	0	0	0	0	0	271010000	382710000	0	0	64250000	50385000	59891000	0	0	0	0	0	179730000	115660000	76056000	0	0	0	0	0	0	0	0	0	292060000	105960000	0	36338000	42293000	155210000	69987000	0	0	0	110560000	0
ERAL1	O75616	84681000	88458000	126590000	183820000	0	0	0	0	0	0	0	0	0	0	0	0	0	0	0	0	0	0	0	0	68722000	145970000	117810000	168210000	0	0	0	0	0	0	0	0	0	0	0	0	0	0	0	0	0	0	0	0
ERAP1	Q9NZ08	0	0	0	0	0	0	0	0	0	0	0	0	0	0	0	0	0	0	0	0	0	0	0	0	0	0	0	0	0	0	0	0	0	0	0	0	0	0	0	0	0	0	0	0	0	0	0	0
ERBIN	Q96RT1	302990000	283380000	0	0	0	0	0	0	56212000	35831000	0	0	0	0	0	0	0	0	0	0	175930000	188700000	0	0	223460000	242980000	0	0	0	0	0	0	68042000	100560000	0	0	0	0	0	0	0	0	0	0	125010000	138590000	0	0
ERC1	Q8IUD2	0	0	0	404160000	310410000	462250000	1368300000	4201500000	861220000	1403100000	1378900000	312980000	82086000	0	0	219930000	0	200690000	66768000	0	0	0	0	0	0	0	0	271600000	585510000	517710000	768060000	901650000	941220000	1104000000	569900000	533820000	141590000	106890000	50907000	0	0	0	0	0	0	0	0	0
ERC2	O15083	0	0	0	0	0	0	0	0	0	0	0	0	0	0	0	0	0	0	0	0	0	0	0	0	0	0	0	0	0	0	53554000	0	0	0	0	0	0	0	0	0	0	0	0	0	0	0	0	0
ERCC1	P07992	0	0	0	0	0	0	0	0	0	0	0	0	0	0	0	0	0	0	0	0	0	0	0	0	0	0	0	0	0	0	0	0	0	0	0	0	0	0	0	0	0	0	0	0	0	0	0	0
ERCC2	P18074	148410000	80724000	0	148870000	0	0	0	0	0	0	0	0	0	0	0	0	0	0	0	0	0	0	0	0	0	98607000	0	0	0	0	0	0	0	0	0	0	0	0	0	0	0	0	0	0	0	0	0	0
ERCC3	P19447	0	0	0	0	0	0	0	0	0	0	0	0	0	0	0	0	0	0	0	0	0	0	0	0	0	0	0	0	0	0	0	0	0	0	0	0	0	0	0	0	0	0	0	0	0	0	0	0
ERCC4	Q92889	0	0	0	0	0	0	0	0	0	0	0	0	0	0	0	0	0	0	0	0	74889000	0	0	0	0	0	0	0	0	0	0	0	0	0	0	0	0	0	0	0	0	0	0	0	87182000	0	0	0
ERCC5	P28715	0	0	0	0	0	0	0	0	0	0	0	0	0	0	0	0	0	0	0	0	0	0	0	0	0	0	0	0	0	0	0	0	0	0	0	0	0	0	0	0	0	0	0	0	0	0	0	0
ERCC6	Q03468	0	0	0	0	0	0	0	0	0	0	0	0	0	0	0	0	0	0	0	0	0	0	0	0	0	0	0	0	0	0	0	0	0	0	0	0	0	0	0	0	0	0	0	0	0	0	0	0
ERCC6L	Q2NKX8	77663000	72173000	0	0	0	0	0	0	202000000	224160000	0	0	0	0	0	0	0	0	0	214640000	126630000	0	0	0	0	37528000	0	0	0	0	0	18953000	201190000	229050000	59923000	0	0	0	0	0	0	0	0	152660000	0	0	0	0
ERCC8	Q13216	0	0	0	0	0	0	0	0	0	0	0	0	0	0	0	0	0	0	0	0	0	0	0	0	0	0	0	0	0	0	0	0	0	0	0	0	0	0	0	0	0	0	0	0	0	0	0	0
ERF	P50548	0	0	0	0	0	0	0	0	0	0	0	0	0	0	0	0	0	0	0	0	0	0	0	0	0	0	0	0	0	0	0	0	0	0	0	0	0	0	0	0	0	0	0	0	0	0	0	0
ERGIC1	Q969X5	156960000	93476000	128720000	74975000	0	0	0	0	0	0	0	0	0	0	0	0	0	0	0	0	0	0	0	0	142110000	128430000	100280000	83355000	0	0	0	0	0	0	0	0	0	0	0	0	0	0	0	0	0	0	0	0
ERGIC2	Q96RQ1	0	42014000	38856000	0	0	0	0	0	0	0	0	0	0	0	0	0	0	0	0	0	0	0	0	0	0	0	0	0	0	0	0	0	0	0	0	0	0	0	0	0	0	0	0	0	0	0	0	0
ERGIC3	Q9Y282	115680000	209270000	147240000	135410000	0	0	0	0	0	0	0	0	0	0	0	0	0	0	0	0	0	0	0	0	127470000	171880000	185550000	140750000	0	0	0	0	0	0	0	0	0	0	0	0	0	0	0	0	0	0	0	0
ERH	P84090	821850000	1308900000	1089300000	604950000	459870000	499790000	959900000	734250000	1065900000	1045700000	704570000	754000000	1207900000	1254500000	677870000	1041400000	1328200000	4107200000	8238100000	5049200000	2153400000	2426900000	3390300000	3209900000	1451400000	1517300000	1560800000	797550000	745510000	693780000	690770000	0	761810000	973280000	1046200000	1262700000	1631500000	1542100000	761770000	1390300000	2003100000	3972400000	8977100000	5949900000	3372300000	3499400000	4016600000	3328300000
ERI1	Q8IV48	73807000	88677000	186330000	146210000	51026000	0	0	0	0	0	0	0	0	0	0	0	0	0	0	0	0	0	0	0	0	72434000	163460000	154950000	0	0	0	0	0	46483000	0	0	0	0	0	0	0	0	0	0	0	0	0	0
ERI3	O43414	0	0	0	0	0	0	0	0	0	0	0	0	0	0	0	0	0	0	0	0	0	233060000	504610000	323390000	0	0	0	0	0	0	0	0	0	0	0	0	0	0	0	0	0	0	0	0	0	299400000	543080000	314970000
ERICH1	Q86X53	0	0	0	0	0	0	0	0	0	0	0	0	0	0	0	0	0	0	0	0	0	0	0	0	0	0	0	0	0	0	0	0	0	0	0	0	0	0	0	0	0	0	0	0	0	0	0	0
ERICH5	Q6P6B1	0	0	0	0	0	0	0	0	0	26383000	0	0	0	0	0	0	0	0	0	0	0	0	0	0	0	0	0	0	0	0	0	0	0	0	0	0	0	0	0	0	0	0	0	0	0	0	0	0
ERLIN1	O75477	782200000	802690000	604350000	303720000	208710000	76167000	122340000	0	0	151240000	0	0	0	0	0	0	0	0	0	143390000	217900000	208710000	272320000	211210000	483640000	745880000	405890000	259920000	208570000	47761000	112170000	0	0	0	0	0	0	0	0	0	0	0	0	124850000	150830000	212000000	132690000	256600000
ERLIN2	O94905	304450000	287670000	208430000	182190000	128620000	0	0	0	0	0	0	0	0	0	0	0	0	110670000	0	0	0	0	0	0	154260000	328000000	327410000	125370000	107940000	212890000	0	0	0	0	0	0	0	0	0	0	0	0	0	0	0	0	0	0
ERMP1	Q7Z2K6	0	0	0	0	0	0	0	0	0	0	0	0	0	0	0	0	0	0	0	0	0	0	0	0	69854000	0	0	0	0	0	0	0	0	0	0	0	0	0	0	0	0	0	0	0	0	0	0	0
ERO1A	Q96HE7	0	0	0	0	0	0	0	0	0	0	1429500000	13294000000	4190500000	0	0	1739600000	680590000	47365000	0	0	0	0	0	0	0	0	0	0	0	0	0	0	0	0	1350100000	15399000000	4237600000	0	235520000	1763600000	1015100000	10425000	10708000	0	0	0	0	0
ERO1B	Q86YB8	0	0	0	0	0	0	0	0	0	0	0	0	0	0	0	0	0	0	0	0	0	0	0	0	0	0	0	0	0	0	0	0	0	0	0	0	0	0	0	0	0	0	0	0	0	0	0	0
ERP29	P30040	0	0	0	0	0	0	1855200000	0	0	0	0	0	0	0	0	1012900000	11654000000	11180000000	11869000000	4198300000	1066000000	664880000	256020000	240870000	0	0	0	0	0	0	0	0	0	0	0	0	0	0	0	1001600000	13051000000	17213000000	17882000000	5416300000	1317800000	889760000	494260000	296210000
ERP44	Q9BS26	0	106080000	62393000	0	0	0	0	0	0	26628000	127840000	251800000	1154000000	0	113270000	386490000	206670000	0	0	0	0	0	0	0	0	157350000	129950000	0	0	0	0	0	0	32481000	328010000	706280000	1935400000	0	0	169970000	102970000	0	0	0	0	0	0	0
ERRFI1	Q9UJM3	0	0	0	0	0	0	0	0	0	77988000	783640000	934710000	740260000	0	0	0	0	0	75855000	36522000	56587000	121820000	194350000	209390000	0	0	0	0	0	0	0	0	0	0	356830000	815550000	776750000	48654000	0	0	0	61579000	52021000	83588000	54833000	172260000	330100000	0
ERVMER34-1	Q9H9K5	0	0	0	0	0	0	0	0	0	0	0	0	0	0	0	0	0	0	0	0	0	0	0	0	0	0	0	0	0	0	0	0	0	0	0	0	0	0	0	0	0	0	0	0	0	0	0	0
ESCO2	Q56NI9	0	0	0	0	0	0	0	0	0	0	0	0	0	0	0	0	0	0	0	0	0	0	0	0	0	0	0	0	0	0	0	0	0	0	0	0	0	0	0	0	0	0	0	0	0	0	0	0
ESD	P10768	0	0	0	0	0	0	127870000	0	0	0	0	0	0	0	0	8256800000	13644000000	2345000000	243740000	150850000	0	0	0	0	0	0	0	0	0	0	0	0	0	0	0	0	0	0	0	10581000000	16433000000	3207900000	0	181140000	0	0	0	35243000
ESF1	Q9H501	130420000	169550000	94554000	0	0	0	0	0	126890000	165680000	104390000	0	0	0	0	0	0	0	0	0	0	0	0	0	176660000	119700000	134450000	0	0	0	0	0	312140000	304380000	237080000	0	0	0	0	0	0	0	0	0	0	0	0	0
ESPN	B1AK53	0	0	0	0	0	0	0	0	0	0	0	0	0	0	0	0	0	0	0	0	0	0	0	0	0	0	0	0	0	0	0	0	0	0	0	0	0	0	0	0	0	0	0	0	0	0	0	0
ESRP1	Q6NXG1	0	0	79864000	0	0	0	0	0	0	0	0	0	0	0	0	0	0	0	0	0	0	0	0	0	0	0	0	0	0	0	0	0	0	0	0	0	0	0	0	0	0	0	0	0	0	0	0	0
ESRP2	Q9H6T0	0	0	0	0	0	0	0	0	0	0	0	0	0	0	0	0	0	0	0	0	0	0	0	0	0	0	0	0	0	0	0	0	0	0	0	0	0	0	0	0	0	0	0	0	0	0	0	0
ESRRA	P11474	0	0	0	0	0	0	0	0	0	0	0	0	0	0	0	0	0	0	0	0	0	0	0	0	0	0	0	0	0	0	0	0	0	0	0	0	0	0	0	0	0	0	0	0	0	0	0	0
ESS2	Q96DF8	0	0	0	0	0	0	0	0	0	0	0	0	0	0	0	0	0	0	0	0	0	0	0	0	0	0	0	0	0	0	0	0	0	0	0	0	0	0	0	0	0	0	0	0	0	0	0	0
ESYT1	Q9BSJ8	806610000	804180000	558570000	615190000	240520000	307540000	185210000	121830000	0	61973000	0	0	0	0	0	0	0	0	0	0	130760000	104940000	0	0	682740000	680890000	442690000	521390000	353160000	244710000	65383000	144590000	0	75533000	0	0	0	0	0	0	0	0	0	0	106710000	64941000	0	0
ESYT2	A0FGR8	384690000	521650000	263570000	195540000	151030000	0	0	0	0	0	0	0	0	0	0	0	0	0	0	67646000	185810000	0	0	0	332140000	321310000	283730000	168290000	203510000	0	0	0	0	0	0	0	0	0	0	0	0	0	0	27344000	67714000	0	0	0
ETF1	P62495	976030000	857380000	856780000	697380000	255710000	265710000	487880000	194250000	84225000	315770000	99224000	0	23881000	0	0	25956000	52964000	82134000	513740000	856050000	3136500000	14226000000	28892000000	21131000000	574440000	545570000	606060000	438330000	314370000	373570000	105380000	125100000	0	116040000	134580000	7371500	0	0	0	29013000	124060000	326160000	400050000	1307400000	4375100000	22369000000	33236000000	25127000000
ETFA	P13804	0	0	0	102170000	0	0	253890000	0	0	0	0	0	0	973460000	588450000	1540100000	12290000000	7023400000	1674600000	828840000	13202000	0	0	0	0	0	0	0	0	0	0	0	0	61726000	0	45419000	26831000	863760000	814580000	1518100000	10976000000	6443300000	1842700000	988230000	298180000	0	0	0
ETFB	P38117	0	0	0	0	0	0	209690000	0	0	0	0	0	5907300	504580000	250060000	2017700000	14299000000	4861500000	545980000	148380000	137610000	22174000	35550000	15707000	0	0	0	0	0	0	0	0	0	0	0	0	0	552980000	766540000	1568000000	8777000000	7281300000	666270000	391520000	266660000	142070000	72058000	54522000
ETFDH	Q16134	0	46574000	0	0	0	0	0	0	0	0	0	0	0	0	0	0	0	0	0	0	0	0	0	0	0	0	0	0	0	0	0	0	0	0	0	0	0	0	0	0	0	0	0	0	0	0	0	0
ETHE1	O95571	0	0	0	0	0	0	0	0	0	0	0	0	0	0	0	0	1624400000	2173000000	2320500000	1663400000	402380000	109830000	0	0	0	0	0	0	0	0	0	0	0	0	0	0	0	0	0	0	1350500000	2225800000	2030600000	1885100000	185130000	173450000	0	0
ETNK1	Q9HBU6	0	0	0	0	0	0	0	0	0	0	0	0	0	0	0	0	1542400000	1660400000	280580000	0	0	0	0	0	0	0	0	0	0	0	0	0	0	0	0	0	0	0	0	0	1352200000	1297500000	142010000	0	0	0	0	0
ETNK2	Q9NVF9	0	0	0	0	0	0	0	0	0	0	0	0	0	0	0	0	0	0	0	0	0	0	0	0	0	0	0	0	0	0	0	0	0	0	0	0	0	0	0	0	0	0	0	0	0	0	0	0
ETV3	P41162	0	0	0	0	0	0	0	0	0	0	0	0	0	0	0	0	0	0	0	0	0	0	0	0	0	0	0	0	0	0	0	0	0	0	0	0	0	0	0	0	0	0	0	0	0	0	0	0
EVPL	Q92817	0	0	0	0	0	0	0	0	0	0	0	0	0	0	0	0	0	0	0	0	0	0	0	0	0	0	0	0	0	0	0	0	0	0	0	0	0	0	0	0	0	0	0	0	0	0	0	0
EWSR1	Q01844	0	142890000	119380000	70773000	0	0	0	0	0	0	0	0	0	0	0	0	0	0	62284000	81320000	146270000	0	197090000	115960000	111770000	222580000	140160000	0	0	0	0	0	0	0	0	0	0	0	0	0	0	0	73668000	96888000	229540000	0	184230000	147020000
EXD2	Q9NVH0	0	0	0	0	0	0	0	0	0	0	0	0	0	0	0	0	0	0	0	0	0	0	0	0	0	0	0	0	0	0	0	0	0	0	0	0	0	0	0	0	0	0	0	0	0	0	0	0
EXO1	Q9UQ84	0	0	0	0	0	0	0	0	0	0	0	0	0	0	0	0	0	0	0	0	0	0	0	0	0	0	0	0	0	0	0	0	0	0	0	0	0	0	0	0	0	0	0	0	0	0	0	0
EXOC1	Q9NV70	0	0	0	0	0	0	0	0	0	0	0	0	0	0	0	0	0	0	0	0	0	0	0	0	0	0	0	0	0	0	0	0	0	0	0	0	0	0	0	0	0	0	0	0	0	0	0	0
EXOC2	Q96KP1	182600000	207540000	173220000	0	0	0	0	0	0	0	0	0	0	0	0	0	0	0	0	0	0	0	0	0	56623000	107420000	101540000	0	0	0	0	0	0	0	0	0	0	0	0	0	0	0	0	0	0	0	0	0
EXOC3	O60645	0	77421000	0	0	0	0	0	0	0	0	0	0	0	0	0	0	0	0	0	0	0	0	0	0	0	115470000	0	0	0	0	0	0	0	0	0	0	0	0	0	0	0	0	0	0	0	0	0	0
EXOC4	Q96A65	108630000	80901000	116020000	0	0	0	0	0	0	0	0	0	0	0	0	0	0	0	0	0	0	0	0	0	158910000	136510000	83359000	0	0	0	0	0	0	0	0	0	0	0	0	0	0	0	0	0	0	0	0	0
EXOC5	O00471	34543000	80193000	0	44823000	0	0	0	0	0	0	0	0	0	0	0	0	0	0	0	0	0	0	0	0	59640000	59075000	0	66304000	0	0	0	0	0	0	0	0	0	0	0	0	0	0	0	0	0	0	0	0
EXOC6	Q8TAG9	0	0	0	0	0	0	0	0	0	0	0	0	0	0	0	0	0	0	0	0	0	0	0	0	0	0	0	0	0	0	0	0	0	0	0	0	0	0	0	0	0	0	0	0	0	0	0	0
EXOC6B	Q9Y2D4	79755000	65056000	82600000	0	0	0	0	0	0	0	0	0	0	0	0	0	0	0	0	0	0	0	0	0	0	0	27538000	0	0	0	0	0	0	0	0	0	0	0	0	0	0	0	0	0	0	0	0	0
EXOC7	Q9UPT5	0	274450000	0	0	0	0	0	0	0	0	0	94653000	311370000	0	0	0	0	0	0	0	0	0	0	0	0	223940000	0	458840000	0	0	0	0	0	0	0	0	123230000	0	0	0	0	0	0	0	0	0	0	0
EXOC8	Q8IYI6	32915000	0	0	0	0	0	0	0	0	0	0	0	0	0	0	0	0	0	0	0	0	0	0	0	0	0	0	0	0	0	0	0	0	0	0	0	0	0	0	0	0	0	0	0	0	0	0	0
EXOSC1	Q9Y3B2	142140000	204130000	192780000	0	0	0	0	363790000	175860000	160450000	58246000	0	0	0	0	0	0	0	0	400340000	1459700000	2081700000	2206500000	1166600000	188210000	249660000	164180000	0	0	298090000	53556000	103680000	135760000	0	0	0	0	0	0	0	0	0	0	463710000	1581800000	1691400000	1758300000	1522500000
EXOSC10	Q01780	621000000	713920000	371800000	142350000	0	0	0	0	0	0	0	0	0	0	0	0	0	0	0	0	0	0	0	0	807110000	506530000	469830000	168440000	68360000	0	0	0	0	0	0	0	0	0	0	0	0	0	0	0	0	0	0	0
EXOSC2	Q13868	61045000	140950000	119200000	0	0	32276000	74515000	160440000	433630000	767300000	717820000	1554800000	1949900000	1333000000	1241500000	113040000	0	0	0	0	0	0	0	0	119670000	0	110860000	0	0	0	0	79744000	302220000	628280000	619850000	1080900000	1174000000	1592100000	1124800000	0	0	0	0	0	0	0	0	0
EXOSC3	Q9NQT5	163960000	188990000	177620000	167390000	90210000	0	140260000	0	337490000	241840000	0	0	0	0	0	0	0	0	162210000	0	0	0	0	0	194340000	197320000	185200000	86099000	489620000	80290000	85742000	152840000	135270000	120990000	109970000	0	0	0	0	0	0	0	0	0	0	0	0	0
EXOSC4	Q9NPD3	290850000	0	0	0	76748000	16050000	94652000	159490000	199810000	516220000	685870000	402090000	352730000	0	593020000	0	0	0	0	0	0	0	0	0	290830000	0	105350000	0	67200000	0	87115000	0	223360000	300080000	263590000	247660000	338060000	0	201670000	0	0	0	0	0	0	0	0	0
EXOSC5	Q9NQT4	35441000	152520000	70704000	0	0	0	0	56182000	252000000	97783000	0	0	0	0	0	0	0	0	2581200000	2768400000	873270000	89358000	0	0	63686000	130070000	0	0	0	0	0	0	173430000	46982000	0	0	0	0	0	0	0	0	3921200000	3545400000	860880000	137100000	0	0
EXOSC6	Q5RKV6	48610000	76167000	90118000	0	50361000	0	102750000	109630000	111980000	196910000	0	510520000	417380000	0	0	0	0	0	0	0	0	0	0	0	0	48785000	0	85681000	0	0	0	85680000	165110000	124780000	125280000	415860000	254240000	0	0	0	0	0	0	0	0	0	0	0
EXOSC7	Q15024	0	0	0	0	0	0	118540000	195150000	390640000	376130000	448590000	873900000	931370000	270790000	211420000	0	0	0	0	0	0	0	0	0	119020000	124660000	138800000	70354000	0	106800000	112450000	185530000	488890000	341970000	315540000	688930000	847310000	360570000	271650000	31942000	0	0	0	0	0	0	0	0
EXOSC8	Q96B26	102960000	84871000	66877000	0	0	47396000	252980000	127550000	306150000	362760000	312780000	933150000	987190000	0	0	91047000	320820000	1027600000	253250000	57343000	0	0	0	0	94445000	144710000	75036000	68568000	0	53296000	102680000	146150000	417220000	523360000	446560000	1034700000	1079900000	0	0	204320000	542490000	919820000	375470000	59684000	0	0	0	0
EXOSC9	Q06265	281450000	379550000	248160000	220780000	247920000	292310000	257900000	276410000	640890000	1424000000	747490000	485670000	0	0	0	0	0	0	0	0	0	0	0	0	290200000	315100000	258810000	290880000	234560000	219860000	226900000	257260000	438760000	623930000	491720000	232420000	0	0	0	0	0	0	0	0	0	0	0	0
EXT2	Q93063	0	0	0	0	0	0	0	0	0	0	0	0	0	0	0	0	0	0	0	0	0	0	0	0	0	0	0	0	0	0	0	0	0	0	0	0	0	0	0	0	0	0	0	0	0	0	0	0
EYA3	Q99504	0	0	0	0	0	0	0	0	0	0	0	0	0	0	0	0	0	0	0	0	0	0	0	0	0	0	0	0	0	0	0	0	0	0	0	0	0	0	0	0	23529000	0	0	0	0	0	0	0
EZH1	Q92800	0	0	0	0	0	0	0	0	0	0	0	0	0	0	0	0	0	0	0	0	0	0	0	0	0	0	0	0	0	0	0	0	0	0	0	0	0	0	0	0	0	0	0	0	0	0	0	0
EZH2	Q15910	0	0	0	0	0	0	0	0	0	0	0	0	0	0	0	0	0	0	0	0	0	0	0	0	0	0	0	0	0	0	0	0	0	0	0	0	0	0	0	0	0	0	0	0	0	0	0	0
EZR	P15311	5948300000	5529400000	5628700000	4887800000	7498800000	11885000000	17580000000	69799000000	25647000000	10974000000	9974100000	21241000000	188830000000	105570000000	11003000000	4381600000	3383300000	5914200000	5125000000	5721600000	5988800000	4773900000	4948400000	3804700000	6766600000	4647200000	4129100000	4620900000	6631300000	10737000000	17674000000	75269000000	32911000000	13197000000	9086900000	21346000000	184930000000	122420000000	12725000000	6124000000	5254700000	6171400000	4374800000	4816200000	6049000000	4702600000	5089800000	5465000000
F11R	Q9Y624	263350000	193050000	182170000	76064000	56508000	41031000	0	0	0	0	0	0	0	0	0	0	0	0	0	0	0	0	0	0	615150000	315660000	227890000	73916000	99499000	74057000	68435000	0	0	0	0	0	0	0	0	0	0	0	0	0	0	0	0	0
F3	P13726	165560000	199940000	77636000	0	0	0	0	0	0	0	0	0	0	0	0	0	0	0	0	0	0	0	0	0	281570000	186690000	0	0	0	0	0	0	0	0	0	0	0	0	0	0	0	0	0	0	0	0	0	0
FAAP100	Q0VG06	0	0	0	0	0	0	0	0	0	0	0	0	0	0	0	0	0	0	0	0	0	0	0	0	0	0	0	0	0	0	0	0	0	0	0	0	0	0	0	0	0	0	0	0	0	0	0	0
FABP1	P07148	0	0	0	0	0	0	0	0	0	0	0	0	0	0	0	0	0	0	0	440800000	0	0	0	0	0	0	0	0	0	0	0	0	0	0	0	0	0	0	0	0	0	0	0	0	0	0	0	0
FABP5	Q01469	13408000	0	0	0	0	0	0	0	0	0	0	0	0	0	0	0	0	17583000	783110000	63995000000	230270000000	93478000000	28339000000	11235000000	25801000	8730100	0	0	0	0	0	0	0	0	0	0	0	0	0	0	0	62459000	1250600000	77641000000	286160000000	107560000000	29177000000	10636000000
FABP6	P51161	0	0	0	0	0	0	0	0	0	0	0	0	0	0	0	0	0	0	0	0	0	0	0	0	0	0	0	0	0	0	0	0	0	0	0	0	0	0	0	0	0	0	0	0	0	79751000	0	0
FADD	Q13158	0	0	0	0	0	0	0	0	0	0	0	0	0	0	0	0	0	540680000	481270000	206110000	49208000	0	0	0	0	0	0	0	0	0	0	0	0	0	0	0	0	0	0	0	0	480790000	584310000	174290000	110790000	0	0	0
FADS1	O60427	0	0	0	0	0	0	0	0	0	0	0	0	0	0	0	0	0	0	0	0	0	0	0	0	0	0	0	0	0	0	0	0	0	0	0	0	0	0	0	0	0	0	0	0	0	0	0	0
FAF1	Q9UNN5	124770000	90212000	0	110940000	51148000	0	0	0	0	99825000	0	0	0	0	0	0	0	0	0	0	0	0	0	0	72366000	146360000	128140000	94699000	0	0	0	89223000	51484000	58632000	0	0	0	0	0	0	0	0	0	0	0	0	0	0
FAF2	Q96CS3	631510000	571050000	417440000	466260000	344540000	204200000	125550000	0	0	0	50029000	0	0	0	0	0	0	0	60236000	0	0	0	0	0	511100000	544610000	650550000	383410000	281190000	196600000	108970000	78912000	0	0	0	0	0	0	0	0	0	0	60866000	164890000	0	0	0	0
FAH	P16930	0	0	0	0	0	0	0	0	0	0	0	0	0	0	0	0	0	0	0	0	0	0	0	0	0	0	0	0	0	0	0	0	0	0	0	0	0	0	0	129580000	0	0	0	0	0	0	0	0
FAHD1	Q6P587	0	0	0	0	0	0	165710000	0	0	0	0	0	0	0	0	0	0	1694200000	2499500000	574670000	226920000	0	0	0	0	0	0	0	0	0	0	0	0	0	0	0	0	0	0	0	0	1195100000	1899400000	757900000	0	0	0	0
FAHD2A	Q96GK7	0	0	0	0	0	0	0	0	0	0	0	0	0	0	0	0	1367100000	1016400000	0	0	0	0	0	0	0	0	0	0	0	0	0	0	0	0	0	0	0	0	0	0	1138400000	859970000	47004000	0	0	0	556570000	0
FAHD2B	Q6P2I3	0	0	0	0	0	0	0	0	0	0	0	0	0	0	0	0	0	0	0	0	0	0	0	0	0	0	0	0	0	0	0	0	0	0	0	0	0	0	0	0	0	0	0	0	0	0	0	0
FAIM	Q9NVQ4	0	0	0	0	0	0	0	0	0	0	0	0	0	0	0	0	0	0	0	0	0	474860000	5429900000	2045700000	0	0	0	0	0	0	0	0	0	0	0	0	0	0	0	0	0	0	0	0	454840000	1871800000	5338500000	2862200000
FAM107B	Q9H098	0	0	0	0	0	0	0	0	0	0	0	0	0	0	0	139900000	0	0	107790000	147880000	107630000	176950000	0	0	0	0	0	0	0	0	0	0	0	0	0	0	0	0	0	153620000	142060000	0	0	142290000	111090000	110520000	0	0
FAM111A	Q96PZ2	0	0	0	0	0	0	0	0	0	0	0	0	0	0	0	0	0	0	0	0	0	0	0	0	0	0	0	0	0	0	0	0	0	0	0	0	0	0	0	0	0	0	0	0	0	0	0	0
FAM111B	Q6SJ93	0	0	0	0	0	0	0	0	0	0	0	0	0	0	0	0	0	0	0	0	0	0	0	0	0	0	0	0	0	0	0	0	0	0	0	0	0	0	0	0	0	0	0	0	0	0	0	0
FAM114A1	Q8IWE2	0	97225000	72051000	0	0	0	0	0	0	0	0	0	0	0	0	0	0	0	0	0	0	0	0	0	0	73194000	0	0	0	0	0	0	0	0	170850000	0	0	0	0	0	0	0	0	0	0	0	0	0
FAM114A2	Q9NRY5	118630000	222880000	115300000	0	0	0	0	0	0	0	0	0	0	0	0	0	0	0	0	0	0	0	0	0	146140000	30935000	59677000	0	0	0	0	0	0	0	0	0	0	0	0	0	0	0	0	0	0	0	0	0
FAM118A	Q9NWS6	0	0	0	0	0	0	0	0	0	0	0	0	0	0	0	0	0	0	0	0	0	0	0	0	0	0	0	0	0	0	0	0	0	0	0	0	0	0	0	0	0	0	0	0	0	0	0	0
FAM118B	Q9BPY3	0	0	0	0	0	0	0	0	0	0	0	0	0	0	0	0	186910000	0	0	0	0	0	0	0	0	0	0	0	0	0	0	0	0	0	0	0	0	0	0	151880000	277060000	0	0	0	0	0	0	0
FAM120A	Q9NZB2	678840000	960690000	1994800000	1840100000	1095500000	205960000	50101000	0	0	0	0	0	0	0	0	0	0	66478000	42977000	0	0	0	0	0	202380000	826300000	1766800000	2072700000	784170000	334670000	27497000	0	0	0	0	0	0	0	0	0	0	67446000	40414000	0	37036000	0	0	0
FAM120B	Q96EK7	0	0	0	0	0	0	0	0	0	0	0	0	0	0	0	0	0	0	0	0	0	0	0	0	0	0	0	0	0	0	0	0	0	0	0	0	0	0	0	0	0	0	0	0	0	0	0	0
FAM122A	Q96E09	0	0	0	0	0	0	0	0	0	0	0	0	0	0	0	0	0	0	0	0	0	0	0	0	0	0	0	0	0	0	0	0	0	0	0	0	0	0	0	0	0	0	0	0	0	0	0	0
FAM122B	Q7Z309	0	0	0	0	0	0	0	0	0	0	172730000	265860000	333430000	0	0	0	0	0	0	0	0	70059000	0	50940000	0	0	0	0	0	0	0	0	0	0	43555000	196050000	598510000	217450000	0	0	0	0	0	0	144350000	109380000	0	52387000
FAM126A	Q9BYI3	0	0	0	0	0	0	0	0	0	0	0	0	0	0	0	0	0	0	0	0	0	0	0	0	0	0	0	0	0	0	0	0	0	0	0	0	0	0	0	0	0	0	0	0	0	0	0	0
FAM133B	Q5BKY9	0	0	0	0	0	0	0	0	0	0	0	0	0	0	0	0	0	0	0	0	0	0	0	0	0	0	0	0	0	0	0	0	0	0	0	0	0	0	0	0	0	0	0	0	0	0	0	0
FAM136A	Q96C01	0	0	0	0	0	0	0	0	0	0	0	0	0	0	0	235200000	1540900000	537800000	780220000	621420000	559550000	257640000	259170000	221790000	0	0	0	0	0	0	0	0	0	0	0	0	0	0	0	0	1076500000	1378800000	753710000	548740000	0	286400000	269240000	0
FAM160B1	Q5W0V3	0	0	0	0	0	0	0	0	0	0	0	0	0	0	0	0	0	0	0	0	0	0	0	0	0	0	0	0	0	0	0	0	0	0	0	0	0	0	0	0	0	0	0	0	0	0	0	0
FAM162A	Q96A26	177150000	196480000	140590000	41219000	0	32812000	0	0	0	0	0	0	0	0	0	0	0	0	0	0	0	0	0	0	142650000	168360000	110500000	81697000	68289000	40980000	0	0	0	0	0	0	0	0	0	0	0	0	0	0	0	0	0	0
FAM169A	Q9Y6X4	0	0	0	0	0	0	0	0	73411000	144600000	0	0	0	0	0	0	0	0	0	0	0	0	0	0	0	0	0	0	0	0	0	0	94824000	53839000	0	0	0	0	0	0	0	0	0	0	0	0	0	0
FAM172A	Q8WUF8	0	0	0	0	0	0	0	0	0	0	0	0	0	0	0	0	0	0	0	0	0	0	0	0	0	0	0	0	0	0	0	0	0	0	0	0	0	0	0	0	0	0	0	0	0	0	0	0
FAM177A1	Q8N128	0	0	0	0	0	0	0	0	0	0	0	0	0	0	0	0	0	0	0	0	0	0	0	0	0	0	0	0	0	0	0	0	0	0	0	0	0	0	0	0	0	0	0	0	0	0	0	0
FAM184A	Q8NB25	0	0	0	0	0	0	0	0	0	0	0	0	0	0	0	0	0	0	0	0	0	0	0	0	0	0	0	0	0	0	0	0	0	0	0	0	0	0	0	0	0	0	0	0	0	0	0	0
FAM185A	Q8N0U4	0	0	0	0	0	0	0	0	0	0	0	0	0	0	0	0	0	0	0	0	0	0	0	0	0	0	0	0	0	0	0	0	0	0	0	0	0	0	0	0	0	0	0	0	0	0	0	0
FAM204A	Q9H8W3	0	0	0	0	0	0	0	0	0	0	0	0	0	0	0	0	0	0	0	0	0	0	0	0	0	0	0	0	0	0	0	0	0	0	0	0	0	0	0	0	0	0	0	0	0	0	0	0
FAM207A	Q9NSI2	224470000	87127000	56252000	146700000	0	0	0	0	0	0	0	0	193250000	123890000	0	0	0	0	0	0	0	0	0	0	184390000	101360000	110670000	84874000	0	0	0	0	0	0	0	0	299210000	300170000	0	0	0	0	0	0	0	0	0	0
FAM210A	Q96ND0	0	0	0	0	0	0	0	0	0	0	0	0	0	0	0	0	0	0	0	0	0	0	0	0	0	0	0	0	0	0	0	0	0	0	0	0	0	0	0	0	0	0	0	0	0	0	0	0
FAM241B	Q96D05	0	0	0	0	0	0	0	0	0	0	0	0	0	0	0	0	0	0	0	0	0	0	0	0	0	0	0	0	0	0	0	0	0	0	0	0	0	0	0	0	0	0	0	0	0	0	0	0
FAM32A	Q9Y421	0	0	0	0	0	0	0	0	0	0	0	0	0	0	0	0	0	0	0	0	0	0	0	0	0	0	0	0	0	0	0	0	0	0	0	0	0	0	0	0	0	0	0	0	0	0	0	0
FAM3C	Q92520	1182600000	762290000	968260000	812910000	713410000	507470000	377620000	283820000	238040000	344420000	0	0	0	0	0	0	0	0	0	0	0	0	0	0	1030600000	1236700000	976190000	740960000	599700000	359250000	276830000	200500000	0	83894000	49594000	0	0	0	0	0	0	0	0	85609000	160740000	0	0	103290000
FAM50A	Q14320	0	0	0	0	0	0	0	0	0	0	0	0	0	602360000	546680000	430460000	118570000	820050000	212910000	328210000	303870000	250790000	362370000	0	0	0	0	0	0	0	0	0	0	0	0	0	0	920930000	476760000	182410000	133920000	132610000	234060000	184290000	223830000	403830000	361420000	0
FAM76A	Q8TAV0	0	0	0	0	0	0	0	0	0	0	0	0	0	0	0	0	0	0	0	0	0	0	0	0	0	0	0	0	0	0	0	0	0	0	0	0	0	0	0	0	0	0	0	0	0	0	0	0
FAM76B	Q5HYJ3	0	0	0	0	0	0	0	0	0	0	0	0	0	0	0	0	0	0	0	0	0	0	0	0	0	0	0	0	0	0	0	0	0	0	0	0	0	0	0	0	0	0	0	0	0	0	0	0
FAM83B	Q5T0W9	0	0	0	0	0	0	0	0	0	0	0	0	0	0	0	0	0	0	0	0	0	0	0	0	0	0	0	0	0	0	0	0	0	0	0	0	0	0	0	0	0	0	0	0	0	0	0	0
FAM83D	Q9H4H8	0	58927000	62839000	0	0	0	0	0	0	0	0	0	0	0	0	0	0	0	0	0	0	0	0	0	0	0	0	0	0	0	0	0	0	0	0	0	0	0	0	0	0	0	0	0	0	0	0	0
FAM83F	Q8NEG4	0	0	0	0	0	0	0	0	0	0	0	0	0	0	0	0	0	0	0	0	0	0	0	0	0	0	0	0	0	0	0	0	0	0	0	0	0	0	0	0	0	0	0	0	0	0	0	0
FAM83G	A6ND36	0	0	0	0	0	0	0	0	0	0	0	0	0	0	0	0	0	0	0	0	0	0	0	0	0	0	0	0	0	0	0	0	0	0	0	0	0	0	0	0	0	0	0	0	0	0	0	0
FAM83H	Q6ZRV2	0	0	0	0	0	0	0	0	0	0	0	0	0	0	0	0	0	0	114040000	122420000	146740000	137600000	0	0	0	0	0	0	0	0	0	0	0	0	0	0	0	0	0	0	0	0	52356000	83355000	0	0	0	0
FAM8A1	Q9UBU6	0	0	0	0	0	0	0	0	0	0	0	0	0	0	0	0	0	0	0	0	0	0	0	0	0	0	0	0	0	0	0	0	0	0	0	0	0	0	0	0	0	0	0	0	0	0	0	0
FAM91A1	Q658Y4	105170000	109900000	119960000	0	0	0	0	0	0	0	0	0	0	0	0	0	0	0	0	0	0	0	0	0	69117000	87939000	0	0	0	0	0	0	0	0	0	0	0	0	0	0	0	0	0	0	0	0	0	0
FAM92A	A1XBS5	0	0	0	0	0	0	0	0	0	0	0	0	0	0	0	0	0	0	0	0	0	0	0	0	0	0	0	0	0	0	0	0	0	0	0	0	0	0	0	0	0	0	0	0	0	0	0	0
FAM98A	Q8NCA5	236730000	348010000	274280000	189370000	71485000	0	0	0	0	0	0	0	0	0	0	0	0	0	0	0	0	0	0	0	249190000	201870000	262510000	139710000	84727000	0	0	0	0	0	0	0	0	0	0	0	0	0	0	0	0	0	0	0
FAM98B	Q52LJ0	202380000	245390000	221210000	0	0	0	0	0	0	0	0	81438000	0	0	0	0	0	0	0	0	0	0	0	0	365670000	399170000	280310000	0	0	106090000	0	0	0	0	210200000	154690000	0	0	0	0	0	0	0	0	0	150080000	0	0
FANCD2	Q9BXW9	156190000	171330000	162290000	0	0	0	0	0	0	0	0	0	0	0	0	0	0	0	0	0	0	0	0	0	109930000	83666000	78910000	0	0	0	0	0	0	0	0	0	0	0	0	0	0	0	0	0	0	0	0	0
FANCE	Q9HB96	0	1961000	0	0	0	0	0	0	0	0	0	0	0	0	0	0	0	0	0	0	0	0	0	0	0	0	0	0	0	0	0	0	0	0	0	0	0	0	0	0	0	0	0	0	0	0	0	0
FANCG	O15287	0	0	0	0	0	0	0	0	0	0	0	0	0	0	0	0	0	0	0	0	0	0	0	0	0	0	0	0	0	0	0	0	0	0	0	0	0	0	0	0	0	0	0	0	0	0	0	0
FANCI	Q9NVI1	501050000	404630000	343630000	213310000	0	0	0	0	0	0	441200000	100330000	0	0	0	0	0	0	0	0	0	0	0	0	286090000	56418000	210040000	103580000	0	0	0	0	0	0	106370000	77107000	0	0	0	0	0	0	0	0	0	0	0	0
FANCM	Q8IYD8	0	95274000	0	0	0	0	0	0	0	0	0	0	0	0	0	0	0	0	0	0	0	0	0	0	0	106980000	0	0	0	0	0	0	0	0	0	0	0	0	0	0	0	0	0	0	0	0	0	0
FAR1	Q8WVX9	224750000	225890000	130060000	0	0	0	0	0	0	0	0	0	0	0	0	0	0	0	0	0	0	0	0	0	228150000	185620000	150220000	0	0	0	0	0	0	0	0	0	0	0	0	0	0	0	0	0	0	0	0	0
FARP1	Q9Y4F1	0	0	0	0	0	0	0	0	0	0	0	0	0	0	0	0	0	0	0	0	0	0	0	0	0	0	0	0	0	0	0	0	0	0	0	0	0	0	0	0	0	0	0	0	0	0	0	0
FARS2	O95363	0	0	0	0	0	0	0	0	0	0	0	0	0	0	0	0	0	0	0	0	0	0	0	0	0	0	0	0	0	0	0	0	0	0	0	0	0	0	0	0	0	0	0	0	0	0	0	0
FARSA	Q9Y285	158280000	53876000	42657000	51393000	0	0	64751000	979160000	7230900000	2099300000	207280000	50586000	0	0	0	0	35130000	0	0	0	0	0	0	0	0	96871000	93356000	33134000	137060000	21556000	83659000	473430000	5862500000	3270400000	117300000	0	0	0	0	0	0	0	0	0	0	0	0	0
FARSB	Q9NSD9	648620000	596890000	437240000	395310000	118130000	396380000	745050000	6459600000	48359000000	23665000000	3859600000	1253900000	945850000	0	169440000	2743600000	1555100000	71625000	0	15411000	0	0	0	0	313400000	585370000	485370000	522070000	458740000	239580000	727920000	5256400000	40300000000	21674000000	3896100000	1436600000	895210000	0	315450000	2809700000	1674400000	132450000	0	15566000	0	0	0	305760000
FAS	P25445	83162000	0	0	0	0	0	0	0	0	0	0	0	0	0	0	0	0	0	0	0	0	0	0	0	161810000	133460000	0	0	0	0	0	0	0	0	0	0	0	0	0	0	0	0	0	0	0	0	0	0
FASN	P49327	14000000000	14923000000	15302000000	12792000000	13453000000	36972000000	130830000000	49131000000	9211700000	6282700000	2456000000	641600000	332690000	0	0	15737000	190730000	223260000	134690000	113640000	228370000	150970000	118040000	1492600000	6929000000	9974000000	9273800000	8618500000	8550500000	24762000000	103840000000	37902000000	6579800000	2612000000	1234600000	121580000	68602000	0	2631400	29377000	230460000	187170000	113700000	121850000	75440000	50537000	49968000	837780000
FASTKD2	Q9NYY8	523570000	463610000	468950000	258280000	377170000	106460000	0	0	0	0	0	0	0	0	0	0	0	0	0	0	0	0	0	0	273610000	399640000	333120000	363420000	0	0	0	0	0	0	0	0	0	0	0	0	0	0	0	0	0	0	0	0
FASTKD3	Q14CZ7	0	0	0	0	0	0	0	0	0	0	0	0	0	0	0	0	0	0	0	0	0	0	0	0	0	0	0	0	0	0	0	0	0	0	0	0	0	0	0	0	0	0	0	0	0	0	0	0
FASTKD5	Q7L8L6	0	0	0	0	0	0	0	0	0	0	0	0	0	0	0	0	0	0	0	0	0	0	0	0	0	0	0	0	0	0	0	0	0	0	0	0	0	0	0	0	0	0	0	0	0	0	0	0
FAT1	Q14517	466360000	494600000	595760000	736430000	954710000	1004000000	873200000	908660000	954310000	1161000000	491520000	208950000	0	0	0	0	0	0	0	0	0	0	0	0	194240000	326030000	494170000	707960000	1007500000	1061100000	946040000	759050000	832860000	665530000	377500000	0	0	0	0	0	0	0	0	0	0	0	0	0
FAU	P62861	693360000	1171400000	2108700000	1682600000	1008900000	666220000	469520000	517590000	421910000	117380000	92191000	0	0	0	0	0	0	0	0	0	0	0	0	0	823370000	1129300000	1922500000	2727200000	1096500000	615100000	565710000	430090000	363120000	208970000	158230000	0	0	0	0	32365000	0	0	0	0	0	0	0	0
FBL	P22087	4369200000	5243700000	2449900000	1035300000	393360000	263540000	254700000	127280000	147870000	140120000	0	0	0	0	0	0	0	0	0	33064000	0	79402000	110110000	886960000	3035100000	3690600000	1558900000	837900000	707980000	343600000	313470000	129900000	56795000	40642000	0	0	0	0	0	0	0	0	0	45240000	136430000	193910000	109820000	530280000
FBLL1	A6NHQ2	268390000	172940000	0	0	0	0	0	0	0	0	0	0	0	0	0	0	0	0	0	0	0	0	0	0	343720000	0	0	0	0	0	0	0	0	0	0	0	0	0	0	0	0	0	0	0	0	0	0	0
FBLN1	P23142	0	0	0	0	0	0	0	0	0	0	0	0	0	0	0	0	0	0	0	0	0	0	0	0	0	0	0	0	0	0	0	0	0	0	0	0	0	0	0	0	0	0	0	0	0	0	0	0
FBXL12	Q9NXK8	0	0	0	0	0	0	0	0	0	0	0	0	0	0	0	0	0	0	0	0	0	0	0	0	0	0	0	0	0	0	0	0	0	0	0	0	0	0	0	0	0	0	0	0	0	0	0	0
FBXL16	Q8N461	0	0	0	0	0	0	0	0	0	0	0	0	0	0	0	0	0	0	0	0	0	0	0	0	0	0	0	0	0	0	0	0	0	0	0	0	0	0	0	0	0	0	0	0	0	0	0	0
FBXL18	Q96ME1	0	42536000	40231000	0	0	0	0	0	0	0	0	0	0	0	0	215530000	212400000	72512000	0	0	0	0	0	0	0	0	30235000	0	0	0	0	0	0	0	0	0	0	0	0	147590000	151590000	0	0	0	0	0	0	0
FBXL6	Q8N531	0	0	0	0	0	0	0	0	0	0	0	0	0	0	0	0	0	0	0	0	0	0	0	0	0	0	0	0	0	0	0	0	0	0	0	0	0	0	0	0	0	0	0	0	0	0	0	0
FBXO11	Q86XK2	0	0	0	0	0	0	0	0	0	0	0	0	0	0	0	0	0	0	0	0	0	0	0	0	0	0	0	0	0	0	0	0	0	0	0	0	0	0	0	0	0	0	0	0	0	0	0	0
FBXO2	Q9UK22	33242000	90306000	105930000	76888000	55790000	0	56340000	0	109230000	221470000	855530000	1523700000	2186100000	977470000	398020000	60250000	0	0	0	0	0	0	0	0	0	36948000	0	97974000	76986000	118800000	128860000	39961000	68095000	210350000	483040000	1165800000	1717100000	241660000	242090000	235790000	0	111720000	0	0	0	0	0	0
FBXO21	O94952	0	0	0	0	0	0	0	0	0	0	0	0	0	0	0	0	0	0	0	0	0	0	0	0	0	0	0	0	0	0	0	0	0	0	0	0	0	0	0	0	0	0	0	0	0	0	0	0
FBXO22	Q8NEZ5	0	0	0	0	0	0	0	0	0	0	0	48761000	0	0	146580000	227470000	0	0	0	0	0	0	0	0	0	0	0	0	0	0	0	0	93555000	0	0	46127000	0	0	163100000	333750000	0	0	0	0	0	0	0	0
FBXO28	Q9NVF7	0	0	0	0	0	0	0	0	0	0	0	0	0	0	0	0	0	0	0	0	0	0	0	0	0	0	0	0	0	0	0	0	0	0	0	0	0	0	0	0	0	0	0	0	0	0	0	0
FBXO3	Q9UK99	0	0	0	0	0	0	0	0	0	0	0	0	0	0	0	0	0	0	0	0	0	0	0	0	0	0	0	0	0	0	0	0	0	0	0	0	0	0	0	0	0	0	0	0	0	0	0	0
FBXO30	Q8TB52	0	0	0	0	0	0	0	0	0	0	0	0	0	0	0	0	0	0	0	0	0	0	0	0	0	0	0	0	0	0	0	0	0	0	0	0	0	0	0	0	0	0	0	0	0	0	0	0
FBXO46	Q6PJ61	0	0	0	0	0	0	0	0	0	0	0	0	0	0	0	0	0	0	0	0	0	0	0	0	0	0	0	0	0	0	0	0	0	0	0	0	0	0	0	0	0	0	0	0	0	0	0	0
FBXO6	Q9NRD1	0	0	0	0	0	0	0	0	0	0	0	0	0	0	0	0	0	0	0	0	0	0	0	0	0	0	0	0	0	0	0	0	0	0	0	0	0	0	0	0	0	0	0	0	0	0	0	0
FBXO7	Q9Y3I1	0	0	0	59733000	0	53208000	0	0	0	0	0	0	0	0	0	0	0	0	0	0	0	0	0	0	0	0	0	88936000	42884000	45552000	0	0	0	0	0	0	0	0	0	0	0	0	0	0	0	0	0	0
FBXO9	Q9UK97	0	0	0	0	0	0	0	0	0	0	0	0	0	0	0	0	0	0	0	0	0	0	0	0	0	0	0	0	0	0	0	0	0	0	0	0	0	0	0	0	0	0	0	0	0	0	0	0
FBXW11	Q9UKB1	0	0	0	0	0	0	0	0	0	0	0	0	0	0	0	0	0	0	0	0	0	0	0	0	0	0	0	0	0	0	0	0	0	0	0	0	0	0	0	0	0	0	0	0	0	0	0	0
FBXW2	Q9UKT8	0	0	0	0	0	0	0	0	0	0	0	0	0	0	0	0	0	0	0	0	0	0	0	0	0	0	0	0	0	0	0	0	0	0	0	0	0	0	0	0	0	0	0	0	0	0	0	0
FCF1	Q9Y324	51903000	107820000	0	0	0	0	0	0	0	0	0	0	0	0	0	0	0	0	0	0	0	0	0	0	120790000	106590000	0	0	0	0	0	0	0	0	0	0	0	0	0	0	0	0	0	0	0	0	0	0
FCHSD1	Q86WN1	0	0	0	0	0	0	0	0	0	0	0	0	0	0	0	0	0	0	0	0	0	0	0	0	0	0	0	0	0	0	0	0	0	0	0	0	0	0	0	0	0	0	0	0	0	0	0	0
FCSK	Q8N0W3	0	0	0	0	0	0	0	0	0	0	0	0	0	0	0	0	0	0	0	0	0	0	0	0	0	0	0	0	0	0	0	0	0	0	0	0	0	0	0	0	0	0	0	0	0	0	0	0
FDFT1	P37268	90228000	149230000	175600000	0	0	0	0	0	0	0	0	0	0	0	0	0	0	0	0	0	0	0	0	0	137040000	46129000	0	0	0	0	0	0	0	0	0	0	0	0	0	0	0	0	0	0	0	0	0	0
FDPS	P14324	0	0	0	0	0	0	0	0	0	0	0	0	0	0	1348600000	672590000	0	0	0	0	0	0	0	0	0	0	0	0	0	0	0	0	0	0	0	0	0	0	1540500000	541940000	88717000	0	0	0	0	0	0	0
FDX1	P10109	0	0	0	0	0	0	0	0	0	0	0	0	0	0	0	0	0	277870000	231800000	0	0	0	0	0	0	0	0	0	0	0	0	0	0	0	0	0	0	0	0	0	0	397360000	275180000	0	0	0	0	0
FDX2	Q6P4F2	0	0	0	0	0	0	0	0	0	0	0	0	0	0	0	0	0	184050000	0	0	0	0	0	0	0	0	0	0	0	0	0	0	0	0	0	0	0	0	0	0	0	272080000	170640000	0	0	0	0	0
FDXR	P22570	0	0	0	0	0	0	0	0	0	0	0	0	0	0	0	0	2514200000	2262300000	306560000	0	0	0	0	0	0	0	0	0	0	0	0	0	0	0	0	0	0	0	0	23557000	3591500000	4606300000	480780000	0	0	0	0	0
FECH	P22830	0	0	0	0	0	0	0	0	0	0	0	0	0	0	0	0	0	0	0	0	0	0	0	0	0	0	0	0	0	0	0	0	0	0	0	0	0	0	0	0	0	0	0	0	0	0	0	0
FEM1B	Q9UK73	0	0	0	0	0	0	0	0	0	0	0	0	0	0	0	0	0	0	0	0	0	0	0	0	0	0	0	0	0	0	0	0	0	0	0	0	0	0	0	0	0	0	0	0	0	0	0	0
FEM1C	Q96JP0	0	0	0	0	0	0	0	0	0	0	0	0	0	0	0	0	0	0	0	0	0	0	0	0	0	0	0	0	0	0	0	0	0	0	0	0	0	0	0	0	0	0	0	0	0	0	0	0
FEN1	P39748	1267500000	854790000	678560000	352940000	245440000	242220000	1095900000	64783000	0	0	0	0	0	0	0	597450000	4629700000	7397900000	5625900000	3910900000	2804100000	2603600000	2650100000	1045200000	1020000000	739730000	554810000	319520000	215830000	0	146340000	0	46573000	0	0	0	0	0	0	1461800000	7423600000	12137000000	6142300000	5948500000	3586700000	3286100000	2068400000	1660000000
FERMT1	Q9BQL6	0	0	0	0	0	0	0	0	0	0	0	0	0	0	0	0	0	0	0	0	0	0	0	0	0	0	0	0	0	0	0	0	0	0	0	0	0	0	139770000	0	0	0	0	0	0	0	0	0
FERMT2	Q96AC1	113860000	152620000	116280000	0	0	0	0	0	0	0	0	0	0	1220600000	408190000	0	0	0	0	0	0	0	0	0	143830000	133290000	0	0	0	0	0	0	0	0	0	0	0	639950000	423150000	0	0	0	0	0	0	0	0	0
FGD4	Q96M96	0	0	0	0	0	0	0	0	0	0	0	0	0	0	0	0	0	0	0	0	0	0	0	0	0	0	0	0	0	0	0	0	0	0	0	0	0	0	0	0	0	0	0	0	0	0	0	0
FGF1	P05230	0	0	0	0	0	0	0	0	0	0	0	0	0	0	0	0	0	0	0	0	0	0	0	0	0	0	0	0	0	0	0	0	0	0	0	0	0	0	0	0	0	0	0	0	0	0	0	0
FGFR1OP2	Q9NVK5	0	0	0	0	0	0	0	0	0	0	0	0	0	0	0	0	0	0	0	0	0	0	0	0	0	0	0	0	0	0	0	0	0	0	0	0	0	0	0	0	0	0	0	0	0	0	0	0
FH	P07954	0	0	0	0	0	0	0	0	0	0	0	2300200000	17907000000	2036900000	0	0	0	0	0	0	0	0	0	0	0	0	0	0	0	0	0	0	0	0	0	2107600000	14241000000	1605600000	27840000	11085000	0	0	0	0	0	0	0	0
FHAD1	B1AJZ9	0	0	0	0	0	0	0	0	0	0	0	0	0	0	0	0	0	0	0	0	0	0	0	0	0	0	0	0	0	0	0	0	0	0	0	0	0	0	0	0	0	0	0	0	0	0	0	0
FHIT	P49789	0	0	0	0	0	0	0	0	0	0	0	0	0	0	0	0	0	0	389920000	583520000	0	0	0	0	0	0	0	0	0	0	0	0	0	0	0	0	0	0	0	0	0	0	488560000	712270000	55010000	0	0	0
FHL1	Q13642	0	0	0	0	0	0	0	0	0	0	0	0	0	0	0	0	0	82695000	146180000	224950000	0	0	101450000	0	0	0	0	0	0	0	0	0	0	0	0	0	0	0	0	0	0	0	147530000	244300000	217510000	160530000	163390000	0
FHL2	Q14192	69882000	67201000	47935000	0	0	0	58512000	0	150020000	379900000	1193000000	593790000	407980000	0	0	148760000	392340000	922260000	1115600000	706340000	425770000	418170000	205860000	178460000	0	211730000	0	58169000	37394000	0	0	0	69175000	509040000	802200000	812710000	450260000	0	60313000	129880000	448330000	1342800000	1475500000	1228100000	816130000	600930000	211820000	253420000
FHL3	Q13643	0	0	0	0	0	0	0	0	0	0	0	0	0	0	0	0	0	0	0	0	0	0	0	0	0	0	0	0	0	0	0	0	0	0	0	0	0	0	0	0	0	0	0	0	0	0	0	0
FHOD1	Q9Y613	74255000	0	0	0	0	0	0	0	0	0	0	0	0	0	0	0	0	0	0	0	0	0	0	0	0	0	0	0	0	0	0	0	0	0	0	0	0	0	0	0	0	0	0	0	0	0	0	0
FIBP	O43427	0	0	0	0	0	0	0	0	0	120380000	337190000	0	0	0	0	0	0	0	0	0	0	0	0	0	0	0	0	0	0	0	0	0	0	83916000	300330000	0	0	0	0	0	0	0	0	0	0	0	0	0
FIGNL1	Q6PIW4	0	0	0	0	0	0	0	0	0	0	0	0	0	0	0	0	0	0	0	0	0	0	0	0	0	0	0	0	0	0	0	0	0	0	0	0	0	0	0	0	0	0	0	0	0	0	0	0
FIP1L1	Q6UN15	36447000	0	180340000	0	0	0	0	0	154800000	0	109370000	494250000	596450000	0	0	0	0	40450000	109810000	532180000	569560000	495390000	492670000	390620000	61889000	0	152800000	0	36784000	37640000	82355000	0	120010000	73303000	130980000	345700000	698060000	261020000	102530000	0	0	0	143620000	390090000	605570000	355050000	586670000	388990000
FIS1	Q9Y3D6	0	0	0	0	0	0	0	0	0	0	0	0	0	0	0	0	0	0	0	361050000	367850000	134860000	0	0	0	0	85639000	0	0	0	0	0	0	0	0	0	0	0	0	0	0	0	79579000	748520000	534550000	242370000	0	0
FKBP10	Q96AY3	77119000	0	0	0	0	0	0	0	0	0	305770000	648900000	456430000	0	0	0	0	0	0	0	0	0	0	0	0	0	96395000	0	0	0	0	0	0	0	162850000	690030000	400180000	0	0	0	0	0	0	0	0	0	0	0
FKBP14	Q9NWM8	0	0	0	0	0	0	0	0	0	0	0	0	0	0	0	0	0	0	93238000	0	0	0	0	0	0	0	0	0	0	0	0	0	0	0	0	0	0	0	0	0	0	0	0	0	0	0	0	0
FKBP15	Q5T1M5	0	89481000	0	139260000	0	0	0	78244000	0	0	0	0	67240000	0	0	0	0	0	0	0	0	0	0	0	0	0	0	0	0	0	0	0	0	0	0	0	0	0	0	112350000	0	0	0	0	0	0	0	0
FKBP1A	P62942	0	0	0	0	0	0	0	0	0	0	0	0	0	0	0	0	0	0	0	0	0	0	128820000	0	0	0	0	0	0	0	0	0	0	0	0	0	0	0	0	0	0	0	0	0	0	0	0	175830000
FKBP2	P26885	0	0	0	0	0	0	0	0	0	0	0	0	0	0	0	0	0	0	0	0	3403800000	29697000000	12671000000	1457400000	0	0	0	0	0	0	0	0	0	0	0	0	0	0	0	0	0	0	0	0	2925200000	25715000000	14680000000	1319800000
FKBP3	Q00688	0	0	0	0	0	0	587400000	0	0	0	0	0	0	0	0	97962000	5395800000	8223700000	2121600000	896680000	1113000000	1210700000	602000000	234090000	0	0	0	0	0	0	0	0	0	0	0	0	0	0	0	52159000	6541700000	12662000000	2759200000	1285500000	1177100000	1100000000	764900000	382830000
FKBP4	Q02790	1095900000	1010800000	1077900000	1067200000	1145800000	999340000	1239000000	1063200000	1158100000	1266800000	2413400000	10681000000	41749000000	13161000000	1732400000	1204600000	2062000000	1650000000	1807300000	2653700000	2224600000	2508400000	1614100000	1715700000	1062000000	1138600000	1357700000	1076200000	1221100000	1175200000	1304400000	1221800000	1537900000	1821900000	2378700000	13539000000	44359000000	21131000000	2545100000	2173400000	2618800000	2191100000	2313900000	2978000000	2441100000	2745000000	2321200000	2397800000
FKBP5	Q13451	0	61738000	0	0	0	0	0	43787000	0	0	0	163250000	88313000	397960000	0	0	0	0	0	0	0	0	0	0	0	0	0	0	0	0	0	598540000	0	266030000	0	0	112220000	716610000	201190000	0	0	0	0	0	0	0	0	0
FKBP7	Q9Y680	0	0	0	0	0	0	0	0	0	0	0	0	0	0	0	0	109510000	0	0	0	0	0	0	0	0	0	0	0	0	0	0	0	0	0	0	0	0	0	0	0	166480000	0	0	0	0	0	0	0
FKBP8	Q14318	216340000	261740000	222120000	84402000	136370000	0	0	0	0	0	0	0	0	0	0	0	0	0	0	0	0	0	0	0	183400000	203040000	180990000	154140000	120120000	0	0	0	0	0	0	0	0	0	0	0	0	0	0	0	0	0	0	0
FKBP9	O95302	0	0	0	0	0	0	0	0	0	0	0	0	383230000	0	0	0	0	0	0	0	0	0	0	0	0	0	0	0	0	0	0	0	0	0	0	106380000	421950000	0	0	0	0	0	0	0	0	0	0	0
FKBPL	Q9UIM3	0	0	0	0	0	0	0	0	0	0	0	0	0	0	0	0	0	0	0	0	0	0	0	0	0	0	0	0	0	0	0	0	0	0	0	0	0	0	0	0	0	0	0	0	0	0	0	0
FLAD1	Q8NFF5	0	0	0	0	0	0	0	0	0	0	0	0	0	0	0	0	0	0	0	0	0	0	0	0	0	0	0	0	0	0	0	0	0	0	0	0	0	0	0	0	0	0	0	0	0	0	0	0
FLII	Q13045	1180900000	1425700000	1056900000	625570000	506870000	352100000	567070000	371040000	211780000	174930000	0	0	0	0	0	0	0	0	0	0	0	0	0	0	815060000	858480000	700470000	532640000	412380000	316410000	310950000	150500000	174540000	162440000	51369000	0	0	0	0	0	0	0	0	0	0	0	0	0
FLNA	P21333	9943700000	11577000000	12295000000	12139000000	13624000000	18914000000	22296000000	27125000000	28360000000	28490000000	27273000000	23378000000	19265000000	9062800000	6262000000	7761300000	9759600000	10077000000	10102000000	12624000000	11524000000	12138000000	12812000000	9453200000	10900000000	12242000000	12211000000	12994000000	16451000000	19967000000	24129000000	26750000000	26879000000	28134000000	24262000000	20597000000	19200000000	11272000000	7611100000	8829200000	11888000000	10963000000	11910000000	14331000000	13105000000	13508000000	12876000000	10701000000
FLNB	O75369	2846000000	3255300000	3350700000	3458400000	4442400000	4935400000	6295700000	7044500000	6863000000	6701200000	6721900000	5167300000	4566500000	1368800000	817150000	1308400000	1943800000	1727900000	2436500000	3260600000	2830300000	2837100000	2236400000	1090000000	3317500000	3565700000	3720500000	4341300000	5728400000	6229600000	7354600000	7419700000	6866600000	7093300000	6804400000	5584100000	5256200000	2864800000	2050500000	1884100000	3001200000	2869700000	2914800000	3956400000	3382600000	3401000000	2351800000	1851800000
FLNC	Q14315	621740000	857090000	796380000	681650000	918300000	1206700000	1663900000	1502900000	1687900000	1893100000	1860700000	1442500000	971910000	150730000	122190000	126290000	95774000	678000000	872910000	904330000	912470000	919780000	1296600000	1150500000	741500000	932400000	977530000	1110900000	1368700000	1468100000	1883300000	1884800000	2090000000	2367700000	1867400000	1540300000	1204000000	295110000	254890000	455320000	402070000	760090000	786490000	1114100000	1209900000	1314900000	1587300000	1410500000
FLOT1	O75955	0	0	0	0	0	0	0	0	0	0	0	0	0	0	0	0	0	0	0	0	0	0	0	0	98096000	0	0	0	0	0	0	0	0	0	0	0	0	0	0	0	0	0	0	0	0	0	0	0
FLOT2	Q14254	54137000	0	0	0	0	0	0	0	0	0	0	0	0	0	0	0	0	0	0	0	0	0	0	0	108900000	0	0	0	0	0	0	0	0	0	0	0	0	0	0	0	0	0	0	0	0	0	0	0
FLVCR1	Q9Y5Y0	41493000	0	0	0	0	0	0	0	0	0	0	0	0	0	0	0	0	0	0	0	0	0	0	0	41512000	48072000	0	0	0	0	0	0	0	0	0	0	0	0	0	0	0	0	0	0	0	0	0	0
FLYWCH2	Q96CP2	0	0	0	0	0	0	0	0	0	0	0	0	0	0	325240000	75917000	262640000	277000000	176160000	232980000	286070000	267730000	170800000	0	0	0	0	0	0	0	0	0	0	0	0	0	0	0	0	139110000	321960000	284980000	105070000	206210000	291300000	254670000	157530000	111300000
FMC1	Q96HJ9	256120000	231090000	316640000	0	59922000	38093000	542110000	170060000	84771000	300780000	376260000	334210000	968700000	707160000	120450000	496880000	901510000	1317600000	676940000	547990000	482200000	609070000	533980000	245020000	543840000	256150000	167340000	157580000	200320000	249680000	240840000	260500000	232960000	567910000	429570000	654400000	1031910000	678280000	258350000	467820000	723520000	950250000	689530000	666470000	684130000	630530000	652030000	456420000
FMR1	Q06787	73266000	97632000	68246000	0	0	0	0	0	0	0	0	0	0	0	0	0	0	0	0	0	0	0	0	0	0	67093000	61872000	0	0	0	0	0	0	0	0	0	0	0	0	0	0	0	0	0	0	0	0	0
FN3K	Q9H479	0	0	0	0	0	0	0	0	0	0	0	0	0	0	0	0	0	0	54426000	92637000	0	0	0	0	0	0	0	0	0	0	0	0	0	0	0	0	0	0	0	0	0	0	0	208600000	0	0	0	0
FN3KRP	Q9HA64	0	0	0	0	0	0	0	0	0	0	0	0	0	0	0	0	0	0	0	0	0	183370000	250150000	202850000	0	0	0	0	0	0	0	0	0	0	0	0	0	0	0	0	0	0	0	0	0	0	0	0
FNBP1	Q96RU3	0	120150000	0	0	0	0	0	0	173430000	0	0	0	0	0	0	0	0	0	0	0	0	0	0	0	0	0	0	0	0	0	0	66495000	57633000	0	0	0	0	0	0	0	0	0	0	0	0	0	0	0
FNBP1L	Q5T0N5	0	0	0	0	0	0	0	0	0	0	0	0	0	0	0	0	0	0	92165000	0	0	0	0	0	0	0	0	0	0	0	0	0	0	0	0	0	0	0	0	0	0	0	0	0	0	0	0	0
FNBP4	Q8N3X1	0	0	0	0	0	0	0	0	16065000	0	0	0	0	0	0	0	0	0	0	0	0	0	0	0	0	0	0	0	0	0	0	0	0	90592000	0	0	0	0	0	0	0	0	0	0	0	0	0	0
FNDC3A	Q9Y2H6	0	199280000	0	0	0	0	0	0	0	0	0	0	0	0	0	0	0	0	0	0	0	0	0	0	108840000	0	0	0	0	0	0	0	0	0	0	0	0	0	0	0	0	0	0	0	0	0	0	0
FNDC3B	Q53EP0	0	0	0	0	0	0	0	0	0	0	0	0	0	0	0	0	0	0	0	0	0	0	0	0	0	0	0	0	0	0	0	0	0	0	0	0	0	0	0	0	0	0	0	0	0	0	0	0
FNTA	P49354	0	0	0	0	0	0	0	0	0	0	194700000	1115900000	1190800000	0	0	0	0	0	0	0	0	0	0	0	0	0	0	0	0	0	0	0	222910000	0	177810000	995940000	1414800000	0	0	0	0	0	0	0	0	0	0	0
FNTB	P49356	0	0	0	0	0	0	0	0	0	0	0	0	0	0	0	0	0	0	0	0	0	0	0	0	0	0	0	0	0	0	0	0	0	0	0	0	0	0	0	0	0	0	0	0	0	0	0	0
FOCAD	Q5VW36	0	0	0	0	0	0	0	0	0	0	0	0	0	0	0	0	0	0	0	0	0	0	0	0	0	0	0	0	0	0	0	0	0	0	0	0	0	0	0	0	0	0	0	0	0	0	0	0
FOSB	P53539	0	0	0	0	0	0	0	0	0	0	0	0	0	0	0	0	0	0	0	0	0	0	0	0	0	0	0	0	0	0	0	0	0	0	0	0	0	0	0	0	0	0	0	0	0	0	0	0
FOSL1	P15407	172270000	103340000	139230000	168070000	0	628600000	609460000	393940000	303870000	241840000	544760000	0	182830000	0	577670000	179960000	264210000	300610000	682650000	657360000	881260000	662470000	470400000	398140000	0	159920000	0	0	0	476730000	413030000	452190000	0	343610000	307210000	315360000	0	0	0	162570000	0	91991000	225420000	149550000	525090000	185680000	676380000	194820000
FOSL2	P15408	0	0	0	0	0	0	0	0	0	0	0	0	0	0	0	0	0	0	0	0	0	0	0	0	0	0	0	0	0	0	0	0	0	0	0	0	0	0	0	0	0	0	0	0	0	0	0	0
FOXJ3	Q9UPW0	0	0	0	0	0	0	0	0	0	0	0	0	0	0	0	0	0	0	0	0	0	0	0	0	0	0	0	0	0	0	0	0	0	0	0	0	0	0	0	0	0	0	0	0	0	0	0	0
FOXK1	P85037	0	0	45130000	0	0	0	44686000	0	0	0	0	0	0	0	0	0	0	94549000	73174000	0	0	0	0	0	56452000	0	0	0	0	39246000	66454000	96601000	0	60782000	55934000	0	0	0	0	0	0	61599000	0	89699000	0	0	0	0
FOXK2	Q01167	0	0	0	0	0	0	0	0	0	0	0	0	0	0	0	0	0	0	0	0	0	0	0	0	0	0	0	0	0	0	0	0	0	0	0	0	0	0	0	0	0	0	0	0	0	0	0	0
FOXO3	O43524	0	0	0	0	0	0	0	0	0	0	0	0	0	0	0	0	0	0	0	0	0	0	0	0	0	0	0	0	0	0	0	0	0	0	0	0	0	0	0	0	0	0	0	0	0	0	0	0
FOXP4	Q8IVH2	0	0	0	0	0	0	0	0	0	0	0	0	0	0	0	0	0	0	0	0	0	0	0	0	0	0	0	0	0	0	0	0	0	0	0	0	0	0	0	0	0	0	0	0	0	0	0	0
FOXRED1	Q96CU9	39774000	48556000	0	0	0	0	0	0	0	0	0	0	0	0	0	0	0	0	0	0	0	0	0	0	49103000	0	0	0	0	0	0	0	0	0	0	0	0	0	0	0	0	0	0	0	0	0	0	0
FPGS	Q05932	52283000	0	0	0	0	0	0	0	0	0	0	0	0	0	0	0	0	0	0	0	0	0	0	0	0	0	0	0	0	0	0	0	0	0	0	0	0	0	0	0	0	49546000	0	0	0	0	0	0
FPGT	O14772	0	0	0	0	0	0	0	0	0	0	0	0	0	0	0	0	0	0	0	0	0	0	0	0	0	0	0	0	0	0	0	0	0	0	0	0	0	0	0	0	0	0	0	0	0	0	0	0
FRA10AC1	Q70Z53	0	0	0	0	0	0	0	0	0	0	0	0	0	0	0	0	274360000	0	0	0	0	0	0	0	0	0	0	0	0	0	0	0	0	0	0	0	0	0	0	0	197190000	89350000	0	0	0	0	0	0
FRAS1	Q86XX4	0	0	0	0	0	0	0	0	0	0	0	0	0	0	0	0	0	0	0	0	0	0	0	0	0	0	0	18084000	0	0	0	0	0	0	0	0	0	0	0	0	0	0	0	0	0	0	0	0
FRG1	Q14331	134860000	190860000	0	0	0	0	0	0	0	0	0	0	0	0	0	0	0	0	0	0	0	0	0	0	0	120400000	0	0	0	0	0	0	0	0	0	0	0	0	0	0	0	0	0	0	0	0	0	0
FRMD5	Q7Z6J6	0	0	0	0	0	0	0	0	0	0	0	0	0	0	0	0	0	0	0	0	0	0	0	0	0	0	0	0	0	0	0	0	0	0	0	0	0	0	0	0	0	0	0	0	0	0	0	0
FRMD8	Q9BZ67	0	0	0	0	0	0	0	0	0	0	0	0	0	0	0	0	0	0	0	0	0	0	0	0	0	0	0	0	0	0	0	0	0	0	0	0	0	0	0	0	0	0	0	0	0	0	0	0
FRYL	O94915	0	0	0	0	0	0	0	0	0	0	0	0	0	0	0	0	0	0	0	0	0	0	0	0	0	0	0	0	0	0	0	0	0	0	0	0	0	0	0	0	0	0	0	0	0	0	0	0
FSCN1	Q16658	19974000	0	0	0	0	0	2332600000	0	0	0	0	0	0	0	0	591640000	34673000000	54444000000	13842000000	3067500000	1503800000	825520000	393250000	400170000	138270000	0	0	0	0	0	0	0	0	0	0	0	0	0	0	704970000	31771000000	52930000000	13247000000	3377000000	1629900000	1600900000	1062900000	1002700000
FSD1	Q9BTV5	0	0	0	0	0	0	0	0	0	0	0	0	0	0	0	0	0	0	0	0	0	0	0	0	0	0	0	0	0	0	0	0	0	0	187720000	0	0	0	0	0	0	0	0	0	0	0	0	0
FSTL1	Q12841	0	0	0	0	0	0	0	0	0	0	0	0	0	0	0	0	0	0	0	0	0	0	0	0	0	0	0	0	0	0	0	0	0	0	0	0	0	113790000	0	0	0	0	0	0	0	0	0	0
FTH1	P02794	0	0	0	0	0	0	0	0	87449000	103360000	0	0	0	0	0	494550000	209010000	0	307080000	0	0	0	0	0	0	0	0	0	0	0	0	0	0	70162000	0	0	0	0	0	431170000	204070000	0	174290000	0	0	0	0	0
FTO	Q9C0B1	0	0	0	0	0	0	0	0	0	0	0	0	0	476800000	454340000	0	0	0	0	0	0	0	0	0	0	0	0	0	0	0	0	0	0	0	0	0	0	526610000	543130000	0	0	0	0	0	0	0	0	0
FTSJ1	Q9UET6	0	0	0	0	0	0	0	0	0	178190000	136700000	0	0	0	0	0	0	0	0	0	0	0	0	0	0	0	0	0	0	0	0	0	0	67722000	0	0	0	0	0	0	0	0	0	0	0	0	0	0
FTSJ3	Q8IY81	1358900000	2607800000	1714600000	343570000	31059000	37507000	0	0	0	0	174100000	132190000	41551000	0	0	0	0	0	0	0	0	0	0	0	1104100000	1504200000	1027400000	480140000	114190000	126500000	0	0	0	36058000	0	68678000	74697000	0	0	0	0	0	0	0	0	0	0	100980000
FUBP1	Q96AE4	129930000	22538000	16480000	151850000	66994000	59177000	93337000	22734000	156490000	36016000	207550000	60748000	139750000	210320000	434380000	1170200000	1134300000	1086900000	1655100000	1775000000	1784100000	1868700000	2324100000	2284200000	43532000	34624000	87948000	19250000	69642000	17378000	109370000	58472000	256870000	231650000	279130000	158030000	136550000	400110000	736890000	1362500000	1031200000	911510000	1736200000	2290300000	1582200000	2021500000	2472400000	1982900000
FUBP3	Q96I24	405700000	658890000	639690000	409430000	245780000	131260000	170190000	112900000	109380000	101070000	0	0	0	0	0	106820000	223340000	248160000	262260000	389160000	272100000	673150000	737040000	434370000	444880000	677170000	562930000	462690000	216750000	172040000	100260000	70132000	56952000	87415000	90821000	71632000	0	0	0	199270000	253730000	261680000	331640000	354210000	458970000	470310000	678110000	478970000
FUCA1	P04066	0	0	0	0	0	0	0	0	0	0	0	0	0	240320000	72518000	68722000	87299000	0	52428000	0	0	0	0	0	0	0	0	0	0	0	0	0	0	0	0	0	0	254730000	66316000	95998000	190420000	82058000	68082000	0	0	0	0	0
[truncated: 4,428 more rows]
[truncated: 144 more columns]
