# Supplementary material for: Native Size-Exclusion Chromatography–Based Mass Spectrometry Reveals New Components of the Early Heat Shock Protein 90 Inhibition Response Among Limited Global Changes
Source: Mol Cell Proteomics. 2022 Dec 20;22(2):100485. doi: 10.1016/j.mcpro.2022.100485 (PMC9898794; doi:10.1016/j.mcpro.2022.100485)
Supplement: TableS3 [file mmc3.txt]

Gene.names	Protein.IDs	EXP1_Control_F01	EXP1_Control_F02	EXP1_Control_F03	EXP1_Control_F04	EXP1_Control_F05	EXP1_Control_F06	EXP1_Control_F07	EXP1_Control_F08	EXP1_Control_F09	EXP1_Control_F10	EXP1_Control_F11	EXP1_Control_F12	EXP1_Control_F13	EXP1_Control_F14	EXP1_Control_F15	EXP1_Control_F16	EXP1_Control_F17	EXP1_Control_F18	EXP1_Control_F19	EXP1_Control_F20	EXP1_Control_F21	EXP1_Control_F22	EXP1_Control_F23	EXP1_Control_F24	EXP1_HSP90i_F01	EXP1_HSP90i_F02	EXP1_HSP90i_F03	EXP1_HSP90i_F04	EXP1_HSP90i_F05	EXP1_HSP90i_F06	EXP1_HSP90i_F07	EXP1_HSP90i_F08	EXP1_HSP90i_F09	EXP1_HSP90i_F10	EXP1_HSP90i_F11	EXP1_HSP90i_F12	EXP1_HSP90i_F13	EXP1_HSP90i_F14	EXP1_HSP90i_F15	EXP1_HSP90i_F16	EXP1_HSP90i_F17	EXP1_HSP90i_F18	EXP1_HSP90i_F19	EXP1_HSP90i_F20	EXP1_HSP90i_F21	EXP1_HSP90i_F22	EXP1_HSP90i_F23	EXP1_HSP90i_F24
AAAS	Q9NRG9	1	0.90245727	0.545192837	0.236678756	0	0	0	0	0	0	0	0	0	0	0	0	0	0	0	0	0	0	0	0	0.958394096	0.694175594	0.431385981	0.151869954	0	0	0	0	0	0	0	0	0	0	0	0	0	0	0	0	0	0	0	0
AACS	Q86V21	0	0	0	0	0	0	0	0	0	0	0	0	0	0	0	1	0	0	0	0	0	0	0	0	0	0	0	0	0	0	0	0	0	0	0	0	0	0	0.582425068	0	0	0	0	0	0	0	0	0
AADAT	Q8N5Z0	0	0	0	0	0	0	0	0	0	0	0	0	0	0	0	0	0	0	0	0	0	0	0	0	0	0	0	0	0	0	0	0	0	0	0	0	0	0	0	0	0	0	0	0	0	0	0	0
AAGAB	Q6PD74	0	0	0	0	0	0	0	0	0	0	0	0	0	0	0	0	0	0	0	0	0	0	0	0	0	NaN	0	0	0	0	0	0	0	0	0	0	0	0	0	0	0	0	0	0	0	0	0	0
AAK1	Q2M2I8	0	0	0	0	0	0	0	0	0	0	0	0	0	0	0	0	0	0	0	0	0	0	0	0	0	0	0	0	0	0	0	0	0	0	0	0	0	0	0	0	0	0	0	0	0	0	0	0
AAMDC	Q9H7C9	0	0	0	0	0	0	0	0	0	0	0	0	0	0	0	0	0	0	0	0	0	1.11E-16	0.23518504	1	0	0	0	0	0	0	0	0	0	0	0	0	0	0	0	0	0	0	0	0	0	0.144440962	0.600799185	0.827300269
AAMP	Q13685	0.244961693	0	0	0	0	0	1.11E-16	0	0.047399556	0	0.006408881	0.332987294	1	0	0.247921618	0	0	0	0	0	0	0	0	0	0	0	0	0	0	0	0.049008211	0	0	0	0.234323121	0.507601431	0.985843836	0	0.026178179	0	0	0	0	0	0	0	0	0
AAR2	Q9Y312	0.408835095	1	0.326912662	0	0.84098241	0	0	0	0	0	0	0	0	0	0	0	0	0	0	0	0	0	0	0	0.873666612	0.247203711	0.862505004	0	0.435938493	0	0	0	0	0	0	0	0	0	0	0.163891963	0	0	0	0	0	0	0	0
AARS1	P49588	0.001717658	0.003603005	0.003094185	0.003859627	8.01E-04	0.001983542	6.27E-04	0	0.001840807	0.003499471	0.058529887	1	0.224172135	3.93E-04	0	0	0	0	0	0	0	0	0	0	0	0.00249481	6.24E-04	0.002619877	8.43E-04	6.41E-04	0	0	0.003224856	0.004738042	0.080785225	0.725620737	0.147439151	0.003512155	0	0	0	0	0	0	0	0	0	0
AARS2	Q5JTZ9	0	0	0	0	0	0	0	0	0	0	0	1	0	0	0	0	0	0	0	0	0	0	0	0	0	0	0	0	0	0	0	0	0	0	0	0	0.130244091	0	0	0	0	0	0	0	0	0	0	0
AARSD1	Q9BTE6	0	0	0	0	0	0	0	0	0	0	0.124779299	0.663822639	0.217602048	0	0	0.002465194	0	0	0	0	0	0	0	0	0	0	0	0	0	0	0	0	0	0.0013351	0.241075204	1	0.231821117	0	0	0	0	0	0	0	0	0	0	0
AASDHPPT	Q9NRN7	0	0	0	0	0	0	0	0	0	0	0	0	0	0	0	0	0	1	0.775567884	0.216518371	0	0	0	0	0	0	0	0	0	0	0	0	0	0	0	0	0	0	0	0	0.001465508	0.949073589	0.760337067	0.239474511	0	0	0	0
AATF	Q9NY61	0.713404363	0.949791984	0.690025368	0.364221208	0.15543379	0	0	0	0	0	0	0.531283612	0	0	0	0	0	0	0	0	0	0	0	0	0.871902588	1	0.536681887	0	0.210593607	0	0	0	0	0	0.480304414	0.43029934	0	0	0	0	0	0	0	0	0	0	0	0
ABAT	P80404	0	0	0	0	0	0	0	0	0	0	0	0	0	0	0	0	0	0	0	0	0	0	0	0	0	0	0	0	0	0	0	0	0	0	0	0	0	0	0	0	0	0	0	0	0	0	0	0
ABCB10	Q9NRK6	1	0	0	0	0	0	0	0	0	0	0	0	0	0	0	0	0	0	0	0	0	0	0	0	0.571529578	0.371859533	0	0	0	0	0	0	0	0	0	0	0	0	0	0	0	0	0	0	0	0	0	0
ABCB6	Q9NP58	0	0	0	0	0	0	0	0	0	0	0	0	0	0	0	0	0	0	0	0	0	0	0	0	0	0	0	0	0	0	0	0	0	0	0	0	0	0	0	0	0	0	0	0	0	0	0	0
ABCB7	O75027	0	0.027888286	0	0	0	0	0	0	0	0	0	0	0	0	0	0	0	0	0	0	0	0	0	0	0.730359654	1	0	0	0	0	0	0	0	0	0	0	0	0	0	0	0	0	0	0	0	0	0	0
ABCC1	P33527	0.758426966	1.11E-16	0	0	0	0	0	0	0	0	0	0	0	0	0	0	0	0	0	0	0	0	0	0	1	0.76949268	0	0	0	0	0	0	0	0	0	0	0	0	0	0	0	0	0	0	0	0	0	0
ABCC4	O15439	0.501018023	0.524394842	0	0	0	0	0	0	0	0	0	0	0	0	0	0	0	0	0	0	0	0	0	0	1	0.073222231	0.091169595	0	0	0	0	0	0	0	0	0	0	0	0	0	0	0	0	0	0	0	0	0
ABCD1	P33897	0	0	0	0	0	0	0	0	0	0	0	0	0	0	0	0	0	0	0	0	0	0	0	0	0	0	0	0	0	0	0	0	0	0	0	0	0	0	0	0	0	0	0	0	0	0	0	0
ABCD3	P28288	1	0.980746996	0.650022011	0.182912907	0	0	0	0	0	0	0	0	0	0	0	0	0	0	0	0	0	0	0	0	0.396756545	0.900602463	0.43783309	0.119086596	0	1.11E-16	0	0	0	0	0	0	0	0	0	0	0	0	0	0	0	0	0	0
ABCE1	P61221	0.019374696	0.026205296	0.022545707	0.01081455	0.005664639	0.007195166	0.025646016	0	0.001203697	4.48E-04	0	0	0.008551577	0	0	0.04038251	0.928887051	1	0.058801809	0.019587856	0.009453073	0.00145495	0.001099755	8.20E-04	0.007418139	0.019664888	0.022603745	0.021942107	0.007175327	0.010735407	0.001088253	0.003085304	0.001607539	9.33E-04	0	0	0.004348854	0	0	0.048075245	0.98629237	0.670594773	0.059661833	0.01895893	0.002089364	0.008496177	0.00208567	0.008531633
ABCF1	Q8NE71	0.964100207	1	0.617768299	0.353002554	0.273153173	0.233457387	0.111947459	0.008496157	0.140312492	0.233438311	0.277063618	0.213466428	0.342492041	0	0	0.014749054	0	0	0.164404649	0.256328722	0.256385948	0.121675883	0	0	0.877364627	0.838470005	0.565578164	0.393785635	0.283148652	0.229775846	0.204043209	0.103516158	0.204844374	0.131022801	0.100654856	0	0.39769608	0	0.124861465	0	0	0	0	0	0	0	0	0
ABCF2	Q9UG63	1	0.750432129	0.512609012	0.242349038	0.223246124	0.053233454	0.058204566	0	0	0.024297165	0	0	0	0	0	0.032121196	0.140880454	0.368787471	0.504532452	0.660055208	0.796866904	0.797454686	0.663211815	0.495106171	0.745403327	0.935474601	0.512119193	0.340661015	0.368939859	0.169638231	0.116106532	0.102739935	0	0.143906443	0.089583415	0.154704215	0	0	0	0	0.058276406	0.206080713	0.27663632	0.550444755	0.581161805	0.59842518	0.755221463	0.594582827
ABCF3	Q9NUQ8	0.929453682	0.756413302	0.426603325	0.710926366	0	0	0	0	0	0	0	0	0	0	0	0	0	1	0	0	0	0.962351544	0	0	0.333135392	0.502612827	0	0.248456057	0	0	0	0	0	0	0	0	0	0	0	0	0	0	0	0	0	0	0	0
ABHD10	Q9NUJ1	3.37E-04	0	0	0	0	0	0	0	0	0	0	0	0	0	0.032790844	0.768630421	0.432192645	0.058824827	0.023100155	0.017107243	0.018003979	0.005650657	0.00163661	0	0	0	1.70E-04	7.44E-05	0	0	0	0	0	0	0	0	0	0	0.050966322	1	0.459937904	0.046130523	0.022018345	0.021026155	0.019077305	0	0	0
ABHD11	Q8NFV4	0	0	0	0	0	0	0	0	0	0	0	0	0	0	0	0	0	0	0.776773753	1	0.053916111	0	0	0	0	0	0	0	0	0	0	0	0	0	0	0	0	0	0	0	0	0	0.857617134	0.833354135	0.129207958	0	0	0
ABHD12	Q8N2K0	0	0	0	0	0	0	0	0	0	0	0	0	0	0	0	0	0	0	0	0	0	0	0	0	0	0	0	0	0	0	0	0	0	0	0	0	0	0	0	0	0	0	0	0	0	0	0	0
ABHD14B	Q96IU4	0	0	0	0	0	0	0	0	0	0	0	0	0	0	0	0	0	0	0.317282094	0.877810486	0.141639713	0	0	0	0	0	0	0	0	0	0	0	0	0	0	0	0	0	0	0	0	0	0.17274942	1	0.210999248	0.029614779	0	0
ABHD16A	O95870	0	0	0	0	0	0	0	0	0	0	0	0	0	0	0	0	0	0	0	0	0	0	0	0	0	0	0	0	0	0	0	0	0	0	0	0	0	0	0	0	0	0	0	0	0	0	0	0
ABHD5	Q8WTS1	0	0	0	0	0	0	0	0	0	0	0	0	0	0	0	0	0	0	0	0	0	0	0	0	0	0	0	0	0	0	0	0	0	0	0	0	0	0	0	0	0	0	0	0	0	0	0	0
ABHD6	Q9BV23	0	0	0	0	0	0	0	0	0	0	0	0	0	0	0	0	0	0	0	0	0	0	0	0	0	0	0	0	0	0	0	0	0	0	0	0	0	0	0	0	0	0	0	0	0	0	0	0
ABI1	Q8IZP0	0.219200739	0.110302883	0.214582815	0.00981227	0	0	0.471558828	1	0.245444303	0	0	0	0	0	0	0	0	0	0	0	0	0	0	0	0.259101568	0.066737191	0	0	0.053728401	0.106343259	0.623590059	0.87587282	0.507519683	0.177174354	0	0	0	0	0	0	0	0	0	0	0	0	0	0
ABI2	Q9NYB9	0	0.005234141	0.079256519	0	0	0	0.077116337	1	0.892037128	0	0	0	0	0	0	0	0	0	0	0	0	0	0	0	0	0	0	0	0	0	0.899388187	0.681229209	0	0	0	0	0	0	0	0	0	0	0	0	0	0	0	0
ABL1	P00519	0	0	0	0	0	0	0	0	0	0	0	0	0	0	0	0	0	0	0	0	0	0	0	0	0	0	0	0	0	0	0	0	0	0	0	0	0	0	0	0	0	0	0	0	0	0	0	0
ABL2	P42684	0	0	0	0	0	0	0	0	0	0	0	0	0	0	0	0	0	0	0	0	0	0	0	0	0	0	0	0	0	0	0	0	0	0	0	0	0	0	0	0	0	0	0	0	0	0	0	0
ABLIM1	O14639	0	0	0	0	0	0	0	0	0	0.020750237	0	0	0	0	0	0	0	0	0.158547009	0.294301994	0.587464387	0.337464387	0.536039886	0.014862298	0	0	0	0	0	0	0	0	0	0	0	0	0	0	0	0	0	0	1.11E-16	0.434377968	1	0.856267806	0.252706553	0.217901235
ABR	Q12979	0	NaN	0	0	0	0	0	0	0	0	0	0	0	0	0	0	0	0	0	0	0	0	0	0	0	0	0	0	0	0	0	0	0	0	0	0	0	0	0	0	0	0	0	0	0	0	0	0
ABRACL	Q9P1F3	0	0	0	0	0	0	0	0	0	0	0	0	0	0	0	0	0	0	0	0	0.907253441	1	0.27590317	0	0	0	0	0	0	0	0	0	0	0	0	0	0	0	0	0	0	0	0	0	0.889111	0.945039076	0.058560731	0
ABRAXAS2	Q15018	0.678725745	0	0.267042426	0.287728092	0.315467752	0	0.127278088	0	0.229356862	0.161640791	0	0	0	0	0	0	0	0	0	0	0	0	0	0	1	0.488483391	0.678022614	0.475815689	0.600474047	0.302675301	0.169987638	0.416219649	0.531896073	0.529673271	0	0	0	0	0	0	0	0	0	0	0	0	0	0
ABT1	Q9ULW3	NaN	0	0	0	0	0	0	0	0	0	0	0	0	0	0	0	0	0	0	0	0	0	0	0	0	0	0	0	0	0	0	0	0	0	0	0	0	0	0	0	0	0	0	0	0	0	0	0
ACAA1	P09110	0	0	0	0	0	0	0	0	0	0	0	0	0	0	0	0	0.136115276	0.564739509	1	0.56900916	0	0	0	0	0	0	0	0	0	0	0	0	0	0	0	0	0	0	0	0	0.237017311	0.507729493	0.729670054	0.177591892	0.058692259	0	0	0
ACAA2	P42765	0	0	0	0	0	0	0	0	0	0	0	0	0.856283107	0	0	0	0	0	0	0	0	0	0	0	0	0	0	0	0	0	0	0	0	0	0	0	1	0	0	0	0	0	0	0	0	0	0	0
ACACA	Q13085	0.705737723	0.928843058	1	0.649114499	0.038086357	0	0.04728194	0	0	0	0	0	0	0	0	0	0	0	0	0	0	0	0	0	0.369877684	0.637968339	0.454621286	0.261184407	0.009197404	0.045513488	0.036716764	0	0	0	0	0	0	0	0	0	0	0	0	0	0	0	0	0
ACAD10	Q6JQN1	0	0	0	0	0	0	0	0	0	0	0	0	0	0	0	0	0	0	0	0	0	0	0	0	0	0	0	0	0	0	0	0	0	0	0	0	0	0	0	0	0	0	0	0	0	0	0	0
ACAD8	Q9UKU7	0	0	0	0	0	0	0	0	0	0	0	0	0	0	0	0	0	0	0	0	0	0	0	0	0	0	0	0	0	0	0	0	0	0	0	0	0	0	0	0	0	0	0	0	0	0	0	0
ACAD9	Q9H845	1	0.435829141	0.262390958	0	0	0	0	0	0	0	0	0	0	0	0	0	0	0	0	0	0	0	0	0	0.318197833	0.522386167	0.215166505	0.207302809	0	0	0	0	0	0	0	0	0	0	0	0	0.87761947	0	0	0	0	0	0	0
ACADM	P11310	0	0	0	0	0	0	0	0	0	0	0	0.643781143	0.905459036	0.015732225	0	0	0	0	0	0.003472606	0	0.022202478	0	0	0	0.002972857	0.003714029	0.008350931	0	0	0	0	0	0	0	0.673951993	1	0.095299883	0	0	0	0.005114396	0.005257221	0.050499974	0.041020524	0.068836301	0.058562436	0.009624811
ACADS	P16219	0	0	0	0	0	0	0	0	0	0	0	0	0.510762129	0	0	0	0	0	0	0	0	0	0	0	0	0	0	0	0	0	0	0	0	0	0	0.102578897	1	0	0	0	0	0	0	0	0	0	0	0
ACADSB	P45954	0	0	0	0	0	0	0	0	0	0	0	0.144004867	0	0	0	0.088698831	1	0.46810015	0	0	0	0	0.064908913	0	0	0	0	0	0	0	0	0	0	0	0	0.028399123	0	0	0	0.093884002	0.857260492	0.473528376	0.096668086	0	0	0	0.080309755	0
ACADVL	P49748	0.2069146	0.204741388	0.177997173	0.140895938	0	0	0	0	0	0.037859575	0.016229261	0	0.098887028	0.680283288	1	0.746654363	0.336015151	0.284941402	0.221128582	0.31293864	0.066184427	0.142442638	0	0.151442217	0.317154541	0.35015082	0.235414353	0.086409005	0.034023497	0	0	0	0	0.03047457	0.003681408	0.037407965	0.083902959	0.335538741	0.990341279	0.822096804	0.444036197	0.318903552	0.176802885	0.144974789	0.137750327	0.180189964	0.116853554	0.216253539
ACAP2	Q15057	0.884725275	0.766043956	0.84	0	0.440142857	0	0	0	0	0	0	0	0	0	0	0	0	0	0	0	0	0	0	0	1	0.105153846	0.952197802	0.812417582	0.618131868	0	0	0	0	0	0	0	0	0	0	0	0	0	0	0	0	0	0	0
ACAT1	P24752	0	0	0	0	0	0	0	0	0	0	0	0.047326858	1	0.561935104	0	0.026805806	0.114691237	0.176667023	0.189173765	0.362199187	0.287983997	0.185361301	0.132114662	0	0	0	0	0	0	0	0	0	0	0	0	0.014479227	0.792868135	0.362826849	0.038759275	0.082550306	0.339080313	0.372427749	0.334396096	0.409029728	0.306011837	0.149758931	0.072364751	0.010170445
ACAT2	Q9BWD1	0	0	0	0	0	0	0	0	0	0	0	0.064687348	0.425537695	0	0	0.943408408	0.921904605	0.093329009	0	0	0	0	0	0	0	0	0	0	0	0	0	0	0	0	0	0.051940455	0.210181374	0	0.010234858	0.986766891	1	0.189201382	0.068326453	0.107088435	0.008911547	0	0	0
ACBD3	Q9H3P7	0.390370141	0.281853261	0.2929885	0	0	0	0	0	0	0	0	0.184912458	0	0	0	0	0	0	0	0.161226944	0	0	0	0	0.168830038	0.557257226	0.697944389	1	0.194904784	0.048475844	0	0	0	0	0	0	0.081549572	0	0	0	0.200739084	0	0	0.109284264	0	0	0	0
ACBD5	Q5T8D3	0	NaN	0	0	0	0	0	0	0	0	0	0	0	0	0	0	0	0	0	0	0	0	0	0	0	0	0	0	0	0	0	0	0	0	0	0	0	0	0	0	0	0	0	0	0	0	0	0
ACBD6	Q9BR61	0	0	0	0	0	0	0	0	0	0	0	0	0	0	0	0	0	9.13E-04	0.535791269	0.291887813	1	0.23114126	0	0	0	0	0	0	0	0	0	0	0	0	0	0	0	0	0	0	0	0.007608954	0.140863627	0.392868013	0	0.349799249	0	0
ACBD7	Q8N6N7	0	0	0	0	0	0	0	0	0	0	0	0	0	0	0	0	0	0	0	0	1	0.828846898	0.204211971	0	0	0	0	0	0	0	0	0	0	0	0	0	0	0	0	0	0	0	0	0	0.686213449	0.721893803	0.48483409	0
ACD	Q96AP0	0	0	0	0	0	0	0	0	0	0	0	0	0	0	0	0	0	0	0	0	0	0	0	0	0	0	0	0	0	0	0	0	0	0	0	0	0	0	0	0	0	0	0	0	0	0	0	0
ACIN1	Q9UKV3	0.061749725	0.089704788	0.156204799	0.160570034	0	0.154660607	0.470066815	0.666462503	0.891268133	0.925423905	0.906191332	0.913014506	0.404149368	0.06485008	0.013923664	0.089162126	0.0319951	0.028348094	0.089796562	0.134733747	0.016704806	0.034073974	0.071130592	0.061522286	0.050533385	0.163239452	0.102860346	0.172364948	0.092948788	0.194530288	0.496242267	0.696149296	0.846937452	0.857471475	1	0.740041059	0.459014071	0.11266816	0.025702617	0.078931355	0.045733222	0.006509946	0.108378738	0.073440895	0.053246694	0.067790828	0.127331999	0.039297093
ACLY	P53396	0.014040367	0.012957675	0.015512767	0.010265502	0.006684303	0.009541628	0.171911914	1	0.389296732	0.037187387	0.020358888	0.006698709	0	0	0	0	0	0	0	0	0	0	0	0	0.009197513	0.009903565	0.010236392	0.011867707	0.009764404	0.019812344	0.149277873	0.837640853	0.30872608	0.035194284	0.020805925	0.004030596	0	0	0	0	0	0	0	0	0	0	0	0
ACO1	P21399	0	0	0	0	0	0	0	0	0	0	0	0	0	0	1	0.406652524	0	0	0	0	0	0	0	0	0	0	0	0	0	0	0	0	0	0	0	0	0	0	0.812114539	0.830822525	0	0	0	0	0	0	0	0
ACO2	Q99798	0	0	0	0	0	0	0	0	0	0	0	0	0	0	0	0.782371965	0.84913406	0.05055193	0	0	0	0	0	0	0	0	0	0	0	0	0	0	0	0	0	0	0	0	0	1	0.904966481	0.045358513	0	0	0	0	0	0
ACOT11	Q8WXI4	0	0	0	0	0	0	0	0	0	0	0	0	0	0	0	0	0	0	0	0	0	0	0	0	0	0	0	0	0	0	0	0	0	0	0	0	0	0	0	0	0	0	0	0	0	0	0	0
ACOT13	Q9NPJ3	0	0	0	0	0	0	0.121312936	0	0	0	0	0	0	0	0	0	0	1	0.782567961	0.515002811	0.929502523	0.283888463	0.006469929	0	0	0	0	0	0	0	0	0	0	0	0	0	0	0	0	0	0	0.636446559	0.796214915	0.575530234	0.974190994	0.281130788	0	0
ACOT7	O00154	0	0.00402811	0	0	0	0	0.111985562	0	0	0	0	0	0	0.045654711	0.03607736	0.091350458	0.25990819	0.92706783	0.402286928	0.080171297	0.02930546	0.016243378	0.003639951	0	5.45E-04	0.00263474	0	0	0	0	0	0	0	0	0	0	0	0.085206053	0.056642404	0.100175424	0.277545068	1	0.390790103	0.089757786	0.027377283	0.012834365	0.002851883	0.002582521
ACOT9	Q9Y305	0	0.044162706	0.173230837	0.002510933	0.140663728	0.215932877	0.106257916	0	0.17899701	0.455449695	0.733961728	0.738918872	0.09628479	0	0	0	0	0	0	0	0	0	0	0	0.130749441	0.193059411	0.187513882	0.041361994	0.142502431	0.203841566	0.100756516	0.202149959	0.43685673	0.566213169	1	0.463289925	0.168376661	0	0	0	0	0	0	0	0	0	0	0
ACOX1	Q15067	0	0	0	0	0	0	0	0	0	0	0	0	0	0.846455601	0.555949598	0.137773903	0	0	0	0	0	0	0	0	0	0	0	0	0	0	0	0	0	0	0	0	0	1	0.564746206	0	0	0	0	0	0	0	0	0
ACOX3	O15254	0	0	0	0	0	0	0	0	0	0	0	0	0	0	0	0	0	0	0	0	0	0	0	0	0	0	0	0	0	0	0	0	0	0	0	0	0	0	0	0	0	0	0	0	0	0	0	0
ACP1	P24666	0.017703844	0.025928749	0.010876118	0	1.32E-04	0	0	0	0	0	0	0	0.00263276	0	0	0	0	0	0	0.049986595	0.634659573	1	0.97196854	0.257289344	0.0178998	0.022112428	0.007045738	0.009558025	0	0	0	0	0	0	0	0	0.002128721	0	0	0	0	0.001007199	0	0.070901227	0.552111757	0.965378072	0.720203855	0.289784747
ACP2	P11117	0	0	0	0	0	0	0	0	0	0	0	0	0	0	0	0	0	0	0	0	0	0	0	0	0	0	0	0	0	0	0	0	0	0	0	0	0	0	0	0	0	0	0	0	0	0	0	0
ACP6	Q9NPH0	0	0	0	0	0	0	0	0	0	0	0	0	0	0	0	0	NaN	0	0	0	0	0	0	0	0	0	0	0	0	0	0	0	0	0	0	0	0	0	0	0	0	0	0	0	0	0	0	0
ACSF2	Q96CM8	0	0	0	0	0	0	0	0	0	0	0	0	0	0	0	0	1	0	0	0	0	0	0	0	0	0	0	0	0	0	0	0	0	0	0	0	0	0	0	0	1.11E-16	0	0	0	0	0	0	0
ACSF3	Q4G176	0	0	0	0	0	0	0	0	0	0	0	0	0	0	0	0	1.11E-16	1	0.609785256	0.101451051	0	0	0	0	0	0	0	0	0	0	0	0	0	0	0	0	0	0	0	0	0	0.91477502	0.540684729	0.240417233	0	0	0	0
ACSL3	O95573	0.489108115	1	0.798356298	0.451446134	0.290903259	0.146149319	0.051450433	0	0	0	0	0	0	0	0	0	0	0	0	0	0	0	0	0	0.561762012	0.70159741	0.759115423	0.47626204	0.265268974	0.13461761	0.039078025	0	0	0	0	0	0	0	0	0	0	0	0	0	0	0	0	0
ACSL4	O60488	0.008646751	0.608981881	0.546281748	0.46125619	0	0	0	0	0	0	0	0	0	0	0	0.167828517	0	0	0	0	0	0	0	0	0	1	0.425505678	0.279023051	0.297420394	0.078158873	0	0	0	0	0	0	0	0	0	0.353159371	0	0	0	0	0	0	0	0
ACSL5	Q9ULC5	0.624069924	0.593440878	0.849702252	0	0	0	0	0	0	0	0	0	0	0	0	0	0	0	0	0	0	0	0	0	0	1	0	0	0	0	0	0	0	0	0	0	0	0	0	0	0	0	0	0	0	0	0	0
ACSS2	Q9NR19	0	0	0	0	0	0	0	0	0	0	0	0	0	0	0	0	0	0	0	0	0	0	0	0	0	0	0	0	0	0	0	0	0	0	0	0	0	0	0	0	0	0	0	0	0	0	0	0
ACTB	P60709	0	0	0	0	0	0	0	0	0	0	0	0	0	0	0	0	0.879651133	0.269701192	0	1	0.442483357	0	0	0	0	0	0	0	0	0	0	0	0	0	0	0	0	0	0	0	0	0	0	0.303091294	0	0	0	0
ACTBL2	Q562R1	0	0	0	0	0	0	0	0	0	0	0	0	0	0	0	0	0	0	0.352639358	0	1	0	0	0	0	0	0	0	0	0	0	0	0	0	0	0	0	0	0	0	0	0	0.261646317	0	0	0	0	0
ACTC1	P68032	0.013812106	0.022560231	0.027462733	0.053248998	0	0.089469679	0.057967627	0	0	0	0	0	0.06350347	0.057908693	0	0.025532849	0.429717774	0.205345212	0.172601622	0.264011793	0.046114086	0.058380163	0.021924533	0.044628955	0.043945324	0	0.025765441	0.022615236	0.051704934	0.016697895	0.01226097	0	0.065043605	0.017839245	0.01513065	0.02885357	0.022364964	1	0.156422344	0.061389713	0.324273514	0.539884592	0.37331032	0.463545745	0.18374403	0.080598185	0.080881067	0.059680634
ACTG1	P63261	0.023925591	0.027571952	0.037249156	0.018805643	0.025858803	0.02710397	0.096109062	0.031446734	0.01583897	1.11E-16	0.034343766	0.026056581	0.25551829	0.182621703	0.00297503	0.091546236	0.959747958	1	0.661186446	0.680908554	0.396080092	0.214344212	0.206433084	0.129865065	0.081523616	0.051812317	0.067149877	0.056065941	0.049784394	0.057361249	0.052366653	0.053118767	0.062021572	0.098936455	0.089841443	0.123084894	0.227372503	0.148679064	0.043366352	0.152303141	0.680880698	0.995264466	0.640127247	0.785341014	0.514273458	0.366385506	0.282566548	0.259724559
ACTL6A	O96019	0	0	0	0	0	0	0	0	0	0	0	0	0	0	0	0.157955822	1	0.194253697	0	0	0	0	0	0	0	0	0	0	0	0	0	0	0	0	0	0	0	0	0	0.167000506	0.95115275	0.179748447	0	0	0	0	0	0
ACTN1	P12814	0.211780116	0.231761467	0.183835827	0.162885011	0.138840786	0.304671196	0.945384308	0.27204239	0.06701153	0.060157927	0.068832053	0.101275846	0.040907005	0	0	0.03683747	0.054691177	0.083640454	0.112939035	0.119155455	0.067943993	0.129109128	0.234344242	0.114678152	0.212416559	0.192723828	0.158415109	0.117053713	0.122308068	0.279716709	1	0.268756568	0.048790758	0.053346506	0.067855187	0.078645116	0.045006882	0.04526738	0	0.054533546	0.072843124	0.079318562	0.076750588	0.077771857	0.122137857	0.156794399	0.139062801	0.170389118
ACTN4	O43707	0.254642345	0.323160709	0.297151628	0.221505856	0.225129097	0.293001062	0.815768287	0.359120943	0.10262105	0.101107114	0.104631693	0.13268714	0.101619131	0	0.035249194	0.070961075	0.097107942	0.119357699	0.142663809	0.146557516	0.12736625	0.121553756	0.143563665	0.144244086	0.310419832	0.301404257	0.286911296	0.240557636	0.208713947	0.326375697	1	0.426856824	0.117802937	0.095743698	0.112677668	0.127311817	0.082116572	0.054341799	0.071704435	0.083946904	0.116908184	0.154841638	0.13030907	0.161901003	0.124685393	0.118199282	0.103398431	0.125023902
ACTR10	Q9NZ32	0	0	0	0	0	0	0	0	0	0	0	0	1	0	0	0	0	0	0	0	0	0	0	0	0	0	0	0	0	0	0	0	0	0	0	0	0	0	0	0	0	0	0	0	0	0	0	0
ACTR1A	P61163	0.049604385	0.08113515	0.110033064	0.16610538	0.19876753	0.151270483	0.217366663	0.065938632	0.074195632	0.035525507	0	0	0	0	0	0	0.136921976	1	0.300148137	0	0	0	0	0	0.087014125	0.101954759	0.194358298	0.199708589	0.185634998	0.144820527	0.146660351	0.115848597	0.037883442	0.038577076	0.026567471	0	0	0	0	0	0.014428867	0.488624288	0.089160586	0	0	0	0	0
ACTR1B	P42025	0	0	0	0	0	0	0	0	0	0	0	0	0	0	0	0	0	0	0	0	0	0	0	0	0	0	0	0	0	0	0	0	0	0	0	0	0	0	0	0	0	0	0	0	0	0	0	0
ACTR2	P61160	0.00301271	0.005036512	0	0	0.004133608	0.004110552	0	0	0	0	0.338229542	1	0.089407611	0	0	0	0	0	0	0.006126397	0	0	0	0	0	0	0	0.008508883	0.004024475	0.005906322	0	5.99E-04	0	0.003621577	0.303400946	0.886201268	0.143218335	0	0	0	0	0	0	4.03E-04	0.007965025	0	0	0
ACTR3	P61158	0.003306745	0.0041045	0.004036781	0.001496052	8.13E-04	9.39E-04	0	0	0	0.002934607	0.38825044	1	0.136987568	0	0	4.68E-04	0	0	0	0	0	0	0	0	0.001400866	2.41E-04	0.001984547	0.002127516	0	0	0.002066822	0	0	0.004562395	0.355087108	0.976361632	0.148370059	0	0	0.002658035	0	0	0	0	0	0	0	1.11E-16
ACTR3B	Q9P1U1	0	0	0	0	0	0	0	0	0	0	0	0	0	0	0	0	0	0	0	0	0	0	0	0	0	0	0	0	0	0	0	0	0	0	0	0	0	0	0	0	0	0	0	0	0	0	0	0
ACTR5	Q9H9F9	0	0	0	0	0	0	0	0	0	0	0	0	1	0	0	0	0	0	0	0	0	0	0	0	0	0	0	0	0	0	0	0	0	0	0	0	0.79545191	1.11E-16	0	0	0	0	0	0	0	0	0	0
ACTR6	Q9GZN1	0	0	0	0	0	0	0	0	0	0	0	0	0	0	0	1	0.082744857	0	0	0	0	0	0	0	0	0	0	0	0	0	0	0	0	0	0	0	0	0	0	0.603162419	0	0	0	0	0	0	0	0
ACTR8	Q9H981	0	0	0	0	0	0	0	0	0	0	0	0	0	0	0	0	0	0	0	0	0	0	0	0	0	0	0	0	0	0	0	0	0	0	0	0	0	0	0	1	0	0	0	0	0	0	0	0
ACY1	Q03154	0	0	0	0	0	0	0	0	0	0	0	0	0	0	0	0	0	0	0	0	0	0	0	0	0	0	0	0	0	0	0	0	0	0	0	0	0	0	0	0	0	0	0	0	0	0	0	0
ACYP1	P07311	0	0	0	0	0	0	0	0	0	0	0	0	0	0	0	0	0	0	0	0	0.076986473	0.923349312	0.339370978	0.026137297	0	0	0	0	0	0	0	0	0	0	0	0	0	0	0	0	0	0	0	0.001469383	0.079205071	1	0.434941344	0.050302268
ACYP2	P14621	0	0	0	0	0	0	0	0	0	0	0	0	0	0	0	0	0	0	0	0	0	0.451767305	0	0	0	0	0	0	0	0	0	0	0	0	0	0	0	0	0	0	0	0	0	0	0	0	1	0
ADA	P00813	0	0	0	0	0	0	0	0	0	0	0	0	0	0	0	0	0	0.929119911	0.480046825	0	0	0	0	0	0	0	0	0	0	0	0	0	0	0	0	0	0	0	0	0	0	1	0.508950703	0	0	0	0	0
ADAL	Q6DHV7	0	0	0	0	0	0	0	0	0	0	0	0	0	0	0	0	0	0	0	0	0	0	0	0	0	0	0	0	0	0	0	0	0	0	0	0	0	0	0	0	0	0	0	0	0	0	0	0
ADAM10	O14672	1	0.528538068	0.24291081	1.11E-16	0	0	0	0	0	0	0	0	0	0	0	0	0	0	0	0	0	0	0	0	0.807028995	0.540141856	0.242156564	0	0	0	0	0	0	0	0	0	0	0	0	0	0	0	0	0	0	0	0	0
ADAM15	Q13444	NaN	0	0	0	0	0	0	0	0	0	0	0	0	0	0	0	0	0	0	0	0	0	0	0	0	0	0	0	0	0	0	0	0	0	0	0	0	0	0	0	0	0	0	0	0	0	0	0
ADAM17	P78536	0	0	0	0	0	0	0	0	0	0	0	0	0	0	0	0	0	0	0	0	0	0	0	0	0	0	0	0	0	0	0	0	0	0	0	0	0	0	0	0	0	0	0	0	0	0	0	0
ADAM9	Q13443	0.375066467	0.449599616	0.214121022	0.111575718	0	0	0	0	0	0	0	0	0	0	0	0	0	0	0	0	0	0	0	0	1	0.542302201	0.396335793	0	0.059941034	0.061502293	0	0	0	0	0	0	0	0	0	0	0	0	0	0	0	0	0	0
ADAP1	O75689	0	0	0	0	0	0	0	0	0	0	0	0	0	0	0	0	0	0	0	0	0	0	0	0	0	0	0	0	0	0	0	0	0	0	0	0	0	0	0	0	0	0	0	1	0	0	0	0
ADAR	P55265	1	0.807009486	0.555477044	0.357028034	0.305172322	0.235033299	0.093465703	0	0.006640287	0	0	0	0	0	0	0	0	0.141726581	0.041689484	0.057411366	0.581215001	0.41436874	0.008684131	0.050336519	0.658216891	0.514485329	0.327094632	0.30776025	0.167499868	0.10815418	0.070986946	0	0	0	0	0	0	0	0	0	0	0.326255542	0.035489057	0.017179247	0.299651999	0	0.131639845	0
ADAT2	Q7Z6V5	0	0	0	0	0	0	0	0	0	0	0	0	0	0	0	0	0	0	0	0	0	0	0	0	0	0	0	0	0	0	0	0	0	0	0	0	0	0	0	0	0	0	0	0	0	0	0	0
ADAT3	Q96EY9	0	0	0	0	0	0	0	0	0	0	0	0	0	0	0	0	0	0	0	0	0	0	0	0	0	0	0	0	0	0	0	0	0	0	0	0	0	0	0	0	0	0	0	0	0	0	0	0
ADD1	P35611	0	0	0	0	0	0	0	0	0.138430441	0.732871445	0.887499745	1	0	0	0	0	0	0	0	0	0	0	0	0	0	0	0	0	0	0	0	0	0.045680684	0.082193925	0	0.792218222	0	0	0	0	0	0	0	0	0	0	0	0
ADD3	Q9UEY8	0	0	0	0	0	0	0	0	0	0	0	0	0	0	0	0	0	0	0	0	0	0	0	0	0	0	0	0	0	0	0	0	0	0	0	0	0	0	0	0	0	0	0	0	0	0	0	0
ADGRE5	P48960	0.587227245	0.0101838	0	0	0	0	0	0	0	0	0.458538419	1	0	0	0	0	0	0	0	0	0	0	0	0	0.446504333	0.302998764	0	0	0	0	0	0	0	0	0.209978534	0.487991211	0	0	0	0	0	0	0	0	0	0	0	0
ADGRG1	Q9Y653	0	0	0	0	0	0	0	0	0	0	0	0	0	0	0	0	0	0	0	0	0	0	0	0	0	0	0	0	0	0	0	0	0	0	0	0	0	0	0	0	0	0	0	0	0	0	0	0
ADGRG6	Q86SQ4	0	0	0	0	0	0	0	0	0	0	0	0	0	0	0	0	0	0	0	0	0	0	0	0	0	0	0	0	0	0	0	0	0	0	0	0	0	0	0	0	0	0	0	0	0	0	0	0
ADH5	P11766	0	0	0	0	0	0	0	0	0	0	0	0	0	0	1	0.977893349	0.088802851	1.11E-16	0.01326269	0.003197662	0	0	0	0	0	0	0	0	0	0	0	0	0	0	0	0	0	0	0.962158615	0.856263421	0.089132284	0.006689213	0.016354587	0.018754676	0	0	0	0
ADI1	Q9BV57	0	0	0	0	0	0	0	0	0	0	0	0	0	0	0	0	0	0	0.349645678	0.740291992	0.158808386	0	0	0	0	0	0	0	0	0	0	0	0	0	0	0	0	0	0	0	0	0	0.296549818	1	0.201323549	0.005367299	0	0
ADIRF	Q15847	0	0	0	0	0	0	0	0	0	0	0	0	0	0	0	0	0	0	0.494213651	0.631943426	0.048642389	0	0	0	0	0	0	0	0	0	0	0	0	0	0	0	0	0	0	0	0	0	1	0.971388647	0.140038138	0.014273252	0	0
ADK	P55263	0	0	0	0	0	0	0.090209989	0	0	0	0	0	0	0	0	0	0.082137958	0.696768416	0.235352395	0.01619862	0	0	0	0	0	0	0	0	0	0	0	0	0	0	0	0	0	0	0	0.001578727	0.102004974	1	0.311785979	0.021259552	0.001683427	0	0	0
ADNP	Q9H2P0	0.315228116	0.460837288	0.104271014	0	0	0	0	0	0	0.199074379	0.993234037	0.918808439	0	0	0	0	0	0	0	0	0	0	0	0.024240004	0.457971151	0.121082554	0.11504957	0	0	0	0	1.11E-16	0.145999154	0.636564394	0.899732181	1	0	0	0	0	0	0	0	0	0	0	0	0
ADNP2	Q6IQ32	0	0	0	0	0	0	0	0	0	0	0	0	0	0	0	0	0	0	0	0	0	0	0	0	0	0	0	0	0	0	0	0	0	0	0	0	0	0	0	0	0	0	0	0	0	0	0	0
ADO	Q96SZ5	0	0	0	0	0	0	0	0	0	0	0	0	0	0	0	0	0	0.347654793	0.702726499	0	0	0	0	0	0	0	0	0	0	0	0	0	0	0	0	0	0	0	0	0	0	0.270896447	1	0.368756436	0	0	0	0
ADPGK	Q9BRR6	0	0.893277311	0.474189676	0.694837935	0	0	0	0	0	0	0	0	0	0	0	0	0	0	0	0	0	0	0	0	0.628811525	1	0.835894358	0.892557023	0	0	0	0	0	0	0	0	0	0	0	0	0	0	0	0	0	0	0	0
ADPRH	P54922	0	0	0	0	0	0	0	0	0	0	0	0	0	0	0	0	0	0	0	0	0	0	0	0	0	0	0	0	0	0	0	0	0	0	0	0	0	0	0	0	0	0	1	0	0	0	0	0
ADPRM	Q3LIE5	0	0	0	0	0	0	0	0	0	0	0	0	0	0	0	0	0	0	0	0	0	0	0	0	0	0	0	0	0	0	0	0	0	0	0	0	0	0	0	0	0	0	0	0	0	0	0	0
ADPRS	Q9NX46	0	0	0	0	0	0	0	0	0	0	0	0	0	0	0	0	0.66810908	0.752740073	1.11E-16	0	0	0	0	0	0	0	0	0	0	0	0	0	0	0	0	0	0	0	0	0	0.597820239	1	0.032604184	0	0	0	0	0
ADRM1	Q16186	0.397331322	0.41212457	0.611096704	1	0.693738507	0.572150974	0.227061625	0.361426753	0.672415012	0.578362959	0.396612287	0.239414871	0.079989627	0	0	0	0	0	0	0	0	0	0	0	0.386227545	0.466500071	0.809974539	0.980303173	0.855014381	0.622094394	0.393889387	0.37977981	0.599792541	0.403366495	0.221144326	0.126349663	0	0	0	0	0	0	0	0	0	0.00235749	0	0.219788769
ADSL	P30566	0	0	0	0	0	0	0	0	0	0	0.0978299	1	0.426281588	0.008553806	0	0	0	0	0	0	0	0	0	0	0	0	0	0	0	0	0	0	0	1.68E-04	0.096500606	0.976977592	0.37712174	0.012464011	0	0	0	0	0	0	0	0	0	0
ADSS2	P30520	0	0	0	0	0	0	0	0	0	0	0	0	0	0.121893985	0.563733901	0.151710141	0.005093908	0	0	0	0	0	0	0	0	0	0	0	0	0	0	0	0	0	0	0	0	0.013890805	1	0.222997422	0.01934396	0	0	0	0	0	0	0
AEBP2	Q6ZN18	0	0	0	0	0	0	0	0	0	0	0	0	0	0	0	0	0	0	0	0	0	0	0	0	0	0	0	0	0	0	0	0	0	0	0	0	0	0	0	0	0	0	0	0	0	0	0	0
AFDN	P55196	0	0	0	0	0	0	0	0	0.499895332	0.478822134	1	0	0	0	0	0	0	0	0	0	0	0	0	0	0	0	0	0	0	0	0	0	0	0.86553625	0	0	0	0	0	0	0	0	0	0	0	0	0	0
AFF4	Q9UHB7	0	0	0	0	0	0	0	0	0	0	0	0	0	0	0	0	0	0	0	0	0	0	0	0	0	0	0	0	0	0	0	0	0	0	0	0	0	0	0	0	0	0	0	0	0	0	0	0
AFG3L2	Q9Y4W6	1	0.598063661	0.39472692	0.177407263	0	0	0	0	0	0	0	0	0	0	0	0	0	0	0	0	0	0	0	0	0.599988399	0.683191585	0.428370292	0.211164889	0	0	0	0	0	0	0	0	0	0	0	0	0.01688848	0	0	0	0	0	0	0
AFTPH	Q6ULP2	0	0	0	0	0	0	0	0	0	0	0	0	0	0	0	0	0	0	0	0	0	0	0	0	0	0	0	0	0	0	0	0	0	0	0	0	0	0	0	0	0	0	0	0	0	0	0	0
AGAP1	Q9UPQ3	0	0	0	0	0	0	0	0	0	0	0	0	0	0	0	0	0	0	0	0	0	0	0	0	0	0	0	0	0	0	0	0	0	0	0	0	0	0	0	0	0	0	0	0	0	0	0	0
AGAP2	Q99490	0	0	0	0	0	0	0	0	0	0	0	0	0	0	0	0	0	0	0	0	0	0	0	0	0	0	0	0	0	0	0	0	0	0	0	0	0	0	0	0	0	0	0	0	0	0	0	0
AGAP3	Q96P47	0	0	0	0	0	0	0	0	0	0	0	0	0	0	0	0	0	0	0	0	0	0	0	0	0	0	0	0	0	0	0	0	0	0	0	0	0	0	0	0	0	0	0	0	0	0	0	0
AGFG1	P52594	0	0	0	0	0	0	0	0	0	0	0	0.165325173	0.513351184	0.450774377	0	0.152726799	0.248109837	0.409040229	0.488447421	0.483735239	0.402260871	0.465871265	0.266584197	0.246335647	0	0	0	0	0	0	0	0	0	0	0	0.057661162	0.468345365	1	0.252179079	0.199433561	0.419628397	0.441594166	0.49097849	0.505245253	0.427799435	0.434155592	0.19890456	0.228935568
AGGF1	Q8N302	0	0	0	0	0	0	0	0	0	0	0	0	0	0	0	0	0	0	0	0	0	0	0	0	0	0	0	0	0	0	0	0	0	0	0	0	0	0	0	0	0	0	0	0	0	0	0	0
AGK	Q53H12	1	0.633656356	0.091906722	0	0	0	0	0	0	0	0	0	0	0	0	0	0	0	0	0	0	0	0	0	0.626930395	0.553254569	0.145515288	0	0	0	0	0	0	0	0	0	0	0	0	0	0	0	0	0	0	0	0	0
AGL	P35573	0	0	0.277611245	0.023391376	0.016095405	0.042437653	0	0.043649336	0.130786308	0.164643003	0.355127338	0.546222546	1	0	0	0	0	0.038027874	0.013296173	0.024648335	0	0	0	0.096893679	0	0	0.001785903	0.08681788	0	0.067032807	0	0.16909159	0.231371811	0.293695152	0.488390912	0.577944781	0.765281328	0	0.082103384	0.028718182	0	0.064898347	0.02272804	0.041417856	0.039797248	0.019735485	0	0.040931314
AGO1	Q9UL18	0	0	0	0	0	0	0	0	0	0	0	0	0	0	0	0	0	0	0	0	0	0	0	0	0	0	0	0	0	0	0	0	0	0	0	0	0	0	0	0	0	0	0	0	0	0	0	0
AGO2	Q9UKV8	0	0	0	0	0	0.296195723	0	0.551907361	0	1	0	0.16935168	0	0	0	0	0	0	0	0	0	0	0	0	0	0	0	0	0	0	0	0	0	0.705801718	0	0	0	0	0	0	0	0	0	0	0	0	0	0
AGO3	Q9H9G7	0	0	0	0	0	0	0	0	0	0	0	0	0	0	0	0	0	0	0	0	0	0	0	0	0	0	0	0	0	0	0	0	0	0	0	0	0	0	0	0	0	0	0	0	0	0	0	0
AGPAT1	Q99943	0	0	0	0	0	0	0	0	0	0	0	0	0	0	0	0	0	0	0	0	0	0	0	0	0	0	0	0	0	0	0	0	0	0	0	0	0	0	0	0	0	0	0	0	0	0	0	0
AGPAT2	O15120	0	0	0	0	0	0	0	0	0	0	0	0	0	0	0	0	0	0	0	0	0	0	0	0	0	0	0	0	0	0	0	0	0	0	0	0	0	0	0	0	0	0	0	0	0	0	0	0
AGPAT3	Q9NRZ7	0	0	0	0	0	0	0	0	0	0	0	0	0	0	0	0	0	0	0	0	0	0	0	0	0	0	0	0	0	0	0	0	0	0	0	0	0	0	0	0	0	0	0	0	0	0	0	0
AGPAT5	Q9NUQ2	0.632305026	1	0.698440208	0.347279029	0.072391681	0	0	0	0	0	0	0	0	0	0	0	0	0	0	0	0	0	0	0	0.76915078	0.76492201	0.578024263	0.248076256	0	0	0	0	0	0	0	0	0	0	0	0	0	0	0	0	0	0	0	0
AGPS	O00116	0.638241242	0.589164986	0.318413612	0.044047261	0.129449473	1.11E-16	0	0	0	0	0	0	0	0	0	0	0	0.087485718	0.824014543	0.99915172	0.405655939	0.278263871	0.08058855	0.030868254	0.623957513	0.672890214	0.322394003	0.080144834	0	0.00723387	0	0	0	0	0	0	0	0	0	0	0.028669251	0.383705065	0.943491507	1	0.570196142	0.279595018	0.07919215	0.075903434
AGTPBP1	Q9UPW5	0	0	0	0	0	0	0	0	0	0	0	0	0	0	0	0	0	0	0	0	0	0	0	0	0	0	0	0	0	0	0	0	0	0	0	0	0	0	0	0	0	0	0	0	0	0	0	0
AHCTF1	Q8WYP5	0.164853328	0.166522482	0.117058545	0	0	0	0.195020223	0.569623036	0.909967492	1	0.693201457	0.945833936	0.565572286	0	0	0	0	0	0	0	0	0	0	0	1.11E-16	0.183824682	0	0	0	0	0.218978682	0.53750201	0.711338234	0.873999271	0.839700204	0.490786069	0.127134532	0	0	0	0	0	0	0	0	0	0	0
AHCY	P23526	0	0.001151883	0.001382245	7.85E-04	0.001845505	0.001942233	0.003207955	0.003109345	4.32E-04	4.36E-04	0.002428898	0.072593437	0.961783663	0.189281743	0.008358895	3.31E-04	0	0.001730611	0.001980285	3.97E-04	0	0	0	0	0	0	0.001184125	0.001508269	0.002421696	0.003390035	0.00409675	0.005086447	0.001457286	0.001607533	0.003852968	0.085426598	1	0.29571465	0.017923617	9.66E-04	0	0.00230852	0.002346164	0.00151727	3.25E-04	9.85E-05	0	3.80E-04
AHCYL1	O43865	1	0.587916576	0.177466783	0.247290895	0	0	0	0	0	0.341517371	0	0	0	0	0	0	0	0	0	0	0	0	0	0	0.481288118	0.668917447	0.760945328	0	0	0.085295959	0	0	0	0.224535777	0.343668318	0.161314256	0.58778044	0	0	0	0	0	0	0	0	0	0	0
AHCYL2	Q96HN2	0	0	0	0	0	0	0	0	0	0	0	0	0	0	0	0	0	0	0	0	0	0	0	0	0	0	0	0	0	0	0	0	0	0	0	0	0	0	0	0	0	0	0	0	0	0	0	0
AHDC1	Q5TGY3	0	0	0	0	0	0	0	0	0	0	0	0	0	0	0	0	0	0	0	0	0	0	0	0	0	0	0	0	0	0	0	0	0	0	0	0	0	0	0	0	0	0	0	0	0	0	0	0
AHNAK	Q09666	0.074735019	0	5.25E-04	0.115182121	0.32206309	0.495256575	0.643895487	0.928011174	0.922101644	1	0.873419122	0.625613864	0.464918878	0.254008684	0.148553587	0.137461367	0.119890784	0.129497722	0.091801554	0.13698734	0.094936449	0.067886916	0.020307296	9.65E-04	0.171765085	0.027449295	0.002264267	0.084133385	0.247956946	0.442086601	0.616907577	0.769623117	0.874003754	0.82331452	0.711649675	0.551713132	0.437346336	0.493123455	0.235300438	0.156090609	0.129039496	0.142091026	0.123003558	0.159092776	0.101008728	0.112590776	0.058502771	0.034414324
AHNAK2	Q8IVF2	0	0	0	0	0.976045794	0	0	0	0.045604371	0	1	0	0	0	0	0	0	0	0	0	0	0	0	0	0	0	0	0	0	0	0	0	0.679326932	0	0	0	0	0	0	0	0	0	0	0	0	0	0	0
AHSA1	O95433	0.501808186	0.439873368	0.526217703	0.743328725	0.588702107	0.418632631	0.390658235	0.248201717	8.57E-04	0.031481841	0.099313563	0.173180823	0	0	0.144285499	0.743130677	0.165006357	0	0.136611107	0.410071971	0.297798093	0	0	0.266342989	0.664356757	0.851512895	1	0.773432146	0.749319702	0.49180672	0.233957055	0.233759006	0.382666965	0.238739934	0.187623533	0.10132871	0	0	0.412077215	0.46195086	0.138334132	0.104339052	0.158693551	0.391836626	0.487301109	0.139933376	0	0
AIDA	Q96BJ3	0	0	0	0	0	0	0	0	0	0	0	0	0	0	0	0	0	0.904542345	0	0	0	0	0	0	0	0	0	0	0	0	0	0	0	0	0	0	0	0	0	0	0.510158551	1	0	0	0	0	0	0
AIF1L	Q9BQI0	0	0	0	0	0	0	0	0	0	0	0	0	0	0	0	0	0	0.007906156	0.865952914	1	0.158300312	0	0	0	0	0	0	0	0	0	0	0	0	0	0	0	0	0	0	0	0	0	0.841797423	0.960429491	0.238188243	0	0	0
AIFM1	O95831	0.222435051	0.131484688	0.015621016	0.050891809	0.093004783	0.041859189	0.031643024	0.120891674	1	0.388985031	0.025171805	0.026873518	0.099487779	0	0	0.20495275	0.043819986	0	0	0	0	0	0	0	0.121392178	0.164105756	0.012977179	0.058546572	0	0.01451402	0.071536117	0.17565856	0.4532556	0.196349973	0.088718116	0.197445193	0.124353982	0	0	0.220497807	0.10913278	0	0	0	0	0	0	0
AIFM2	Q9BRQ8	0	0.281192096	0	0	0	0	0	0	0	0	0	0	0	0	0	0	0	0	0	0	0	0	0	0	0.942081729	1	0.960167319	0.83900496	0.306778213	0	0	0	0	0	0	0	0	0	0	0	0	0	0	0	0	0	0	0
AIMP1	Q12904	0.343230371	0.390898579	0.459517124	0.237274254	0.416914437	0.286594263	0.271143046	0.22328901	1	0.74920163	0.284089032	0.248313787	0.249112157	0.654085453	0	0.581475058	0.76922971	0.958911463	0.468808501	0.688222663	0.576106706	0.473970378	0.103547241	0.076733014	0.57066953	0.487597732	0.74988988	0.609486841	0.566608854	0.400327607	0.270647506	0.339252285	0.581819183	0.44754157	0.205649158	0.025740557	0.104916859	0.746930404	0.186742925	0.472525052	0.240268142	0.628757846	0.326382006	0.478650479	0.40913721	0.217831186	0.043745182	0.082183956
AIMP2	Q13155	1	0.958709473	0.758363944	0.792754701	0.555496306	0.366500268	0	0	0.062950039	0	0	0	0	0	0	0	0	0	0	0	0	0	0	0	0.933308232	0.658614533	0.80224864	0.678881481	0.575565088	0.525609315	0.174729909	0	0	0	0	0	0	0	0	0	0	0	0	0	0	0	0	0
AIP	O00170	0.085782202	0.056006412	0.051122612	0.061779436	0.044731544	0.036807983	0.100359184	0.026831006	5.12E-04	0	0	0.025608794	0	0	0	0.00887623	0.418636111	1	0.493305776	0.239731628	0.076606158	0.064579549	0.035225036	0.039729181	0.072260938	0.050602951	0.050018964	0.048172403	0.010066909	0.010140065	0.020209118	6.22E-04	0	0	0.00242626	0.011943741	0.003782422	0	0	0.013934091	0.278794458	0.701081688	0.4117998	0.1350049	0.061800878	0.053758754	0.106801965	0.036424544
AJUBA	Q96IF1	0	0	0	0	0	0	0	0	0	0	0	0	0	0	0	0	0	0	0	0	0	0	0	0	0	0	0	0	0	0	0	0	0	0	0	0	0	0	0	0	0	0	0	0	0	0	0	0
AK1	P00568	0	0	0	0	0	0	0	0	0	0	0	0	0	0	0	0	0	1.36E-04	0.904462684	0.984182242	0.104108405	0	0	0	0	0	0	0	0	0	0	0	0	0	0	0	0	0	0	0	0	0	1	0.997573964	0.135084039	0.025679499	0	0
AK2	P54819	0	0	0	0	0	0	0.043857782	0	0	0	0	0	0	0	0	0	0.003809436	0.596824294	0.81520893	0.112875898	0.009418292	0	0	0	2.77E-04	0	0	0	0	0	0	0	0	0	0	0	0	0	0	0	0.00121522	0.604283653	1	0.151765081	0.019096943	0.002259054	0	0.00411199
AK3	Q9UIJ7	0	0	0	0	0	0	0	0	0	0	0	0	0	0	0	0	0	0	0.292272952	0.795805006	0	0	0	0	0	0	0	0	0	0	0	0	0	0	0	0	0	0	0	0	0	0	0.525114817	1	0	0	0	0
AK4	P27144	0.005681848	0.003494483	0.003249753	0	0	0	0	0	0	0	0	0	0	0	0	0	0	0	0.293272849	0.765455131	0.081744625	0	0	0	0.002742594	0	0.002259954	0	0.001125115	0	0	0	0	0	0	0	0	0	0	0	0	0	0.411139826	1	0.118191487	0.005812279	0	0
AK6	Q9Y3D8	0	0	0	0	0	0	0	0	0	0	0	0	0	0	0	0	0.016227067	0.956950873	0.179875091	0	0	0	0	0	0	0	0	0	0	0	0	0	0	0	0	0	0	0	0	0	0	1	0.169531032	0	0	0	0	0
AKAP1	Q92667	0	0	0	0	0	0	0	0	0	0	0	0	0	0	0	0	0	0	0	0	0	0	0	0	0	0	0	0	0	0	0	0	0	0	0	0	0	0	0	0	0	0	0	0	0	0	0	0
AKAP10	O43572	0	0	0	0	0	0	0	0	0	0	0	0	0	0	0	0	0	0	0	0	0	0	0	0	0	0	0	0	0	0	0	0	0	0	0	0	0	0	0	0	0	0	0	0	0	0	0	0
AKAP11	Q9UKA4	0	0	0	0	0	0	0	0	0	0	0	0	0	0	0	0	0	0	0	0	0	0	0	0	0	0	0	0	0	0	0	0	0	0	0	0	0	0	0	0	0	0	0	0	0	0	0	0
AKAP12	Q02952	0	0.018699323	0.03761932	0.109598769	0.234698497	0.406088915	0.616224658	0.809625929	0.824549739	0.784290815	0.759818594	0.643285558	0.369465459	0.219378604	0.108902796	0.121854683	0.106407478	0.113586468	0.110607364	0.135225286	0.121165783	0.127685579	0.119445655	0.066993057	0.015775387	0.027728582	0.052985894	0.142920597	0.291607019	0.473620927	0.702938364	0.959910825	0.964607228	1	0.885588833	0.72893833	0.583321545	0.383427356	0.164648534	0.144872716	0.140275334	0.149569119	0.138464672	0.156062038	0.150432012	0.163813932	0.11914152	0.089743735
AKAP13	Q12802	0	0	0	0	0	0	0	0.826792396	0	1	0.153760969	0	0	0	0	0	0	0	0	0	0	0	0	0	0	0	0	0	0	0	0	0	0	0	0	0	0	0	0	0	0	0	0	0	0	0	0	0
AKAP17A	Q02040	0	0.454545455	0	0	0	0	0	0	0	0	0	0	0	0	0	0	0	0	0	0	0	0	0	0	1	0	0	0	0	0	0	0	0	0	0	0	0	0	0	0	0	0	0	0	0	0	0	0
AKAP2	Q9Y2D5	0	0	0	0	0	0	0	0	1	0.53191187	0	0	0.543367641	0	0	0	0	0	0	0	0	0	0	0	0	0	0	0	0	0	0.168648485	0.038407914	0.794772971	0.440318985	0.476231495	0.269690161	0	0.247045033	0	0	0	0	0	0	0	0	0	0
AKAP8	O43823	0.245060537	0.662244838	0.492823302	0.206784816	0	0	0.135333684	0	0	0.098309645	0	0	0	0	0	0	0	0	0	0	0	0	0	0	1	0.566181201	0.715318477	0.634625958	0.605018424	0	0	0	0	0	0	0	0	0	0	0	0	0.10016962	0	0	0	0	0	0
AKAP8L	Q9ULX6	0	NaN	0	0	0	0	0	0	0	0	0	0	0	0	0	0	0	0	0	0	0	0	0	0	0	0	0	0	0	0	0	0	0	0	0	0	0	0	0	0	0	0	0	0	0	0	0	0
AKAP9	Q99996	0	0	0	0	0	0	0	0	NaN	0	0	0	0	0	0	0	0	0	0	0	0	0	0	0	0	0	0	0	0	0	0	0	0	0	0	0	0	0	0	0	0	0	0	0	0	0	0	0
AKR1A1	P14550	0	0	0	0	0	0	0.1450847	0	0	0	0	0	0	0	0	0	0.007022197	0.986714654	0.608776313	0.04040609	0	0	0	0	0	0	0	0	0	0	0	0	0	0	0	0	0	0	0	0	0.006548948	1	0.821672325	0.091678932	0	0	0	0
AKR1B1	P15121	0	0	0	0	0	0	0.071089654	0	0	0	0	0	0	0	0	0	0.002820068	0.832061584	0.799439495	0.085371498	0	0	0	0	0	0	0	0	0	0	0	0	0	0	0	0	0	0	0	0	0.003185857	1	0.780684214	0.128266641	0	0	0	0
AKR7A2	O43488	0	0	0	0	0	0	0	0	0	0	0	0	0	0	0	0.427683823	0.787207959	0.241097885	0.026022506	0.018219647	0	0.011764713	0.020857397	2.21E-04	0	0	0	0	0	0	0	0	0	0	0	0	0	0	0	0.608288344	1	0.227235173	0.025659379	1.11E-16	0	0.004912954	0	0
AKT1	P31749	0	0	0	0	0	0	0	0	0	0	0	0	0	0	0	1	0.223887569	0	0	0	0	0	0	0	0	0	0	0	0	0	0	0	0	0	0	0	0	0	0	0.410447003	0	0	0	0	0	0	0	0
AKT1S1	Q96B36	0	0	0	0	0	0	0	0	0	0	0	0	0	0	0	0	0	0	0	0.643122263	0	0.328921943	0	0	0	0	0	0	0	0	0	0	0	0	0	0	1	0	0	0	0	0	0	0	0	0.357378189	0	0
AKT2	P31751	0	0	0	0	0	0	0	0	0	0	0	0	0	0	0	0.193528207	0.460228649	0	0	0	0	0	0	0	0	0	0	0	0	0	0	0	0	0	0	0	0	0	0	0.259845364	1	0.066704848	0	0	0	0	0	0
AKTIP	Q9H8T0	0	0	0	0	0	0	0	0	0	0	0	0	0	0	0	0	0	0	0	0	0	0	0	0	0	0	0	0	0	0	0	0	0	0	0	0	0	0	0	0	0	0	0	0	0	0	0	0
ALAD	P13716	0	0	0	0	0	0	0	0	0	0	0	0	0	0	0	0	0	0	0	0	0	0	0	0	0	0	0	0	0	0	0	0	0	0	1	0.287153757	0	0	0	0	0	0	0	0	0	0	0	0
ALAS1	P13196	0	0	0	0	0	0	0	0	0	0.179311095	1	0	0	0	0	0	0	0	0	0	0	0	0	0	0	0	0	0	0	0	0	0	0	0.078436705	0	0	0	0	0	0	0	0	0	0	0	0	0	0
ALCAM	Q13740	0.73091963	0.505055018	0.229470538	0.00561449	0.141674937	0.212192142	0	0.279328792	0.208890664	0.554102729	0.256119597	0.304297457	0.142979713	0	0	0	0	0	0	0	0	0	0	0	1	0.403816272	0.281009185	0.097787021	0.191632037	0.195605673	0.17439318	0.325865798	0.308033861	0.455671228	0.598049953	0.28085103	0.087783739	0	0	0	0	0	0	0	0	0	0	0
ALDH16A1	Q8IZ83	0	0	0.060930098	0.861124203	0.441424646	0.602399081	0.213665546	0.218203971	0	0	0	0	0	0	0	0	0	0	0	0	0	0	0	0	0	0	0	0.7311507	1	0.63147991	0.309356486	0.570839574	0	0.090534592	0	0	0	0	0	0	0	0	0	0	0	0	0	0
ALDH18A1	P54886	0.001629319	0.005559744	0.00504677	8.46E-04	6.23E-04	0	2.92E-05	0	0.006925135	0.011616312	0.002061581	0.039831537	1	0.186789543	0.003745385	0	0	0	0	0	0	0	0	0	0.001450979	0.00424542	0.005292397	0.002809322	0.001293436	0.001855235	8.64E-04	0	0.003490747	0.010413363	0.006707468	0.068290079	0.70270575	0.183651617	0.008538464	0	0	0	0	0	0	0	0	0
ALDH1A1	P00352	0	0	0	0	0	0	0	0	0	0	0	0	0	0	0	0	0	0	0	0	0	0	0	0	0	0	0	0	0	0	0	0	0	0	0	0	0	0	0	0	0	0	0	0	0	0	0	0
ALDH1A3	P47895	0.024162359	0.022473298	0.021764178	0.028512106	0.027419324	0.003211829	0.00854508	1.11E-16	0.017121042	0.015771694	0.101100146	1	0.733943232	0.319933293	0.109976624	0.175626687	0.182028963	0.085071886	0.073149873	0.110178551	0.115274241	0.133542704	0.139362956	0.104821544	0.018742398	0.016815776	0.026484521	0.027336178	0.037123703	0.041258457	0.034333546	0.040478068	0.051589998	0.058239338	0.130715725	0.760074974	0.59439973	0.272337888	0.109275818	0.180615474	0.138816565	0.060446283	0.036748356	0.070678047	0.084211914	0.090337432	0.101827084	0.097259968
ALDH1B1	P30837	0.003125379	0.005145979	0.0032789	0	0	0	0	0	0.00593725	0.008977268	0.042394963	0.501814699	1	0.060015556	0	3.53E-04	0	0	0	0	0	0	0	0	0	0.008955928	0.003874875	7.54E-04	0	0	0	0	0.013423933	0.023481019	0.047528267	0.444170111	0.706978733	0.034660732	0.007377395	0.011104958	0	0	0	0	0	0	0	0
ALDH2	P05091	0	0	0	0	0	0	0	0	0	0	0	0.310465194	0.686667791	0	0	0	0	0	0	0	0	0	0	0	0	0	0	0	0	0	0	0	0	0	0	0.48799658	1	0	0	0	0	0	0	0	0	0	0	0
ALDH3A2	P51648	0.68697753	0.687327667	0.760287462	0.476501431	0.232674784	0	0	0	0	0	0	0	0	0	0	0	0	0	0	0	0	0	0	0	0.741686435	0.924239109	1	0	0	0	0	0	0	0	0	0	0	0	0	0	0	0	0	0	0	0	0	0
ALDH4A1	P30038	0	0	0	0	0	0	0	0	0	0	0	0	0	0	0	0	0.60786793	0.664983824	0.216406633	0.236630039	0.007083204	0	0	0	0	0	0	0	0	0	0	0	0	0	0	0	0	0	0	0	0.717358051	1	0.269644383	0.293437532	0	0	0	0
ALDH5A1	P51649	0	0	0	0	0	0	0	0	0	0	0	0	0.709735098	0	0	0	0	0	0	0	0	0	0	0	0	0	0	0	0	0	0	0	0	0	0	1.11E-16	1	0	0	0	0	0	0	0	0	0	0	0
ALDH6A1	Q02252	0	0	0	0	0	0	0	0	0	0	0	0	0	0	0	0	1	0	0	0	0	0	0	0	0	0	0	0	0	0	0	0	0	0	0	0	0	0	0.622182746	0	0	0	0	0	0	0	0	0
ALDH7A1	P49419	0	0	0	0	0	0	0	0	0	0	0	0	0.742103618	0.161366589	0.398819817	0.189576678	0.056124642	0.0378235	0	0	0	0	0	0	0	0	0	0	0	0	0	0	0	0	0	1.11E-16	0.285417705	0.21781119	1	0.445763358	0.185466065	0.231696415	0.014082818	0	0	0	0	0
ALDH9A1	P49189	0	0	0	0	0	0	0	0	0	0	0	0.095091859	0.27137453	0	0.514298924	0.470301585	0.138857078	0.028317194	0	0	0	0	0	0	0	0	0	0	0	0	0	0	0	0	0	0.0601451	0.215412447	0.109451662	1	0.582901009	0.167973398	0.089734102	0	0	0	0	0	0
ALDOA	P04075	0.001010039	0.001104904	9.19E-04	6.36E-04	2.61E-04	5.89E-04	4.67E-04	6.49E-05	1.46E-04	7.13E-04	0.001407625	0.004004722	0.43445076	1	0.101184444	0.008259542	0.001578991	0.001537455	0.005333528	0.020961226	0.010830033	0.004181016	0.006279826	0.005219128	0.001080029	0.00106369	9.00E-04	9.75E-04	5.68E-04	5.39E-05	3.58E-04	0	8.35E-04	0.001551506	0.001475649	0.006026971	0.373759818	0.647617064	0.142703033	0.010508832	0.002857784	0.001510615	0.003075438	0.016649793	0.007722152	0.00435027	0.004779419	0.002711116
ALDOC	P09972	0	0	0	0	0	0	0	0	0	0	0	0	0.900558649	1	0.131311228	0	0	0	0	0	0	0	0	0	0	0	0	0	0	0	0	0	0	0	0	0	0.599738694	0.752358055	0.104233229	0	0	0	0	0.001566306	0	0	0	0
ALG1	Q9BT22	NaN	0	0	0	0	0	0	0	0	0	0	0	0	0	0	0	0	0	0	0	0	0	0	0	0	0	0	0	0	0	0	0	0	0	0	0	0	0	0	0	0	0	0	0	0	0	0	0
ALG11	Q2TAA5	0	0	0	0	0	0	0	0	0	0	0	0	0	0	0	0	0	0	0	0	0	0	0	0	0	0	0	0	0	0	0	0	0	0	0	0	0	0	0	0	0	0	0	0	0	0	0	0
ALG13	Q9NP73	0	0	0	0	0	0	0	0	0	0	0	0	0	0	0	0	0	0	0	0	0.832336987	1	0	0	0	0	0	0	0	0	0	0	0	0	0	0	0	0	0	0	0	0	0	0.235414591	0.989649065	0.197276652	0	0
ALG2	Q9H553	0	0.561652213	0	0	0	0	0	0	0	0	0	0	0	0	0	0	0	0	0	0	0	0	0	0	0.524868431	0.831647024	1	0	0	0	0	0	0	0	0	0	0	0	0	0	0	0	0	0	0	0	0	0
ALG5	Q9Y673	0	0	1	0	0	0	0	0	0	0	0	0	0	0	0	0	0	0	0	0	0	0	0	0	0	0	0	0	0	0	0	0	0	0	0	0	0	0	0	0	0	0	0	0	0	0	0	0
ALG9	Q9H6U8	0	0	0	0	0	0	0	0	0	0	0	0	0	0	0	0	0	0	0	0	0	0	0	0	0	0	0	0	0	0	0	0	0	0	0	0	0	0	0	0	0	0	0	0	0	0	0	0
ALKBH1	Q13686	0	0	0	0	0	0	0	0	0	0	0	0	0	0	0	0	0	1	0	0	0	0	0	0	0	0	0	0	0	0	0	0	0	0	0	0	0	0	0	0	0.914910026	0.457069409	0	0	0	0	0	0
ALKBH2	Q6NS38	0	0	0	0	0	0	0	0	0	0	0	0	0	0	0	0	0	0	0	0	0	0	NaN	0	0	0	0	0	0	0	0	0	0	0	0	0	0	0	0	0	0	0	0	0	0	0	0	0
ALKBH3	Q96Q83	0	0	0	0	0	0	0	0	0	0	0	0	0	0	0	0	0	0	0	0	0	0	NaN	0	0	0	0	0	0	0	0	0	0	0	0	0	0	0	0	0	0	0	0	0	0	0	0	0
ALKBH4	Q9NXW9	0	0	0	0	0	0	0	0	0	0	0	0	0	0	0	0	0	0.651035454	0.213984004	0	0	0	0	0	0	0	0	0	0	0	0	0	0	0	0	0	0	0	0	0	0	1	0.23081135	0	0	0	0	0
ALKBH5	Q6P6C2	0.156546346	0.318517496	0	0	0	0	0	0	0	0	0	0	0	0	0	0.154167529	0.636045736	0	0.145264223	0.181751674	0	1	0.83104424	0.629466032	0.314422435	0.415418593	0.185773115	0	0	0	0	0	0	0	0	0	0	0	0	0.16162146	0.363195068	0.185299192	0.165302413	0.368992569	0.238557987	0	0.512227667	0.406124186
ALKBH6	Q3KRA9	0	0	0	0	0	0	0	0	0	0	0	0	0	0	0	0	0	0	0	0	0.054060665	0	0	0	0	0	0	0	0	0	0	0	0	0	0	0	0	0	0	0	0	0	0	0	1	0	0	0
ALKBH7	Q9BT30	0	0	0	0	0	0	0	0	0	0	0	0	0	0	0	0	0	0	0	0	0.318972961	1	0.215860032	0	0	0	0	0	0	0	0	0	0	0	0	0	0	0	0	0	0	0	0	0	1.11E-16	0.010997501	0.084980686	0
ALKBH8	Q96BT7	0	0	0	0	0	0	0	0	0	0	0	0	0	0	0	0	0	0	0	0	0	0	0	0	0	0	0	0	0	0	0	0	0	0	0	0	0	0	0	0	0	0	0	0	0	0	0	0
ALMS1	Q8TCU4	0	0	0	0	0	0	0	0	0	0	0	0	0	0	0	0	0	0	0	0	0	0	0	0	0	0	0	0	0	0	0	0	0	0	0	0	0	0	0	0	0	0	0	0	0	0	0	0
ALPK2	Q86TB3	0	0	0	0	0	0	0	0	0	0	0	0	0	0	0	0	0	0	0	0	0	0	0	0	0	0	0	0	0	0	0	0	0	0	0	0	0	0	0	0	0	0	0	0	0	0	0	0
ALYREF	Q86V81	0	1	0.587387146	0.98661776	0	0	0	0	0	0	0	0	0	0	0	0	0	0	0	0.108045746	0	0.460609992	0.362386586	0	0.040183996	0	0.49084118	0.589027309	0	0	0	0	0	0	0	0	0.936257297	0	1.11E-16	0	0	0	0	0.272363997	0	0.630776915	0.202135194	0
AMD1	P17707	0	0	0	0	0	0	0	0	0	0	0	0	0	0	0	0.276502363	0	0	1.11E-16	0	0	0	0	0	0	0	0	0	0	0	0	0	0	0	0	0	0	0	0	1	0	0.707461175	0	0	0	0	0	0
AMDHD2	Q9Y303	0	0	0	0	0	0	0	0	0.213750863	1	0	0	0	0	0	0	0	0	0.017547732	0.28827967	0.224963471	0	0	0	0	0	0	0	0	0	0	0	0.28714089	0.689095388	0	0	0	0	0	0	0	0	0	0.592439198	0	0	0	0
AMFR	Q9UKV5	1.11E-16	1	0	0	0	0	0	0	0	0	0	0	0	0	0	0	0	0	0	0	0	0	0	0	0	0	0	0	0	0	0	0	0	0	0	0	0	0	0	0	0	0	0	0	0	0	0	0
AMMECR1	Q9Y4X0	0	0	0	0	0	0	0	0	0	0	0	0	0	0	0	0	0	0	0	0	0	0	0	0	0	0	0	0	0	0	0	0	0	0	0	0	0	0	0	0	0	0	0	0	0	0	0	0
AMN1	Q8IY45	0	0	0	0	0	0	0	0	0	0	0	0	0	0	0	0	0	0	0	0	0	0	0	0	0	0	0	0	0	0	0	0	0	0	0	0	0	0	0	0	0	0	0	0	0	0	0	0
AMOTL2	Q9Y2J4	0	0	0	0	0	0	0	0	0	0	0	0	0	0	0	0	0	0	0	0	0	0	0	0	0	0	0	0	0	0	0	0	0	0	0	0	0	0	0	0	0	0	0	0	0	0	0	0
AMPD2	Q01433	0	0	0	0	0	0.169954517	0.308499075	0.515918902	0	0	0	0	0	0	0	0	0	0	0	0.316593432	0.302108387	0.903908418	0.932893925	0.433202282	0	0	0	1.11E-16	0	0.107670367	0	0.330773975	0	0	0	0	0	0	0	0	0	0	0	0	0	1	0.971515572	0
AMPD3	Q01432	0	0	0	0	0	0	0	0	0	0	0	0	0	0	0	0	0	0	0	0	0	0	0	0	0	0	0	0	0	0	0	0	0	0	0	0	0	0	0	0	0	0	0	0	0	0	0	0
AMZ2	Q86W34	0	0	0	0	0	0	0	0	0	0	0	0	0	0	0	0	0	0	0	1	0.29491138	0	0	0	0	0	0	0	0	0	0	0	0	0	0	0	0	0	0	0	0	0	0	0.916218882	0.42923153	0	0	0
ANAPC1	Q9H1A4	0	0	0.12326114	0.380056272	1	0	0	0	0	0	0	0	0	0	0	0	0	0	0	0	0	0	0	0	0	0	0.596309625	0	0.718249035	0	0	0	0	0	0	0	0	0	0	0	0	0	0	0	0	0	0	0
ANAPC10	Q9UM13	0	0	0	0	0	0	0	0	0	0	0	0	0	0	0	0	0	0	0	0	0	0	0	0	0	0	0	0	0	0	0	0	0	0	0	0	0	0	0	0	0	0	0	0	0	0	0	0
ANAPC13	Q9BS18	0	0	0	0	0	0	0	0	0	0	0	0	0	0	0	0	0	0	0	0	0	0	0	0	0	0	0	0	0	0	0	0	0	0	0	0	0	0	0	0	0	0	0	0	0	0	0	0
ANAPC15	P60006	0	0	0	0	0	0	0	0	0	0	0	0	0	0	0	0	0	0	0	0	0	0	0	0	0	0	0	0	0	0	0	0	0	0	0	0	0	0	0	0	0	0	0	0	0	0	0	0
ANAPC16	Q96DE5	0	0	0	0	0	0	0	0	0	0	0	0	0	0	0	0	0	0	0	0	0	0	0	0	0	0	0	0	0	0	0	0	0	0	0	0	0	0	0	0	0	0	0	0	0	0	0	0
ANAPC2	Q9UJX6	0.216190382	1	0	0	0.396766538	0	0	0	0	0	0	0	0	0	0	0	0	0	0	0	0	0	0	0	0	0	0	0	0	0	0	0	0	0	0	0	0	0	0	0	0	0	0	0	0	0	0	0
ANAPC4	Q9UJX5	0.096042598	0.250766938	0	0.239744938	0.457095276	0	0	0	0	0	0	0	0	0	0	0	0	0	0	0	0	0	0	0	0.780918573	0.274695416	0	1	0.574568323	0	0	0	0	0	0	0	0	0	0	0	0	0	0	0	0	0	0	0
ANAPC5	Q9UJX4	0.365122402	0.163828102	0.092698694	1	0	0	0	0	0	0	0	0	0	0	0	0	0	0	0	0	0	0	0	0	0	0.273914936	0.096394654	0	0	0	0	0	0	0	0	0	0	0	0	0	0	0	0	0	0	0	0	0
ANAPC7	Q9UJX3	0.776924174	0.794112821	1	0.446089784	0	0	0	0	0	0	0	0	0	0	0	0	0	0	0	0	0	0	0	0	0.420938947	0.656146354	0.183956186	0.21268463	0	0	0	0	0	0	0	0	0	0	0	0	0	0	0	0	0	0	0	0
ANKFY1	Q9P2R3	0.565287883	1	0.516243439	0.845773463	0	0	0	0	0	0	0	0	0	0	0	0	0	0	0	0	0	0	0	0	0	0.33141479	0.576738342	0.393429666	0.106408204	0	0	0	0	0	0	0	0	0	0	0	0	0	0	0	0	0	0	0
ANKHD1	Q8IWZ3	0	0	0	0	0	0.099239938	0	0	0.019087925	0.168433667	0	0	0	0	0	0	0	0	0	0	0	0	0	0	0	0	0	0	0	1	0	0.80253498	0.624719295	0.804370358	0	0	0	0	0	0	0	0	0	0	0	0	0	0
ANKLE2	Q86XL3	NaN	0	0	0	0	0	0	0	0	0	0	0	0	0	0	0	0	0	0	0	0	0	0	0	0	0	0	0	0	0	0	0	0	0	0	0	0	0	0	0	0	0	0	0	0	0	0	0
ANKMY2	Q8IV38	0	0	0	0	0	0	0	0	0	0	0	0	0	0	0	0	0	0	0	0	0	0	0	0	0	0	0	0	0	0	0	0	0	0	0	0	0	0	0	0	0	0	0	0	0	0	0	1
ANKRD10	Q9NXR5	0	0	0	0	0	0	0	0	0	0	0	0	0	0	0	0	0	0	0	0	0	0	0	0	0	0	0	0	0	0	0	0	0	0	0	0	0	0	0	0	0	0	0	0	0	0	0	0
ANKRD11	Q6UB99	0	0	0	0	0	0	0	0	0	0	0	0	0	0	0	0	0	0	0	0	0	0	0	0	0	0	0	0	0	0	0	0	0	0	0	0	0	0	0	0	0	0	0	0	0	0	0	0
ANKRD13A	Q8IZ07	0	0	0	0	0	0	0	0	0	0	0	0	0	0	0	0	0	0	0	0	0	0	0	0	1	0	0	0	0	0	0	0	0	0	0	0	0	0	0	0	0	0	0	0	0	0	0	0
ANKRD16	Q6P6B7	0	0	0	0	0	0	0	0	0	0	0	0	0	0	0	0	0	0	0	0	0	0	0	0	0	0	0	0	0	0	0	0	0	0	0	0	0	0	0	0	0	0	0	0	0	0	0	0
ANKRD17	O75179	0.237572431	0.199010538	0.162092101	0.226305445	0	0.050994544	0.137745248	0.031351022	0.573142218	0.258310461	1	0.184744671	0.019770594	0	0	0	0	0	0	0	0	0.333519705	0	0	0.196858798	0.181169733	0.114567449	0	0.177815052	0	0.148571719	0.299922063	0.211023008	0.459286368	0.414574227	0.979160313	0.845820203	0	0	0.048678459	0	0	0	0	0.292416387	0.374877164	0.565992342	0.314984243
ANKRD28	O15084	0	0	0	0	0	0	0	0	0	0	0	0	0	0	0	0	0	0	0	0	0	0	0	0	0	0	0	0	0	0	0	0	0	0	0	0	0	0	0	0	0	0	0	0	0	0	0	0
ANKRD39	Q53RE8	0	0	0	0	0	0	0	0	0	0	0	0	0	0	0	0	0	0	0	1	0	0	0	0	0	0	0	0	0	0	0	0	0	0	0	0	0	0	0	0	0	0	0	0.253498916	0	0	0	0
ANKRD40	Q6AI12	0	0	0	0	0.281810986	0.667617402	0.366571593	0.027341829	0	0	0	0	0	0	0	0	0	0	0.417990905	0	0	0	0	0	0	0	0	0.125871702	0.738337103	1	0.699652022	0.191158632	0	0	0	0	0	0	0	0	0	0	0	0	0	0	0	0
ANKRD49	Q8WVL7	0	0	0	0	0	0	0	0	0	0	0	0	0	0	0	0	0	0	0	0	0	0	0	0	0	0	0	0	0	0	0	0	0	0	0	0	0	0	0	0	0	0	0	0	0	0	0	0
ANKRD52	Q8NB46	0	0	0	0	0	0	0	0	0	0	0	0	0	0	0	0	0	0	0	0	0	0	0	0	0	0	0	0	0	0	0	0	0	0	0	0	0	0	0	0	0	0	0	0	0	0	0	0
ANKRD54	Q6NXT1	0	0	0	0	0	0	0	0	0	0	0	0	0	0	0	0	0	0	0	0	0	0	0	0	0	0	0	0	0	0	0	0	0	0	0	0	0	0	0	0	0	0	0	0	0	0	0	0
ANKS1A	Q92625	0	0	0	0	0	0	0	0	0	0	0	0	0	0	0	0	0	0	0	0	0	0	0	0	0	0	0	0	0	0	0	0	0	0	0	0	0	0	0	0	0	0	0	0	0	0	0	0
ANKZF1	Q9H8Y5	0	0	0	0	0	0	0	0	0	0	0	0	0	0	0	0	0	0	0	0	0	0	0	0	0	0	0	0	0	0	0	0	0	0	0	0	0	0	0	0	0	0	0	0	0	0	0	0
ANLN	Q9NQW6	0.234798134	0.199893741	0.167786298	0.17140062	0	0.041200721	0.120263705	0.287493167	0.388745281	0.409869271	0.25447895	0.327186857	0.311976051	0	0	0.058672075	0.123009568	0.148475854	0.373496161	0.356497351	0.308451129	0.176688004	0.281516125	0.048544309	0.516242739	0.371593214	0.273840479	0.152268977	0.207518301	0.301107541	0.30776147	0.346331271	0.324479308	1	0.757993655	0.836716918	0.534697495	0.259574762	0.126572805	0.127824408	0.219574557	0.361184476	0.551108818	0.796640085	0.730279593	0.587635186	0.440712341	0.342678634
ANO1	Q5XXA6	0	0	0	0	0	0	0	0	0	0	0	0	0	0	0	0	0	0	0	0	0	0	0	0	0	0	0	0	0	0	0	0	0	0	0	0	0	0	0	0	0	0	0	0	0	0	0	0
ANO10	Q9NW15	0	0	0	0	0	0	0	0	0	0	0	0	0	0	0	0	0	0	0	0	0	0	0	0	0	0	0	0	0	0	0	0	0	0	0	0	0	0	0	0	0	0	0	0	0	0	0	0
ANO6	Q4KMQ2	0	0	0	0	0	0	0	0	0	0	0	0	0	0	0	0	0	0	0	0	0	0	0	0	0	0	0	0	0	0	0	0	0	0	0	0	0	0	0	0	0	0	0	0	0	0	0	0
ANP32A	P39687	0	0	0	0	0	0	0	0	0	7.75E-04	0.018027646	1	0.420170998	0.02088429	0	3.42E-05	0.001757873	0.001673248	0.003945544	0.002493682	0	0	0	0	0	0	0	0	0	0	0	0	0	7.35E-04	0.012100149	0.488718332	0.187226628	0.004264437	2.76E-04	1.34E-04	0.001841665	7.10E-04	0.002872297	0.002183796	2.31E-04	0	0	0
ANP32B	Q92688	0	0	0	0	0	0	0	0	0	0	0.024053687	1	0.189109491	0.012788787	0	0	5.35E-04	0.001962199	0	0	0	0	0	0	0	0	0	0	0	0	0	0	0	0.001939048	0.019891276	0.679782217	0.182224119	0.017604949	0	0	0.003806375	0.001205528	0.001510811	0.001484062	0	0	0	0
ANP32E	Q9BTT0	0	0	0	0	0	0	0	0	0	0.049949407	0.629898607	0.84067893	0.90732208	0.268170328	0	0	1.11E-16	0	0	0	0	0	0	0	0	0	0	0	0	0	0	0	0	0.034662982	1	0.673887969	0.603424433	0.117320018	0	0	0.001484214	0	0	0	0	0	0	0
ANTXR1	Q9H6X2	0	0	0	0	0	0	0	0	0	0	0	0	0	0	0	0	0	0	0	0	0	0	0	0	0	0	0	0	0	0	0	0	0	0	0	0	0	0	0	0	0	0	0	0	0	0	0	0
ANXA1	P04083	0.009326843	0.008558937	0.003371818	6.98E-04	3.66E-05	0	0.054869196	1.08E-04	0	0	0	1.34E-04	0	0	0	6.06E-06	0.002901928	0.347029518	0.670985462	0.295678898	0.072503693	0.027664544	0.017437359	0.004552353	0.010187687	0.005739946	0.001591428	5.01E-04	4.30E-04	3.30E-04	0	7.17E-05	0	5.48E-05	1.68E-04	2.08E-04	6.50E-06	7.47E-05	0	3.03E-04	0.005306731	0.450113093	1	0.364146391	0.092038104	0.019077873	0.011094998	0.008061312
ANXA11	P50995	0.227436383	0.330202366	0.15889043	0.086346934	0.027424206	0	0.018303453	0	0	0	0	0	0	0	0	0	0	0	0	0.037726219	0.034605487	0.04288755	0.04256457	0.201327926	1	0.547351032	0.180042993	0.088316584	0.062637002	0.008313831	0.038349941	0	0	0	0	0	0	0	0	0	0	0	0	0.02526818	0.078145352	0.012927684	0.046477397	0.156857243
ANXA13	P27216	0	0	0	0	0	0	0	0	0	0	0	0	0	0	0	0	0	0	NaN	0	0	0	0	0	0	0	0	0	0	0	0	0	0	0	0	0	0	0	0	0	0	0	0	0	0	0	0	0
ANXA2	P07355	0.171325463	0.080458471	0.037439805	0.019294472	0.013985354	0.001460592	0.024779001	0.00591838	0.008300466	0	0.023547223	0.028743298	0.015306787	0.008509791	0.017481888	0.041244283	0.061256772	0.279667326	1	0.606181965	0.141895332	0.061147627	0.036847304	0.06286276	0.354431554	0.148751968	0.05544091	0.018904669	0.017672891	0.009948554	0.004687772	0.002148594	0.004922823	0.00587901	0.007285809	0.010344594	0.010310291	0.030037444	0.022529837	0.042156422	0.052470611	0.255183796	0.889724713	0.69969572	0.197251265	0.067750891	0.045746508	0.051944377
ANXA3	P12429	0.004666433	0.002675763	0.001001357	3.95E-04	0	0	0.091152496	0	0	0	0	0	0	0	0	0.001072977	0.113404473	0.955381359	0.256054441	0.019436082	0.005943546	0.00268933	7.04E-04	0.001879003	0.005793687	0.003440281	9.10E-04	5.60E-05	0	3.20E-04	0	0	0	0	0	0	0	0	0	0.001685699	0.116940585	1	0.31179075	0.039567337	0.00901448	0.007303625	0.005876417	0.002448988
ANXA4	P09525	0.0090343	0.004706237	0.004250565	0	0	0	0.003879187	0	0	0	0	0	0	0	0	0	0	0.189074656	0.313389723	0.0977221	0	0	0	0	0.022663905	0.02425662	0	0	0	0	0	0	0	0	0	0	0	0	0	0	0	0.277183686	1	0.126725295	0.016204257	0	0	0
ANXA5	P08758	0.020477658	0.015591974	0.007243851	0	6.79E-04	0	0.058289347	1.34E-04	1.44E-05	0	0	0	0	0	0	0.024936852	0.831886971	0.394904932	0.042203077	0.007088419	0.004122794	0.001444245	0.002208042	0.008310172	0.016779512	0.007370661	0.002852327	0.001124757	6.49E-04	2.31E-04	4.73E-04	0	0	6.32E-04	0	5.85E-05	0	0	0	0.03700179	1	0.803776517	0.096134207	0.019162172	0.012827368	0.00931413	0.008441625	0.007831555
ANXA6	P08133	0.250310798	0.170336813	0.078536345	0.061971546	0.01175032	0.009130382	0	0.009013153	0	0	0	0	0	0	0.393249972	0.451373304	0.030126559	0.069349278	0	0	0	0	0	0.024982854	0.429296265	0.187905433	0.091866805	0.047997026	0.0396962	0.019386378	0.018572089	0	0	8.90E-04	0	0.014698956	0	0	1	0.58423917	0.075614384	0.043890487	0.004542991	0	0	0	0	0.007484257
ANXA7	P20073	0.531356099	0.810993574	0.631358905	0	0	0	0	0	0	0	0	0	0	0	0	0	0	0	0	0.141558405	0.26170768	0	0	0	1	0.64931676	0.486798171	0.017806336	0	0	0	0	0	0	0	0	0	0	0	0	0	0	0	0.827211762	0.515755212	0.453576138	0.18359101	0
AP1AR	Q63HQ0	0	0	0	0	0	0	0	0	0	0	0	0	0	0	0	0	0	0	0	0	0	0	0	0	0	0	0	0	0	0	0	0	0	0	0	0	0	0	0	0	0	0	0	0	0	0	0	0
AP1B1	Q10567	0.821669147	0.714107016	0.567062782	0.404979116	0.388918843	0.225972495	0.103802273	0	0.551088777	0.427538264	0.141587767	0	0	0	0	0	0	0	0	0	0	0	0	0	1	0.615229222	0.742532405	0.610426956	0.501268862	0.323642533	0.082378991	0.055966528	0.129682749	0.112601635	0.025244966	0	0	0	0	0	0	0	0	0	0	0	0	0
AP1G1	O43747	0.936198625	0.813995087	0.813912656	0.778900209	0.212106599	0.097338312	0	0.054880311	0.068516412	0	0	0	0	0	0	0	0	0	0	0	0	0	0	0	0.720065285	1	0.847255881	0.457708921	0.399739519	0.136785532	0	0.194177918	0.106793115	0	0	0	0	0	0	0	0	0	0	0	0	0	0	0
AP1G2	O75843	0	0	0	0	0	0	0	0	0	0	0	0	0	0	0	0	0	0	0	0	0	0	0	0	0	0	0	0	0	0	0	0	0	0	0	0	0	0	0	0	0	0	0	0	0	0	0	0
AP1M1	Q9BXS5	1	0.810708999	0.44914619	0.299130247	0.289966067	0.117578123	0	0.03886436	0.360228302	0.36023886	0.104929864	0	0	0	0	0	0	0	0	0	0	0	0	0	0.769850269	0.554882671	0.485644544	0.306478484	0.348287417	0.139211078	0.029635777	0.054439243	0.260615351	0.144447753	0.015811378	0	0	0	0	0	0	0	0	0	0	0	0	0
AP1M2	Q9Y6Q5	0	1	0	0	0	0	0	0	0	0	0	0	0	0	0	0	0	0	0	0	0	0	0	0	0	0	0	0	0	0	0	0	0	0	0	0	0	0	0	0	0	0	0	0	0	0	0	0
AP1S1	P61966	0	0	0	0	0	0	0	NaN	0	0	0	0	0	0	0	0	0	0	0	0	0	0	0	0	0	0	0	0	0	0	0	0	0	0	0	0	0	0	0	0	0	0	0	0	0	0	0	0
AP1S2	P56377	0	0	0	0	0	0	0	0	0	0	0	0	0	0	0	0	0	0	0	0	0	0	0	0	0	0	0	0	0	0	0	0	0	0	0	0	0	0	0	0	0	0	0	0	0	0	0	0
AP1S3	Q96PC3	0	0	0	0	0	0	0	0	0	0	0	0	0	0	0	0	0	0	0	0	0	0	0	0	0	0	0	0	0	0	0	0	0	0	0	0	0	0	0	0	0	0	0	0	0	0	0	0
AP2A1	O95782	0.938667178	0.605801762	0.77339041	0.264232796	0.269853838	0.050321926	0.090385449	0	0	0.146644223	0.124840019	0	0	0	0	0	0	0	0	0	0	0	0	0.037756177	1	0.572151061	0.602175283	0.310606393	0.265517174	0.064853528	0	0	0.02934879	0.266620228	0.06291034	0	0	0	0	0	0	0	0	0	0	0	0	0
AP2A2	O94973	1	0.301478086	0.817167785	0	0	0	0	0	0	0.923125349	0.445562639	0	0	0	0	0	0	0	0	0	0	0	0	0	0	0.112882489	0	0	0	0	0	0	0.102951738	0.95743964	0	0	0	0	0	0	0	0	0	0	0	0	0	0
AP2B1	P63010	0.645764286	0.660800752	0.57503431	0.368374679	0.271895243	0.276714723	0.182832495	0.158840544	0.335364753	0.738287374	0.505436952	0.241818405	0	0	0	0	0	0	0.0176657	0.016672512	0.035150962	0.020450375	0	0	0.681031634	0.520473418	0.446111257	0.461928839	0.298347707	0.244216428	0.214178646	0.197767417	0.27611717	1	0.353904521	0.194931969	0	0	0	0	0	0	0.003820434	0.016021453	0.0159078	0.050687342	0	0
AP2M1	Q96CW1	0.423008885	0.545483059	0.236750783	0	0	0	0	0.325099804	1.11E-16	0.390539805	0.054158627	0	0	0	0	0	0	0	0	0	0	0	0	0	0.863725212	0.337520356	0	0	0	0	0	0	0.022259135	1	0.425844284	0	0	0	0	0	0	0	0	0	0	0	0	0
AP2S1	P53680	0	0.977679989	1	0	0	0	0	0	0	0	0	0	0	0	0	0	0	0	0	0	0	0	0	0	0	0	0	0	0	0	0	0	0	0	0	0	0	0	0	0	0	0	0	0	0	0	0	0
AP3B1	O00203	0.976655438	1	0.874055124	0.32775379	0.198654504	0.247514094	0.201114365	0.092562152	0	0.150904264	0	0	0.033992383	0	0	0	0	0.029119929	0.17255104	0	0	0	0	0	0.625011093	0.529394855	0.683353205	0.391768052	0.238687534	0.264231501	0.17921678	0.140572849	0	0.242632958	0	0	0.160299968	0	0	0	0	0.050952883	0.122514576	0	0	0	0	0
AP3D1	O14617	1	0.642968503	0.452451507	0.441381198	0.663852916	0.550592548	0	0.119826285	0	0	0	0	0	0	0	0	0	0	0	0	0	0	0	0	0.43438234	0.55237591	0.473100382	0.17677052	0.247645176	0.069106995	0.052260384	0.008305536	0	0	0	0	0	0	0	0	0	0	0	0	0	0	0	0
AP3M1	Q9Y2T2	0.870309609	0.998062416	1	0.12287052	0.198521474	0.083533302	0.040842572	0.044792263	0	0	0	0	0	0	0	0	0	0	0	0.213979564	0.310858776	0	0	0	0.655940399	0.736765342	0.415637369	0.342946022	0.185064845	0.186683047	0.167222037	0.173077373	0	0	0	0	0	0	0	0	0	0	0	0.131153161	0.262014619	0	0	0
AP3M2	P53677	0	0	0	0	0	0	0	0	0	0	0	0	0	0	0	0	0	0	0	0	0	0	0	0	0	0	0	0	0	0	0	0	0	0	0	0	0	0	0	0	0	0	0	0	0	0	0	0
AP3S1	Q92572	0.350847617	0.374017296	0.318501417	0.165628599	0.090652405	0.110597152	0.125586854	0.079870338	0	0	0	0	0	0	0	0	0.276286651	0.413270108	0.191691027	0.176078483	0	0	0	1	0.354460094	0.250044291	0.290390535	0.207040593	0.23217568	0.11361447	0.236092657	0.045364957	1.11E-16	0	0	0	0	0	0	0	0	0.275290105	0	0.121462264	0	0.012638132	0	0.838199796
AP4M1	O00189	0	0	0	0	0	0	0	0	0	0	0	0	0	0	0	0	0	0	0	0	0	0	0	0	0	0	0	0	0	0	0	0	0	0	0	0	0	0	0	0	0	0	0	0	0	0	0	0
AP4S1	Q9Y587	0	0	0	0	0	0	0	0	0	0	0	0	0	0	0	0	0	0	0	1	0	0	0	0	0	0	0	0	0	0	0	0	0	0	0	0	0	0	0	0	0	0	0	0	0	0	0	0
APBB2	Q92870	0	0	0	0	0	0	0	0	0	0	0	0	0	0	0	0	0	0	0	0	0	0	0	0	0	0	0	0	0	0	0	0	0	0	0	0	0	0	0	0	0	0	0	0	0	0	0	0
APC	P25054	0	0	0	0	0	0	0	0	0	0	0	0	0	0	0	0	0	0	0	0	0	0	0	0	0	0	0	0	0	0	0	0	0	0	0	0	0	0	0	0	0	0	0	0	0	0	0	0
APEH	P13798	0	0	0	0	0	0	0	0	0.014433667	1	0.433733494	0.021540754	0	0	0	0	0	0	0	0	0	0	0	0	0	0	0	0	0	0	0	0	0.00775056	0.935708364	0.597357653	0.035596006	0	0	0	0	0	0	0	0	0	0	0	0
APEX1	P27695	0	0	0	0	0	0	0.162593826	0	0	0	0	0	0	0	0	0	0.407868739	0.945462161	0.505293885	0.246828676	0.105240263	0.107086904	0.100884773	0.067408338	0	0	0	0	0	0	0	0	0	0	0	0	0	0	0	0.009795276	0.493815635	1	0.590670099	0.276724887	0.171283271	0.12988189	0.118462862	0.10306521
API5	Q9BZZ5	0.813047741	0.75585015	0.605176429	0.428622447	0.486352438	0.367278737	0.256794099	0	1.11E-16	0.037087502	0.00632236	0	0	0	0.295202234	0.160622992	0.19051745	0.406285233	0.413244116	0.247375813	0.23582793	0.245246216	0.22287131	0.338934363	1	0.98506455	0.804048779	0.559427779	0.393319189	0.257698706	0.162121249	0.091976459	0	0.007470081	0.008612619	0.006522598	0.003094512	0.064517846	0.674812376	0.209047773	0.345445654	0.454361363	0.425701318	0.461852646	0.376009144	0.176505453	0.291988992	0.233241318
APIP	Q96GX9	0	0	0	0	0	0	0	0	0	0	0	0	0	0	0	0	0	0	0	0	0	0	0	0	0	0	0	0	0	0	0	0	0	0	0	0	0	0	NaN	0	0	0	0	0	0	0	0	0
APLP2	Q06481	0	0	0	0	0	0	0	0	0	0	0	0	0	0	0	0	0	0	0	0	0	0	0	0	0	0	0	0	0	0	0	0	0	0	0	0	0	0	0	0	0	0	0	0	0	0	0	0
APMAP	Q9HDC9	0.608108608	1	0.79993146	0.233955501	0.275151761	0.143462095	0	0.056741594	0	0	0	0	0	0	0	0	0	0	0	0	0	0	0	0	0.59045077	0.855197679	0.697668844	0.527365225	0.404782016	0.291723582	0.213626864	0.257598502	9.76E-04	0.059935289	0	0	0	0	0	0	0	0	0	0	0	0	0	0
APOB	P04114	0.091517374	0	0.214234957	1	0.592044808	0.194682415	0	0	0	0	0	0	0	0	0	0	0	0	0	0	0	0	0	0	0	0	0.825439491	0.68226015	0.483733432	0.076206365	0	0	0	0	0	0	0	0	0	0	0	0	0	0	0	0	0	0
APOBEC3B	Q9UH17	0	NaN	0	0	0	0	0	0	0	0	0	0	0	0	0	0	0	0	0	0	0	0	0	0	0	0	0	0	0	0	0	0	0	0	0	0	0	0	0	0	0	0	0	0	0	0	0	0
APOBEC3C	Q9NRW3	0	0	0	0	0	0	0	0	0	0	0	0	0	0	0	0	0	0	0	0	0	0	0	0	0	0	0	0	0	0	0	0	0	0	0	0	0	0	0	0	0	0	0	0	0	0	0	0
APOC3	P02656	0	0.346760538	1	0.268633217	0	0	0	0	0	0	0	0	0	0	0	0	0	0	0	0	0	0	0	0	0	0	0	0	0	0	0	0	0	0	0	0	0	0	0	0	0	0	0	0	0	0	0	0
APOO	Q9BUR5	0.571587704	0.672433928	0.457104871	1.11E-16	0	0	0	0	0	0	0	0	0	0	0	0	0	0	0	0	0	0	0	0	1	0.468549561	0	0	0	0	0	0	0	0	0	0	0	0	0	0	0	0	0	0	0	0	0	0
APOOL	Q6UXV4	1.11E-16	0	0	0	0	0	0	0	0	0	0	0	0	0	0	0	0	0	0	0	0	0	0	0	0	1	0	0	0	0	0	0	0	0	0	0	0	0	0	0	0	0	0	0	0	0	0	0
APP	P05067	0.234448818	0.187239828	0.147479445	0.047410969	0	0	0	0.057904045	0.238759354	0.394652965	0.519289033	0	0.197383135	0	0	0	0	0	0	0	0	0	0	0	0	0.477415255	0.287278746	0.183190388	0.171978068	0.015064707	0	0.241449128	0.570818411	1	0.951475681	0.695750058	0	0	0	0	0.096014109	0.049642595	0.090516328	0.383765783	0.182618934	0	0	0
APPBP2	Q92624	0	0	0	0	0	0	0	0	0	0	0	0	0	0	0	0	0	0	0	0	0	0	0	0	0	0	0	0	0	0	0	0	0	0	0	0	0	0	0	0	0	0	0	0	0	0	0	0
APPL1	Q9UKG1	0	NaN	0	0	0	0	0	0	0	0	0	0	0	0	0	0	0	0	0	0	0	0	0	0	0	0	0	0	0	0	0	0	0	0	0	0	0	0	0	0	0	0	0	0	0	0	0	0
APPL2	Q8NEU8	0	0	0	0	0	0	0	0	0	0	0	0	0	0	0	0	0	0	0	0	0	0	0	0	0	0	0	0	0	0	0	0	0	0	0	0	0	0	0	0	0	0	0	0	0	0	0	0
APRT	P07741	0	0	0	0	0	0	0.125920597	0	0	0	0	0	0	0	0	0	0.09014483	1	0.215040375	0.075137634	0.05647157	0.064018971	0.062736473	0.034790651	0	0	0	0	0	0	0	0	0	0	0	0	0	0	0	0	0.101833317	0.968667595	0.44777622	0.064916324	0.046515442	0.081179184	0.052585405	0.053527745
APTX	Q7Z2E3	0	0	0	0	0	0	0	0	0	0	0	0	0	0	0	0	0	0	0	0	0	0	0	0	0	0	0	0	0	0	0	0	0	0	0	0	0	0	0	0	0	0	0	0	0	0	0	0
AQR	O60306	0.546914612	1	0.483155226	0.345067455	0	0	0	0	0	0	0	0	0	0	0	0	0	0	0	0	0	0	0	0	0	0.52246085	0.467059953	0	0.025524478	0	0	0	0	0	0	0	0	0	0	0	0	0	0	0	0	0	0	0
ARAF	P10398	0	0	0	0	0	0	0	0	0	0	0	0	0	0	0	0	0	0	0	0	0	0	0	0	0	0	0	0	0	0	0	0	0	0	0	0	0	0	0	0	0	0	0	0	0	0	0	0
ARCN1	P48444	0.710283633	0.49341233	0.467728538	0.438543924	0.616240622	0.392274496	0.46404136	0.197492985	0.474197739	0.307083375	0.216727543	0.170018849	0.717671301	0.762196973	0	0.361053282	0.617971067	0.864559429	0.340753835	0.576280662	0.614576733	0.607654955	0.031869466	0.061000836	0.598590087	0.695641409	0.441272702	0.357006703	0.476673606	0.397053186	0.28961254	0.347256313	0.176734305	0.299562597	0.287961962	0.119523143	0.716273634	1	0.037280433	0.381585673	0.52588479	0.523162667	0.262870515	0.737504859	0.725591413	0.204248375	0.057852758	0
ARF1	P84077	0.00398124	0.003314986	7.00E-05	0	0.002054513	0	0	0	0	0	0	0	0	0	0	0	0	0	0	0.113477914	1	0.442660031	0.092187984	0.030463764	0	0.001104698	4.85E-04	0	0	0	0	0	0	0	0	0	0	0	0	0	0	0	0	0.110682324	0.784813913	0.328915547	0.122556434	0.037378418
ARF3	P61204	0	0	0	0	0	0	0	0	0	0	0	0	0	0	0	0	0	0	0	0	0	0	0	0	0	0	0	0	0	0	0	0	0	0	0	0	0	0	0	0	0	0	0	0	1	0	0	0
ARF4	P18085	0.056020128	0.047005248	0.039955214	0.02559242	0.012778591	0.008908668	0	0	0	0	0	0	0	0	0	0	0	0	0	0	0.598414527	1	0.290700841	0.053560958	0.053374186	0.059787949	0.025246269	0.03607533	0.02801548	0.027077883	0.013142175	0.006290618	0	0	0	0	0	0	0	0	0	0	0	0.023536679	0.478780606	0.79767573	0.24541477	0.107200734
ARF5	P84085	0	0	0	0	0	0	0	0	0	0	0	0	0	0	0	0	0	0	0	0	0.757825537	1	0.121609121	0.077324702	0	0	0	0	0	0	0	0	0	0	0	0	0	0	0	0	0	0	0	0	0.493700373	0.268011334	0.106559452	0
ARF6	P62330	0	0	0	0	0	0	0	0	0	0	0	0	0	0	0	0	0	0	0	0	0.010433502	0.891670423	0.312393036	0	0	0	0	0	0	0	0	0	0	0	0	0	0	0	0	0	0	0	0	0	0.040107597	1	0.305899124	0.009724742
ARFGAP1	Q8N6T3	0.172630531	0.974562823	1	0.035425353	0	0	0	0	0	0	0	0	0	0	0	0	0	0	0	0.815872176	0.514826685	0.09059369	0	0	0.127201444	0.656637003	0.808171013	0	0	0	0	0	0	0	0	0	0	0	0	0	0	0	0	0.938312901	0.834930612	0	0	0
ARFGAP2	Q8N6H7	0.051605465	0.002571825	0	0	0	0	0	0	0	0	0.181861554	0.184197317	0	0	0	0.179003971	0.266570254	0.253773252	0.366014144	1	0.162405141	0.288685462	0	0	0.092506175	0	0	0	0	0	0	0	0	0	0.200994936	0.352595928	0.156466338	0	0	0.104831055	0	0.164020296	0.056376386	0.32928799	0.157137248	0.398615439	0	0
ARFGAP3	Q9NP61	0	0	0	0	0	0	0	0	0	0	0	0	0	0	0	0	0	0	0	0	0	0	0	0	0	0	0	0	0	0	0	0	0	0	0	0	0	0	0	0	0	0	0	0	0	0	0	0
ARFGEF1	Q9Y6D6	0	0	0	0	0	0	0	0	0	0	0	0	0	0	0	0	0	0	0	0	0	0	0	0	0	0	0	0	0	0	0	0	0	0	0	0	0	0	0	0	0	0	0	0	0	0	0	0
ARFGEF2	Q9Y6D5	0	0.93173158	1	0	0	0	0	0	0	0	0	0	0	0	0	0	0	0	0	0	0	0	0	0	0.262311295	0	0.458593909	0	0	0	0	0	0	0	0	0	0	0	0	0	0	0	0	0	0	0	0	0
ARFGEF3	Q5TH69	0	0	0	0	0	0	0	0	0	0	0	0	0	0	0	0	0	0	0	0	0	0	0	0	0	0	0	0	0	0	0	0	0	0	0	0	0	0	0	0	0	0	0	0	0	0	0	0
ARFIP1	P53367	0	0.222296754	0.394442133	0.077241226	0.017546345	0.059490415	0.181672741	0.180237897	0.408395988	0.92226734	0.558068126	0.381098086	0	0	0	0	0	0.417901828	0.635998077	0.580756593	0.256392229	0	0	0	0.295402043	0.458400293	0.340976268	0.334232502	0.271601573	0.212288719	0	0.42993658	0.432375814	1	0.613471031	0.27954702	0	0	0	0	0	0.60574081	0.666685798	0.312817459	0.407481275	0	0	0
ARFIP2	P53365	0.132390359	0.904076739	0.547071495	0	0	0	0	0.224062106	0.586375645	0	0.350794619	0	0	0	0	0	0	0	0	0	0	0	0	0	0	0.382839491	0.721903833	1	0	0	0.251603463	0	0.185042474	0.593951957	0.796772751	0	0	0	0	0	0	0	0	0	0	0	0	0
ARFRP1	Q13795	0	NaN	0	0	0	0	0	0	0	0	0	0	0	0	0	0	0	0	0	0	0	0	0	0	0	0	0	0	0	0	0	0	0	0	0	0	0	0	0	0	0	0	0	0	0	0	0	0
ARG2	P78540	0	0	0	0	0	0	0	0	0	0	0	0	0	0	0	0	0	0	0	0	0	0	0	0	0	0	0	0	0	0	0	0	0	0	0	0	0	NaN	0	0	0	0	0	0	0	0	0	0
ARGLU1	Q9NWB6	0	0	0	0	0	0	0	0	0	0	0	0	0.763708958	0	0	0	0.174996681	0.720177918	0.27064168	0.3829309	0	0.424802261	0	0	0	0	0	0	0	0	0	0	0	0.131607898	0.180307657	0.13141822	0	1	0	0.347887938	0.45510328	0	0.283776863	0.375770566	0.352866979	0	0.174285389	0
ARHGAP1	Q07960	0.076022947	0.087234978	0.051411195	0	0.011598748	0	0	0	0	0	0	0	0	0	0	0.928313484	0.140086395	0	0	0.061187641	0	0	0	0	0.092252107	0.093346416	0.063784306	0	0	0	0	0	0	0	0	0	0	0	0.021357574	1	0.184535744	0	0	0.037554275	0	0	0	0
ARHGAP10	A1A4S6	0	0	0	0	0	0	0	0	0	0	0	0	0	0	0	0	0	0	0	0	0	0	0	0	0	0	0	0	0	0	0	0	0	0	0	0	0	0	0	0	0	0	0	0	0	0	0	0
ARHGAP12	Q8IWW6	0.008209236	0	0	0	0	0	0	0	0	0	0	0	0	0	0	0	0.544321023	0	0.329608568	0	0	0	0	0	0	0	0	0	0	0	0	0	0	0	0	0	0	0	0	0	0.379859713	0.718319209	1	0.245026885	0	0	0	0
ARHGAP17	Q68EM7	0	0	0	0	0	0	0	0	0	0	0	0	0	0	0	0	0	0	0	0	0	0	0	0	0	0	0	0	0	0	0	0	0	0	0	0	0	0	0	0	0	0	0	0	0	0	0	0
ARHGAP18	Q8N392	0.053159231	0	0	0	0	0	0	0	0	0	0	0	0	0	0.813009566	0.840774996	0.112730085	0	0	0	0	0	0	0	0	0	0	0	0	0	0	0	0	0	0	0	0	0.090201117	1	0.968946558	0	0	0	0	0	0	0	0
ARHGAP21	Q5T5U3	0	0	0	0	0	0	0	0	0	0	0	0	0	0	0	0	0	0	0	0	0	0	0	0	0	0	0	0	0	0	0	0	0	0	0	0	0	0	0	0	0	0	0	0	0	0	0	0
ARHGAP27	Q6ZUM4	0	0	0	0	0	0	0	0	0	0	0	0	0	0	0	0	0	0	0	0	0	0	0	0	0	0	0	0	0	0	0	0	0	0	0	0	0	0	0	0	0	0	0	0	0	0	0	0
ARHGAP29	Q52LW3	0.684020748	1	0.674425142	0.483580702	0.337436919	0.285248986	0.127854017	0.043601893	0.008011655	1.11E-16	0.025879755	0	0	0	0	0.03140331	0.096229062	0.137246899	0.150795624	0.195057047	0.183866678	0.173798049	0.226073829	0.168898884	0.543539724	0.871945962	0.677466003	0.593707175	0.299885664	0.233594892	0.110973859	0.053143439	0.01993994	0.024721525	0	0.038304037	0	0	0	0.062698501	0.100736294	0.179650017	0.195888215	0.20361876	0.212471044	0.186285852	0.253245612	0.096479088
ARHGAP35	Q9NRY4	0	0	0	0	0	0	0	0	0	0	0	0	0	0	0	0	0	0	0	0	0	0	0	0	0	0	0	0	0	0	0	0	0	0	0	0	0	0	0	0	0	0	0	0	0	0	0	0
ARHGAP4	P98171	0.966359116	1	0	0	0	0	0	0	0	0	0	0	0	0	0	0	0	0	0	0	0	0	0	0	0	0	0	0	0	0	0	0	0	0	0	0	0	0	0	0	0	0	0	0	0	0	0	0
ARHGAP45	Q92619	0	0	0	0	0	0	0	0	0	0	0	0	0	0	0	0	0	0	0	0	0	0	0	0	0	0	0	0	0	0	0	0	0	0	0	0	0	0	0	0	0	0	0	0	0	0	0	0
ARHGAP5	Q13017	0	0	0	0	0	0	0	0	0	0	0	0	0	0	0	0	0	0	0	0	0	0	0	0	0	0	0	0	0	0	0	0	0	0	0	0	0	0	0	0	0	0	0	0	0	0	0	0
ARHGAP8	P85298	0	0	0	0	0	0	0	0	0	0	0	0	0	0	0	0	0	0	0	0	0	0	0	0	0	0	0	0	0	0	0	0	0	0	0	0	0	0	0	0	0	0	0	0	0	0	0	0
ARHGDIA	P52565	0	0	0	0	0	0	0.004923096	0	0	0	0	0	0	0	0	0.386905309	1	0.189264949	0.016472935	0	0	0	0	0	0	0	0	0	0	0	0	0	0	0	0	0	0	0	0	0.554844426	0.838979071	0.110260122	0.010310955	0	0	0	0	0
ARHGDIB	P52566	0	0	0	0	0	0	0	0	0	0	0	0	0	0	0	0	0	0	0	0	0	0	0	0	0	0	0	0	0	0	0	0	0	0	0	0	0	0	0	0	0	0	0	0	0	0	0	0
ARHGEF1	Q92888	1	0.938978641	0.493999138	0.278270519	0	0	0.075861616	0	0	0	0	0	0	0	0	0	0	0	0	0	0	0	0	0	0.52837536	0.478793723	0.299752092	0.392924489	0	0	0.189816651	0	0	0	0	0	0	0	0	0	0	0	0	0	0	0	0	0
ARHGEF10	O15013	1	0.935649759	0.722193958	0.529060734	0	0	0	0	0	0	0	0	0	0	0	0	0	0	0	0	0	0	0	0	0.443535413	0.444855418	0.39740399	0.525100719	0.686938826	0	0	0	0	0	0	0	0	0	0	0	0	0	0	0	0	0	0	0
ARHGEF11	O15085	0	0	0	0	0	0	0	0	0	0	0	0	0	0	0	0	0	0	0	0	0	0	0	0	0	0	0	0	0	0	0	0	0	0	0	0	0	0	0	0	0	0	0	0	0	0	0	0
ARHGEF12	Q9NZN5	0	0	0	0	0	0	0	0	0	0	0	0	0	0	0	0	0	0	0	0	0	0	0	0	0	0	0	0	0	0	0	0	0	0	0	0	0	0	0	0	0	0	0	0	0	0	0	0
ARHGEF16	Q5VV41	0.10002862	0.482071306	0	0	0	0	0	0	0	0	0.344658871	0.32418159	0.539516723	0	0	0	0.129075013	0	0	0	0	0	0	0	0.036412762	0.300126748	0	0	0	0	0	0	0	0	0	0.890424401	1	0	0	0.01420803	0	0	0	0.365204296	0	0	0	0
ARHGEF18	Q6ZSZ5	0	0	0	0	0	0	0	0	0	0	0	0	0	0	0	0	0	0	0	0	0	0	0	0	0	0	0	0	0	0	0	0	0	0	0	0	0	0	0	0	0	0	0	0	0	0	0	0
ARHGEF2	Q92974	0.136605577	0.527629925	0.694449186	0	0	0	0	0	0	0	0	0	0	0	0	0	0	0	0	0	0	0	0	0	1	1.11E-16	0	0	0	0	0	0	0	0	0	0	0	0	0	0	0	0	0	0	0	0	0	0
ARHGEF28	Q8N1W1	0	0	0	0	0	0	0	0	0	0	0	0	0	0	0	0	0	0	0	0	0	0	0	0	0	0	0	0	0	0	0	0	0	0	0	0	0	0	0	0	0	0	0	0	0	0	0	0
ARHGEF35	A5YM69	0	0	0	0	0	0	0	0	0	0	0	0	0	0	0	0	0	0	0	0	0	0	0	0	0	0	0	0	0	0	0	0	0	0	0	0	0	0	0	0	0	0	0	0	0	0	0	0
ARHGEF5	Q12774	0	0	0	0	0	0	0	0	0	0	0	0	0	0	0	0	0	0	0	0	0	0	0	0	0	0	0	0	0	0	0	0	0	0	0	0	0	0	0	0	0	0	0	0	0	0	0	0
ARHGEF7	Q14155	0.564528863	0.629927117	0.601312529	0.544083352	0	0.133019044	0	0	0	0	0	0	0	0	0	0	0.593143452	0	0	0	0	0	0	0	0.35482546	1	0.386132649	0.144528772	0.216238665	0.260725907	0	0	0	0	0	0	0	0	0	0	0.478593823	0	0	0	0	0	0.397724524	0
ARID1A	O14497	0.359031085	1	0.485676253	0.260808429	0	0	0	0	0	0	0	0	0	0	0	0	0	0	0	0	0.917507218	0	0	0.999062582	0	0.199276313	0.022929244	0.321271889	0	0	0	0	0	0	0	0	0	0	0	0	0.666710413	0	0	0	0	0.715306161	0	0.74080393
ARID1B	Q8NFD5	0	0	0	0	0	0	0	0	0	0	0	0	0	0	0	0	0	0	0	0	0	0	0	0	0	0	0	0	0	0	0	0	0	0	0	0	0	0	0	0	0	0	0	0	0	0	0	0
ARID2	Q68CP9	0	0.115189558	0.153641503	0	0	0	0	0	0	0	0	0	0	0	0	0	0	0	0	0	0	0	0	0	0	0	0.605046558	1	0	0	0	0	0	0	0	0	0	0	0	0	0	0	0	0	0	0	0	0
ARID4B	Q4LE39	0	0	0	0	0	0	0	0	0	1	0	0	0	0	0	0	0	0	0	0	0	0	0	0	0	0	0	0	0	0	0	0.152740403	0.12764783	0.574737229	0.53825985	0	0	0	0	0	0	0	0	0	0	0	0	0
ARIH1	Q9Y4X5	0	0	0	0	0	0	0	0	0	0	0	0.450254874	0.915427754	0	0	0	0	0	0	0	0	0	0	0	0	0	0	0	0	0	0	0	0	0	1.11E-16	0.619705725	1	0	0	0	0	0	0	0	0	0	0	0
ARIH2	O95376	0	0	0	0	0	0	0	0	0	0	0	0	0	0	0	0	0	0	0	0	0	0	0	0	0	0	0	0	0	0	0	0	0	0	0	0	0	0	0.551077859	1	0	0	0	0	0	0	0	0
ARL1	P40616	0.077209863	0.031671424	0.096589231	0.179003839	0.138940841	0.175251009	0	0	0	0	0	0	0	0	0	0	0	0	0	1	0.105534501	0.042548479	0	0	0.029185943	0	0.112547987	0.149239591	0	0.186411064	0	0	0	0	0	0	0	0	0	0	0	0	0	0.555504971	0.320663943	0	0	0
ARL14EP	Q8N8R7	0	0	0	0	0	0	0	0	0	0	0	0	0	0	0	0	0	0	0	0	0	0	0	0	0	0	0	0	0	0	0	0	0	0	0	0	0	0	0	0	0	0	0	0	0	0	0	0
ARL15	Q9NXU5	0	0	0	0	0	0	0	0	0	0	0	0	0	0	0	0	0	0	0	0	0	0	0	0	0	0	0	0	0	0	0	0	0	0	0	0	0	0	0	0	0	0	0	0	0	0	0	0
ARL2	P36404	0	0	0	0	0	0	0	0	0	0.093101124	1	0.034516854	0	0	0	0	0	0	0	0.219179775	0.008	0	0	0	0	0	0	0	0	0	0	0	0	0	0.530123596	0.119022472	0	0	0	0	0	0	0	0.393730337	0.078191011	0	0	0
ARL2BP	Q9Y2Y0	0	0	0	0	0	0	0	0	0	0	0	0	0	0	0	0	0	1	0.307649692	0	0	0	0	0	0	0	0	0	0	0	0	0	0	0	0	0	0	0	0	0	0	0.43975624	0	0.097945708	0	0	0	0
ARL3	P36405	0	0	0	0	0	0	0	0	0	0	0	0	0	0	0	0	0	0.00208474	0.116208779	1	0.44578928	0.042049303	0	0	0	0	0	0	0	0	0	0	0	0	0	0	0	0	0	0	0	8.61E-04	0.09923936	0.57648971	0.335394138	0.039253165	0.001017024	0
ARL5B	Q96KC2	0	0	0	0	0	0	0	0	0	0	0	0	0	0	0	0	0	0	0	0	0	0	0	0	0	0	0	0	0	0	0	0	0	0	0	0	0	0	0	0	0	0	0	0	0	0	0	0
ARL6	Q9H0F7	0	0	0	0	0	0	0	0	0	0	0	0	0	0	0	0	0	0	0	0	0	1	0	0	0	0	0	0	0	0	0	0	0	0	0	0	0	0	0	0	0	0	0	0	0	0	0	0
ARL6IP4	Q66PJ3	0	0	0	0	0	0	0	0	0	0	0	0	0	0	0	0	0	0	0.896174176	0	0	0	0	0	0	0	0	0	0	0	0	0	0	0	0	0	0	0	0.130018248	1	0	0	0.257338598	0.293245029	0.779999371	0.588078908	0	0
ARL6IP5	O75915	0	0	0	0	0	0	0	0	0	0	0	0	0	0	0	0	0	0	0	0	0	0	0	0	0	0	NaN	0	0	0	0	0	0	0	0	0	0	0	0	0	0	0	0	0	0	0	0	0
ARL8A	Q96BM9	0	0	0	0	0	0	0	0	0	0	0	0	0	0	0	0	0	0	0	0	0	0	0	0	0	0	0	0	0	0	0	0	0	0	0	0	0	0	0	0	0	0	0	0	0	0	0	0
ARL8B	Q9NVJ2	0.794557418	0.941704717	0.717041475	0.723786122	0.242129662	0	0	0	0	0	0	0	0	0	0	0	0	0	0	0	0	0	0	0	1	0.945852834	0.615840104	0.559064742	0.238203201	0.145044743	0	0	0	0	0	0	0	0	0	0	0	0	0	0	0.472429276	0	0	0
ARMC1	Q9NVT9	0.077866208	0.415405942	0.330680433	0	0	0	0	0	0	0	0	0.384156688	0	0	0	0	0	0	0	0	0.137729739	0.216169547	0.763389976	0.211837671	0	0.227133673	0	0.385949189	0	0	0	0	0	0	0	1	0.080501183	0	0	0	0	0	0	0	0.19854927	0	0	0
ARMC10	Q8N2F6	NaN	0	0	0	0	0	0	0	0	0	0	0	0	0	0	0	0	0	0	0	0	0	0	0	0	0	0	0	0	0	0	0	0	0	0	0	0	0	0	0	0	0	0	0	0	0	0	0
ARMC6	Q6NXE6	0	0	0	0	0	0	0	0	0	0	0	0	0	0	0	0	0	0	0	0	0	0	0	0	0	0	0	0	0	0	0	0	0	0	0	0	0	0	0	0	0	0	0	0	0	0	0	0
ARMC8	Q8IUR7	0	0	0	0	0	0	0	0	0	0	0	0	0	0	0	0	0	0	0	0	0	0	0	0	0	0	0	NaN	0	0	0	0	0	0	0	0	0	0	0	0	0	0	0	0	0	0	0	0
ARMC9	Q7Z3E5	0	0	0	0	0	0	0	0	0	0	0	0	0	0	0	0	0	0	0	0	0	0	0	0	0	0	0	0	0	0	0	0	0	0	0	0	0	0	0	0	0	0	0	0	0	0	0	0
ARMCX3	Q9UH62	0	0	0	0	0	0	0	0	0	0	0	0	0	0	0	0	0	0	0	0	0	0	0	0	0	0	0	0	0	0	0	0	0	0	0	0	0	0	0	0	0	0	0	0	0	0	0	0
ARMH3	Q5T2E6	0	0	0	0	0	0	0	0	0	0	0	0	0	0	0	0	0	0	0	0	0	0	0	0	0	0	0	0	0	0	0	0	0	0	0	0	0	0	NaN	0	0	0	0	0	0	0	0	0
ARMT1	Q9H993	0	0	0	0	0	0	0	0	0	0	0	0	0	0	0	0.370041274	0.595984356	0	0	0	0	0	0	0	0	0	0	0	0	0	0	0	0	0	0	0	0	0	0	0.300939026	1	0.038797469	0	0	0	0	0	0
ARNT	P27540	0	0	0	0	0	0	0	0	0	0	0	0	0	0	0	0	0	0	0	0	0	0	0	0	0	0	0	0	0	0	0	0	0	0	0	0	0	0	0	0	0	0	0	0	0	0	0	0
ARPC1A	Q92747	0	0	0	0	0	0	0	0	0	0	0.248416047	0.684013515	0.070707316	0	0	0	0	0	0	0	0	0	0	0	0	0	0	0	0	0	0	0	0	0	0.343609578	1	0.103549035	0	0	0	0	0	0	0	0	0	0	0
ARPC1B	O15143	0	0	0	0	0	0	0	0	0	0	0.431013955	0.85381501	0.099152737	0	0	0	0	0	1.00E-03	3.72E-04	0	0	0	0	0	0	0	0	0	0	0	0	0	0.007828987	0.583287621	1	0.159067294	0	0	0	0	0	0	0	0	0.001871097	0	0
ARPC2	O15144	0	0	0	0	0	0	0	0	0	2.19E-04	0.607475603	0.994998284	0.129510124	0.001325477	0	0	0	1.03E-04	0	1.87E-04	0	0	0	0	0	0	0	0	0	0	0	0	0	0.001598696	0.486514979	1	0.129344626	0.002672226	4.78E-04	0	0	0.001172336	1.59E-04	2.89E-04	0	0	0	0
ARPC3	O15145	0	0	0	0	0	0.003823733	0.002087198	0	0	1.11E-16	0.614854954	0.798866064	0.205675952	0	0	0	0	0	0	0	0	0.019119212	0.080735855	0	0	0	0	0	0	0	0	0	0	0	0.22093879	1	0.047299845	0	0	0	0	0	0	0	0	0	0.032813825	0
ARPC4-TTLL3	F8WCF6	6.02E-04	0.004249972	0.002883919	0	0	0	0	0	3.47E-04	0.016418899	0.139816146	0.738558495	0.124439599	0	0	0	0	0	0	0	0	9.69E-05	0	0	0.00212708	0.003039695	0.003105485	3.18E-04	6.27E-04	0	4.12E-04	0	0.001855844	0.012247093	0.470903505	1	0.135773726	0	0	1.03E-04	0	0	0	0	0	0	0	0
ARPC5	O15511	0	0.004993248	0	0	0	0	0	0	0	0.008986561	0.812823316	0.576567829	0.074301555	0	0	0	0	0	0.072965453	0.255811534	0.012590977	0	0	0	0	0	0	0	0	0	0	0	0	0.013014246	0.642475399	1	0.131268461	0.007549181	0	0	0	0	0.094947902	0.270620849	0	0	0	0
ARPC5L	Q9BPX5	0	0	0	0	0	0	0	0	0	0	0.108130523	0.968805489	0.012525815	0	0	0	0	0	0	0	0	0	0	0	0	0	0	0	0	0	0	0	0	0.002864472	0.264491144	1	0.004262752	0	0	0	0	0	0	0	0	0	0	0
ARPIN	Q7Z6K5	0	0	0	0	0	0	0	0	0	0	0	0	0	0	0	0	0	0	1	0.167835003	0	0	0	0	0	0	0	0	0	0	0	0	0	0	0	0	0	0	0	0	0	0.180073848	0.872814355	0.135708034	0	0	0	0
ARPP19	P56211	0	0	0	0	0	0	0	0	0	0	0	0	0	0	0	0	0	0	0.803458692	0.718215957	0.168777893	0.228420594	0.222393055	0.064017089	0	0	0	0	0	0	0	0	0	0	0	0	0	0	0	0	0	0.063119081	1	0.890878415	0.255775825	0.266606346	0.213399369	0.102209644
ARRB1	P49407	0	0	0	0	0	0	0	0	0	0	0.121704285	0.551158767	0	0	0	0.785099089	0.055291477	0	0	0	0	0	0	0	0	0	0	0	0	0	0	0	0	0	0.584477735	1	0.766124001	0	0	0.63786527	0	0	0	0	0	0	0	0
ARRB2	P32121	0	0	0	0	0	0	0	0	0	0	0	0	0	0	0	0	0	0	0	0	0	0	0	0	0	0	0	0	0	0	0	0	0	0	0	0	0	0	0	0	0	0	0	0	0	0	0	0
ARRDC1	Q8N5I2	0	0	0	0	0	0	0	0	0	0	0	0	0	0	0	0	0	0	0	0	0	0	0	0	0	0	0	0	0	0	0	0	0	0	0	0	0	0	0	0	0	0	0	0	0	0	0	0
ARVCF	O00192	0	0	0	0	0	0	0	0	0	0	0	0	0	0	0	0	0	0	0	0	0	0	0	0	0	0	0	0	0	0	0	0	0	0	0	0	0	0	0	0	0	0	0	0	0	0	0	0
ASAP1	Q9ULH1	0	0	0	0	0	0	0	0	0	0	0	0	0	0	0	0	0	0	0	0	0	0	0	0	0	0	0	0	0	0	0	0	0	0	0	0	0	0	0	0	0	0	0	0	0	0	0	0
ASB3	Q9Y575	0	0	0	0	0	0	0	0	0	0	0	0	0	0	0	0	0	0	0	0	0	0	0	0	0	0	0	0	0	0	0	0	0	0	0	0	0	0	0	0	0	0	0	0	0	0	0	0
ASB6	Q9NWX5	NaN	0	0	0	0	0	0	0	0	0	0	0	0	0	0	0	0	0	0	0	0	0	0	0	0	0	0	0	0	0	0	0	0	0	0	0	0	0	0	0	0	0	0	0	0	0	0	0
ASB9	Q96DX5	0	0	0	0	0	0	0	0	0	0	0	0	0	0	0	0	0	0	0	0	0	0	0	0	0	0	0	0	0	0	0	0	0	0	0	0	0	0	0	0	0	0	0	0	0	0	0	0
ASCC1	Q8N9N2	0	0	0	0	0	0	0	0	0	0	0	0	0	0	0	1.11E-16	0.925049953	0.18085063	0	0	0	0	0	0	0	0	0	0	0	0	0	0	0	0	0	0	0	0	0	0	1	0.030542756	0	0	0	0	0	0
ASCC2	Q9H1I8	0	0	0	0	0	0	0	0	0	0	0	0	0	0	0	0	0	0	0	0	0	0	0	0	0.517364658	0	1	0	0	0	0	0	0	0	0	0	0	0	0	0	0	0	0	0	0	0	0	0
ASCC3	Q8N3C0	0.684314845	1	0.454222653	0.079302368	0	0	0	0	0	0	0	0	0	0	0	0	0	0	0	0	0	0	0	0	0.718712017	0.230263289	0.478465104	0	0	0	0	0	0	0	0	0	0	0	0	0	0	0	0	0	0	0	0	0
ASF1A	Q9Y294	0	0	0	NaN	0	0	0	0	0	0	0	0	0	0	0	0	0	0	0	0	0	0	0	0	0	0	0	0	0	0	0	0	0	0	0	0	0	0	0	0	0	0	0	0	0	0	0	0
ASF1B	Q9NVP2	0	0	0	0	0	0	0	0	0	0	0	0	0	0	0	0	0	0	0	0	0	0	0	0	0	0	NaN	0	0	0	0	0	0	0	0	0	0	0	0	0	0	0	0	0	0	0	0	0
ASH2L	Q9UBL3	0	0.525460258	0.192771892	0	0	0	0	0.536945152	1	0	0	0	0	0	0	0	0	0	0	0	0	0	0	0	0	0	0	0	0	0	0.090020882	0.16975421	0.239305351	0.337516044	0	0	0	0	0	0	0	0	0	0	0	0	0	0
ASL	P04424	0	0	0	0	0	0	0	0	0	0	0	0	1	0.190342457	0	0	0	0	0	0	0	0	0	0	0	0	0	0	0	0	0	0	0	0	0	0	0.795112546	0	0	0	0	0	0	0	0	0	0	0
ASMTL	O95671	0	0	0	0	0	0	0	0	0	0	3.56E-04	1	0.123020946	0	0	0	0	0	0	0	0	0	0	0	0	0	0	0	0	0	0	0	0	0	1.11E-16	0.788542697	0.251051358	0	0	0	0	0	0	0	0	0	0	0
ASNS	P08243	0	0.002798803	0.005774265	0	0	0	0	0	0	9.30E-04	4.37E-05	0.030818673	1	0.334850303	0.005894537	0.034604848	0.188020216	0.12348445	0.038949687	0.013844565	0	0	0	0	0.004210224	0.006425412	0.006458049	0	0	0	0	0	0.006394656	0.008428713	9.21E-04	0.032198687	0.790139355	0.330660326	0.011797338	0.053527765	0.187173537	0.123744966	0.059411824	0.013505169	0.002109157	0	0	0
ASPH	Q12797	0.561265858	0.808506328	0.543547653	0.268816158	0.276503316	0.153270419	0.070121981	0.10164529	0.022641363	0.067509937	0	0	0	0	0	0	0	0	0	0	0	0	0	0	1	0.654842612	0.566450221	0.333104241	0.166926547	0.152277246	0.093034481	0.133188463	0.143527393	0.194367915	0.085605547	0.068066114	0	0	0	0	0	0	0	0	0	0	0	0
ASPSCR1	Q9BZE9	0	0	0	0	0	0	0	0	0.125164308	0.32402377	0	0	0	0	0	0	0	0	0	0	0	0	0	0	0	0	0	0	0	0	0	0	0	1	0	0	0	0	0	0	0	0	0	0	0	0	0	0
ASRGL1	Q7L266	0	0	0	0	0	0	0	0	0	0	0	0	0	0	0	0.981707031	0.213144704	0.691033869	0	0	0	0	0	0	0	0	0	0	0	0	0	0	0	0	0	0	0	0	0.050334942	1	0.209186303	0.750901766	0.305686982	0	0	0	0	0
ASS1	P00966	0	0	0	0	0	0	0	0	0	0	0	0	0	0	0	0	0.022737645	0.074325205	0	0.142929326	0.459789412	0.805466814	0.807080454	1	0	0	0	0	0	0	0	0	0	0	0	0	0	0.480799322	0.010936889	0	0	0	0	0	0.155235363	0.917639197	0.47765354	0.713668666
ATAD1	Q8NBU5	0.921978759	1	0.425536977	0.354372607	0	0	0	0	0	0	0	0	0	0	0	0	0	0	0	0	0	0	0	0	0.467565054	0.558889057	0.281088447	1.11E-16	0	0	0	0	0	0	0	0	0	0	0	0	0	0	0	0	0	0	0	0
ATAD2	Q6PL18	0	0	0	0	0	0	0	0	0	0	0	0	0	0	0	0	0	0	0	0	0	0	0	0	0	NaN	0	0	0	0	0	0	0	0	0	0	0	0	0	0	0	0	0	0	0	0	0	0
ATAD3A	Q9NVI7	1	0.388531628	0.162081954	0.068039108	0.055430441	0.030163377	0.040403116	0	0	0	0	0	0	0	0	0	0	0	0.008081708	0.024928226	0.015579096	0.049110284	0.077725042	0.165978931	0.773753764	0.277069925	0.108679343	0.052030757	0.059817932	0.033070287	0.005792121	0	0	0	0	0	0	0	0	0	0	0	0.002708219	0.01237833	0	0.010853445	0.059806629	0.098195478
ATAD3B	Q5T9A4	1	0.104849511	0	0	0	0	0	0	0	0	0	0	0	0	0	0	0	0	0	0	0	0	0	0	0.37717015	0	0	0	0	0	0	0	0	0	0	0	0	0	0	0	0	0	0	0	0	0	0	0
ATAT1	Q5SQI0	0	0	0	0	0	0	0	0	0	0	0	0	0	0	0	0	0	0	0	0	0	0	0	0	0	0	0	0	0	0	0	0	0	0	0	0	0	0	0	0	0	0	0	0	0	0	0	0
ATE1	O95260	0	0	0	0	0	0	0	0	0	0	0	0.10883025	0.94445388	0	0	0	0	0	0	0	0	0	0	0	0	0	0	0	0	0	0	0	0	0.512668684	0	0.192438934	1	0	0	0	0	0	0	0	0	0	0	0
ATF2	P15336	0	0	0	0	0	0	0	0	0	0	0	0	0	0	0	0	0	0	0	0	0	0	0	0	0	0	0	0	0	0	0	0	0	0	0	0	0	0	0	0	0	0	0	0	0	0	0	0
ATF7	P17544	0	0	0	0	0	0	0	0	0	0	0	0	0	0	0	0	0	0	0	0	0	0	0	0	0	0	0	0	0	0	0	0	0	0	0	0	0	0	0	0	0	0	0	0	0	0	0	0
ATF7IP	Q6VMQ6	0	0	0	0	0	0	0	0	0	0	0	0	0	0	0	0	0	0	0	0	0	0	0	0	0	0	0	0	0	0	0	0	0	0	0	0	0	0	0	0	0	0	0	0	0	0	0	0
ATG101	Q9BSB4	0	0	0	0	0	0	0	0	0	0	0	0	0	0	0	0	0	0	0	0	0	0	0	0	0	0	0	0	0	0	0	0	0	0	0	0	0	0	0	0	0	0	0	0	0	0	0	0
ATG13	O75143	0	0	0	0	0	0	0	0	0	0	0	0	0	0	0	0	0	0	0	0	0	0	0	0	0	0	0	0	0	0	0	0	0	0	0	0	0	0	0	0	0	0	0	0	0	0	0	0
ATG14	Q6ZNE5	0	0	0	0	0	0	0	0	0	0	0	0	0	0	0	0	0	0	0	0	0	0	0	0	0	0	0	0	0	0	0	0	0	0	0	0	0	0	0	0	0	0	0	0	0	0	0	0
ATG16L1	Q676U5	0	0	0	0	0	0	0	0	0	0	0	0	0	0	0	0	0	0	0	0	0	0	0	0	0	1	0	0	0	0	0	0	0	0	0	0	0	0	0	0	0	0	0	0	0	0	0	0
ATG3	Q9NT62	0.007454998	0.070889785	0.004100249	0	0	0	0	0	0	0	0	0	0	0	0.3228066	0.011063424	0	0	0	0	0	0	0	0	0.016872111	0.084376084	1.11E-16	0	0	0	0	0	0	0	0	0	0	0.589198536	1	0.056321476	0	0	0	0	0	0	0	0
ATG4A	Q8WYN0	0	0	0	0	0	0	0	0	0	0	0	0	0	0	0	0	0	0	0	0	0	0	0	0	0	0	0	0	0	0	0	0	0	0	0	0	0	0	0	0	0	0	0	0	0	0	0	0
ATG4B	Q9Y4P1	0	0	0	0	0	0	0	0	0	0	0	0	0	0	0.575213994	1	0	0	0	0	0	0	0	0	0	0	0	0	0	0	0	0	0	0	0	0	0	0	0.685864946	0.875817151	0	0	0	0	0	0	0	0
ATG5	Q9H1Y0	0	0.442717436	1	0	0.229984123	0	0	0	0	0	0	0	0	0	0	0	0	0	0	0	0	0	0	0	0	0.919082625	0.716489	0	0	0	0	0	0	0	0	0	0	0	0	0	0	0	0	0	0	0	0	0
ATG7	O95352	0	0	0	0	0	0	0	0	0	0.208116278	1	0.522809613	0	0	0	0	0	0	0	0	0	0	0	0	0	0	0	0	0	0	0	0	0	0	0.514781229	0.499185371	0	0	0	0	0	0	0	0	0	0	0	0
ATG9A	Q7Z3C6	0	NaN	0	0	0	0	0	0	0	0	0	0	0	0	0	0	0	0	0	0	0	0	0	0	0	0	0	0	0	0	0	0	0	0	0	0	0	0	0	0	0	0	0	0	0	0	0	0
ATIC	P31939	0	0	0	0	0	0	0	0	0	0	0	0.006418509	1	0.863964613	0.036295943	0.003182246	0.001557584	0	0	0	0	0	0	0	0	0	0	0	0	0	0	0	0	0	0	0.013285594	0.969168187	0.873324497	0.053678947	0.00350553	0.002193498	0	0	0	0	0	0	0
ATL2	Q8NHH9	0.240106069	1	0.626557262	0.159253515	0	0.321058688	0	0	0	0	0	0	0	0	0	0	0	0	0	0	0	0	0	0	0.643918547	0	0.621303848	0.487466853	0	0	0.136588783	0	0	0	0	0	0	0	0	0	0	0	0	0	0	0	0	0
ATL3	Q6DD88	0.68417103	1	0.823337777	0.620833959	0.374804665	0.297774286	0.069923279	0	0.817863985	0	0	0	0	0	0	0	0	0	0	0	0	0	0	0	0.545975439	0.797116548	0.88090088	0.488633053	0.415451985	0.245605516	0	0	0.612534984	0	0	0	0	0	0	0	0	0	0	0	0	0	0	0
ATN1	P54259	0	0	0	0	0	0	0	0	0	0	0	0	0	0	0	0	0	0	0	0	0	0	0	0	0	0	0	0	0	0	0	0	0	0	0	0	0	0	0	0	0	0	0	0	0	0	0	0
ATOX1	O00244	0	0	0	0	0	0	0	0	0	0	0	0	0	0	0	0	0	0	0	1.54E-05	0.02421812	0.451284508	0.680034254	0.071458696	0	0	0	0	0	0	0	0	0	0	0	0	0	0	0	0	0	0	0	0	0.028285409	0.452774067	1	0.092700881
ATP13A1	Q9HD20	0.451077399	1	0.494406424	0	0	0	0	0	0	0	0	0	0	0	0	0	0	0	0	0	0	0	0	0	0.534133525	0.6502426	0.277655359	0	0	0	0	0	0	0	0	0	0	0	0	0	0	0	0	0	0	0	0	0
ATP13A3	Q9H7F0	0	0	0	0	0	0	0	0	0	0	0	0	0	0	0	0	0	0	0	0	0	0	0	0	0	0	0	0	0	0	0	0	0	0	0	0	0	0	0	0	0	0	0	0	0	0	0	0
ATP1A1	P05023	0.436137736	0.449715887	0.342146143	0.295078924	0.169248909	0.107841703	0.082399535	0.039920001	0.027389376	0.009035462	0.004752115	0	0	0	0	0	0	0	0	0	0	0	0	0.090192488	1	0.511488139	0.388562626	0.260653432	0.153829653	0.154297866	0.09100194	0.048272428	0.027283036	0.006883273	0	0	0	0	0	0	0	0	0	0	0	0	0	0.048430351
ATP1A2	P50993	0	0	0	0	0	0	0	0	0	0	0	0	0	0	0	0	0	0	0	0	0	0	0	0	0	0	0	0	0	0	0	0	0	0	0	0	0	0	0	0	0	0	0	0	0	0	0	0
ATP1A3	P13637	0	0	0	0	0	0	0	0	0	0	0	0	0	0	0	0	0	0	0	0	0	0	0	0	NaN	0	0	0	0	0	0	0	0	0	0	0	0	0	0	0	0	0	0	0	0	0	0	0
ATP1B1	P05026	0.430787366	0.32578963	0.307405268	0.01071055	0.092495589	0	0	0	0	0	0	0	0	0	0	0	0	0	0	0	0	0	0	0	1	0.377624943	0.054793986	0	0.048416056	0	0	0	0	0	0	0	0	0	0	0	0	0	0	0	0	0	0	0
ATP1B3	P54709	1	0.655161023	0.486092894	0.320149029	0.145052583	0.109543321	0.061475066	0	0	0	0	0	0	0	0	0	0	0	0	0	0	0	0	0.042681307	0.796716357	0.526625753	0.357894824	0.229146222	0.197869169	0.133918089	0.007158282	0	0	0	0	0	0	0	0	0	0	0	0	0	0	0	0	0
ATP2A2	P16615	1	0.814060982	0.849697273	0.486182856	0.303233731	0.154747162	0.116086634	0.008527256	0.014232294	0.019153497	0	0	0	0	0	0	0	0	0	0	0	0	0	0.006094937	0.538546387	0.678687518	0.81210139	0.410243616	0.202244036	0.157866348	0.016163604	0.012698964	0	0	0	0	0	0	0	0	0	0	0	0	0	0	0	0
ATP2B1	P20020	0.300054389	0.312455129	0.103317742	0.447601436	0.135516154	0	0	0	0	0	0	0	0	0	0	0	0	0	0	0	0	0	0	0	1	0.696856304	0	0.383879038	0	0	0	0	0	0	0	0	0	0	0	0	0	0	0	0	0	0	0	0
ATP2B4	P23634	0	0	0	0	0	0	0	0	0	0	0	0	0	0	0	0	0	0	0	0	0	0	0	0	0	0	0	0	0	0	0	0	0	0	0	0	0	0	0	0	0	0	0	0	0	0	0	0
ATP2C1	P98194	0.447006982	1	0	0	0	0	0	0	0	0	0	0	0	0	0	0	0	0	0	0	0	0	0	0	0	0	0	0	0	0	0	0	0	0	0	0	0	0	0	0	0	0	0	0	0	0	0	0
ATP5F1A	P25705	1	0.81967947	0.471814237	0.375033726	0.37782672	0.428945017	0.32429016	0.417808014	0.508003254	0.452263275	0.319908306	0.195037963	0.23993073	0.046614531	0	0.200603966	0.169421355	0.111752762	0.093480881	0.098916978	0.099381644	0.087495178	0.090852768	0.324779808	0.931848932	0.789451174	0.654048393	0.467857079	0.402803787	0.447421751	0.428285491	0.326858316	0.393505463	0.273521611	0.265182599	0.18972178	0.151069532	0	0.007280772	0.163800391	0.115555031	0.078971299	0.066595185	0.06366229	0.069772903	0.079875649	0.094460178	0.1555713
ATP5F1B	P06576	0.497729822	0.318271467	0.170419103	0.088323125	0.052272725	0.035641732	0.027740827	0.036662809	0.143295424	0.130391006	0.029628989	0.051308506	0.107311358	0.068410947	0.454422908	0.757050107	0.101895625	0.015538843	0.002265795	0.001880581	0	0.007276888	0.01221146	0.110879204	0.312846257	0.218708208	0.144352037	0.064374022	0.046342899	0.030676126	0.025286452	0.024310388	0.054862137	0.049820719	0.027413893	0.053900287	0.097676281	0.146827733	1	0.761930427	0.092930999	0.01102431	0.004546278	0.005546033	0.007153222	8.48E-04	0.002949514	0.063504567
ATP5F1C	P36542	0.949226696	0.522024905	0.380366677	0.242641425	0.189712092	0.130279132	0.115393054	0.117819179	0.150773256	0.159485036	0.09746958	0.003643926	0	0	0	0	0	0	0	0	0	0	0	0.070128286	1	0.663517284	0.387782469	0.250933845	0.206931895	0.191853906	0.122391856	0.126350894	0.10923297	0.078529692	0.056895953	0	0	0	0	0	0	0	0	0	0	0	0	0.05047525
ATP5F1D	P30049	0.482666847	0.048238735	0	0.02729143	0	0	0	0	0	0	0	0	0	0	0	0	0	0.704186079	0.779014836	0.242704493	0.017512065	0.032519355	0.018859102	0	0.435935962	0.241820315	0.123945736	0.02887583	0	0	0	0	0	0	0	0	0	0	0	0	0	0.767384038	1	0.277312051	0.154268889	0.06627834	0.046049059	0
ATP5F1E	P56381	0	0	0	0	0	0	0	0	0	0	0	0	0	0	0	0	0	0	0	0	0	0	0	0	0	0	0	0	0	0	0	0	0	0	0	0	0	0	0	0	0	0	NaN	0	0	0	0	0
ATP5IF1	Q9UII2	0	0	0	0	0	0	0	0	0	0	0	0	0	0	0	0.079768086	0.23609973	1	0.298088659	0.672625188	0.605488189	0.825177724	0.260008368	0.664700631	0	0	0	0	0	0	0	0	0	0	0	0	0	0	0	0	0.807612588	0.901666085	0.443160105	0.458835688	0.622841233	0.37773913	0.559695435	0
ATP5MD	Q96IX5	0.621421484	0.623650183	0.43581927	0.216011364	0.167173777	0.098180994	0.026004078	0	0	0.036511911	0	0	0	0	0	0	0	0	0	0	0	0	0	0.173326925	1	0.815415236	0.465625703	0.178452934	0.150933341	0.07325832	0.065070272	0.039317165	0.038120451	0.045269731	0	0	0	0	0	0	0	0	0	0	0	0	0	0.167600136
ATP5ME	P56385	0.788354118	0.757447822	0.364044774	0.173183511	0.091398199	0	0	0	0	0	0	0	0	0	0	0	0	0	0	0	0	0.181843769	0	0.732906816	1	0.950257643	0.48004893	0.252511475	0.122943189	0	0.01309864	0	0	0	0	0	0	0	0	0	0	0	0	0	0	0.202390231	0	0
ATP5MF	P56134	0	0	0	0	0	0	0	0	0	0	0	0	0	0	0	0	0	0	0	0	0	0	0	0	0	0	0	0	0	0	0	0	0	0	0	0	0	0	0	0	0	0	0	0	0	0	0	0
ATP5MF-PTCD1	G3V325	0	0.091507278	1.32E-04	0	0	0	0	0	0	0	0	0	0	0	0	0	0	0	0	0	0	0	0	0	0.745302538	1	0.512149645	0	0	0	0	0	0	0	0	0	0	0	0	0	0	0	0	0	0	0	0	0
ATP5MG	O75964	1	0.501776063	0.419475055	0.219184329	0.071861962	0.115328296	0.051493354	0.067183987	0.004517648	0.007741995	0	0	0	0	0	0	0	0	0	0	0	0	0	0.014497091	0.834614165	0.595264307	0.324241032	0.206564841	0.120540693	0.021804423	0.019805684	1.43E-04	0	0.007656488	0	0	0	0	0	0	0	0	0	0	0	0	0	0.117804451
ATP5O	P48047	1	0.567001274	0.322517327	0.092584708	0.105554014	0.075397223	0.042046878	0.032605565	0.040446822	0.030048098	0	0	0	0	0	0	0	0	0	0	0	0	0	0.137135444	0.882209002	0.796287969	0.399569198	0.142304477	0.118179045	0.077594021	0.044083015	0.033621994	0.029343156	0	0	0	0	0	0	0	0	0	0	0	0	0.008996544	0	0.120852908
ATP5PB	P24539	0.593116289	0.331096527	0.330248507	0	0	0	0	0	0	0	0	0	0	0	0	0	0	0	0	0	0	0	0	0	1	0.36297102	0.339890126	0.06828405	0	0.336903621	0	0	0	0	0	0	0	0	0	0	0	0	0	0	0	0	0	0
ATP5PD	O75947	1	0.415698852	0.275085133	0.168132511	0.171195613	0.101140572	0	0.055829781	0.088570295	0	0.018944584	0	0	0	0	0	0	0	0.017904285	0.216238073	0.435266376	0.570257528	0.531865549	0.739182234	0.513784165	0.563776301	0.225732864	0.086650696	0.079380989	0	0	0	0	0.027052309	0	0.039721662	0	0	0	0	0	0.007085591	0.040105582	0.169065477	0.248970331	0.353115798	0.454132112	0.389856509
ATP5PF	P18859	0.292072755	0.194155725	0.055288227	0.016199273	0.008754635	0	0	0	0	0	0	0	0	0	0	0	0	0	0	0.03441521	0.393288132	1	0.9800542	0.27865287	0.260660598	0.161908364	0.053510234	0.047567547	0	0	0	0	0	0	0	0	0	0	0	0	0	0	0	0.024340387	0.510641346	0.977293781	0.711401693	0.377390948
ATP6AP1	Q15904	1	0.948110378	0.617876425	0	0	0	0	0	0	0	0	0	0	0	0	0	0	0	0	0	0	0	0	0	0	0.097480504	0.570035993	0	0	0	0	0	0	0	0	0	0	0	0	0	0	0	0	0	0	0	0	0
ATP6AP2	O75787	0	0.826475799	0.410805186	0	0	0	0	0	0	0	0	0	0	0	0	0	0	0	0	0	0	0	0	0	1	0.351323227	0.403282054	0.188907951	0	0	0	0	0	0	0	0	0	0	0	0	0	0	0	0	0	0	0	0
ATP6V0A1	Q93050	0.678027389	0.700124806	0.273862646	0	0	0	0	0	0	0	0	0	0	0	0	0	0	0	0	0	0	0	0	0	1	0.929561813	0.311347045	0	0	0	0	0	0	0	0	0	0	0	0	0	0	0	0	0	0	0	0	0
ATP6V0A2	Q9Y487	0	0	0	0	0	0	0	0	0	0	0	0	0	0	0	0	0	0	0	0	0	0	0	0	0	0	0	0	0	0	0	0	0	0	0	0	0	0	0	0	0	0	0	0	0	0	0	0
ATP6V0D1	P61421	0.534343778	0.384480018	0.451606494	0.464634423	0	0	0	0	0	0	0	0	0	0	0	0	0	0	0.180148728	0	0	0	0	0	1	0.907215032	0.592075386	0.301288601	0	0	0	0	0	0	0	0	0	0	0	0	0	0	0	0	0	0	0	0
ATP6V0D2	Q8N8Y2	0	0	0	0	0	0	0	0	0	0	0	0	0	0	0	0	0	0	0	0	0	0	0	0	0	0	0	0	0	0	0	0	0	0	0	0	0	0	0	0	0	0	0	0	0	0	0	0
ATP6V1A	P38606	0.081897399	0	0.04408628	0.066329613	0	0.043671333	0.072939643	0.503228577	0.609658797	0.16027867	0.093636026	0	0	0	0.41907445	0.223729134	0	0	0	0	0	0	0	0	0.033468737	0.05666572	0.064258519	0.05194115	0.049567946	0.014949733	0.149846761	0.782808098	0.868454578	0.131468985	0.092038117	0.001689634	0	0.019219682	1	0.366732913	0.02676771	0	0	0	0	0	0	0
ATP6V1B2	P21281	0.008411779	0	0	0	0	0	0.080568886	0.89211031	1	0.327214361	0.158834116	0.047285821	0	0	0	0.292526921	0.442843177	0.04544145	0.013757442	1.11E-16	0	0	0	0	0	0	0	0	0	0	0.005403526	0.758845448	0.827858685	0.17775399	0.071889492	0.018559438	0	0	0	0.352101317	0.677656949	0.245923397	0.015487294	0	0	0	0	0
ATP6V1C1	P21283	0.048069539	0.032502802	0	0	0	0	0	0	0.133781721	0.461837261	0.610588547	0.236148049	0	0	0	0.304350604	0.934658314	0	0	0	0	0	0	0	0.053009398	0	0	0	0	0	0	0	0.136698141	0.563995273	1	0.252216132	0.163806955	0	0	0.301725826	0.903591501	0	0	0	0	0	0	0
ATP6V1D	Q9Y5K8	0	0.105529782	0	0	0	0	0	0.335863475	0.583541573	0	0	0	0.781884476	0	0	0	0	0	0	0	0	0	0	0	0	0	0	0	0	0	0	0.454897482	0.443989778	0	0	0.068930518	1	0	0	0	0	0	0	0	0	0	0	0
ATP6V1E1	P36543	0.066846376	0.029821926	0	0	0	0	0.120817033	0.844556784	0.716301649	0.146321306	0.282740589	0.161201373	0.059539579	0	0	0	0	0	0.029346907	0.056507954	0	0	0.032293569	0	0.155365977	0.027767372	0	0	0	0	0	0.891826969	1	0.242823544	0.443069164	0.227661555	0.017062065	0	0	0	0	0	0.035074169	0.305275028	0	0	0.035093478	0
ATP6V1F	Q16864	0.009246847	0.008068663	0	0	0	0	0.012619467	0.203433971	0.137888868	0	0	0.030733788	0.231880671	0	0	0	0	0.057932606	0	0.400432376	1	0.293440064	0	0	0.033421534	0.01575211	0.011452969	0	0	0	0.027361585	0.126244752	0.03154345	0.008823652	0	0.046200846	0.321840855	0	0	0	0	0	0.031434939	0.34082619	0.723462685	0.526097009	0.05086684	0
ATP6V1G1	O75348	0.071530697	0.045101695	0	0	0	0	0.066365378	0.425323009	0.563748432	0.432654429	0.700975451	0.260712109	0.080086157	0	0	0	0	0.061315413	0.022652423	0.136706	0.409474579	0.562774327	0.656628046	0.298657337	0.161949414	0.068730145	0	0	0	0	0.037494705	0.575508185	0.524873959	0.31978644	0.531545296	0.269908428	0.158405467	0	0	0	0	0	0	0.227124718	0.682390556	0.813189764	1	0.43446165
ATP6V1H	Q9UI12	0.153381503	0.136548048	0.141964251	0	0	0	0	1	0.750765706	0	0	0	0	0	0	0	0	0	0	0	0	0	0	0	0	0.113357549	0	0	0	0	0	0.608266192	0.993820953	0.132009119	0	0	0	0	0	0	0	0	0	0	0	0	0	0
ATPAF1	Q5TC12	0	0	0	0	0	0	0	0	0	0	0	0.6749583	1	0	0	0	0	0	0	0	0	0	0	0	0	0	0	0	0	0	0	0	0	0	0	0	0.806294873	0	0	0	0	0	0	0	0	0	0	0
ATPAF2	Q8N5M1	0	0	0	0	0	0	0	0	0	0	0	0	0.026924638	0	0	0	0	0	0	0	0.0725958	0	0	0	0	0	0	0	0	0	0	0	0	0	0	0	0	0	0	0	0	0	0	0	1	0	0	0
ATR	Q13535	0	0	0	0	0	0	0	0	0	0	0	0	0	0	0	0	0	0	0	0	0	0	0	0	0	0	0	0	0	0	0	0	0	0	0	0	0	0	0	0	0	0	0	0	0	0	0	0
ATRIP	Q8WXE1	0	0	0	0	0	0	0	0	0	0	0	0	0	0	0	0	0	0	0	0	0	0	0	0	0	0	0	0	0	0	0	0	0	0	0	0	0	0	0	0	0	0	0	0	0	0	0	0
ATRN	O75882	0	0	0	0	0	0	0	0	0	0	0	0	0	0	0	0	0	0	0	0	0	0	0	0	0	0	0	0	0	0	0	0	0	0	0	0	0	0	0	0	0	0	0	0	0	0	0	0
ATRX	P46100	0	0	0	0	0	0	0	0	0	0	0	0	0	0	0	0	0	0	0	0	0	0	0	0	1	0	0	0	0	0	0	0	0	0	0	0	0	0	0	0	0	0	0	0	0	0	0	0
ATXN10	Q9UBB4	0.605383335	1	0.878429606	0.397697678	0.376716869	0.155670299	0.181069952	0	0	0	0	0	0	0	0	0	0	0	0	0	0	0	0	0.10383587	0.56509183	0.624554854	0.550617507	0.400028879	0.290723386	0.13538537	0.129647832	0	0	0	0	0	0	0	0	0	0	0	0	0	0	0	0	0
ATXN2	Q99700	0.271562574	0.139052447	0.089031867	0	0.018964061	0	0	0	0	0.079820628	0.065791469	0.412317757	0	0	0	0.231797405	0.878728797	0.38051602	0.425792336	0.474404801	0.403869067	0.341608717	0.496111436	0.351963779	0.261424146	0.292554321	0.500227465	0.080145577	0.247468642	0	1.11E-16	0	0.147644115	0.174337644	0.037143909	0.173908711	0.44814887	0	0.152838977	0.10070839	0.371374104	1	0.535365352	0.779987435	0.809406209	0.989818245	0.700439765	0.851086415
ATXN2L	Q8WWM7	0.087996919	0.111557278	0.067304777	0.085382743	0.107148418	0.093389168	0.109352848	0.151564818	0.196915437	0.343235513	0.321740271	0.276676473	0.326878478	0	0	0.22462242	0.310709925	0.381120572	0.390749588	0.62140346	0.585198358	0.671892286	0.961074188	0.733583551	0.087283962	0.108746425	0.104403124	0.15178608	0.17045408	0.144787629	0.136297705	0.229227958	0.293221992	0.248764618	0.31512698	0.283437272	0.330648135	0.142361936	0	0.082162144	0.257819991	0.35246298	0.320273382	0.66314832	0.653609447	0.82864448	1	0.574520393
ATXN3	P54252	0	0	0	0	0	0	0	0	0	0	0	0	0	0	0	0	0	0	0	0	0	0	0	0	0	0	0	0	0	0	0	0	0	0	0	0	0	0	0	0	0	0	0	0	0	0	0	0
ATXN7L3B	Q96GX2	0	0	0	0	0	0	0	0	0	0	0	0	0	0	0	0	0	0	0	0	0	0	0	0	0	0	0	0	0	0	0	0	0	0	0	0	0	0	0	0	0	0	0	0	0	0	0	0
AUH	Q13825	0	0	0	0	0	0	0	0	0	0	0	0	0	0	0	0.228296855	0.445374287	0	0	0	0	0	0	0	0	0	0	0	0	0	0	0	0	0	0	0	0	0	0	0.347158359	1	1.11E-16	0	0	0	0	0	0
AUP1	Q9Y679	0.717992498	0.738938362	0.606662054	0	0	0	0	0	0	0	0	0	0	0	0	0	0	0	0	0	0	0	0	0	0.004830243	1	0.851030473	0.18349212	0	0	0	0	0	0	0	0	0	0	0	0	0	0	0	0	0	0	0	0
AURKA	O14965	0	0	0	0	0	0	0	0	0	0	0	0	0	0	0	0	0	0	0	0	0	0	0	0	0	0	NaN	0	0	0	0	0	0	0	0	0	0	0	0	0	0	0	0	0	0	0	0	0
AURKB	Q96GD4	1	0.884156084	0.670588096	0.523960565	0	0	0	0	0	0	0	0	0	0	0	0	0	0	0	0	0	0	0	0	0	0.767211485	0.705502231	0	0	0	0	0	0	0	0	0	0	0	0	0	0	0	0	0	0	0	0	0
AUTS2	Q8WXX7	0	0	0	0	0	0	0	0	0	0	0	0	0	0	0	0	0	0	0	0	0	0	0	0	0	0	0	0	0	0	0	0	0	0	0	0	0	0	0	0	0	0	0	0	0	0	0	0
AVEN	Q9NQS1	0	0	0	0	0	0	0	0	0	0	0	0	0	0	0	0	0	0	0	0	0	0	0	0	0	0	0	0	0	0	0	0	0	0	0	0	0	0	0	0	0	0	0	0	0	0	0	0
AVL9	Q8NBF6	0	0	0	0	0	0	0	0	0	0	0	0	0	0	0	0	0	0	0	0	0	0	0	0	0	0	0	0	0	0	0	0	0	0	0	0	0	0	0	0	0	0	0	0	0	0	0	0
AXL	P30530	0	0	0	0	0	0	0	0	0	0	0	0	0	0	0	0	0	0	0	0	0	0	0	0	0	0	0	0	0	0	0	0	0	0	0	0	0	0	0	0	0	0	0	0	0	0	0	0
B2M	P61769	0	0	0	0	0	0	0	0	0	0	0	0	0	0	0	0	0	0	0	0	0	0	0	0	0	0	0	0	0	0	0	0	0	0	0	0	0	0	0	0	0	0	0	0	0	0	0	0
B3GAT3	O94766	0	NaN	0	0	0	0	0	0	0	0	0	0	0	0	0	0	0	0	0	0	0	0	0	0	0	0	0	0	0	0	0	0	0	0	0	0	0	0	0	0	0	0	0	0	0	0	0	0
B3GLCT	Q6Y288	0	0	0	0	0	0	0	0	0	0	0	0	0	0	0	0.09914033	1	0	0	0	0	0	0	0	0	0	0	0	0	0	0	0	0	0	0	0	0	0	0	0.615869874	0	0	0	0	0	0	0	0
B4DKP9	B4DKP9	0	0	0	0	0	0	0	0	0	0	0	0	0	0	0	0	0	0	0	0	0	0	0	0	0	0	0	0	0	0	0	0	0	0	0	0	0	0	0	0	0	0	0	0	0	0	0	0
B4DLN1	B4DLN1	0.011803908	0.015843011	0.033569284	0.040331117	0.002947904	0	0.025797895	0	0	0.012409203	0.017730223	0.059863837	0.065754379	0.077212843	0.317079038	0.833050109	0.738217655	0.166411534	0.115606709	0.359282881	0.216540395	0.06764181	0.050194043	0	0.01126599	0.022255669	0.050731742	0.042782583	0.007969789	0	0	0.007673287	0	0	0.033121568	0.068587721	0.060265465	0.152185569	0.458987542	1	0.755972678	0.266140337	0.118286423	0.26646954	0.221061452	0.080849441	0.066399617	0.015569773
B4DNN6	B4DNN6	0	0	0	0	0	0	0	0	0	0	0	0	0	0	0	0	0	0	0	0	0	0	0	0	0	0	0	0	0	0	0	0	0	0	0	0	0	0	0	0	0	0	0	0	0	0	0	0
B4E1H9	B4E1H9	0	0	0	0	0	0	0	0	0	0	0	0	0	0	0	0	0	0	0	0	0	0	0	0	0	0	0	0	0	0	0	0	0	0	0	0	0	0	0	0	0	0	0	0	0	0	0	0
B4E2Y9	B4E2Y9	0	0	0	0	0	0	0	0	0	0	0	0	0	0	0	0	0	0	0	0	0	0	0	0	0	0	0	0	0	0	0	0	0	0	0	0	0	0	0	0	0	0	0	0	0	0	0	0
BABAM1	Q9NWV8	0	0	0	0	0	0	0	0	0	0	0	0	0	0	0	0	0	0	0	0	0	0	0	0	0	0	0	0	0	0	0	0	0	0	0	0	NaN	0	0	0	0	0	0	0	0	0	0	0
BABAM2	Q9NXR7	0.86940895	0.748796295	0	0	0	0	0	0	0	0	0	0	0	0	0	0	0	0	0	0	0	0	0	0	1	0.153531674	0	0	0	0	0	0	0	0	0	0	0	0	0	0	0	0	0	0	0	0	0	0
BAD	Q92934	0	0	0	0	0	0	0	0	0	0	0	0	0	0	0	0	0	0	0	0	0	0	0	0	0	0	0	0	0	0	0	0	0	0	0	0	0	0	0	0	0	0	0	0	0	0	0	0
BAG1	Q99933	0	0	0	0	0	0	0	0	0	0	0	0	0	0	0	0	0	0	0	0	0	0	0	0	0	0	0	0	0	0	0	0	0	0	1	0	0	0	0	0	0	0	0	0	0	0	0	0
BAG2	O95816	0.162765887	0.221431676	0.151112282	0.191457359	0.212962792	0.233322358	0.298834376	0.528745473	0.443503457	0.673572605	0.510148173	0.448745473	0.121880803	0	0.004014488	0.065317089	0.16008166	0.230582812	0.16888245	0.184763912	0.104102733	0.054337833	0	0	0.150875206	0.279868291	0.238116562	0.29609483	0.306552519	0.386921304	0.502640764	0.753045769	1	0.692723082	0.259769509	0.238248271	0.143723411	0	0	0	0.126980573	0.180538689	0.115948634	0.164775766	0.097688508	0.009148502	0	0
BAG3	O95817	0	0	0	2.81E-04	0	0	0.014919522	0.076794792	0.210723253	0.211472081	0.059478457	0.053028717	0.001024838	0	0	0.005666588	0.017905012	0.010542317	0.033566561	0.050076372	0.09311801	0.182844763	0.151271238	0.132341854	0.002490086	0.006844949	0	0.018349398	0.00320982	0.010156486	0.132317303	0.309273898	0.956334748	1	0.422911581	0.174705865	0.120963355	0.040657101	0.046073212	0.109422814	0.134526958	0.157777447	0.224263532	0.303332379	0.575635619	0.816930024	0.832508096	0.889799559
BAG4	O95429	0	0	0	0	0	0	0	0	0	0.068205235	0	1	0.55379392	0	0	0	0	0	0	0	0	0	0	0	0	0	0	0	0	0	0	0	0	0	0.242101011	0.36345109	0	0	0	0	0	0	0	0	0	0	0	0
BAG5	Q9UL15	0.126636032	0.025765557	0	0	0	0	0.068043985	0	0	0.067757562	0.075254355	0.223633579	1	0	0	0	0	0	0	0	0	0	0	0	0	0	0.003258988	0	0	0	0	0.063299336	0.108441987	0	0	0	0.117395798	0	0	0	0	0	0	0	0	0	0	0
BAG6	P46379	0.405299299	0.800101101	1	0.427031292	0.353331491	0.213833358	0.303595936	0.018682427	0.053471331	0.10018921	0.342583603	0.039885293	0.006721564	0	0	0	0.021715457	0.150101928	0.263793319	0.189065973	0.23255358	0.261230361	0.272462495	0.052465046	0.205329535	0.320402798	0.561592483	0.545080893	0.413696825	0.337741148	0.249218711	0.192798207	0.23405356	0.188487241	0.235340944	0.136094241	0.129102209	1.11E-16	0	0.093976695	0.05526304	0.259068973	0.337186038	0.303064447	0.053734714	0.05980668	0.264159456	0.059047241
BAIAP2	Q9UQB8	0.37056554	0.482905201	0.389519621	0.337702968	0.157711445	0.109423093	0.087867943	0	0.098741854	0	0	0	0	0	0	0	0	0	0.252313265	0.456051578	0.512817487	0.80526909	1	0.466696691	0.373828917	0.378248325	0.21445327	0.21026266	0.1616853	0.163262799	0.162564364	0	0	0	0.092793114	0.120561927	0.072165197	0	0	0	0.00419061	0.198003921	0.428162345	0.671350195	0.80702722	0.65486472	0.734426103	0.469538599
BAIAP2L1	Q9UHR4	0	0	0	0	0	0	0	0	0	0	0	0	0	0	0	0	0	0	1.11E-16	0.335695609	0.59245864	1	0	0	0	0	0	0	0	0	0	0	0	0	0	0	0	0	0	0	0	0	0	0	0.3540847	0.437330466	0.773832507	0.56435571
BANF1	O75531	2.21E-04	0	9.06E-04	0	0	0	0.122834603	0.027711073	0.027472875	0.034122443	0.017783015	0.038187314	0.032192384	0.026377326	0.010655419	0.008994149	0.023048667	0.398194334	0.808340066	0.187804832	0.125575515	0.11242974	0.178778583	0.136902173	5.23E-04	0	0	0	7.14E-04	0	0.00362816	0.004361518	0.014096243	0.01613031	0.016965228	0.022051008	0.015287235	0.008343998	0.02826415	0.010041977	0.023240776	0.687527825	1	0.21319906	0.181511338	0.121745579	0.195644168	0.174063561
BAP1	Q92560	0	0	0	0	0	0	0	0	0	0	0	0	0	0	0	0	0	0	0	0	0	0	0	0	0	0	0	0	0	0	0	0	0	0	0	0	0	0	0	0	0	0	0	0	0	0	0	0
BAP18	Q8IXM2	0	0	0	0	0	0	0	0	0	0	0	0	1.11E-16	0	0	0	0	0	0	0	0	0	0	0	0	0	0	0	0	0	0	0	0	0	0	0	1	0	0	0	0	0	0	0	0	0	0	0
BAX	Q07812	0	0	0	0	0	0	0	0	0	0	0	0	0	0	0	0	0	0	0	0	0	0	0	0	0	0	0	0	0	0	0	0	0	0	0	0	0	0	0	0	0	0	0	0	0	0	0	0
BAZ1A	Q9NRL2	1	0.478361343	0.155550363	0	0	0	0	0	0	0	0	0	0	0	0	0	0	0	0	0	0	0	0	0	0	0.092980987	0.213063037	0	0	0	0	0	0	0	0	0	0	0	0	0	0	0	0	0	0	0	0	0
BAZ1B	Q9UIG0	1	0.950770581	0.377838513	0.088805949	0	0	0	0	0	0	0	0	0	0	0	0	0	0	0	0	0	0	0	0	0.560966347	0.707565113	0.346476742	0.093896984	0	0	0	0	0	0	0	0	0	0	0	0	0	0	0	0	0	0	0	0
BAZ2A	Q9UIF9	0.173813773	1	0	0	0	0	0	0	0	0	0	0	0	0	0	0	0	0	0	0	0	0	0	0	0.163079992	0	0	0	0	0	0	0	0	0	0	0	0	0	0	0	0	0	0	0	0	0	0	0
BCAM	P50895	1	0	0	0	0	0	0	0	0	0	0	0	0	0	0	0	0	0	0	0	0	0	0	0	0	0	0	0	0	0	0	0	0	0	0	0	0	0	0	0	0	0	0	0	0	0	0	0
BCAP31	P51572	1	0.946766117	0.639024726	0.247692242	0.151828955	0.175152768	0.046692943	0.024124436	0	0	0	0	0	0	0	0	0	0.011985781	0	0	0	0	0	0.050098462	0.904952443	0.22501497	0.870993939	0.491136045	0.232549891	0.153273098	0.033423144	0.005062355	0	0	0	0	0	0	0	0	0	0.031242428	0	0	0	0	0	0.112269111
BCAR1	P56945	0	0	0	0	0	0	0	0	0.038268559	0	0	0	0	0	0	0	0	0	0.03656295	0.401877825	1	0	0	0	0	0	0	0	0	0	0	0	0.471371718	0.098660352	0.104147002	0	0	0	0	0	0	0	0	0	0.62763638	0	0	0
BCAR3	O75815	0	0	0	0	0	0	0	0	0	0	0	0	0	0	0	0	0	0	0	0	0	0	0	0	0	0	0	0	0	0	0	0	0	0	0	0	0	0	0	0	0	0	0	0	0	0	0	0
BCAS2	O75934	0.077387135	0.202903368	0.14554648	0	0	0	0	0	0	0	0	0	0	0	0	0	0	0.282945414	0.930178739	0.829196547	0.947067964	0	1	0	0	0	0.130402267	0.091928903	0.179948148	0.163578272	0	0.030423456	0	0	0.11255744	0	0	0	0	0	0	0.256624814	0.51580067	0.754742694	0.895610879	0.715251406	0.716310878	0
BCAS3	Q9H6U6	0	0	0	0	0	0	0	0	0	0	0	0	0	0	0	0	0	0	0	0	0	0	0	0	0	0	0	0	0	0	0	0	0	0	0	0	0	0	0	0	0	0	0	0	0	0	0	0
BCAT2	O15382	0	0	0	0	0	0	0	0	0	0	0	0	0	0	0	0.80950017	0.003292138	0	0	0	0	0	0	0	0	0	0	0	0	0	0	0	0	0	0	0	0	0	0	1	0	0	0	0	0	0	0	0
BCCIP	Q9P287	0.057731412	0.041444946	0.052785258	0.046189789	0	0	0	0.023149553	0.014647903	0.258325428	0.088405929	0.056811475	0.090281644	0.141045431	0.804021199	0.846553343	0.112838017	0.025154896	0	0	0	0	0	0	0.028111836	0.041983169	0.03202993	0.04056324	0	0	0	0.023366395	0	0.096559914	0.068179266	0.074278327	0.094857434	0.07165591	1	0.92277668	0.100108242	0.04256022	0.004341027	0	0	0	0	0
BCKDHA	P12694	0	0	0	0	0	0	0	0	0	0	0	0	1	0	0	0	0	0	0	0	0	0	0	0	0	0	0	0	0	0	0	0	0	0	0	0	0	0	0	0	0	0	0	0	0	0	0	0
BCKDHB	P21953	0	0	0	0	0	0	0	0	0	0	0	0	1	0	0	0	0	0	0	0	0	0	0	0	0	0	0	0	0	0	0	0	0	0	0	0	0	0	0	0	0	0	0	0	0	0	0	0
BCKDK	O14874	0	0	0	0	0	0	0	0	0	0	0	0	0	0	0	0	0	0	0	0	0	0	0	0	0	0	0	0	0	0	0	0	0	0	0	0	0	0	0	0	0	0	0	0	0	0	0	0
BCL10	O95999	0	0	0	0	0	0	0	0	0	0.020342496	0.418466405	0.179155759	0.324634599	0	0	0.200357221	0.243700916	0.150700807	0.016374891	0.046997709	0.062609075	0	0	0	0	0	0	0	0	0	0	0	0	0.026423429	0.306391798	0.368510035	0	0	0.307237129	0.416434882	1	0.61983257	0.105775524	0.066290358	0.07890216	0	0	0
BCL2L1	Q07817	0.39051365	0.424697971	0.415407879	0.147792899	0.310120168	0	0	0	0	0	0	0	0	0	0	0	0	0	0.610298731	0	1	0	0	0	0.228962566	0.665154513	0.637967923	0.370324791	0.261940383	0	0	0	0	0	0	0	0	0	0	0	0	0	0	0	0.387014784	0	0	0.204430288
BCL2L12	Q9HB09	0	0	0	0	0	0	0	0	0	0	0	0	0	0	0	0	0	0	0	0	0	0	0	0	0	0	0	0	0	0	0	0	0	0	0	0	0	0	0	0	0	0	0	0	0	0	0	0
BCL2L13	Q9BXK5	0.275150662	0.729271052	0.808123023	0.841487912	0	0	0	0	0	0	0	0	0	0	0	0	0	0	0	0	0	0	0	0	0.749821053	0.94804775	1	0.166189476	0	0.383384516	0	0	0	0	0	0	0	0	0	0	0	0	0	0	0	0	0	0
BCL2L2	Q92843	0	0	0	0	0	0	0	0	0	0	0	0	0	0	0	0	0	0	0	0	0	0	0	0	0	0	0	0	0	0	0	0	0	0	0	0	0	0	0	0	0	0	0	0	0	0	0	0
BCL7A	Q4VC05	0	0	0	0	0	0	0	0	0	0	0	0	0	0	0	0	0	0	0	0	0	0	0	0	0	0	0	0	0	0	0	0	0	0	0	0	0	0	0	0	0	0	0	0	0	0	0	0
BCL7B	Q9BQE9	0	0	0	0	0	0	0	0	0	0	0	0	0	0	0	0	0	0	0	0	0	0	0	0	0	0	0	0	0	0	0	0	0	0	0	0	0	0	0	0	0	0	0	0	0	0	0	0
BCL7C	Q8WUZ0	0	0	0	0	0	0	0	0	0	0	0	0	0	0	0	0	0	0	0	0	0	0	0	0	0	0	0	0	0	0	0	0	0	0	0	0	0	0	0	0	0	0	0	0	0	0	0	0
BCL9L	Q86UU0	0	0	0	0	0	0	0	0	0	0	0	0	0	0	0	0	0	0	0	0	0	0	0	0	0	0	0	0	0	0	0	0	0	0	0	0	0	0	0	0	0	0	0	0	0	0	0	0
BCLAF1	Q9NYF8	0.32126347	0.220647918	0.348021728	0.201613151	0.052187234	0.101477972	0.114402998	0.079538452	0.366433511	0.424626154	0.493957437	0.584522693	0.603670047	0.25296799	0.125278935	0.324453445	0.427756082	0.49503077	0.299489079	0.373849264	0.341972035	0.498385873	0.876979567	0.613825425	0.346730726	0.403542298	0.456143103	0.243495642	0.065735244	0.09467019	0	0.148044095	0.457479139	0.573774355	0.785258414	0.818284034	0.697800569	1	0.20420266	0.326667662	0.331148639	0.391187714	0.302619007	0.431111185	0.547511482	0.524423572	0.792989412	0.894017784
BCR	P11274	0	0	0	0	0	0	0	0	0	0	0	0	0	0	0	0	0	0	0	0	0	0	0	0	0	0	0	0	0	0	0	0	0	0	0	0	0	0	0	0	0	0	0	0	0	0	0	0
BCS1L	Q9Y276	1	0.23208361	0	0	0	0	0	0	0	0	0	0	0	0	0	0	0	0	0	0	0	0	0	0	0.673191772	0.689615129	0	0	0	0	0	0	0	0	0	0	0	0	0	0	0	0	0	0	0	0	0	0
BDH1	Q02338	1	0	0	0	0	0	0	0	0	0	0	0	0	0	0	0	0	0	0	0	0	0	0	0	1.11E-16	0	0	0	0	0	0	0	0	0	0	0	0	0	0	0	0	0	0	0	0	0	0	0
BECN1	Q14457	0	0	0	0	0	0	0	0	0	0	0	0	0	0	0	0	0	0	0	0	0	0	0	0	0	0	0	0	0	0	0	0	0	0	0	0	0	0	0	0	0	0	0	0	0	0	0	0
BEND3	Q5T5X7	0	0	0	0	0	0	0	0	0	0	0	0	0	0	0	0	0	0	0	0	0	0	0	0	0	0	0	0	0	0	0	0	0	0	0	0	0	0	0	0	0	0	0	0	0	0	0	0
BET1L	Q9NYM9	0	0	0	0	0	0	0	0	0	0	0	0	0	0	0	0	0	0	0	0	0	0	0	0	0	0.049330434	0.052352066	0	0	0	0	0	0	0	0	0	0	0	0	0	0	0	0	0	0	0	0	1
BICD1	Q96G01	0	0	0	0	0	NaN	0	0	0	0	0	0	0	0	0	0	0	0	0	0	0	0	0	0	0	0	0	0	0	0	0	0	0	0	0	0	0	0	0	0	0	0	0	0	0	0	0	0
BICD2	Q8TD16	0	0	0	0	0.422263759	1	0.117737525	0.064442477	0.01589007	0	0.014867181	0.013134479	0.023686172	0	0	0	2.47E-04	0	0	0	0	0	0	0	0	0	0	0	0.354007734	0.596843703	0.09372222	0.032245321	0	0.035997607	0	0	0	0	0	0	0	0	0	0	0	0	0	0
BID	P55957	0.05977841	0.032294859	0.037948969	0.052022918	0	0	0	0	0	0	0	0	0	0	0	0	0	0	0.387778088	0.967661601	0.00929637	0	0	0	0	0.05531195	0.041438327	0.038799334	0.020406102	0	0	0	0	0	0	0	0	0	0	0	0	0	0.347120012	1	0.0416223	0	0	0
BIN1	O00499	0	0	0	0	0	0	0	0	0	0	0	1	0.216553812	0	0	0	0	0	0	0	0	0	0	0	0	0	0	0	0	0	0	0.098867775	0.047173349	0	0.238250378	0.481054044	0	0	0	0	0	0	0	0	0	0	0	0
BIN3	Q9NQY0	1	0	0	0	0	0	0	0	0	0	0	0	0	0	0	0	0	0	0	0	0	0	0	0	1.11E-16	0	0	0	0	0	0	0	0	0	0	0	0	0	0	0	0	0	0	0	0	0	0	0
BIRC5	O15392	0	0	0	0	0	0	0	0	0	0	0	0	0	0	0	0	0	0	0	0.117880211	1	0.71851145	0	0	0	0	0	0	0	0	0	0	0	0	0	0	0	0	0	0	0	0	0	0.219539049	0	0	0	0
BIRC6	Q9NR09	0.15909148	0.549923714	0.424490331	0.202771417	0	0	0	0	0	0	0	0	0	0	0	0	0	0	0	0	0	0	0	0	1	0.263047498	0.214374772	0.181126697	0	0	0	0	0	0	0	0	0	0	0	0	0	0	0	0	0	0	0	0
BLM	P54132	0	0	0	0	0	0	0	0	0	0	0	0	0	0	0	0	0	0	0	0	0	0	0	1	0	0	0	0	0	0	0	0	0	0	0	0	0	0	0	0	0	0	0	0	0	0	0	0.265885071
BLMH	Q13867	0	0	0	0	0	0	0	0	0.049921046	0.664978765	1	0.088662506	0	0	0	0	0	0	0	0	0	0	0	0	0	0	0	0	0	0	0	0	0.044613019	0.633300308	0.995690006	0.137799134	0	0	0	0	0	0	0	0	0	0	0	0
BLOC1S2	Q6QNY1	0	0	0	0	0	0	0	0	0	0	0	0	0	0	0	0	0	1	0.863924257	0.478942214	0.383343128	0	0	0	0	0	0	0	0	0	0	0	0	0	0	0	0	0	0	0.878289259	0	0.194090761	0	0.420639896	0	0	0	0
BLOC1S3	Q6QNY0	0	0	0	0	0	0	0	0	0	0	0	0	0	0	0	0	0	0	0	0	0	0	0	0	0	0	0	0	0	0	0	0	0	0	0	0	0	0	0	0	0	0	0	0	0	0	0	0
BLOC1S4	Q9NUP1	0	0	0	0	0	0	0	0	0	0	0	0	0	0	0	0	0	0	0	0	0	0	0	0	0	0	0	0	0	0	0	0	0	0	0	0	0	0	0	0	0	0	0	0	0	0	0	0
BLOC1S5	Q8TDH9	0	0	0	0	0	0	0	0	0	0	0	0	0	0	0	0	0	0	0	0	0	0	0	0	0	0	0	0	0	0	0	0	0	0	0	0	0	0	0	0	0	0	0	0	0	0	0	0
BLOC1S6	Q9UL45	0	0	0	0	0	0	0	0	0	0	0	0	0	0	0	0	0	0	0	0	0	0	0	0	0	0	0	0	0	0	0	0	0	0	0	0	0	0	0	0	0	0	0	0	0	0	0	0
BLVRA	P53004	0	0	0	0	0	0	0.04537535	0	0	0	0	0	0	0	0	0	0.112578741	0.979102515	0.496171182	0.076847974	0	0	0	0	0	0	0	0	0	0	0	0	0	0	0	0	0	0	0	0	0.134459307	1	0.416415256	0.098034766	0.007637975	0	0	0
BLVRB	P30043	0	0	0	0	0	0	0	0	0	0	0	0	0	0	0	0	0	0	0	0.49395391	1	0.365232961	0.148269757	0.026741802	0	0	0	0	0	0	0	0	0	0	0	0	0	0	0	0	0	0	0.012730292	0.318458025	0.934890567	0.323426114	0.136845648	0.032154773
BMI1	P35226	0	0	0	0	0	0	0	0	0	0	0	0	0	0	0	0	0	0	0	0	0	0	0	0	0	0	0	0	0	0	0	0	0	0	0	0	0	0	0	0	0	0	0	0	0	0	0	0
BMP2K	Q9NSY1	0	0	0	0	0	0	0	0	0	0	0	0	0	0	0	0	0	0	0	0	0	0	0	0	0	0	0	0	0	0	0	0	0	0	0	0	0	0	0	0	0	0	0	0	0	0	0	0
BMS1	Q14692	1	0.814853133	0.528723411	0.170900747	0.034197038	5.53E-04	0	0.001030416	0.064142956	0.064439554	0	0	0	0	0	0	0	0	0	0	0	0	0	0.002734632	0.715161351	0.728944429	0.380040637	0.131509059	0.09900542	0	0	0.045541035	0.036681481	0.053929521	0.031771914	0	0	0	0	0	0	0	0	0	0	0	0	0.022616112
BNIP1	Q12981	0.388893697	0.603836453	0.632983853	0.395044633	0.049974036	0	0	0	0	0	0	0	0	0	0	0	0	0	0	0	0	0	0	0	0.578676343	1	0.452783067	0.243960337	0.191383744	0	0	0	0	0	0	0	0	0	0	0	0	0	0.094019683	0	0	0	0	0
BNIP2	Q12982	0	0	0	0	0	0	0	0	0	0	0	0	0	0	0	0	0	0	0	0	0	0	0	0	0	0	0	0	0	0	0	0	0	0	0	0	0	0	0	0	0	0	0	0	0	0	0	0
BOD1	Q96IK1	0	0	0	0	0	0	0	0	0	0	0	0	0	0	0	0	0	0	0.569391617	0	0.07586517	0.259335594	0	0	0	0	0	0	0	0	0	0	0	0	0	0	0	0	0	0	0	0.491109404	0.863596335	0.706394859	0.601468963	0.757358865	1	0
BOD1L1	Q8NFC6	0	0	0	0	0	0	0	0	0	0	1	0	0	0	0	0	0	0	0	0	0	0	0	0	0	0	0	0	0	0	0	0	0	0	0	0	0	0	0	0	0	0	0	0	0	0	0	0
BOLA1	Q9Y3E2	0	0	0	0	0	0	0	0	0	0	0	0	0	0	0	0	0	0	0	1	0.193882945	0	0	0	0	0	0	0	0	0	0	0	0	0	0	0	0	0	0	0	0	0	0	0.076106804	0.169968926	0.129100461	0	0
BOLA2	Q9H3K6	0	0	0	0	0	0	0	0	0	0	0	0	0	0	0	0	0	0.001055778	0.003488852	0.069399274	0.400681304	1	0.236792727	0.040380856	8.01E-04	0	0	0	0	0	0	0	0	0	0	0.005012385	0	0	0	0	0.001345812	0.004549321	0.011468636	0.099749844	0.561965617	0.99260749	0.305858287	0.031681335
BOLA3	Q53S33	0	0	0	0	0	0	0	0	0	0	0	0	0	0	0	0	0	0	0	0	0	0	0.930566494	1	0	0	0	0	0	0	0	0	0	0	0	0	0	0	0	0	0	0	0	0	0	0.318998516	0.816297002	0.391747102
BOP1	Q14137	0.303364114	0.441236822	0.290693829	0.088654147	0	0.010118656	0	0	0.038531725	0.297650771	0.450879215	0.248217734	0.001513495	0	0	0	0	0	0	0	0	0	0	0	0.172168989	0.446103076	0.255670313	0.066936233	0.023847351	0	0.008245598	0.014189187	0.017044958	0.380151809	1	0.175724058	0	0	0	0	0	0	0	0	0	0	0	0
BORCS5	Q969J3	0	0	0	0	0	0	0	0	0	0	0	0	0	0	0	0	0	0	0	0	0	0	0	0	0	0	0	0	0	0	0	0	0	0	0	0	0	0	0	0	0	0	0	0	0	0	0	0
BORCS6	Q96GS4	0	0	0	0	0	0	0	0	0	0	0	0	0	0	0	0	0	0	0	0	0	0	0	0	0	0	0	0	0	0	0	0	0	0	0	0	0	0	0	0	0	0	0	0	0	0	0	0
BORCS7	Q96B45	0	0	0	0	0	0	0	0	0	0	0	0	0	0	0	0	0	0.797423566	0.464685675	0.237100653	0	0.225283408	0.317691515	0	0	0	0	0	0	0	0	0	0	0	0	0	0	0	0	0	0	1	0.862281003	0.154414291	0	0.181484026	0.222844383	0
BPGM	P07738	0	0	0	0	0	0	0	0	0	0	0	0	0	0	0	0	0	0	0	0	0	0	0	0	0	0	0	0	0	0	0	0	0	0	0	0	0	0	0	NaN	0	0	0	0	0	0	0	0
BPHL	Q86WA6	0	0	0	0	0	0	0	0	0	0	0	0	0	0	0	0	0	0	0	0.456476461	0.736339752	0	0	0	0	0	0	0	0	0	0	0	0	0	0	0	0	0	0	0	0	0	0	0.408162529	1	0.113736179	0	0
BPI	P17213	0	0	0	0	0	0	0	0	0	0	0	0	0	0	0	0	0	0	0	0	0	0	0	0	0	0	0	0	0	0	0	0	0	0	0	0	0	0	0	0	0	0	0	0	0	0	0	0
BPNT1	O95861	0	0	0	0	0	0	0.079891556	0	0	0	0	0	0	0	0	0	0.066721481	0.87005406	0.233492936	0	0	0	0	0	0	0	0	0	0	0	0	0	0	0	0	0	0	0	0	0	0.099195967	1	0.335736873	0.020180017	0	0	0	0
BPNT2	Q9NX62	0	0	0	0	0	0	0	0	0	0	0	0	0	0	0	0	0	0	0	0	0	0	0	0	0	0	0	0	0	0	0	0	0	0	0	0	0	0	0	0	0	0	0	0	0	0	0	0
BPTF	Q12830	0	0	1	0	0	0	0	0	0	0	0	0	0	0	0	0	0	0	0	0	0	0	0	0	0	0	0	0.611900928	0	0	0	0	0	0	0	0	0	0	0	0	0	0	0	0	0	0	0	0
BRAF	P15056	0	0	0	0	0	0	0	0	0	0	0	0	0	0	0	0	0	0	0	0	0	0	0	0	0	0	0	0	0	0	0	0	0	0	0	0	0	0	0	0	0	0	0	0	0	0	0	0
BRAP	Q7Z569	0	0	0	0	0	0	0	0	0	0	0	0	0	0	0	0	0	0	0	0	0	0	0	0	0	0	0	0	0	0	0	0	0	0	0	0	0	0	0	0	0	0	0	0	0	0	0	0
BRAT1	Q6PJG6	1	0.683333333	0.801442308	0.475064103	0.253998397	0	0	0	0	0	0	0	0	0	0	0	0	0	0	0	0	0	0	0	0	0	0.367379808	0	0	0	0	0	0	0	0	0	0	0	0	0	0	0	0	0	0	0	0	0
BRCA1	P38398	0	0	0	0	0	0	0	0	0	0	0	0	0	0	0	0	0	0	0	0	0	0	0	0	0	0	0	0	0	0	0	0	0	0	0	0	0	0	0	0	0	0	0	0	0	0	0	0
BRCC3	P46736	0	0.061999982	0	0	0	0	0	0	0	0	0	0	0	0	0	0	0.813222372	0.03794996	0	0	0	0	0	0	0	0	0	0	0	0	0	0	0	0.369407621	0	0	0	0	0	0	1	0.492048878	0	0	0	0	0	0
BRD1	O95696	NaN	0	0	0	0	0	0	0	0	0	0	0	0	0	0	0	0	0	0	0	0	0	0	0	0	0	0	0	0	0	0	0	0	0	0	0	0	0	0	0	0	0	0	0	0	0	0	0
BRD2	P25440	0	0	0	0	0	0	0	0	0	0.193184219	0.788263929	0.692472041	0.085621826	0	0	0	0	0	0	0	0	0	0	0	0	0	0	0	0	0	0	0	0.057637525	0.177336297	0.908845097	1	0	0	0	0	0	0	0	0	0	0	0	0
BRD4	O60885	0	0	0	0	0	0	0	0	0	0.058262389	1	0.612685548	0	0	0	0	0	0	0	0	0	0	0	0	0	0	0	0	0	0	0	0	0.086158769	0	0.407749767	0.856865831	0	0	0	0	0	0	0	0	0	0	0	0
BRD7	Q9NPI1	0	0	0	0	0	0	0	0	0	0	0	0	0	0	0	0	0	0	0	0	0	0	0	0	0	0	0	0	0	0	0	0	0	0	0	0	0	0	0	0	0	0	0	0	0	0	0	0
BRD8	Q9H0E9	0	0	0	0	0	0	0	0	0	0	0	0	0	0	0	0	0	0	0	0	0	0	0	0	0	0	0	0	0	0	0	0	1	0	0	0	0	0	0	0	0	0	0	0	0	0	0	0
BRD9	Q9H8M2	0	0	0	0	0	0	0	0	0	0	0	0	0	0	0	0	0	0	0	0	0	0	0	0	0	0	0	0	0	0	0	0	0	0	0	0	0	0	0	0	0	0	0	0	0	0	0	0
BRF1	Q92994	0	0	0	0	0	0	0	0	0	0	0	0	0	0	0	0	0	0	0	0	0	0	0	0	0	0	0	0	0	0	0	0	0	0	0	0	0	0	0	0	0	0	0	0	0	0	0	0
BRIX1	Q8TDN6	0.982853434	1	0.759819149	0.213685968	0.045151121	0	0	0	0	0	0	0	0	0	0	0	0	0	0	0	0	0	0	0	0.718413844	0.854898793	0.569552425	0.196206354	0.087686638	0.010968001	0.003143537	0	0	0	0	0	0	0	0	0	0	0	0	0	0	0	0	0
BRK1	Q8WUW1	1	0.904375555	0	0	0	0	0	0	0	0	0	0	0	0	0	0	0	0	0	0	0	0	0	0	0	0	0	0	0	0	0	0	0	0	0	0	0	0	0	0	0	0	0	0	0	0	0	0
BRMS1	Q9HCU9	0	0	0	0	0	0	0	0	0	0	0	0	0	0	0	0	0	0	0	0	0	0	0	0	0	0	0	0	0	0	0	0	0	0	0	0	0	0	0	0	0	0	0	0	0	0	0	0
BROX	Q5VW32	0	0	0	0	0	0	0	0	0	0	0	0	0	0	0	0	0	0.032593153	0.904731185	0.381523151	0	0	0	0	0	0	0	0	0	0	0	0	0	0	0	0	0	0	0	0	0	0.029527786	1	0.503973472	0.014180405	0	0	0
BSDC1	Q9NW68	0	0	0	0	0	0	0	0	0	0	0	0	0	0	0	0	0	0	0	0	0	0	0	0	0	0	0	0	0	0	0	0	0	0	0	0	0	0	0	0	0	0	0	0	0	0	0	0
BSG	P35613	0.584137935	0.247408195	0.10942124	0.055793774	0	0.14250666	0.085879691	0.033146016	0.088917066	0.059906728	0.031161497	0	0	0	0	0	0	0	0	0	0	0	0	0.194657099	1	0.547817445	0.228878694	0.125244372	0.137954385	0.079797367	0.065845136	0.035471388	0.128933154	0.071579033	0.13909056	0	0	0	0	0	0	0	0	0	0	0	0	0
BSPRY	Q5W0U4	0	0	0	0	0	0	0	0	0	0	0	0	0	0	0	0	0	0	0	0	0	0	0	0	0	0	0	0	0	0	0	0	0	0	0	0	0	0	0	0	0	0	0	0	0	0	0	0
BTAF1	O14981	0.312232854	1	0.129936081	0	0	0	0	0	0	0	0	0	0	0	0	0	0	0	0	0	0	0	0	0	0.103530254	0.437375005	0.067458139	0	0	0	0	0	0	0	0	0	0	0	0	0	0	0	0	0	0	0	0	0
BTBD1	Q9H0C5	0	0	0	0	0	0	0	0	0	0	0	0	0	0	0	0	0	0	0	0	0	0	0	0	0	0	0	0	0	0	0	0	0	0	0	0	0	0	0	0	0	0	0	0	0	0	0	0
BTBD2	Q9BX70	0	0	0	0	0	0	0	0	0	0	0	0	0	0	0	0	0	0	0	0	0	0	0	0	0	0	0	0	0	0	0	0	0	0	0	0	0	0	0	0	0	0	0	0	0	0	0	0
BTF3	P20290	0.02065768	0.010123242	0.013680304	0.020114635	0.013616673	0.012621486	0.004172672	0	0.0105161	0.014992465	0.036002058	0.564536497	1	0.125017943	0.009885709	0	0.00383317	0.025924504	0.059279475	0.076218997	0.036737974	0.014907886	0	7.84E-04	0.009540279	0.012180015	0.008739545	0.007014369	0.003339924	0.00557613	0	0	0.007918654	0.014645454	0.003631208	0.224453651	0.766380036	0.301483817	0.043584925	0.007936834	0.007876364	0.018798522	0.025439953	0.042245098	0.010192012	0	4.09E-04	0.005374168
BTF3L4	Q96K17	0	0	0	0	0	0	0	0	0	0	0	0.463855498	0.970346214	0.011866571	0	0.012535487	0.01970776	0.17572586	0.142628898	0.098744833	0.014376651	0	0	0	0	0	0	0	0	0	0	0	0	0	0	0.437665112	1	0.053697875	0	0	0.065840001	0.122338933	0.138356528	0.116537105	0.012984465	0	0	0
BUB1	O43683	0.324833365	0	0	0	0	0	0	0	0	0	0	0	0	0	0	0	0	0	0	0	0.853840234	0.211042214	0	0	1	0	0	0	0	0	0	0	0	0	0	0	0	0	0	0	0	0	0	0	0	0	0	0
BUB1B	O60566	0	0.721550557	0	0	0	0	0	0	0	0	0.044291862	0	0	0	0	0	0	0	0	0	0	0	0	0	0	0.74055994	1	0	0	0	0	0	0	0.381662789	0.333561446	0.240354639	0	0	0	0	0	0	0	0	0	0	0	0
BUB3	O43684	0.119696219	0.04748369	0.123405846	0.122214128	0.042118642	0.144708379	0.056980336	0.061798214	0.024887424	0.019909105	0.070534386	0	0.001786649	0	0	0.009392776	0.028342015	0.095356428	0.29100216	0.773063563	0.410345501	0.40179481	0.447914749	0.397180962	0.125548155	0.056581551	0.081760645	0.161832945	0.140831819	0.147532333	0.046305884	0.05939623	0.075700041	0.068549735	0.109346359	0.093292948	0.039062837	0	0.009530959	0.056947876	0.128631783	0.206640603	0.467993106	1	0.506063154	0.442568249	0.534766393	0.520252477
BUD13	Q9BRD0	0	0	0	0	0	0	0	0	0	0	0	0	0	0	0	0	0	0	0	0	0	0	0	0	0	0	0	0	0	0	0	0	0	0	NaN	0	0	0	0	0	0	0	0	0	0	0	0	0
BUD23	O43709	0	0	0	0	0	0	0	0	0	0	0	0	0	0	0	0	0	0	0	0	0	0.967843981	0	0	0	0	0.074434987	0	0	0	0	0	0	0	0	0	0	0	0	0	0	0.370772592	0	0.03767407	0.405994195	1	0	0
BUD31	P41223	0	0	0	0	0	0	0	0	0	0	0	0	0	0	0	0	0	0	0	0	0.005304072	0.249543782	0.766457119	0.456112644	0.001705216	0	0	0	0	0	0	0	0	0	0	0	0	0	0	0	0	0	0	0	0.040587234	0.51120677	1	0.392954965
BYSL	Q13895	0.412616142	0.434204307	1	0.911942394	0.293987061	0.161001145	0	0	0	0	0	0	0	0	0	0	0	0	0	0.129947582	0.280606162	0	0.323053479	0	0.333965144	0.478544704	0.622324702	0.749925335	0.250034687	0.070832932	0.027134536	0	0	0	0	0	0	0	0	0	0	0	0	0.103032925	0.044944771	0.260264373	0.28271089	0.636846153
BZW1	Q7L1Q6	0.239424287	0.540086271	0.344475652	0.288463011	0.234660371	0.217279406	0.162427091	0.13104147	0.140207447	0.103349155	1.11E-16	0	0.003487557	0.06015991	0.601302436	0.810340538	0.235091008	0.217452857	0.171117573	0.157394028	0.137190002	0.109240501	0.130862038	0.114004416	0.427971272	0.534882747	0.480006507	0.286728503	0.272179571	0.232052629	0.156368275	0.113161087	0.109049107	0.077238831	0.02906138	0	0.018065198	0.078680267	0.721820827	1	0.355779859	0.277604393	0.244896958	0.215476116	0.152262277	0.157654204	0.228141014	0.284246362
BZW2	Q9Y6E2	0.517910848	0.585908832	0.622528435	0.375984023	0.453878264	0.228188405	0.210654443	0.057779666	0.055803862	0.045024872	0.01978631	0	0	0	0.118767512	1	0.951311789	0.314472054	0.262783931	0.208730362	0.139394487	0.103661064	0.057052101	0.15696638	0.673526923	0.63235573	0.610218456	0.393569708	0.306689526	0.223116142	0.121495018	0.092154509	0.074575719	0.062551938	0.044752466	0	0.016109867	0	0.208244169	0.974690406	0.913554288	0.568081774	0.37157036	0.311961783	0.197585865	0.158224963	0.136239408	0.163790315
C10orf88	Q9H8K7	0	0	0	0	0	0	0	0	0	0	0	0	0	0	0	0	0	0	0	0	0	0	0	0	0	0	0	0	0	0	0	0	0	0	0	0	0	0	0	0	0	0	0	0	0	0	0	0
C11orf54	Q9H0W9	0	0	0	0	0	0	0	0	0	0	0	0	0	0	0	0	0	0.154815469	1	0.296109489	0	0	0	0	0	0	0	0	0	0	0	0	0	0	0	0	0	0	0	0	0	0.08332588	0.568534729	0.403104061	1.11E-16	0	0	0
C11orf68	Q9H3H3	0	0	0	0	0	0	0	0	0	0	0	0	0	0	0	0	0.120329727	0.347717671	0.151282844	1.11E-16	0	0	0	0	0	0	0	0	0	0	0	0	0	0	0	0	0	0	0	0	0.199175683	1	0.159433282	0.036200927	0	0	0	0
C11orf98	E9PRG8	0.207455485	0.614465815	1	0.56182887	0.331266141	0.152524806	0.085719383	0.134650673	0.037501699	0.073674732	0.07308006	0	0	0	0	0	0	0	0	0	0	0	0	0	0.313833764	0.436421096	0.885772054	0.739754655	0.317469757	0.202477233	0.119359114	0.086495854	0.092004214	0.07269947	0.050441756	0	0	0	0	0	0	0	0	0	0	0	0	0
C12orf29	Q8N999	0	0	0	0	0	0	0	0	0	0	0	0	0	0	0	0	0.194016577	0.832331353	0.261131467	0	0	0	0	0	0	0	0	0	0	0	0	0	0	0	0	0	0	0	0	0	0.229056241	1	0.372819655	0	0	0	0	0
C12orf43	Q96C57	0	0	0	0	0	0	0	0	0	0	0	0	0	0	0	0.314007958	0	0	0	0	0	0	0	0	0	0	0	0	0	0	0	0	0	0	0	0	0	0	0	1	0	0	0	0	0	0	0	0
C12orf45	Q8N5I9	0	0	0	0	0	0	0	0	0	0	0	0	0	0	0	0	0	0	0	0	0	0	0	0	0	0	0	0	0	0	0	0	0	0	0	0	0	0	0	0	0	0	0	0	0	0	0	0
C12orf57	Q99622	0	0	0	0	0	0	0	0	0	0	0	0	0	0	0	0	0	0	0.408284253	1	0.373381527	0.145776149	0.037496166	0	0	0	0	0	0	0	0	0	0	0	0	0	0	0	0	0	0	0	0.381612203	0.89568006	0.303498426	0.157097211	0.04369635	1.11E-16
C12orf75	Q8TAD7	0	0	0	0	0	0	0	0	0	0	0	0	0	0	0	0	0	0	0	0	0	0	0	0	NaN	0	0	0	0	0	0	0	0	0	0	0	0	0	0	0	0	0	0	0	0	0	0	0
C15orf40	Q8WUR7	0	0	0	0	0	0	0	0	0	0	0	0	0	0	0	0	0	0.578800432	0.49351585	1	0	0	0	0	0	0	0	0	0	0	0	0	0	0	0	0	0	0	0	0	0	1.11E-16	0.836185159	0.782510807	0	0	0	0
C16orf70	Q9BSU1	0	0	0	0	0	0	0	0	0	0	0	0	0	0	0	0	0	0	0	0	0	0	0	0	0	0	0	0	0	0	0	0	0	0	0	0	0	0	0	0	0	0	0	0	0	0	0	0
C16orf87	Q6PH81	0	0	0	0	0	0	0	0	0	0	0	0	0	0	0	0	0	0	0	0	0	0	0	0	0	0	0	0	0	0	0	0	0	0	0	0	0	0	0	0	0	0	0	0	0	0	0	0
C17orf75	Q9HAS0	0	0	0	0	0	0	0	0	0	0	0	0	0	0	0	0	0	0	0	0	0	0	0	0	0	0	0	0	0	0	0	0	0	0	0	0	0	0	0	0	0	0	0	0	0	0	0	0
C17orf80	Q9BSJ5	0	0	0	0	0	0	0	0	0	0	0	0	0	0	0	0	0	0	0	0	0	0	0	0	0	0	0	0	0	0	0	0	0	0	0	0	0	0	0	0	0	0	0	0	0	0	0	0
C18orf21	Q32NC0	NaN	0	0	0	0	0	0	0	0	0	0	0	0	0	0	0	0	0	0	0	0	0	0	0	0	0	0	0	0	0	0	0	0	0	0	0	0	0	0	0	0	0	0	0	0	0	0	0
C18orf25	Q96B23	0	0	0	0	0	0	0	0.148731348	0	1	0.091586411	1.11E-16	0	0	0	0	0	0	0	0	0	0	0	0	0	0	0	0	0	0	0	0.765522932	0.328927198	0.225056728	0.399508961	0	0	0	0	0	0	0	0	0	0	0	0	0
C18orf32	Q8TCD1	0	0	0	0	0	0	0	0	0	0	0	0	0	0	0	0	0	0	0	0	0	0	0	0	0	0	0	0	0	0	0	0	0	0	0	0	0	0	0	0	0	0	0	0	0	0	0	0
C19orf12	Q9NSK7	0	0	0	0	0	0	0	0	0	0	0	0	0	0	0	0	0	0	0	0	0	0	0	0	0	0	0	0	0	0	0	0	0	0	0	0	0	0	0	0	0	0	0	0	0	0	0	0
C19orf25	Q9UFG5	0	0	0	0	0	0	0	0	0	0	0	0	0	0	0	0	NaN	0	0	0	0	0	0	0	0	0	0	0	0	0	0	0	0	0	0	0	0	0	0	0	0	0	0	0	0	0	0	0
C1GALT1C1	Q96EU7	0	0	0	0	0	0	0	0	0	0	0	0	0	0	0	0	0	0	0	0	0	0	0	0	0	0	0	0	0	0	0	0	0	0	0	0	0	0	0	0	0	0	0	0	0	0	0	0
C1orf109	Q9NX04	0	0	0.473104945	0	0	0	0	0	0	0	0	0	0	0	0	0	0	0	0	0	0	0	0	0	0	1	0	0	0	0	0	0	0	0	0	0	0	0	0	0	0	0	0	0	0	0	0	0
C1orf112	Q9NSG2	0	0	0	0	0	0	0	0	0	0	0	0	0	0	0	0	0	0	0	0	0	0	0	0	0	0	0	0	0	0	0	0	0	0	0	0	0	0	0	0	0	0	0	0	0	0	0	0
C1orf122	Q6ZSJ8	0	0	0	0	0	0	0	0	0	0	0	0	0	0	0	0	0	0	0	0.12796476	0	0.455176397	0.828474926	0	0	0	0	0	0	0	0	0	0	0	0	0	0	0	0	0	0	0	0	0.566160616	0.877022254	0.757748392	1	0
C1orf131	Q8NDD1	0	0.211841827	0	0	0	0	0	0	0	0	0	0	0	0	0	0	0	0	0	0.63171918	0	0	0	0	0	1	0	0	0	0	0	0	0	0	0	0	0	0	0.94882639	0	0	0	0	0	0.416028759	0	0	0
C1orf174	Q8IYL3	0	0	0	0	0	0	0	0	0	0	0	0	0	0	0	0	0	0	0	0	0	0	0	0	0	0	0	0	0	0	0	0	0	0	0	0	0	0	0	0	0	0	0	0	0	0	0	0
C1orf198	Q9H425	0	0	0	0	0	0	0	0	0	0	0	0	0	0	0	0	0	0	0	0	0	0	0	0	0	0	0	0	0	0	0	0	0	0	0	0	0	0	0	0	0	0	0	0	0	0	0	0
C1orf226	A1L170	0	0	0	0	0	0	0	0	0	0	0	0	0	0	0	0	0	0	0	0	0	0	0	0	0	0	0	0	0	0	0	0	0	0	0	0	0	0	0	0	0	0	0	0	0	0	0	0
C1orf50	Q9BV19	0	0	0	0	0	0	0	0	0	0	0	0	0	0	0	0	0	0	0	0	0	0	0	0	0	0	0	0	0	0	NaN	0	0	0	0	0	0	0	0	0	0	0	0	0	0	0	0	0
C1orf52	Q8N6N3	0	0	0	0	0	0	0	0	0	0	0	0	0	0	1	0	0	0	0.127008131	0	0	0	0	0	0	0	0	0	0	0	0	0	0	0	0	0	0	0	0	0.076424353	0	0.236745266	0.196030075	0	0	0	0	0
C1QBP	Q07021	0.0095115	0	0.002589402	0.024610424	0.061976873	0.077417793	0.032896066	0.131224503	0.311743138	0.583186208	0.790715905	0.899755051	1	0.311720931	0.134544534	0.091011044	0.035523221	0.115694753	0.146301219	0.402372212	0.340102199	0.227953995	0.261354173	0.053033887	0.018265722	0.022169812	0.026711259	0.004103958	0.006682256	0.021465833	0.034104158	0.089647499	0.185759621	0.233239395	0.557780754	0.901731524	0.760891145	0.201904521	0.070417969	0.078832415	0.008909675	0.030695297	0.103020895	0.156756541	0.284472248	0.148957244	0.079660757	0.050231292
C20orf27	Q9GZN8	6.30E-04	0.002512914	0	0	0	0	0	0	0	0	0	0	0	0	0	0	0	0.010585988	0.178219421	0.483061414	0.278612113	0.041293804	0.013309806	0.001476781	6.89E-04	0	0	0	0	0	0	0	0	0	0	0	0	0	0	0	0	0.00948942	0.127817714	1	0.191577732	0.05134546	0.019402213	0.003826644
C2CD2	Q9Y426	0	0	0	0	0	0	0	0	0	0	0	0	0	0	0	0	0	0	0	0	0	0	0	0	0	0	0	0	0	0	0	0	0	0	0	0	0	0	0	0	0	0	0	0	0	0	0	0
C2CD4C	Q8TF44	0	0	0	0	0	0	0	0	0	0	0	0	0	0	0	0	0	0	0	0	0	0	0	0	0	0	0	0	0	0	0	0	0	0	0	0	0	0	0	0	0	0	0	0	0	0	0	0
C2CD5	Q86YS7	0	0	0	0	0	0	0	0	0	0.442356509	0.863613886	0	0	0	0	0	0	0	0	0	0	0	0	0	0	0	0	0	0	0	0	0	0	0.080737151	1	0	0	0	0	0	0	0	0	0	0	0	0	0
C2orf49	Q9BVC5	0	0	0	0	0	0	0	0	0	0	0	0	0	0	0	0	0	0	0	0	0	0	0	0	0	0	0	0	0	0	0	0	0	0	0	0	0	0	0	0	0	0	0	0	0	0	0	1
C2orf69	Q8N8R5	0	0	0	0	0	0	0	0	0	0	0	0	0	0	0	0	0	0	0.445051306	0.651045116	0.192833487	0	0	0	0	0	0	0	0	0	0	0	0	0	0	0	0	0	0	0	0	0	0.624963353	1	0	0	0	0
C2orf76	Q3KRA6	0	0	0	0	0	0	0	0	0	0	0	0	0	0	0	0	0	0	0	0	1	0.230249656	0	0	0	0	0	0	0	0	0	0	0	0	0	0	0	0	0	0	0	0	0	0	0.738445951	0	0	0
C3orf38	Q5JPI3	0	0	0	0	0	0	0	0	0	0	0	0	0	0	0	0	0	0	0	0	0	0	0	0	0	0	0	0	0	0	0	0	0	0	0	0	0	0	0	0	0	0	0	0	0	0	0	0
C4B	P0C0L5	0	0	0	0	0	0	0	0	0	0	0	0	0	0	0	0	0	0	0	0	0	0	0	0	0	0	0	0	0	0	0	0	0	0	0	0	0	0	0	0	0	0	0	0	0	0	0	0
C4orf33	Q8N1A6	0	0	0	0	0	0	0	0	0	0	0	0	0	0	0	0	0	0	NaN	0	0	0	0	0	0	0	0	0	0	0	0	0	0	0	0	0	0	0	0	0	0	0	0	0	0	0	0	0
C5orf22	Q49AR2	0	0	0	0	0	0	0	0	0	0	0	0	0	0.526640903	1	0	0	0	0	0	0	0	0	0	0	0	0	0	0	0	0	0	0	0	0	0	0	0.734199556	0.951252168	0.393634178	0	0	0	0	0	0	0	0
C5orf24	Q7Z6I8	0	0	0	0	0	0	0	0	0	0	0	0	0	0	0	0	0	0	0	0	0	0	0	0	0	0	0	0	0	0	0	0	0	0	0	0	0	0	0	0	0	0	0	0	0	0	0	0
C5orf51	A6NDU8	0	0	0	0	0	0	0	0	0	0	0	0	0	0	0	0	0.726511496	0	0	0	0	0	0	0	0	0	0	0	0	0	0	0	0	0	0	0	0	0	0	0	1	0	0	0	0	0	0	0
C6orf120	Q7Z4R8	0	0	0	0	0	0	0	0	0	0	0	0	0	0	0	0	0	0	0	0	0	0	0	0	0	0	0	0	0	0	0	0	0	0	0	0	0	0	0	0	0	0	0	0	0	0	0	0
C6orf47	O95873	0	0	0	0	0	0	0	0	0	0	0	0	0	0	0	0	0	0	0	0	0	0	0	0	0	0	0	0	0	0	0	0	0	0	0	0	0	0	0	0	0	0	0	0	0	0	0	0
C6orf62	Q9GZU0	0	0	0	0	0	0	0	0	0	0	0	0	0	0	0	0	0	0	0	0	0	0	0	0	0	0	0	0	0	0	0	0	0	0	0	0	0	0	0	0	0	0	0	0	0	0	0	0
C6orf89	Q6UWU4	0	0	0	0	0	0	0	0	0	0	0	0	0	0	0	0	0	0	0	0	0	0	0	0	0	0	0	0	0	0	0	0	0	0	0	0	0	0	0	0	0	0	0	0	0	0	0	0
C7orf25	Q9BPX7	0	0	0	0	0	0	0	0	0	0	0	0	0	0	0	0	0	0	0	0	0	0	0	0	0	0	0	0	0	0	0	0	0	0	0	0	0	0	0	0	0	0	0	0	0	0	0	0
C7orf50	Q9BRJ6	0	0	0	0	0	0	0	0	0	0	0	0	0	0	0	0	0	0	0	0	0	0	0	0	0	1	0	0	0	0	0	0	0	0	0	0	0	0	0	0	0	0	0	0	0	0	0	0
C8orf33	Q9H7E9	0.909942223	1	0.874620861	0.540588377	0.310960538	0.082595847	0	0	0	0	0	0	0	0	0	0	0	0	0	0	0	0	0	0	0.682497602	0.987680408	0.886550592	0.340511965	0.265339062	0	0	0	0	0	0	0	0	0	0	0	0	0	0	0	0	0	0	0
C8orf37	Q96NL8	0	0	0	0	0	0	0	0	0	0	0	0	0	0	0	0	0	0	0	0	0	0	0	0	0	0	0	0	0	0	0	0	0	0	0	0	0	0	0	0	0	0	0	0	0	0	0	0
C8orf82	Q6P1X6	0	0	0	0	0	0	0	0	0	0	0	0	0	0	0	0	0	0	0	0	0	0.257406112	0	0	0	0	0	0	0	0	0	0	0	0	0	0	0	0	0	0	0	0	0	0	0	0	0	1
C9orf16	Q9BUW7	0	0	0	0	0	0	0	0	0	0	0	0	0	0	0	0	0	0	0	0	0	0	0	0	0	0	0	0	0	0	0	0	0	0	0	0	0	0	0	0	0	0	0	0	0	0	0	0
C9orf40	Q8IXQ3	0	0	0	0	0	0	0	0	0	0	0	0	0	0	0	0	0	0	0	0	0	0	0	0	0	0	0	0	0	0	0	0	0	0	0	0	0	0	0	0	0	0	0	0	0	0	0	0
C9orf78	Q9NZ63	0	0	0	0	0	0	0	0	0	0	0	0	0.94711812	0.588395112	0.038487269	0.095419483	0.059175825	0.051448335	0.094554805	0	0	0	0	0	0	0	0	0	0	0	0	0	0	0	0.017512913	0.130561813	0.985072929	1	0.198616515	0.083759984	0.088392837	0.020453728	0.176517168	0.019763806	0.171765991	0.114642638	0.298363938	0
C9orf85	Q96MD7	0	0	0	0	0	0	0	0	0	0	0	0	0	0	0	0	0	0	0	0	0	0	0	0	0	0	0	0	0	0	0	0	0	0	0	0	0	0	0	0	0	0	0	0	0	0	0	0
CA13	Q8N1Q1	0	0	0	0	0	0	0	0	0	0	0	0	0	0	0	0	0	0	0	0.335752365	0	0	0	0	0	0	0	0	0	0	0	0	0	0	0	0	0	0	0	0	0	0	0.25105761	1	0	0	0	0
CA2	P00918	0	0	0	0	0	0	0	0	0	0	0	0	0	0	0	0	0	0	0.546645088	0.765992713	0	0	0	0	0	0	0	0	0	0	0	0	0	0	0	0	0	0	0	0	0	0	0.429915091	1	0.099744336	0	0	0
CAAP1	Q9H8G2	0	0	0	0	0	0	0	0	0	0	0	1	0	0	0	0	0	0	0	0	0	0	0	0	0	0	0	0	0	0	0	0	0	0	0	0.374496896	0	0	0	0	0	0	0	0	0	0	0	0
CAB39	Q9Y376	0.001660045	0	0	0	0	0	0.034396624	0	0	0	0	0	0	0	0	0	0.131630385	1	0.282610811	0.051233677	0	0	0	0	1.11E-16	0	0	0	0	0	0	0	0	0	0	0	0	0	0	0	0.114358579	0.960251186	0.392440568	0.083322563	0	0	0	0
CAB39L	Q9H9S4	0	0	0	0	0	0	0	0	0	0	0	0	0	0	0	0	0	0	0	0	0	0	0	0	0	0	0	0	0	0	0	0	0	0	0	0	0	0	0	0	0	0	0	0	0	0	0	0
CABIN1	Q9Y6J0	0	0	0	0	0	0	0	0	0	0	0	0	0	0	0	0	0	0	0	0	0	0	0	0	0	0	0	0	0	0	0	0	0	0	0	0	0	0	0	0	0	0	0	0	0	0	0	0
CACHD1	Q5VU97	0	0	0	0	0	0	0	0	0	0	0	0	0	0	0	0	0	0	0	0	0	0	0	0	0	0	0	0	0	0	0	0	0	0	0	0	0	0	0	0	0	0	0	0	0	0	0	0
CACTIN	Q8WUQ7	0	0	0	0	0	0	0	0	0	0	1	0	0	0	0	0	0	0	0	0	0	0	0	0	0	0	0	0	0	0	0	0	0	0	0	0	0	0	0	0	0	0	0	0	0	0	0	0
CACUL1	Q86Y37	0	0	0	0	0	0	0	0	0	0	0	0	0	0	0	0	0	0	0	0	0	0	0	0	0	NaN	0	0	0	0	0	0	0	0	0	0	0	0	0	0	0	0	0	0	0	0	0	0
CACYBP	Q9HB71	0.274445638	0.337791156	0.321245685	0.19866738	0.211939212	0.213381032	0.200381019	0.146773692	0.185111912	0.26919836	0.195630105	0.325547507	0.710418801	0.427361246	0.954547227	0.295210204	0.018614837	0	0.002923821	0.038389038	0.090721182	0.053269326	0	0.023398842	0.266480176	0.279373825	0.32559478	0.233117415	0.250454705	0.237241965	0.23256196	0.199931927	0.286630196	0.254531982	0.202839203	0.431438522	0.558472286	0.531479531	1	0.340639341	0.05914415	0.030240394	0.023339751	0.099530463	0.099415827	0.04261877	0.002553912	0.068077523
CAD	P27708	0.44122809	0.454151763	0.599405459	0.975253657	0.974532762	1	0.54676705	0.407201868	0.218130891	0.269891119	0.239718405	0.036681736	0.023637477	0	0	0	0	0	0	0	0	0	0	0	0.237188721	0.430388457	0.571408536	0.864104826	0.962723199	0.875573603	0.623548872	0.391722296	0.145949687	0.151716843	0.118267337	0.00230162	0	0	0	0	0	0	0	0	0	0	0	0
CADM4	Q8NFZ8	0	0	0	0	0	0	0	0	0	0	0	0	0	0	0	0	0	0	0	0	0	0	0	0	0	0	0	0	0	0	0	0	0	0	0	0	0	0	0	0	0	0	0	0	0	0	0	0
CALB2	P22676	0	0	0	0	0	0	0	0	0	0	0	0	0	0	0	0	0	0	1	0.035242765	0	0	0	0	0	0	0	0	0	0	0	0	0	0	0	0	0	0	0	0	0	0.127498075	0.992826181	0.01266179	0	0	0	0
CALCOCO1	Q9P1Z2	0	0	0	0	0	0	0	0.318824859	1	0.352036158	0	0	0	0	0	0	0	0	0	0	0	0	0	0	0	0	0	0	0	0	0	0.691299435	0.649084746	0	0	0	0	0	0	0	0	0	0	0	0	0	0	0
CALCOCO2	Q13137	0	0	0	0	0	0	0	0	0.08463812	0.102776926	0	0	1	0	0	0	0	0.416839706	0	0	0	0	0	0	0.200463881	0	0.159235116	0	0	0	0.435880825	0.472840956	0.491812666	0.370654003	0	0	0	0.191810931	0	0	0	0	0	0	0	0	0	0
CALD1	Q05682	0	0	0	0	0	0	0	0.192765308	0.902137523	0.564405	0.48774738	0.392008558	0.258154876	5.92E-04	0	0.180776164	0.245959706	0.347950633	0.322831276	0.412270449	0.417135839	0.277980943	0.306753303	0.060744468	0	0	0	0	0	0.004272668	0.044703738	0.331706254	1	0.549499792	0.414742764	0.611901979	0.477438143	0.318235306	0.16457933	0.244485826	0.294352107	0.431668615	0.55880267	0.615333109	0.460227025	0.501757166	0.282695774	0.141678718
CALM2	P0DP24	0.018917354	0.012664102	0.008421885	0.004235578	0.012595961	0.005715462	0.056089172	0.009395079	0	0.033854222	0.046856933	0.050229041	0.026814727	0.025775139	0.018721667	0.159121938	1	0.686009524	0.22937711	0.159261714	0.090365869	0.075619446	0.071228716	0.066771592	0.023596373	0.011336225	0.008065455	0.003964761	0.003417885	0.004350894	0.002638631	0.00617323	0.007120216	0.01742524	0.040451674	0.037142465	0.039073128	0.014138744	0.010071248	0.157268152	0.958416486	0.714873375	0.223646273	0.176349394	0.10221717	0.101263195	0.090330924	0.076762119
CALML3	P27482	0	0	0	0	0	0	0	0	0	0	0	0	0	0	0	0	0	0.887283344	0	0	0	0	0	0	0	0	0	0	0	0	0	0	0	0	0	0	0	0	0	0.203130197	0	1	0	0	0	0	0	0
CALML5	Q9NZT1	0	0	0	0	0	0	0	0	0	0	0	0	0	0	0	0	0	0	0	0	0	0	0	0	0	0	0	0	0	0	0	0	0	0	0	0	0	0	0	0	0	0	0	0	0	0	0	0
CALR	P27797	5.32E-04	4.40E-04	2.35E-05	0	0	0	1.70E-04	1.02E-04	0.004133669	0.02584403	0.933705486	0.692750825	0.039151817	0	0	0	0	0	0	0	0	0	0	0	3.84E-04	4.68E-04	4.68E-04	2.60E-04	0	0	1.07E-04	5.56E-04	0.005183627	0.022379533	1	0.955110273	0.076868132	0.003191255	0	0	0	0	0	0	0	0	1.35E-04	0
CALU	O43852	0	0	0	0	0	0	0	0	0	0.00272226	0.243847882	0.927538448	0.189318458	0.00737918	0.012845478	0.001097737	0.001943425	0	0.003858166	0.002861696	0.003877516	0.003953021	0	0	0	0	0	0	0	0	0	0	0	0.007634529	0.366113567	1	0.217025953	0.075805984	0.029338088	7.81E-04	0.002190162	5.82E-04	0.001374409	0.002890191	0.003159275	0.003100807	0	0
CAMK1	Q14012	0	0	0	0	0	0	0	0	0	0	0	0	0	0	0	0	0	0	0	0	0	0	0	0	0	0	0	0	0	0	0	0	0	0	0	0	0	0	0	0	0	0	0	0	0	0	0	0
CAMK1D	Q8IU85	0	0	0	0	0	0	0	0	0	0	0	0	0	0	0	0	0	0	0	0	0	0	0	0	0	0	0	0	0	0	0	0	0	0	0	0	0	0	0	0	0	0	0	0	0	0	0	0
CAMK2D	Q13557	0.088416676	0.136872072	0.164358289	0.070846215	0.070069314	0.157589428	0.065893695	0.054658101	0.052979281	0	0.292948776	0.370567423	1	0	0	0.377086247	0.280661241	0	0.061198356	0	0	0	0	0	0.086057398	0.143069419	0.130138931	0	0.134943215	0.138979527	0.098795	0.102216936	0.083932083	0.104536922	0.174609808	0.224742239	0.42952259	0	0	0.225188733	0.061009042	0	0.134943215	0	0	0	0	0
CAMK2G	Q13555	0	0	0	0	0	0	0	0	0	0	0	0	0	0	0	0	0	0	0	0	0	0	0	0	0	0	0	0	0	0	0	0	0	0	0	0	0	0	0	0	0	0	0	0	0	0	0	0
CAMK2N1	Q7Z7J9	0	0	0	0	0	0	0	0	0	0	0	0	0	0	0	0	0	0	0	0	0	0	0	0	0	0	0	0	0	0	0	0	0	0	0	0	0	0	0	0	0	0	0	0	0	0	0	0
CAMK4	Q16566	0	0	0	0	0	0	0	0	0	0	0	0	0	0	0	0	0	0	0	0	0	0	0	0	0	0	0	0	0	0	0	0	0	0	0	0	0	0	0	0	0	0	0	0	0	0	0	0
CAMKMT	Q7Z624	0	0	0	0	0	0	0	0	0	0	0	0	0	0	0	0	0	0	0	0	0	0	0	0	0	0	0	0	0	0	0	0	0	0	0	0	0	0	0	0	0	0	0	0	0	0	0	0
CAMLG	P49069	0	0	0	0	0	0	0	0	0	0	0	0	0	0	0	0	0	0	0	0	0	0	0	0	0	0	0	0	0	0	0	0	0	0	0	0	0	0	0	0	0	0	0	0	0	0	0	0
CAMSAP1	Q5T5Y3	0	0	0	0	0	0	0	0	0	NaN	0	0	0	0	0	0	0	0	0	0	0	0	0	0	0	0	0	0	0	0	0	0	0	0	0	0	0	0	0	0	0	0	0	0	0	0	0	0
CAMSAP2	Q08AD1	0	0	0	0	0	0	0	0	0	0	0	0	0	0	0	0	0	0	0	0	0	0	0	0	0	0	0	0	0	0	0	0	0	0	0	0	0	0	0	0	0	0	0	0	0	0	0	0
CAMSAP3	Q9P1Y5	0	0	0	0	0	0	0	0	0	0	0	0	0	0	0	0	0	0	0	0	0	0	0	0	0	0	0	0	0	0	0	0	0	0	0	0	0	0	0	0	0	0	0	0	0	0	0	0
CAND1	Q86VP6	0.065751721	0.073375443	0.064097724	0.050545353	0.030615234	0.018120435	0.008165234	0.023903675	0.037981546	0.207754502	1	0.554406578	0.162683078	0.005022639	0	0	0	0.001833163	0.003234734	0.003768175	0	0.002946927	0	0.007018937	0.042072724	0.05300718	0.059653291	0.040580293	0.028399863	0.013187744	0.008877219	0.019117762	0.015488279	0.173283447	0.803355066	0.506046328	0.13419544	0.006418131	0	0	0	0.003195575	0.006919533	0.005940553	0.00427615	0	0	0
CAND2	O75155	0	0	0	0	0	0	0	0	0	0	0	0	0	0	0	0	0	0	0	0	0	0	0	0	0	0	0	0	0	0	0	0	0	0	0	0	0	0	0	0	0	0	0	0	0	0	0	0
CANT1	Q8WVQ1	NaN	0	0	0	0	0	0	0	0	0	0	0	0	0	0	0	0	0	0	0	0	0	0	0	0	0	0	0	0	0	0	0	0	0	0	0	0	0	0	0	0	0	0	0	0	0	0	0
CANX	P27824	0.835231837	1	0.956268342	0.729698164	0.705795059	0.597596182	0.669863655	0.569269677	0.615136289	0.316689349	0.271492526	0.141762715	0.013888778	0	0	0.033203827	0.031342371	0.026311974	0.00395692	0.020540623	0.023138847	0.022985354	0.038857965	0.185424604	0.722400251	0.977408566	0.899085082	0.824752426	0.769132008	0.710916156	0.688868925	0.766034232	0.737484464	0.30802395	0.20105302	0.161647084	0.054688713	0	0	0.013965525	0.056324115	0.027881793	0.018931734	0.025437062	0.015603718	0	0.050016933	0.171973002
CAP1	Q01518	0.211370329	0.200643891	0.254283709	0.168861289	0.160515113	0.185088268	0.75243748	0.729779215	0.410640992	0.486107509	0.279276461	0.469659287	0.557843421	0.031370634	0.003288119	0.081394284	0.040731473	0.136895589	0.1471948	0.099223363	0.090083767	0.052602267	0.055280062	0.020102534	0.19746258	0.237850745	0.213971834	0.260280139	0.221082104	0.19793558	0.956514442	1	0.385831337	0.512244618	0.261401608	0.674087185	0.560132135	0.09965059	0	0.050847587	0.031073102	0.179038435	0.173614184	0.111269626	0.074062772	0.059079327	0.121698531	0.082607303
CAP2	P40123	0	0	0	0	0	0	0	0	0	0	0	0	0	0	0	0	0	0	0	0	0	0	0	0	0	0	0	0	0	0	NaN	0	0	0	0	0	0	0	0	0	0	0	0	0	0	0	0	0
CAPG	P40121	0	0	0	0	0	0	0.015245222	0	0	0	0	0	0	0	0	0	0.206961857	1	0.242858682	0.014135939	0.006850204	0	0	0	0	0	0	0	0	0	0	0	0	0	0	0	0	0	0	0	0.092942972	0.97991835	0.375668755	0.048950366	0.010217796	0	0	0
CAPN1	P07384	0.593317107	0.334109054	0.262270044	0.095804975	0.275555845	0.206642655	0.25261545	0.289424356	0.469389908	1	0.290172679	0.304114795	0.096804783	0.069073895	0.041490831	0	0	0	0.01766717	0.012228948	0.064902914	0	0	0.03125046	0.319504487	0.198852735	0.136876868	0.115703007	0.139367189	0.228184544	0.202361266	0.163436201	0.381388348	0.504990456	0.299477646	0.123750546	0.028828838	0	0	0	0	0	0	0.027497191	0	0	0	0
CAPN2	P17655	0.158959232	0.112190992	0.149147403	0.073199159	0.089254495	0.0588203	0.031525806	0.035098351	0.057688572	0.092801703	0.053598726	0.04079922	0.572498163	0.057610449	0	0	0.051470402	0	0	0	0	0	0	1.11E-16	0.099801103	0.103202622	0.08285263	0.05487192	0.055000718	0.042205434	0.02519573	0.029973903	0.042349011	0.066824743	0.0763832	0.037182335	1	0.057167048	0.014746459	0.004018902	0.021716088	0	0	0	0	0	0	0
CAPN7	Q9Y6W3	0	0	0	0	0	0	0	0	0	0	0	0	0	0	0	NaN	0	0	0	0	0	0	0	0	0	0	0	0	0	0	0	0	0	0	0	0	0	0	0	0	0	0	0	0	0	0	0	0
CAPNS1	P04632	0.121904496	0.16723714	0.082803583	0.004250423	0	0	0.030433627	0	0.078108492	0.129438644	0.069197402	0	0.113657036	0	0	0	0.006553608	0.058951955	0.078353361	0.080188102	0.043369081	0.050541248	0	0.019276133	0.137686105	0.108245083	0.080315859	0.028201418	0.032403223	0.024890368	0.036924421	0.052088535	0.094198848	0.09747441	0.045324481	0.082228674	0.345100515	1	0	0	0.026565412	0.058135726	0.19102134	0.196415549	0.135567458	0.089727333	0	0.044380495
CAPRIN1	Q14444	0.02458169	0	0.033651996	0.030761127	0.072575234	0.1216921	0.380405117	0.443780968	0.852607538	0.599859992	0.639013476	0.290167208	0.159101296	0	0	0.010305262	0.132436924	0.322843564	0.253723186	0.208290259	0.106574925	0.125599309	0.110656562	0.134111441	0.021168697	0.00981221	0.031819329	0.047521423	0.03712662	0.13958851	0.38178892	0.581858924	0.736740202	1	0.491202385	0.265642497	0.151251993	5.69E-04	0	0.007949309	0.122587502	0.363927396	0.290283494	0.222581804	0.154798715	0.136123189	0.145623752	0.108156414
CAPZA1	P52907	0.039654719	0.044668712	0.04576428	0.058049667	0.090755478	0.120530202	0.139371329	0.166075811	0.190416868	0.239595965	0.299642394	0.414169058	0.372488862	0.400154175	1	0.314043818	0.127896575	0.139205669	0.047667168	0.02635549	0.004445225	0.042328481	0.027023654	0	0.065131104	0.054641477	0.060406465	0.037837975	0.091407077	0.121248065	0.13242463	0.161812812	0.161625064	0.190251208	0.223736728	0.355171812	0.333183134	0.469753696	0.98681342	0.280768135	0.097282504	0.102848699	0.041703388	0.007791568	0.02136469	0.034988614	0	0
CAPZA2	P47755	0.009391541	0	0.002155203	0.010060179	0.001985051	0.013022023	0.041091135	0.131921578	0.147642265	0.091411696	0.059568457	0.257315985	0.177814765	0.217488422	0.733040752	0.259008955	0	0.017760631	0	0.026384521	0	0	0	0	0.007946531	0.002732181	0.02132955	0.007941401	0.03163273	0.041149277	0.050513628	0.072043428	0.06538783	0.074572623	0.117245745	0.184740554	0.201020434	0.151648962	1	0.253023706	0.022138414	0	0	0	0	0	0	0
CAPZB	P47756	0.023667245	0.025855513	0.021560542	0.034148853	0.040390692	0.068700592	0.079641935	0.094661564	0.106262024	0.128466029	0.175428117	0.259910442	0.254077257	0.813140322	0.979484982	0.235135881	0.021133764	0.036522499	0.017290287	6.98E-04	9.23E-04	4.67E-04	0.004783542	0.00276582	0.050822043	0.041812737	0.028403001	0.028739974	0.067415314	0.091127049	0.102323799	0.110999427	0.118801725	0.138361023	0.179003827	0.331853066	0.358860387	0.816106349	1	0.358580262	0.029404035	0.025077755	0.003309591	0.005959242	0	0.01500068	0.004860164	0.005094975
CARD10	Q9BWT7	0	0	0	0	0	0	0	0	0	0	0	0	0	0	0	0	0	0	0	0	0	0	0	0	0	0	0	0	0	0	0	0	0	0	0	0	0	0	0	0	0	0	0	0	0	0	0	0
CARD19	Q96LW7	1	0.341528332	0	0	0	0	0	0	0	0	0	0	0	0	0	0	0	0	0	0	0	0	0	0	0	1.11E-16	0	0	0	0	0	0	0	0	0	0	0	0	0	0	0	0	0	0	0	0	0	0
CARHSP1	Q9Y2V2	0	0	0	0	0	0	0.030026477	0	0	0	0	0	0	0	0	0	0.114676967	0.971449401	0.351669841	0.004897115	0	0	0	0	0	0	0	0	0	0	0	0	0	0	0	0	0	0	0	0	0.031709741	1	0.44962486	0.013212922	1.11E-16	0	0	0
CARM1	Q86X55	0.05698214	0.061191734	0.053400679	0.060803283	0.019914023	0	0.034518117	0.052312466	0.144446918	0.729682374	0.234589526	0	0	0	0	0	0	0	0	0	0	0	0	0	0.026908891	0.027972309	0.026930931	0.028424124	0.054144521	0.021660674	0.050929472	0.08558699	0.290237159	1	0.218194701	0.002533195	0	0	0	0	0	0	0	0	0	0	0	0
CARMIL1	Q5VZK9	0	0	0	0	0	0	0	0	1	0.379890377	0	0.30689112	0	0	0	0	0	0	0	0	0	0	0	0	0	0	0	0	0	0	0	0	0	0	0	0	0	0	0	0	0	0	0	0	0	0	0	0
CARMIL2	Q6F5E8	0	0	0	0	0	0	0	0	0	0	0	0	0.864581917	0	0	0	0	0	0	0	0	0	0	0	0	0	0	0	0	0	0	0	0	0	0	0	1	0	0	0	0	0	0	0	0	0	0	0
CARNMT1	Q8N4J0	0	0	0	0	0	0	0	0	0	0	0	0	0	0	0	1.11E-16	0	0	0	0	0	0	0	0	0	0	0	0	0	0	0	0	0	0	0	0	0	0	0	1	0	0	0	0	0	0	0	0
CARS1	P49589	0.001561048	0.00566742	0.001709589	0.001426942	1.83E-04	0	1.11E-16	3.38E-04	0.100137369	0.569598134	0.223223487	0.025188878	1.74E-04	0	0	0	0	0	0	0	0	0	0	0	9.85E-04	0	0.003200606	0.004173373	0.002772254	1.54E-04	6.42E-04	0.001492158	0.133293289	1	0.27814825	0.042970633	2.00E-04	0	0	0	0	0	0	0	0	0	0	0
CARS2	Q9HA77	0	0	0	0	0	0	0	0	0	0	0	0	0	0	0	0	0	0	0	0	0	0	0	0	0	0	0	0	0	0	0	0	0	0	0	0	0	0	NaN	0	0	0	0	0	0	0	0	0
CASC3	O15234	0	0	0	0	0	0	0	NaN	0	0	0	0	0	0	0	0	0	0	0	0	0	0	0	0	0	0	0	0	0	0	0	0	0	0	0	0	0	0	0	0	0	0	0	0	0	0	0	0
CASK	O14936	0	0	0	0	0	0	0	0	0	0	0	NaN	0	0	0	0	0	0	0	0	0	0	0	0	0	0	0	0	0	0	0	0	0	0	0	0	0	0	0	0	0	0	0	0	0	0	0	0
CASKIN2	Q8WXE0	0	0	0	0	0	0	0	0	0	0	0	0	0	0	0	0	0	0	0	0	0	0	0	0	0	0	0	0	0	0	0	0	0	0	0	0	0	0	0	0	0	0	0	0	0	0	0	0
CASP2	P42575	0	0	0	0	0	0	0	0	0	0	0	0	0	0	0	0	0.704615058	1	0	0	0	0	0	0	0	0	0	0	0	0	0	0	0	0	0	0	0	0	0	0	0	0.541410901	0	0	0	0	0	0
CASP3	P42574	0	0	0	0	0	0	0	0	0	0	0	0	0	0	0.225673308	1	0	0.69908246	0.2827449	0	0	0	0	0	0	0	0	0	0	0	0	0	0	0	0	0	0	0	0	0.098197583	0	0.399412062	0	0	0	0	0	0
CASP6	P55212	0	0	0	0	0	0	0	0	0	0	0	0	0	0	0	0.376952343	0.334901882	0.440828995	0.960452543	1	0	0	0	0	0	0	0	0	0	0	0	0	0	0	0	0	0	0	0	0.401882259	0.942531037	0	0.542100521	0	0	0	0	0
CASP7	P55210	0	0	0	0	0	0	0	0	0	0	0	0	0	0	0	0	0	0	0	0	0	0	0	0	0	0	0	0	0	0	0	0	0	0	0	0	0	0	0	0	1	0	0	0	0	0	0	0
CASP8	Q14790	0	0	0	0	0	0	0	0	0	0	0	0	0	0	0	0	0	0	0	0	0	0	0	0	0	0	0	0	0	0	0	0	0	0	0	0	0	0	NaN	0	0	0	0	0	0	0	0	0
CASP9	P55211	0	0	0	0	0	0	0	0	0	0	0	0	0	0	0	0	0	0	0	0	0	0	0	0	0	0	0	0	0	0	0	0	0	0	0	0	0	0	0	0	0	0	0	0	0	0	0	0
CAST	P20810	0	0	0	0	0	0.256700242	0.168897283	0.32697434	0.410895935	1	0.606550651	0.489556288	0.265521861	0.090521022	0	0.070394744	0.011823035	0.029275155	0.039723848	0	0.012515925	0	0	0	0	0	0	0	0	0.239285755	0.273856464	0.425174339	0.992141344	0.954545237	0.607399239	0.542980394	0.389127826	0.202623094	0.074338831	0.049036171	0.036587764	0.063178063	0.058355873	0.031178942	0	0	0	0
CASTOR2	A6NHX0	0	0	0	0	0	0	0	0	0	0	0	0	0	0	0	0	0	0	0	0	0	0	0	0	0	0	0	0	0	0	0	0	0	0	0	0	0	0	0	0	0	0	0	0	0	0	0	0
CAT	P04040	0	0	0	0	0	0	0	0	0	0	0.035676101	0.914552561	0.496405822	0	0	0	0	0	0	0	0	0	0.054053763	0	0	0	0	0	0	0	0	0	0	0	0.007291036	1	0.801962993	0	0	0	0	0	0	0	0	0	0.027706512	0
CAV1	Q03135	0.568995763	0.946917574	0.64279856	0.045028933	0.052649565	0	0	0	0	0	0	0	0	0	0	0	0	0	0	0	0	0	0.207636579	0.039572607	0.631350526	1	0.554631613	0.186198569	0.037795598	0	0	0	0	0	0	0	0	0	0	0	0	0	0	0	0	0.107463435	0	0
CAV2	P51636	0	0.027567593	0.121456258	0	0	0	0	0	0	0	0	0	0	0	0	0	0	0	0	0	0	0	0	0	1	0.157736666	0.875014862	0	0	0	0	0	0	0	0	0	0	0	0	0	0	0	0	0	0	0	0	0
CAVIN1	Q6NZI2	0.53869055	0.612870964	0.605419807	0.496621866	0.356617373	0.281697363	0.240097825	0.29941456	0.386372329	0.306286183	0.530356292	0.76134218	0.921514473	0	0.020007186	0.178551263	0.118207925	0.152328708	0.382790254	0.523843429	0.393282588	0.424996923	0.916436647	0.690638973	0.941715389	0.527872573	1	0.780328833	0.56187193	0.436996046	0.357285218	0.375719934	0.331454538	0.444999142	0.703278344	0.749861878	0.763770705	0.161027244	0.046218703	0.253636855	0.147030107	0.255618311	0.536206831	0.737332894	0.511369639	0.433678901	0.907329676	0.959708555
CAVIN3	Q969G5	0	0	0.19717536	0.13349885	0	0	0	0	0	0	0	0	0	0	0	0	0	0	0	0	0	0	0	0	0	0	0	0.922210464	1	0.332058039	0	0	0	0	0	0	0	0	0	0.217057734	0	0	0	0.343322005	0	0	0	0
CBFB	Q13951	0	0	0	0	0	0	0	0	0	0	0	0	0	0	0	0	0.234013028	0.668876649	0.30869216	0.054945078	0.001728433	0	0	0	0	0	0	0	0	0	0	0	0	0	0	0	0	0	0	0	0.306629845	1	0.672054193	0.079514419	0.03742398	0	0	0
CBL	P22681	0	0	0.213678435	0	0	0	0	0	0	1	0	0	0	0	0	0	0	0	0	0	0	0	0	0	0.907627827	0.164018052	0	0	0	0	0	0	0	0	0	0	0	0	0	0	0	0	0	0	0	0	0	0
CBLC	Q9ULV8	0	0	0	0	0	0	0	0	0	0	0	0	0	0	0	0	0	0	0	0	0	0	0	0	0	0	0	0	0	0	0	0	0	0	0	0	0	0	0	0	0	0	0	0	0	0	0	0
CBLL1	Q75N03	0	0	0	0	0	0	0	0	0	0	0	0	0	0	0	0	0	0	0	0	0	0	0	0	0	0	0	0	0	0	0	0	0	0	0	0	0	0	0	0	0	0	0	0	0	0	0	0
CBR3	O75828	0	0	0	0	0	0	0	0	0	0	0	0	0	0	0	0	0	0.861891038	0.063220528	0	0	0	0	0	0	0	0	0	0	0	0	0	0	0	0	0	0	0	0	0	0	1	0	0	0	0	0	0
CBR4	Q8N4T8	0	0	0	0	0	0	0	0	0	0	0	0	0	0	0	0	0	0	0	0	0	0	0	0	0	0	0	0	0	0	0	0	0	0	0	0	0	0	0	0	0	0	0	0	0	0	0	0
CBWD1	Q9BRT8	0.130637031	1.11E-16	0	0.463781415	0.291794928	0.152929693	0.014351695	0	0	0.274331919	0.451478509	0	0.335871867	0	1	0	0	0	0	0	0	0	0	0	0	0	0	0	0.321179554	0	0.14512599	0	0.371077496	0	0	0.116249749	0.083253051	0.640851747	0.417518423	0	0	0	0	0	0	0	0	0
CBX1	P83916	0	0	0	0	0	0	0	0	0	0	0.06036753	0.06001628	0.053052755	0	1	0.144952849	0	0.004922326	0.011693542	0	0	0	0	0	0	0	0	0	0	0	0	0	0	0	0.032583679	0.138107871	0.016214564	0.566382242	0.968080183	0.339773497	0.04616387	0	0	0.057052611	0	0	0	0
CBX3	Q13185	0.008974609	0.01559317	0.015839742	0.01528126	0.005808839	0	0.014511207	0.019334535	0.056458055	0.075548351	0.097273159	0.557134379	0.69908846	0.191507335	0.118119019	0.190146131	0.094752988	0.08620463	0.059890621	0.076046163	0.054966954	0.040180394	0.031678706	0.007247825	0.019791899	0.022224175	0.024750569	0.016498565	0.014676107	0.006490218	0.021103322	0.037844569	0.077111791	0.12105144	0.160775248	0.427119997	1	0.309123097	0.097708744	0.308041913	0.151075701	0.077212909	0.08092316	0.105067022	0.106070423	0.106070423	0.063678656	0.031667817
CBX4	O00257	0	0	0	0	0	0	0	0	0	0	0	0	0	0	0	0	0	0	0	0	0	0	0	0	0	0	0	0	0	0	0	0	0	0	0	0	0	0	0	0	0	0	0	0	0	0	0	0
CBX5	P45973	0	0	0	0	0	0	0	0	0	0	0	0	0	0	0	0	0	0	0	0	0	0	0	0	0	0	0	0	0	0	0	0	0	0	0	0	0	0	0	0	0	0	NaN	0	0	0	0	0
CBX8	Q9HC52	0	0	0	0	0	0	0	0	0	0	0	0	0	0	0	0	0	0	0	0	0	0	0	0	0	0	0	0	0	0	0	0	0	0	0	0	0	0	0	0	0	0	0	0	0	0	0	0
CC2D1A	Q6P1N0	0	0	0	0	0	0	0	0	0	0	0	0	0	0	0	0	0	0	0	0	0	0	0	0	0	0	0	0	0	0	0	0	0	0	0	0	0	0	0	0	0	0	0	0	0	0	0	0
CC2D1B	Q5T0F9	0	0	0	0	0	0	0	0	0	0	1	0	0	0	0	0	0	0	0	0	0	0	0	0	0	0	0	0	0	0	0	0	0	0.006878925	0	0	0	0	0	0	0	0	0	0	0	0	0	0
CCAR1	Q8IX12	0.13438267	0.25145526	0.260325683	0.051850886	0.044097059	0.120977844	1	0	0.473187515	0.116471782	0	0	0	0	0	0	0.197524217	0.056504316	0.217022145	0.245050417	0.128289567	0.263698145	0	0	0.237682014	0.329560333	0.225014028	0.156119459	0.187066752	0.248309518	0.147305715	0.271321608	0.424726094	0	0	0	0	0	0	0	0	0.030510857	0	0.225099048	0	0	0	0
CCAR2	Q8N163	0.513396882	0.675748997	1	0.963094435	0.764548967	0.467167805	0.402356453	0.26401238	0.097853164	0.084071849	0.092482433	0.080873367	0	0	0	0	0	0	0	0.007861857	0.034395016	0.022248876	0.149106578	0.171317901	0.331523666	0.494846979	0.851795019	0.745675331	0.444053267	0.307651592	0.380245487	0.242620101	0.13223685	0.13093868	0.045149427	0.038959652	0	0	0	0	0	0	0.013579629	0.007106264	0.025825802	0.035003634	0.171308189	0.272235199
CCDC102A	Q96A19	0	0	0	0	0	0	0	0	0	0	0	0	0	0	0	0	0	0	0	0	0	0	0	0	0	0	0	0	0	0	0	0	0	0	0	0	0	0	0	0	0	0	0	0	0	0	0	0
CCDC115	Q96NT0	0	0	0	0	0	0	0	0	0	0	0	0	0	0	0	0	0	0	0	0	0	0	0	0	0	0	0	0	0	0	0	0	0	0	0	0	0	0	0	0	0	0	0	0	0	0	0	0
CCDC117	Q8IWD4	0	0	0	0	0	0	0	0	0	0	0	0	0	0	0	0	0	0	0	0	0	0	0	0	0	0	0	0	0	0	1	0.46021492	0	0	0	0	0	0	0	0	0	0	0	0	0	0	0	0
CCDC12	Q8WUD4	0	0	0	0	0	0	0	0	0	0	0	0	0	0	0.636302653	0	0	0	0	0	0	0	0	0	0	0	0	0	0	0	0	0	0	0	0	0	0	0	1	0.236884032	0	0	0	0	0	0	0	0
CCDC124	Q96CT7	0	0	0	0	0	0	0	0	0	0	0	0	0	0	0	0.106850848	0.194723607	0.442033495	0.400959083	0.521865159	0.666218682	0.777387171	0.983614372	0.609144836	0	0	0	0	0	0	0.006637283	0	0	0	0	0	0	0	0.032059006	0.158424199	0.222948817	0.359884672	0.371801492	0.402117663	0.548457323	0.843288292	1	0.760284327
CCDC134	Q9H6E4	0	1	0	0	0	0	0	0	0	0	0	0	0	0	0	0	0	0	0	0	0	0	0	0	0	0	0	0	0	0	0	0	0	0	0	0	0	0	0	0	0	0	0	0	0	0	0	0
CCDC137	Q6PK04	0.896169438	0.663853727	0.196740299	0.048812774	0	0	0	0	0	0	0	0	0	0	0	0	0	0	0	0	0	0	0	0	0.893025565	1	0.69264499	0	0	0	0	0	0	0	0	0	0	0	0	0	0	0	0	0	0	0	0	0
CCDC174	Q6PII3	0	0	0	0	0	0	0	0	0	0	0	0	0	0	0	0	0	0	0	0	0	0	0	0	0	0	0	0	0	0	0	0	0	0	0	0	0	0	0	0	0	0	0	0	0	0	0	0
CCDC18	Q5T9S5	0	0	0	0	0	0	0	0	0	0	0	0	0	0	0	0	0	0	0	0	0	0	0	0	0	0	0	0	0	0	0	0	0	0	0	0	0	0	0	0	0	0	0	0	0	0	0	0
CCDC186	Q7Z3E2	0	0	0	0	0	0	0	0	0	0	0	0	0	0	0	0	0	0	0	0	0	0	0	0	0	0	0	0	0	0	0	0	0	0	0	0	0	0	0	0	0	0	0	0	0	0	0	0
CCDC22	O60826	0	0	0	0	0	0	0.013702939	0.92460917	0	0	0	0	0	0	0	0	0	0	0	0	0	0	0	0	0	0	0	0	0	0	0.790015726	1	0	0	0	0	0	0	0	0	0	0	0	0	0	0	0	0
CCDC25	Q86WR0	0	0	0	0	0	0	0	0	0	0	0	0	0	0	0	0	0.52588089	0.916701842	0.166120043	2.44E-04	0	0	0	0	0	0	0	0	0	0	0	0	0	0	0	0	0	0	0	0	0.578317113	1	0.218708198	0.008747958	0.029388198	0	0	0
CCDC32	Q9BV29	0	0	0	0	0	0	0	0	0	0	0	0	0	0	0	0	0	0	0	0	0	0	0	0	0	0	0	0	0	0	0	0	0	0	0	0	0	0	0	0	0	0	0	0	0	0	0	0
CCDC39	Q9UFE4	0	0	0	0	0	0	0	0	0	0	0	0	0	0	0	0	0	0	0	0	0	0	0	0	0	0	0	0	0	0	0	0	0	0	0	0	0	0	0	0	0	0	0	0	0	0	0	0
CCDC43	Q96MW1	0	0	0	0	0	0	0	0	0	0	0	0	0	0	1	0	0	0	0.443712881	0	0	0	0	0	0	0	0	0	0	0	0	0	0	0	0	0	0	0	0.692187794	0	0	0	0	0	0	0	0	0
CCDC47	Q96A33	0.976001765	1	0.44884974	0.226576436	0.018637709	0	0	0	0	0	0	0	0	0	0	0	0	0	0	0	0	0	0	0.113775538	0.843873554	0.756817889	0.467275971	0.234750547	0.218108093	0.005047905	0.043546222	0	0	0	0	0	0	0	0	0	0	0	0	0	0	0	0	0.091542691
CCDC50	Q8IVM0	0	0	0	0	0	0	0	0	0	0	0	0.004418747	1.11E-16	1	0	0	0	0	0	0	0	0	0	0	0	0	0	0	0	0	0	0	0	0	0	0.004992249	0.016912555	0.125279978	0	0	0	0	0	0	0	0	0	0
CCDC51	Q96ER9	1	0.941528488	0.346465528	0	0	0	0	0	0	0	0	0	0	0	0	0	0	0	0	0	0	0	0	0	0.132901135	0.73232764	0	0	0	0	0	0	0	0	0	0	0	0	0	0	0	0	0	0	0	0	0	0
CCDC58	Q4VC31	0	0	0	0	0	0	0	0	0	0	0	0	0	0	0	0	0	0	0.006560126	0.623384589	0.175595883	0	0	0	0	0	0	0	0	0	0	0	0	0	0	0	0	0	0	0	0	0	0.075986955	1	0.180208837	0.00503074	0	0
CCDC59	Q9P031	0.26695584	0.322144416	0	0	0	0	0	0	0	0	0	0	0	0	0	0	0	0	0	0	0	0	0	0	1	0	0	0	0	0	0	0	0	0	0	0	0	0	0	0	0	0	0	0	0	0	0	0
CCDC6	Q16204	0	0	0	0	0	0	0.009148668	0.064270233	0.402129513	0.982831177	0.699015108	0.710059097	0.540782223	0	0	0.022284264	0	0.004295099	0.016243346	0	0	0	0	0	0	0	0	0	0	0	0.03018578	0.131527649	0.611868865	0.984036853	1	0.714640665	0.350642336	0.049541699	0.027458059	0.048307087	0.020294416	0	0	0	0	0	0	0
CCDC85C	A6NKD9	0	0	0	0	0	0	0	0	0	0	0	0	0	0	0	0	0	0	0	0	0	0	0	0	0	0	0	0	0	0	0	0	0	0	0	0	0	0	0	0	0	0	0	0	0	0	0	0
CCDC86	Q9H6F5	0.310833248	1	0.823857761	0.347718435	0.162891973	0.086135831	0	0	0	0	0	0	0	0	0	0	0	0	0	0	0	0	0	0	0.519290989	0.369711181	0.967047292	0.785079159	0.351650912	0	0.052218209	0	0	0	0	0	0	0	0	0	0	0	0	0	0	0	0	0
CCDC9	Q9Y3X0	0.182464187	0.452139085	0.43553675	0	0	0	0	0	0	0	0	0	0	0	0	0	0	0	0	0.282708054	0.141491303	0	0	0	0	0.340751627	0	0.054716646	0	0	0	0.15831974	0	0	0	0	0	0	0	0	0	0	0	1	0	0.469500476	0	0
CCDC90B	Q9GZT6	0	0	0	0	0	0	0	0	0	0	0	0	0	0	0	0	0	0	0	0	0	0	0	0	NaN	0	0	0	0	0	0	0	0	0	0	0	0	0	0	0	0	0	0	0	0	0	0	0
CCDC91	Q7Z6B0	0	0	0	0	0	0	0	0	0	0	0	0	0	0	0	0	0	0	0	0	0	0	0	0	0	0	0	0	0	0	0	0	0	0	0	0	0	0	0	0	0	0	0	0	0	0	0	0
CCDC93	Q567U6	0	0	0	0	0	0	0	1	0	0	0	0	0	0	0	0	0	0	0	0	0	0	0	0	0	0	0	0	0	0	0.541630063	0.353343094	0	0	0	0	0	0	0	0	0	0	0	0	0	0	0	0
CCDC97	Q96F63	0	0	0	0	0	0	0	0	0	0	0	0	0	0	0	0	0	0	0	0	0	0	0	0	0	0	0	0	0	0	0	0	0	0	0	0	1	0	0	0	0	0	0	0	0	0	0	0
CCN1	O00622	0.246889301	0.395518809	0.25822797	0	0	0	0	0	0	0	0	0	0	0	0	0	0.584855999	0	0	0	0	0	0	0	0.299716347	0.802223866	1	0.30503251	0	0	0	0	0	0	0	0	0	0	0	0	0.744080657	0.260607232	0	0	0	0	0	0
CCNA2	P20248	0	0	0	0	0	0	0	0	0	0	0.034783222	0	0	0	0	0	0	0	0	0	1	0	0	0	0	0	0	0	0	0	0	0	0	0	0.278230501	0.570783504	0	0	0	0	0	0	0	0	0	0	0	0
CCNB1	P14635	0.781072963	0.544869016	0.471328086	0.472324246	0.24140527	0.442796852	0	0.077000874	0.044629482	0	0.276917227	0.37770427	0.595992548	0	0	0.02496483	0.048462036	0	0	0	0	0	0	0	1	0.881905631	0.906315349	0.383757272	0.383103304	0.099539941	0.183460705	0.288376868	0.007710733	0	0.002501806	0.204471313	0.464332155	0	0.01318581	0.092863389	0	0	0	0	0	0	0	0
CCNB2	O95067	0	0	0	0	0	0	0	0	0	0	0	0	0	0	0	0	0	0	0	0	0	0.425350252	1	0	0.215878208	0	0	0	0	0	0	0	0	0	0	0	0	0	0	0	0	0	0	0	0	0.459377299	0.495066179	0.651197432
CCNC	P24863	0	0	0	0	0	0	0	0	0	0	0	0	0	0	0	0	0	0	0	0	0	0	0	0	0	0	0	0	0	0	0	0	0	0	0	0	0	0	0	0	0	0	0	0	0	0	0	0
CCND1	P24385	1	0.945821406	0.787474691	0.947985757	0	0	0	0	0	0	0.700621378	0	0	0	0	0	0	0	0	0	0	0	0	0	0.628080709	0.630594149	0.731480835	0	0	0	0	0	0	0	0.318648328	0	0	0	0	0	0	0	0	0	0	0	0	0
CCNDBP1	O95273	0	0	0	0	0	0	0	0	0	0	0	0	0	0	0	0	0	0	0	0	0	0	0	0	0	0	0	0	0	0	0	0	0	0	0	0	0	0	0	0	0	0	0	0	0	0	0	0
CCNH	P51946	0	1	0	0	0	0	0	0	0	0	0	0.0085317	0	0	0	0	0	0	0	0	0	0	0	0	0	0.867017179	0	0	0	0	0	0	0	0	0	0	0	0	0	0	0	0	0	0	0	0	0	0
CCNK	O75909	0	0	0	0	0	0	0	0	0	0	0	0	0	0	0	0	0	0	0	0	0	0	0	0	0	0	0	0	0	0	0	0	0	0	0	0	0	0	0	0	0	0	0	0	0	0	0	0
CCNL1	Q9UK58	0	0	0	0	0	0	0	0	0	0	0	0	0	0	0	0	0	0	0	0	0	0	0	0	0	0	0	0	0	0	0	0	0	0	0	0	0	0	0	0	0	0	0	0	0	0	0	0
CCNL2	Q96S94	0	0	0	0	0	0	0	0	0	0	0	0	0	0	0	0	0	0	0	0	0	0	0	0	0	0	0	0	0	0	0	0	0	0	0	0	0	0	0	0	0	0	0	0	0	0	0	0
CCNT1	O60563	0.620082642	0	0	0	0	0	0	0	0	0	0	0	0	0	0	0	0	0	0	0	0	0.16631767	0.922313427	1	0	0	0	0	0	0	0	0	0	0	0	0	0	0	0	0	0	0	0	0	0	0.85342156	0.705935729	0.966705754
CCNY	Q8ND76	0	0	0	0	0	0	0	0	0	0	0	0	0	0	0	0	0	0	0	0	0	0	0	0	0	0	0	0	0	0	0	0	0	0	0	0	0	0	0	0	0	0	0	0	0	0	0	0
CCS	O14618	0	0	0	0	0	0	0	0	0	0	0	0	0	0	0	0	0.847958996	0.922744001	0.334067144	0	0	0	0	0	0	0	0	0	0	0	0	0	0	0	0	0	0	0	0	0	1	0.893747262	0.082961748	0	0	0	0	0
CCSER2	Q9H7U1	0	0	0	0	0	0	0	0	0	0	0	0	0	0	0	0	0	0	0	0	0	0	0	0	0	0	0	0	0	0	0	0	0	0	0	0	0	0	0	0	0	0	0	0	0	0	0	0
CCSMST1	Q4G0I0	0	0	0	0	0	0	0	0	0	0	0	0	0	0	0	0	0	0	0	0	0	0	0	0	0	0	0	0	0	0	0	0	0	0	0	0	0	0	0	0	0	0	0	0	0	0	0	0
CCT2	P78371	0.019739636	0.01894539	0.027671822	0.063000383	0.51728783	0.955236656	0.282104852	0.054854665	0.022846454	0.016121669	0.016177321	0.012595044	0.011526773	0.052993961	0.033756007	0.008721805	0.001952982	0.001433062	7.60E-04	5.73E-04	6.46E-04	0	4.07E-04	0.001986736	0.013748002	0.018230991	0.02442164	0.060072619	0.389936118	1	0.288069265	0.063345182	0.019901147	0.017213532	0.018255792	0.013302789	0.014123047	0.128469798	0.07532845	0.01221758	0.002596607	8.32E-04	3.98E-04	0.001708115	0.001657302	0.001424714	0.001104536	0.002708878
CCT3	P49368	0.026061938	0.033832872	0.036388823	0.084078878	0.483235028	1	0.277174163	0.056750885	0.019265702	0.01235657	0.012892303	0.011543153	0.005664816	4.85E-04	0.001878572	0.021231225	0.016529537	0.011378366	0.003924385	0.006030152	0.004497282	0.004124233	0	0.008278267	0.019087592	0.027850753	0.034623148	0.064289013	0.41809859	0.996984749	0.287741566	0.052108099	0.01955741	0.010407175	0.010247296	0.010035527	0.003484018	0.001853959	0.005160638	0.025418918	0.015620053	0.005367498	0.003383743	0.002485479	0.002234441	0.002670601	2.59E-04	0.002298253
CCT4	P50991	0.024506358	0.019962841	0.022824934	0.061503679	0.415313475	1	0.285924654	0.063737581	0.017488307	0.006062421	0.006132886	0.006120143	0.002977687	0.001951441	0.00948449	0.026240256	0.026245504	0.00659466	0.001744543	0.004683099	0.004437969	0.003109622	0.004972457	0.003078887	0.019967339	0.030172074	0.032482439	0.061031411	0.449692332	0.929324503	0.279255031	0.055360447	0.020273188	0.008011463	0.007927505	0.004142614	0.002274532	0.007666633	0.033687097	0.042083946	0.02041187	0.003977695	0	4.53E-04	0.005024931	0.002402719	0.002454444	0.009099179
CCT5	P48643	0.010970652	0.017577348	0.020519252	0.052775014	0.467480597	0.935913705	0.263069151	0.062256473	0.020295448	0.013171765	0.011540233	0.010507377	0.051807061	0.079997422	0.034333558	0.025009881	0.00553266	0.001500606	0	0.001548388	0.001197128	6.98E-04	0.001222865	0.003629542	0.014583968	0.01411398	0.022395849	0.055058934	0.45608897	1	0.283021283	0.062955861	0.023810291	0.019064526	0.016216619	0.017181215	0.063165118	0.160164039	0.05032324	0.017184572	0.004978857	1.09E-04	9.61E-04	7.29E-04	0.002406229	6.34E-04	0.001635001	3.41E-04
CCT6A	P40227	0.015636065	0.015671694	0.021904208	0.051311126	0.568168842	1	0.240928473	0.075852818	0.01844368	0.014422876	0.009296662	0.007590003	0.012778568	0.016932983	0.01120641	0.014056781	0.003696485	0.002563998	0.001652146	7.96E-04	6.11E-04	0.00193362	0	0.006574558	0.014827272	0.01108527	0.019307698	0.054709302	0.398625231	0.792377218	0.28029031	0.058367575	0.017808582	0.015132796	0.011858433	0.00901786	0.009961155	0.024093649	0.018585308	0.015974546	0.003563587	6.54E-04	0.002130118	2.71E-04	0.00293027	0.003191435	0.00108038	0.003134428
CCT6B	Q92526	0	0	0	0	0	0	0	0	0	0	0	0	0	0	0	0	0	0	0	0	0	0	0	0	0	0	0	0	NaN	0	0	0	0	0	0	0	0	0	0	0	0	0	0	0	0	0	0	0
CCT7	Q99832	0.026704001	0.028865193	0.036831824	0.057745276	0.486241416	1	0.275743439	0.070932496	0.027499348	0.014761828	0.007198373	0.008361255	0.004739135	0	0	0.009584176	0.023642212	0.028634363	0.023084871	0.017589199	0.015071595	0.013742827	0.012667613	0.014142295	0.027426391	0.029810042	0.03771448	0.062156165	0.507925099	0.950245933	0.305583919	0.070082132	0.03302492	0.018425211	0.012396118	0.011790339	0.005602176	0	0.00113651	0.011056346	0.026920479	0.030048048	0.034028373	0.023576431	0.01876129	0.022961681	0.017668136	0.015192392
CCT8	P50990	0.015214768	0.017030777	0.026010413	0.055716466	0.446005479	1	0.269110059	0.059116634	0.020415883	0.008960742	0.008974434	0.007602044	0.007839371	0.009104964	0.092027516	0.05161801	0.012892613	0.004641388	0.001235151	0.003840409	0.001982914	0.002531459	0	0.001143186	0.013544806	0.017043556	0.025320796	0.057295605	0.463229951	0.988635682	0.287498347	0.058984278	0.019479354	0.011286548	0.008682339	0.006495278	0.009805535	0.032855932	0.121948989	0.071599127	0.013524725	0.003191411	0.004268054	0.003133448	0.003761452	0.004657362	0.004750467	0.003984175
CCZ1	P86791	0	0	0	0	0	0	0	0	0	0	0	0	0	0	0	0	0	0	0	0	0	0	0	0	0	0	0	0	0	0	0	0	0	0	1	0	0	0	0	0	0	0	0	0	0	0	0	0
CD109	Q6YHK3	0	0	0	0	0	0	0	0	0	1	0.70510144	0	0	0	0	0	0	0	0	0	0	0	0	0	0	0	0	0	0	0	0	0	0	0	0	0	0	0	0	0	0	0	0	0	0	0	0	0
CD151	P48509	0	1	0	0	0	0	0	0	0	0	0	0	0	0	0	0	0	0	0	0	0	0	0	0	0	0	0	0	0	0	0	0	0	0	0	0	0	0	0	0	0	0	0	0	0	0	0	0
CD276	Q5ZPR3	0	0	0	0	0	0	0	0	0	0	0	0	0	0	0	0	0	0	0	0	0	0	0	0	0	0	0	0	0	0	0	0	0	0	0	0	0	0	0	0	0	0	0	0	0	0	0	0
CD2AP	Q9Y5K6	0	0	0	0.008087243	0.196712422	0.709657208	0.74611249	0.910969036	0.600923534	0.340145343	0.53661754	0.417312536	0.715381881	0.031307993	0	0.009996404	0.006102923	0.060222862	0.012176345	0.030380807	0	0	0	0	0	0	0	0.030890057	0.401473102	0.932041454	1	0.948864267	0.743829645	0.410850328	0.477509409	0.499494964	0.472135942	0.293919484	0.027462628	0.094174039	0.079145893	0.069206736	0.049100138	0.086566896	0.014324327	0	0	0
CD2BP2	O95400	0	0	0	0	0.039962825	0	0	0	0	0	0	0	1	0	0	0	0	0	0	0	0	0	0	0	0	0	0	0	0.430894849	0.478425385	0	0	0	0	0	0	0.458443972	0.214551248	0	0	0	0	0	0	0	0	0	0
CD320	Q9NPF0	0	0	0	0	0	0	0	0	0	0	0	0	0	0	0	0	0	0	0	0	0	0	0	0	0	0	0	0	0	0	0	0	0	0	0	0	0	0	0	0	0	0	0	0	0	0	0	0
CD3EAP	O15446	0	0	0	0	0	0	0	0	0	0.101208746	0.492875149	1	0	0	0	0	0	0	0	0.435760318	0.614857239	0	0	0.649136685	0	0	0	0	0	0	0.237023911	0.072477296	0	0.41872607	0.265855562	0.244459914	0	0	0	0	0	0.119898955	0	0.449313884	0.783353901	0	0	0.498518073
CD44	P16070	0.37410048	0.303615414	0.386671193	0.443446036	0.732496195	0.607952651	0.662279957	0.643983612	0.342599469	0.287405494	0.608554504	0.667455897	0.245508468	0.041351747	0	0.059331116	0.011945186	0	0	0.019452305	0	0	0	0.153561307	0.344585586	0.33413741	0.377242155	0.5967983	0.751916001	0.737591888	1	0.777113599	0.537616042	0.592264337	0.425671297	0.42490895	0.20975436	0.01635276	0	0.05894593	0.02366528	0	0.056193453	0.102391726	0	0	0.03258876	0.094555593
CD58	P19256	0	0	0.155154427	0	0	0	0	0	0	0	0	0	0	0	0	0	0	0	0	0	0	0	0	0	1	0	0	0	0	0	0	0	0	0	0	0	0	0	0	0	0	0	0	0	0	0	0	0
CD59	P13987	1	0.757096118	0.445334693	0.017974696	0.153770936	0.098278493	0	0	0	0	0	0	0	0	0	0	0	0	0.031883947	0.116730515	0.058663244	0	0	0.179219178	0.960995727	0.554219349	0.302600876	0.23783469	0.181523976	0.172577541	0	0	0	0	0	0	0	0	0	0	0	0	0.06575493	0.185219835	0.019608512	1.11E-16	0	0
CD81	P60033	1	0.580359832	0.407692617	0.3577639	0	0	0	0	0	0	0	0	0	0	0	0	0	0	0	0	0	0	0	0	0.951506998	0.979317684	0.241009217	0	0	0	0	0	0	0	0	0	0	0	0	0	0	0	0	0	0	0	0	0
CD9	P21926	0.833454045	0.435177808	0.343159267	0.072894184	0.008622438	0	0	0	0	0	0	0	0	0	0	0	0	0	0	0	0	0	0	0.068472514	1	0.37564279	0.096443833	0	0.0338705	0	0	0	0	0	0	0	0	0	0	0	0	0	0	0	0	0	0	0.012185848
CD99	P14209	0	0	0	0	0	0	0	0	0	0	0	0	0	0	0	0	0	0	0	0	0	0	0	0	0	0	0	0	0	0	0	0	0	0	0	0	0	0	0	0	0	0	0	0	0	0	0	0
CDA	P32320	0	0	0	0	0	0	0	0	0	0	0	0	0	0	0	0	0	0	0	0	0	0	0	0	0	0	0	0	0	0	0	0	0	0	0	0	0	0	0	0	NaN	0	0	0	0	0	0	0
CDAN1	Q8IWY9	0	0	0	0	0	0	0	0	0	0	0	0	0	0	0	0	0	0	0	0	0	0	0	0	0	0	0	0	0	0	0	0	0	0	0	0	0	0	0	0	0	0	0	0	0	0	0	0
CDC123	O75794	0	0	0	0	0	0	0	0	0	0.007405624	0.007130961	0	0.069340255	1	0.472776054	0.010054193	0	0	0	0	0	0	0	0	0	0	0	0	0	0	0	0	0	0.07207148	0.072040677	0	0.125474114	0.658288857	0.284301002	0.016335497	0	0	0	0	0	0	0	0
CDC16	Q13042	0.474600149	0.871799122	0.58879589	0.863512058	0.466561697	0.09401674	0	0	0	0	0	0	0	0	0	0	0	0	0	0	0	0	0	0	0.827960554	0.378967432	0.264108726	1	0	0	0	0	0	0	0	0	0	0	0	0	0	0	0	0	0	0	0	0
CDC20	Q12834	0.393280274	1	0	0	0	0	0	0	0	0	0	0	0	0	0	0	0	0	0	0	0	0	0	0	0	0	0	0	0	0	0	0	0	0	0	0	0	0	0	0	0	0	0	0	0	0	0	0
CDC23	Q9UJX2	0.714501926	0	0	0.183544304	0	0	0	0	0	0	0	0	0	0	0	0	0	0	0	0	0	0	0	0	1	0.068794717	0	0.68436984	0.476059439	0	0	0	0	0	0	0	0	0	0	0	0	0	0	0	0	0	0	0
CDC25B	P30305	0	0	0	0	0	0	0	0	0	0	0	0	0	0	0	0	0	0	0	0	0	0	0	0	0	0	0	0	0	0	0	0	0	0	0	0	0	0	0	0	0	0	0	0	0	0	0	0
CDC25C	P30307	0	0	0	0	0	0	0	0	0	0	0	0	0	0	0	0	0	0	0	0	0	0	0	0	0	0	0	0	0	0	0	0	0	0	0	0	0	0	0	0	0	0	0	0	0	0	0	0
CDC26	Q8NHZ8	0	0	0	0	0	0	0	0	0	0	0	0	0	0	0	0	0	0	0	0	0.612997331	0.060207312	0	0	0	0	0	0	0	0	0	0	0	0	0	0	0	0	0	0	0	0	0	0.436223698	0.824343616	1	0	0
CDC27	P30260	1	0.527614528	0.540901624	0.347983209	0	0	0	0	0	0	0	0	0	0	0	0	0	0	0	0	0	0	0	0	0.222960394	0.007081584	0.096915496	0	0	0	0	0	0	0	0	0	0	0	0	0	0	0	0	0	0	0	0	0
CDC34	P49427	0.26580492	0.189370369	0	0	0	0	0	0	0	0	0	0	0	0	0.46149405	1	0.768900151	0	0	0	0	0	0	0	0	0	0	0.049299163	0	0	0	0	0	0	0	0	0	0	0.08371556	0.543285114	0.815633319	0	0	0	0	0	0	0
CDC37	Q16543	0.082629096	0.071373426	0.034841888	0.020589038	0.024620803	0.051026138	0.095222189	0.039449434	0.059522479	0.077388581	0.090857692	0.296793564	0.859291127	0.890081753	0.137589519	0.003609353	0.040229273	0.135405971	0.108202602	0.130687948	0.093306386	0.033835896	0.066971237	0.034921171	0.04985378	0.067264976	0.065097025	0.035517748	0.036033741	0.038609808	0.048030258	0.046493976	0.030654155	0.069900831	0.113687467	0.358907706	0.774457687	1	0.1487932	0.020540948	0.049428768	0.089287617	0.104095452	0.083158086	0.076409883	0.011603998	0	0.024749477
CDC37L1	Q7L3B6	0	0	0	0	0	0	0.374955293	0.075506082	0	0	0	0	0	0	0	0	0	0	0	0	0	0	0	0	0	0	0	0	0	0	1	0.408711114	0	0.071868219	0	0	0	0	0	0	0	0	0	0	0	0	0	0
CDC40	O60508	0	0.19079998	0.096132633	0.377665092	0	0	0	0	0	0	0	0	0	0	0	0	0	0	0	0	0	0	0	0	0.317571906	0.453563608	1	0.282750786	0	0	0	0	0	0	0	0	0	0	0	0	0	0	0	0	0	0	0	0
CDC42	P60953	0.075455835	0	0.097089937	0.005843968	0.120907528	0.037172006	0.100352621	0.001446875	0	0	0	0.015960798	0.195309265	0	0	0.456399252	1	0.107367391	0	0.139542471	0.045215776	0	0.028735459	0	0.327761674	0.13656841	0.022919098	0.006101218	0.020793334	0	0	0.079157726	0	0	0	0.029771989	0.163686331	0	0	0.177163724	0.527889671	0.113114734	0.315689744	0.809747895	0.731142316	0.899509343	0.319328891	0.366098207
CDC42BPA	Q5VT25	0.129321383	0	0	0.114827145	0	0	0	0	0	0	0	0	0	0	0	0	0	0	0	0	0	0	0	0	1	0	0	0	0	0	0	0	0	0	0	0	0	0	0	0	0	0	0	0	0	0	0	0
CDC42BPB	Q9Y5S2	0.205665452	0	0.327305325	0	0	0	0	0	0	0	0	0	0	0	0	0	0	0	0	0	0	0	0	0	1	0	0	0	0	0	0	0	0	0	0	0	0	0	0	0	0	0	0	0	0	0	0	0
CDC42BPG	Q6DT37	0	0	0	0	0	0	0	0	0	0	0	0	0	0	0	0	0	0	0	0	0	0	0	0	0	0	0	0	0	0	0	0	0	0	0	0	0	0	0	0	0	0	0	0	0	0	0	0
CDC42EP4	Q9H3Q1	0	0	0	0	0	0	0	0	0	0	0	1	0	0	0	0	0	0	0	0	0	0	0	0	0	0	0	0	0	0	0	0	0	0	0	0	0	0	0	0	0	0	0	0	0	0	0	0
CDC42SE2	Q9NRR3	0	0	0	0	0	0	0	0	0	0	0	0	0	0	0	0	0	0	0	0	0	0	0	0	0	0	0	0	0	0	0	0	0	0	0	0	0	0	0	0	0	0	0	0	0	0	0	0
CDC45	O75419	0	0	0	0	0	0	0	0	0	0	0	0	0	0	0	0	0	0	0	0	0	0	0	0	0	0	0	0	0	0	0	0	0	0	0	0	0	0	0	0	0	0	0	0	0	0	0	0
CDC5L	Q99459	0.684341987	1	0.802251526	0.493242312	0.264560917	0.131522691	0.227361413	0.109220766	0.285885077	0.39682582	0.460327196	0.554645938	0.739363475	0	0.012337613	0.328426732	0.377243859	0.574743448	0.599329787	0.395776945	0.119407297	0.426692089	0	0.111834064	0.795238286	0.793078315	0.514610916	0.706110585	0.243912303	0.239725693	0.218339311	0.137700386	0.319253521	0.267271992	0.441145229	0.715737124	0.404479051	0.031835131	0.034377319	0.228854726	0.154002391	0.299636005	0.299716004	0.219654849	0.172908806	0.174962112	0.045861611	0.166428892
CDC6	Q99741	NaN	0	0	0	0	0	0	0	0	0	0	0	0	0	0	0	0	0	0	0	0	0	0	0	0	0	0	0	0	0	0	0	0	0	0	0	0	0	0	0	0	0	0	0	0	0	0	0
CDC7	O00311	0	0	0	0	0	0	0	0	0	0	0	0	0	0	0	0	0	0	0	0	0	0	0	0	0	0	0	0	0	0	0	0	0	0	0	0	0	0	0	0	0	0	0	0	0	0	0	0
CDC73	Q6P1J9	0.170175462	0.284934375	0.106299689	0	0	0	0	0	0	0	0	0	0	0	0	0.228670335	0.397899655	0.851072369	0.653996888	0.286593486	0.835389286	0.771065104	0.869827049	0.383976575	0.354056526	0.27929564	0.226865491	0.065496769	0.020957486	0.013140607	0	0	0	0.046814955	0	0	0	0	0	0.059970136	0.370692477	0.76333006	0.926909435	0.734732816	1	0.969833327	0.691786504	0.370143177
CDCA2	Q69YH5	0	NaN	0	0	0	0	0	0	0	0	0	0	0	0	0	0	0	0	0	0	0	0	0	0	0	0	0	0	0	0	0	0	0	0	0	0	0	0	0	0	0	0	0	0	0	0	0	0
CDCA3	Q99618	0	0	0	0	0	0	0	0	0	0	0	0	0	0	0	0	0	0	0	0	0	0	0	0.276447478	0	0	0	0	0	0	0	0	0	0	0	0	0	0	0	0	0.260330934	1	0.034727997	0.607782972	0.70981618	0	0	0
CDCA4	Q9BXL8	0	0	0	0	0	0	0	0	0	0	0	0	0	0	0	0	0	0	0	0	0	0	0	0	0	0	0	0	0	0	0	0	0	0	0	0	0	0	0	0	0	0	0	0	0	0	0	0
CDCA5	Q96FF9	0	0	0	0	0	0	0	0	0	0	0	0	0	0	0	0	0	0	0	0	0	0	0	0	0	0	0	0	0	0	0	0	0	0	0	0	0	0	0	0	0	0	0	0	0	0	1	0
CDCA7	Q9BWT1	0	0	0	0	0	0	0	0	0	0	0	0	0	0	0	0	0	0	0	0	0	0	0	0	0	0	0	0	0	0	0	0	0	0	0	0	0	0	0	0	0	0	0	0	0	0	0	0
CDCA7L	Q96GN5	0	0	0	0	0	0	0	0	0	0	0	0	0	0	0	0	0	0	0	0	0	0	0	0	0	0	0	0	0	0	0	0	0	0	0	0	0	0	0	0	0	0	0	0	0	0	0	0
CDCA8	Q53HL2	0.724469976	0.213497541	0.388229946	0	0	0	0	0	0	0	0	0	0	0	0	0	0	0	0	0	0	0	0	0	0.630408728	1	0	0	0	0	0	0	0	0	0	0	0	0	0	0	0	0	0	0	0	0	0	0
CDCP1	Q9H5V8	0.908972836	0.425002498	0.214980906	0.067290721	0.122788151	0.042410888	0.040225403	0.060748143	0.011094629	0.067242154	0.058188004	0.04311163	0	0	0	0	0	0	0	0	0	0	0	0	1	0.472923582	0.19891933	0.131696602	0.058756924	0.044166213	0.002234051	0	0.017587947	7.65E-04	0.105227956	0.052471054	0	0	0	0	0	0	0	0	0	0	0	0
CDH1	P12830	0	0	0	0	0	0	0	0	0	0	0	0	0	0	0	0	0	0	0	0	0	0	0	0	0	0	0	0	0	0	0	0	0	0	0	0	0	0	0	0	0	0	0	0	0	0	0	0
CDH13	P55290	0	0	0	0	0	0	0	0	0	0	1	0	0	0	0	0	0	0	0	0	0	0	0	0	0	0	0	0	0	0	0	0	0	0	0	0	0	0	0	0	0	0	0	0	0	0	0	0
CDH3	P22223	0.813775314	0.729403045	0.362293353	0.075749083	1.11E-16	0	0.078060288	0	0	0.126048344	0.220207371	0.117231229	0.037725774	0	0	0	0	0	0	0	0	0	0	0	1	0.496954257	0.170954793	0	0.180552936	0.246919057	0.182577233	0.26594001	0.262858403	0.386361765	0.429902743	0.414760365	0	0	0.086162789	0	0.105056226	0	0	0	0	0	0	0
CDH6	P55285	0	0	0	0	0	0	0	0	0	NaN	0	0	0	0	0	0	0	0	0	0	0	0	0	0	0	0	0	0	0	0	0	0	0	0	0	0	0	0	0	0	0	0	0	0	0	0	0	0
CDK1	P06493	0.006193619	0.005333091	0.005142116	0.002684806	0.004323689	0.002249546	0.02755794	0.005517979	0.00129381	0	0.003592	0.009614426	0.006517236	0.007648882	0	5.27E-04	0.01140193	0.36029789	1	0.133806366	0.008592343	0.001271948	0	4.61E-04	0.011545478	0.007101573	0.008223328	0.002402529	0.003807576	0.004098983	0.003166428	0.003635622	0.002138436	8.01E-04	0.00964131	0.010394303	0.009659063	0.009274577	0.001512404	0.002585641	0.007319432	0.229948092	0.321519611	0.048425675	0.014575713	0	3.21E-04	0.002641691
CDK11B	P21127	0.790182995	1	0.857600581	0.418775187	0.363744467	0.351060316	0.252229636	0.201631763	0.689998018	0.638865033	0.041798243	0	0	0	0	0	0	0	0	0	0	0	0	0	0.32242188	0.516548854	0.201595428	0.126583867	0.425943053	0.080227258	0.070403647	0	0.196376429	0	0	0	0	0	0	0	0	0	0	0	0	0	0	0
CDK12	Q9NYV4	0	0	0	0	0	0	0	0	0	0	0	0	0	0	0	0	0	0	0	0	0	0	0	0	0	0	0	0	0	0	0	0	0	0	0	0	0	0	0	0	0	0	0	0	0	0	0	0
CDK13	Q14004	0	0	0	0	0	0	0	0	0	0	0	0	0	0	0	0	0	0	0	0	0	0	0	0	0	0	0	0	0	0	0	0	0	0	0	0	0	0	0	0	0	0	0	0	0	0	0	0
CDK16	Q00536	0	0	0	0	0	0	0	0	0	0	0	0	0	0	0	0	0	0	0	0	0	0	0	0	0	0	0	0	0	0	0	0	0	0	0	0	0	0	0	0	0	0	0	0	0	0	0	0
CDK2	P24941	0.011478273	0.016334343	0.005810458	0.003437676	0.00361769	0	0.009743414	0.004070367	0	0.001257197	0.008339781	0.022479796	0.019685972	0	0	0	0.007538597	0.137442782	0.564701068	1	0.232221587	0.012609724	0.00154786	0	0.008846702	0.015650768	0.01293327	0.004900305	0.007287057	0.00444182	0.004478159	0	0.003048029	0.003980887	0.012198811	0.070102978	0.029516201	0	0	0	0.003622635	0.040569088	0.419513417	0.839955157	0.188120448	0.019067682	0.004885904	0.006840141
CDK4	P11802	0	0.142411522	1.11E-16	0	0	0	0.147918971	0	0	0	0	0.052996469	0	0	0	0	0	0	0.130147035	1	0.623503385	0.283013454	0	0	0	0	0	0	0	0	0	0	0	0	0	0	0	0	0	0	0	0	0	0	0	0	0	0
CDK5	Q00535	0	0	0	0	0	0	1.11E-16	0	0	0	0	0	0	0	0	0	0	0.37363951	1	0.097936168	0	0	0	0	0	0.004618465	0	0	0	0	0	0	0	0	0	0	0	0	0	0	0	0.120686591	0.261218044	0.132533075	0	0	0	0
CDK5RAP1	Q96SZ6	1	0	0	0	0	0	0	0	0	0	0	0	0	0	0	0	0	0	0	0	0	0	0	0	0	0	0	0	0	0	0	0	0	0	0	0	0	0	0	0	0	0	0	0	0	0	0	0
CDK5RAP2	Q96SN8	0	0	0	0	0	0	0	0	0	0	0	0	0	0	0	0	0	0	0	0	0	0	0	0	0	0	0	0	0	0	0	0	0	0	0	0	0	0	0	0	0	0	0	0	0	0	0	0
CDK5RAP3	Q96JB5	0	0.831658072	1	0.648093115	0	0	0	0	0	0	0	0	0	0	0	0	0	0	0	0	0	0	0	0	0.302493954	0.138799056	0.705561868	0.326952772	0	0	0	0	0	0	0	0	0	0	0	0	0	0	0	0	0	0	0	0
CDK6	Q00534	0	0	0	0	0	0	0.030335455	0	0	0	0	0	0	0	0	0.03840883	0.957922849	1	0.037461601	0	0	0	0	0	0	0	0	0	0	0	0	0	0	0	0	0	0	0	0	0.012562847	0.202628123	0	0	0	0	0	0	0
CDK7	P50613	0.510859708	0.20484946	0.101523533	0	0	0	0	0	0	0	0	0.036552326	0	0	0	0	0	0	0	0	0	0	0	0	0.094381972	0	0	0	0	0	0	0	0	0	1	0.09143466	0	0	0	0	0	0	0	0	0	0	0	0
CDK9	P50750	0.102521477	0.073323055	0.049136165	0.021192148	0.020966842	0	0.108361162	0	0	0	0	0	0	0	0	0	0	0.504990829	1	0.892157651	0.277504975	0.015516267	0	0.019500527	0.066295947	0.033644864	0.024823835	0.021513057	0	0	0	0	0	0	0	0	0	0	0	0	0	0.304036263	0.64736587	0.64578264	0.16962609	0	0	0
CDKAL1	Q5VV42	0	0	0	0	0	0	0	0	0	0	0	0	0	0	0	0	0	0	0	0	0	0	0	0	0	0	0	0	0	0	0	0	0	0	0	0	0	0	0	0	0	0	0	0	0	0	0	0
CDKN1A	P38936	0	0	0	0	0	0	0	0	0	0	0	0.081232721	0	0	0	0	0	0	0	0	0	0	0	0	0	0	0	0	0	0	0	0	0	0	0	1	0	0	0	0	0	0	0	0	0	0	0	0
CDKN1B	P46527	0	0	0	0	0	0	0	0	0	0	0	NaN	0	0	0	0	0	0	0	0	0	0	0	0	0	0	0	0	0	0	0	0	0	0	0	0	0	0	0	0	0	0	0	0	0	0	0	0
CDKN2AIP	Q9NXV6	0	0	0	0	0	0	0	0	0	0	0	0	0	0	0	0	0	0	0	0	0	0	0	0	0	0	0	0	0	0	0	0	0	0	0	0	0	0	0	0	0	0	0	0	0	0	0	0
CDKN2AIPNL	Q96HQ2	0	0	0	0	0	0	0	0	0	0	0	0	0	0	0	0	0	0	1	0	0	0	0	0	0	0	0	0	0	0	0	0	0	0	0	0	0.2870317	0	0	0	0	0	0	0	0	0	0	0
CDKN2B	P42772	0	0	0	0	0	0	0	0	0	0	0	0	0	0	0	0	0	0	0	0	0	0	0	0	0	0	0	0	0	0	0	0	0	0	0	0	0	0	0	0	0	0	0	0	0	0	0	0
CDKN3	Q16667	0	0	0	0	0	0	0	0	0	0	0	0	0	0	0	0	0	0	0	0	0	0	0	0	0	0	0	0	0	0	0	0	0	0	0	0	0	0	0	0	0	0	0	0	0	0	0	0
CDPF1	Q6NVV7	0	0	0	0	0	0	0	0	0	0	0	0	0	0	0	0	0	0	0	0	0	1	0	0	0	0	0	0	0	0	0	0	0	0	0	0	0	0	0	0	0	0	0	0	0	0	0	0
CDR2L	Q86X02	0	0	0	0	0	0	0	0	0	0	0	0	0	0	0	0	0	0	0	0	0	0	0	0	0	0	0	0	0	0	0	0	0	0	0	0	0	0	0	0	0	0	0	0	0	0	0	0
CDS2	O95674	0	0	0	0	0	0	0	0	0	0	0	0	0	0	0	0	0	0	0	0	0	0	0	0	0	0	0	0	0	0	0	0	0	0	0	0	0	0	0	0	0	0	0	0	0	0	0	0
CDT1	Q9H211	0	0	0	0	0	0	0	0	0	0	0	0	0	0	0	0	0	0	0	0	0	0	0	0	0	0	0	0	0	0	0	0	0	0	0	0	0	0	0	0	0	0	0	0	0	0	0	0
CDV3	Q9UKY7	0	0	0	0	0	0	0	0	0	0.001763773	0	0	0.23900125	0.503192358	0.836833473	0.581613479	0.257435367	0.322598915	0.601523262	0.412942483	0.225783497	0.4351009	0.37879135	0.280882064	0	0	0	0	0	0	0	0	0	0.040793506	0.047101393	0.025788556	0.288822554	0.81706423	1	0.618270903	0.255959701	0.326838528	0.489560013	0.469486267	0.370804013	0.556737962	0.388675971	0.33936998
CDYL	Q9Y232	0	0	0	0	0	0	0	0	0	0	0	0	0	0	0	0	0	0	0.249016022	1	0.808372759	0	0	0	0	0	0	0	0	0	0	0	0	0	0	0	0	0	0	0	0	0	0	1.11E-16	0.568043573	0	0	0
CEBPB	P17676	0	0	0	0	0	0	0	0	0	0	0	0	0	0	0	0	0	0	0	0	0	0	0	0	0	0	0	0	0	0	0	0	0	0	0	0	0	0	0	0	0	0	0	0	0	0	0	0
CEBPG	P53567	0	0	0	0	0	0	0	0	0	0	0	0	0	0	0	0	0	0	0	0	0	0	0	0	0	0	0	0	0	0	0	0	0	0	0	0	0	0	0	0	0	0	0	0	0	0	0	0
CEBPZ	Q03701	1	0.813686341	0.266420999	0.004655702	0	0	0	0	0	0	0	0	0	0	0	0	0	0	0	0	0	0	0	0	0.819866552	0.54854504	0.297227893	0	0.008004314	0	0	0	0	0	0	0	0	0	0	0	0	0	0	0	0	0	0	0
CELF1	Q92879	0.203372434	0.511867669	0.365010997	0.222475257	0	0.265272177	0.356579912	0.430947581	0.635997067	0.204889113	0	0	0	0	0	0	0	0	0.44817632	0.394428152	0.435621334	0.576612903	0.472828079	0	0.40295088	0.494822214	0.598744501	0.381827346	0.206699047	0.463343109	0.489873534	0.347924304	0.609329179	0.567494501	0.45642412	0.680672654	0	0	0	0	0	0	0.315263013	0.783586877	0.665047654	0.786519428	0.901118035	1
CEMIP	Q8WUJ3	0	0	0	0	0	0	0	0	0	0	0	0	0	0	0	0	0	0	0	0	0	0	0	0	0	0	0	0	0	0	0	0	0.005481436	1	0	0	0	0	0	0	0	0	0	0	0	0	0	0
CENPB	P07199	0	0	0	0	0	0	0	0	0	0	0	0	0	0	0	0	0	0	0	0	0	0	0	0	0	0	0	0	0	0	0	0	0	0	0	0	0	0	0	0	0	0	0	0	0	0	0	0
CENPC	Q03188	0	0	0	0	0	0	0	0	0	0	0	0	0	0	0	0	0	0	0	0	0	0	0	0	0	0	0	0	0	0	0	0	0	0	0	0	0	0	0	0	0	0	0	0	0	0	0	0
CENPE	Q02224	0	0	0	0	0	0	0	0	0	0	0	0	0	0	0	0	0	0	0	0	0	0	0	0	0	0	0	0	0	0	0	0	0	0	0	0	0	0	0	0	0	0	0	0	0	0	0	0
CENPF	P49454	0	0	0	0.193977407	0	0	0.02738581	0.043520156	0.206302255	0.236800649	0.027058642	0	0	0	0	0	0	0	0	0	0	0	0	0	0	0	0.065243259	0.5390059	0.157005107	0.444575163	0.312542437	1	0.876572258	0.891093169	0.370312356	0.214996874	0.092646996	0	0	0	0	0	0	0	0	0	0	0
CENPH	Q9H3R5	0	0	0	0	0	0	0	0	0	0	0	0	0	0	0	0	0	0	0	0	0	0	0	0	0	0	0	0	0	0	0	0	0	0	0	0	0	0	0	0	0	0	0	0	0	0	0	0
CENPJ	Q9HC77	0	0	0	0	0	0	0	0	0	0	0	0	0	0	0	0	0	0	0	0	0	0	0	0	0	0	0	0	0	0	0	0	0	0	0	0	0	0	0	0	0	0	0	0	0	0	0	0
CENPM	Q9NSP4	0	0	0	0	0	0	0	0	0	0	0	0	0	0	0	0	0	0	0	0	0	0	0	0	0	0	0	0	0	0	0	0	0	0	0	0	0	0	0	0	0	0	0	0	0	0	0	0
CENPQ	Q7L2Z9	0	0	0	0	0	0	0	0	0	0	0	0	0	0	0	0	0	0	0	0	0	0	0	0	0	0	0	0	0	0	0	0	0	0	0	0	0	0	0	0	0	0	0	0	0	0	0	0
CENPS	Q8N2Z9	0	0	0	0	0	0	0	0	0	0	0	0	0	0	0	0	NaN	0	0	0	0	0	0	0	0	0	0	0	0	0	0	0	0	0	0	0	0	0	0	0	0	0	0	0	0	0	0	0
CENPV	Q7Z7K6	0	1	0	0	0	0	0	0	0	0	0	0	0	0	0	0	0	0	0	0	0	0	0	0	0	0	0	0	0	0	0	0	0	0	0	0	0	0	0	0	0	0	0	0	0	0	0	0
CEP128	Q6ZU80	0	0	0	0	0	0	0	0	0	0	0	0	0	0	0	0	0	0	0	0	0	0	0	0	0	0	0	0	0	0	0	0	0	0	0	0	0	0	0	0	0	0	0	0	0	0	0	0
CEP131	Q9UPN4	0	0	0	0	0	0	0	0	0	0	0	0	0	0	0	0	0	0	0	0	0	0	0	0	0	0	0	0	0	0	0	0	0	0	0	0	0	0	0	0	0	0	0	0	0	0	0	0
CEP135	Q66GS9	0	0	0	0	0	0	0	0	0	0	0	0	0	0	0	0	0	0	0	0	0	0	0	0	0	0	0	0	0	0	0	0	0	0	0	0	0	0	0	0	0	0	0	0	0	0	0	0
CEP170	Q5SW79	0	0	0	0	0	0	0	0	0.14539932	0.34431033	0.291176567	0.237940157	0.384538579	0	0	0	0	0	0	0.562257672	0	0.549380153	0	0	0	0	0	0	0	0	0	0	0	0.012555581	0	0.312149193	0.644468499	0	0.155230092	0	0.385705021	0	0	0.462036981	0.490591479	1	0.852141821	0
CEP170B	Q9Y4F5	0	0	0	0	0	0	0	0	1	1.11E-16	0	0	0	0	0	0	0	0	0	0	0	0	0	0	0	0	0	0	0	0	0	0	0	0	0	0	0	0	0	0	0	0	0	0	0	0	0	0
CEP192	Q8TEP8	0	0	0	0	0	0	0	0	0	0	0	0	0	0	0	0	0	0	0	0	0	0	0	0	0	0	0	0	0	0	0	0	0	0	0	0	0	0	0	0	0	0	0	0	0	0	0	0
CEP250	Q9BV73	0	0	0	0	0	0	0	0	0	0	0	0	0	0	0	0	0	0	0	0	0	0	0	0	0	0	0	0	0	0	0	0	0	0	0	0	0	0	0	0	0	0	0	0	0	0	0	0
CEP41	Q9BYV8	0	0	0	0	0	0	0	0	0	0	0	0	0	0	0	0	0	0	0	0	0	0	0	0	0	0	0	0	0	0	0	0	0	0	0	0	0	0	0	0	0	0	0	0	0	0	0	0
CEP43	O95684	0	0	0	0	0	0	0	0	0	0.270167321	0	0.378680595	0.56495373	0	0	0	0	0	0	0	0	0	0	0	0	0	0	0	0	0	0	0	0	0.357707048	0.83746962	0.814918676	0	0	1	0	0	0	0	0	0	0	0	0
CEP55	Q53EZ4	0	0	0	0	0	0	0	1	0	0	0	0	0	0	0	0	0	0	0	0	0	0	0	0	0	0	0	0	0	0	0	0	0	0	0	0	0	0	0	0	0	0	0	0	0	0	0	0
CEP78	Q5JTW2	0	0	0	0	0	0	0	0	0	0	0	0	0	0	0	0	0	0	0	0	0	0	0	0	0	0	0	0	0	0	0	0	0	0	0	0	0	0	0	0	0	0	0	0	0	0	0	0
CEP85	Q6P2H3	0	0	0	0	0	0	0	0	0	0	0	0	0	0	0	0	0	0	0	0	0	0	0	0	0	0	0	0	0	0	0	0	0	0	1	0	0	0	0	0	0	0	0	0	0	0	0	0
CEP97	Q8IW35	0	0	0	0	0	0	0	0	0	0	0	0	0	0	0	0	0	0	0	0	0	0	0	0	0	0	0	0	0	0	0	0	0	0	0	0	0	0	0	0	0	0	0	0	0	0	0	0
CEPT1	Q9Y6K0	1	0.936806317	0	0	0	0	0	0	0	0	0	0	0	0	0	0	0	0	0	0	0	0	0	0	0.756833664	0	0	0	0	0	0	0	0	0	0	0	0	0	0	0	0	0	0	0	0	0	0	0
CERS2	Q96G23	0.46783542	1	0.65137746	0	0	0	0	0	0	0	0	0	0	0	0	0	0	0	0	0	0	0	0	0	0.753488372	0.745974955	0.897602862	0.037853309	0	0	0	0	0	0	0	0	0	0	0	0	0	0	0	0	0	0	0	0
CERT1	Q9Y5P4	0	0	0	0	0	0	0	0	1	0.198189549	0	0	0	0	0	0	0	0	0	0	0	0	0	0	0	0	0	0	0	0	0	0	0	0	0	0	0	0	0	0	0	0	0	0	0	0	0	0
CES2	O00748	0	0	0	0	0	0	0	0	0	0	0	0	0	0	0	0	0	0	0	0	0	0	0	0	0	0	0	0	0	0	0	0	0	0	0	0	0	0	0	0	0	0	0	0	0	0	0	0
CETN3	O15182	0	0	0	0	0	0	0	0	0	0	0	0	0	0	0	0	0	0	0	0	0	0	0	0	0	0	0	0	0	0	0	0	0	0	0	0	0	0	0	0	0	0	0	0	0	0	0	0
CFAP20	Q9Y6A4	0	0	0	0	0	0	0	0	0	0	0.128815556	0	0	0	0	0	0.194460159	1	0.206390997	0	0	0	0	0	0	0	0	0	0	0	0	0	0	0.07509346	0.072827267	0	0	0	0	0	0.179604933	0.783545275	0.270527581	0	0	0	0	0
CFAP298	P57076	0	0	0	0	0	0	0	0	0	0	0	0.008308464	0	0	0	0	1.11E-16	0.100110633	0.093191369	0.062696342	0.05059565	0.423230655	1	0.594201721	0	0	0	0	0	0	0	0	0	0	0	0.058258174	0	0	0	0	0.007908495	0.149769991	0.08268414	0.076534871	0.117938166	0.491016987	0.90225336	0.713069763
CFAP36	Q96G28	0	0	0	0	0	0	0	0	0	0	0	0	0	0	0	0	0	0	0	0	0	0	0	0	0	0	0	0	0	0	0	0	0	0	0	0	0.30009854	1	0	0	0	0	0	0	0	0	0	0
CFAP97	Q9P2B7	0	0	0	0	0	0	0	0	0	0	0	0	0	0	0	0	0	0	0	0	0	0	0	0	0	0	0	0	0	0	0	0	0	0	0	0	0	0	0	0	0	0	0	0	0	0	0	0
CFD	P00746	0	0	0	0	0	0	0	0	0	0	0	0	0	0	0	0	0	0	0	0	0	0.325148334	1	0	0	0	0	0	0	0	0	0	0	0	0	0	0	0	0	0	0	0	0	0	0	0	0.170637456	0
CFDP1	Q9UEE9	0	0	0	0	0	0	0	0	0	0	0.139354265	1	0.231239087	0	0	0	0.01083645	0.030494631	0.058804972	0.044814116	0.017724087	0	0	0	0	0	0	0	0	0	0	0	0	0	0.184670089	0.863947367	0.182321483	0.023265219	0.042443602	0.011119071	0	0.047535169	0.040594513	0.038206471	0.013571524	0.019424197	0	0
CFL1	P23528	0	2.66E-04	0.001176158	2.24E-04	8.59E-04	7.02E-04	0.065336029	0.002425974	0.0038503	0.007605557	0.014215009	0.014593333	0.012738146	0.006800595	0.00371856	0.015893575	0.257016752	0.362973918	0.719649386	1	0.382536947	0.100311873	0.037652099	0.012699864	0.002462143	0.00247376	0.002289746	0.003306706	0.005629189	0.005032794	0.005188295	0.006332772	0.010445496	0.015380079	0.019522108	0.025124896	0.032958028	0.033103232	0.016130655	0.02869165	0.1683363	0.384754619	0.727305632	0.960715537	0.369468527	0.098165484	0.042794984	0.01855214
CFL2	Q9Y281	0	0	0	0	0	0	0	0	0	0	0	0	0	0	0	0	0.704928048	0.419433138	0.26342093	0.459172356	0.264686861	0.022800514	0	0	0	0	0	0	0	0	0	0	0	0	0	0	0	0	0	0	1	0.367007092	0.258632409	0.336019308	0.184170912	0.024459984	0	0
CGGBP1	Q9UFW8	0	0	0	0	0	0	0	0	0	0	0	0	0	0	0	0	0	0	0	0	0.17503564	0.254238727	0.375165817	0.481129573	0	0	0	0	0	0	0	0	0	0	0	0	0	0	0	0	0	0	0	0	0.190370404	0.375059694	0.424141554	1
CGN	Q9P2M7	0	0	0	0	0	0	0	0	0	0	0	0	0	0	0	0	0	0	0	0	0	0	0	0	0	0	0	0	0	0	0	0	NaN	0	0	0	0	0	0	0	0	0	0	0	0	0	0	0
CHAC2	Q8WUX2	0	0	0	0	0	0	0	0	0	0	0	0	0	0	0	0	0	0	0.434993941	1	0.257252174	0	0	0	0	0	0	0	0	0	0	0	0	0	0	0	0	0	0	0	0	0	0.55367757	0.897521455	0	0	0	0
CHAF1A	Q13111	0	1	0.768755022	0	0	0	0	0	0	0	0	0	0	0	0	0	0	0	0	0	0	0	0	0	0	0	0	0.344249921	0	0	0	0	0	0	0	0	0	0	0	0	0	0	0	0	0	0	0	0
CHAF1B	Q13112	0.375978293	0.173323614	0.107108506	0.434053195	0	0.23350444	0.124644372	0.00249066	0	0.077504075	0	1	0.734390345	0	0	0	0	0	0	0	0	0	0	0	0.432210511	0	0.354838056	0.317154168	0.090625601	0	0.09508044	0.067075702	0.160019844	0.200923367	0	0.293442274	0	0	0	0	0	0	0	0.048503073	0	0	0	0
CHAMP1	Q96JM3	0	0	0	0	0	0	0.217059652	0.2464172	0.502442325	1	0.764767219	0.991465829	0.632503088	0	0	0.025006672	0	0	0	0	0	0	0	0	0	0	0	0	0	0	0.703103956	0.407014778	0.639485591	0.758808816	0.973963021	0.888373046	0.225717957	0	0	0	0	0	0	0.158934191	0.225066256	0	0	0
CHCHD1	Q96BP2	0	0	0	0	0	0	0	0	0	0	0	0	0	0	0	0	0	0	0	0	0	0	0	0	0	0	0	0	0	0	0	0	0	0	0	0	0	0	0	0	0	0	0	0	0	0	0	0
CHCHD2	Q9Y6H1	0.029727942	0	0	0	0	0	0.006592758	0	0	0	0.163739085	0.358016941	0.262451098	0	0	0.021878211	0.029535884	0.098917523	0.125484349	0.467878801	0.543969779	0.430520837	0.617430229	0.330874688	0.028615947	0	0	0.026092285	0	0	0	0.022605343	0	0.083044685	0.238910872	0.518979774	0.374554884	0	0	0.084203014	0.040470506	0.119588083	0.338160948	0.591618185	0.602850236	0.301841742	0.782607883	1
CHCHD3	Q9NX63	0.986703536	0.582940052	0.262401996	0	0.108725864	0	0	0	0	0	0	0	0	0	0	0	0.035539977	0.130496649	0.202575814	0.263635199	0.174148892	0.296330903	0.501516998	0.844505683	1	0.456252105	0.405975345	0.112646818	0.035979504	0	0	0	0	0	0	0	0	0	0	0	0.014842711	0.121057899	0.227730004	0.313121444	0.324726205	0.228251744	0.55818112	0.930972223
CHCHD4	Q8N4Q1	0.112639927	0	0	0	0	0	0	0.142373088	1	0.554872146	0	0.173659863	0	0	0	0.339800929	0.138674558	0	0	0	0	0	0	0	0.168210619	0	0	0	0	0	0.136152834	0.327569116	0.94017426	0.333569081	0.131767352	0.369626843	0.38649631	0	0.135993415	0.432930824	0.254410119	0	0	0	0	0	0	0
CHCHD5	Q9BSY4	0	0	0	0	0	0	0	0	0	0	0	0	0	0	0	0	0	0	0	0	0	0	0	0	0	0	0	0	0	0	0	0	0	0	0	0	0	0	0	0	0	0	0	0	0	0	0	NaN
CHCHD6	Q9BRQ6	0	0	0	0	0	0	0	0	0	0	0	0	0	0	0	0	0	0	0	0	0	0	0	0	0	0	0	0	0	0	0	0	0	0	0	0	0	0	0	0	0	0	0	0	0	0	0	0
CHD1	O14646	1	0.566119947	0.555975963	0	0	0	0	0	0	0	0	0	0	0	0	0	0	0	0	0	0	0	0	0	0.869326645	0.36259823	0.247406222	0	0	0	0	0	0.103541406	0	0	0	0	0	0	0	0	0	0	0	0	0	0	0
CHD1L	Q86WJ1	0	0	0	0	0	0	0	0	0	0	0	0	0	0	0	0	0	0	0	0	0	0	0	0	0	0	0	0	0	0	0	0	0	0	0	0	0	0	0	0	0	0	0	0	0	0	0	0
CHD2	O14647	0	0	0	0	0	0	0	0	0	0	0	0	0	0	0	0	0	0	0	0	0	0	0	0	0	0	0	0	0	0	0	0	0	0	0	0	0	0	0	0	0	0	0	0	0	0	0	0
CHD3	Q12873	0	0	0	0	0	0	0	0	0	0	0	0	0	0	0	0	0	0	0	0	0	0	0	0	0	0	0	0	0	0	0	0	0	0	0	0	0	0	0	0	0	0	0	0	0	0	0	0
CHD4	Q14839	0.748085031	1	0.840073539	0.470142307	0.38296391	0.110738864	0.116741779	0	0.075032543	0.029991235	0	0.051422807	0.040434751	0	0	0	0	0	0	0	0	0	0	0	0.772524543	0.777710647	0.620701369	0.36215467	0.332088236	0.248241911	0.101864145	0.015971902	0.027644524	0.074552828	0.029180907	0.04400668	0.136111875	0.017596449	0.004525523	0	0	0	0	0	0	0	0	0
CHD5	Q8TDI0	0	0	0	0	0	0	0	0	0	0	0	0	0	0	0	0	0	0	0	0	0	0	0	0	0	0	0	0	0	0	0	0	0	0	0	0	0	0	0	0	0	0	0	0	0	0	0	0
CHD8	Q9HCK8	0	0	0	0	0	0	0	0	0	0	0	0	0	0	0	0	0	0	0	0	0	0	0	0	0	0	0	0	0	0	0	0	0	0	0	0	0	0	0	0	0	0	0	0	0	0	0	0
CHEK1	O14757	0	0	0	0	0	0	0	0	0	0	0	0	0	0	0	0	0.074946597	1	0.554488071	0.291269063	0	0	0	0	0	0	0	0	0	0	0	0	0	0	0	0	0	0	0	0	0	0.688482678	0.325727508	0.056545745	0	0	0	0
CHEK2	O96017	0	0	0	0	0	0	0	0	0	0	0	0	0	0	0	0	0	0	0	0	0	0	0	0	0	0	0	0	0	0	0	0	0	0	0	0	0	0	0	0	0	0	0	0	0	0	0	0
CHERP	Q8IWX8	0.753547943	0.69745711	0.47571662	0.260422625	0	0.253470522	0.213527529	0	0	0	0	0.087767142	0.149950545	0	0	0.286429811	0.49395009	0.849328964	0.800348237	0.775415467	0.620920774	0.341509428	0.278150488	0	0.733766049	0.863801979	0.64149268	0.567579183	0.465225264	0.348714335	0.192386815	0.154229249	0	0	0.172124594	0.080897201	0.317208667	0	0.319673504	0.58021937	0.55253736	1	0.582494604	0.929120148	0.682257285	0.447592202	0	0.054352807
CHID1	Q9BWS9	0	0	0	0	0	0	0	0	0	0	0	0	0	0	0	0	0	0	1.11E-16	0.607269444	0.583564736	0.439993227	0.041641269	0.017462468	0	0	0	0	0	0	0	0	0	0	0	0	0	0	0	0	0	0	0.08205215	1	0.91170561	0.329077774	0.04638221	0
CHKA	P35790	0	0	0	0	0	0	0	0	0	0	0	0	0	0	0	0	0	0	0	0	0	0	0	0	0	0	0	0	0	0	0	0	0	0	0	0	0	0	0	0	0	0	0	0	0	0	0	0
CHM	P24386	0	0	0	0	0	0	0	0	0	0.020430455	0	0.80563267	0	0	0	0	0	0	0	0	0	0	0	0	0	0	0	0	0	0	0	0	0	0	0.449824916	1	0	0	0	0	0	0	0	0	0	0	0	0
CHML	P26374	0	0	0	0	0	0	0	0	0	0	0	0	0	0	0	0	0	0	0	0	0	0	0	0	0	0	0	0	0	0	0	0	0	0	0	0	0	0	0	0	0	0	0	0	0	0	0	0
CHMP1A	Q9HD42	0	0	0	0	0	0	0.08235578	0	0	0	0	0	0	0	0	0	0.024564026	0.764463507	0.424903758	0	0.02132411	0.011987514	0	0	0	0	0	0	0	0	0	0	0	0	0	0	0	0	0	0	0.162096535	1	0.358488086	0.030816388	0	0	0	0
CHMP1B	Q7LBR1	0	0	0	0	0	0	0	0	0	0	0	0	0	0	0	0	0	0	0	0	0	0	0	0	0	0	0	0	0	0	0	0	0	0	0	0	0	0	0	0	0	1	0	0	0	0	0	0
CHMP2A	O43633	0	0	0	0	0	0	0.105476938	0	0	0	0	0	0	0	0	0	0	0.075334223	0.279678865	0.227878125	0.10606866	0.025699786	0.04386264	0.007399031	0	0	0	0	0	0	0	0	0	0	0	0	0	0	0	0	0	0.472364581	1	0.183579216	0.108801613	0.077786358	0.04115476	1.11E-16
CHMP2B	Q9UQN3	0	0	0	0	0	0	0	0	0	0	0	0	0	0	0	0	0.952955368	0.351700844	0	0	0	0	0	0	0	0	0	0	0	0	0	0	0	0	0	0	0	0	0	0.654620024	1	0.714788902	0	0	0	0	0	0
CHMP3	Q9Y3E7	0	0	0	0	0	0	0	0	0	0	0	0	0	0	0	0	0	0.207655827	0.01820148	0	0	0	0	0	0	0	0	0	0	0	0	0	0	0	0	0	0	0	0	0	0.611098082	1	0	0	0	0	0	0
CHMP4A	Q9BY43	0	0	0	0	0	0	0	0	0	0	0	0	0	0	0	0.966613191	0.075556881	0	0	0	0	0	0	0	0	0	0	0	0	0	0	0	0	0	0	0	0	0	0	1	0.156480259	0	0	0	0	0	0	0
CHMP4B	Q9H444	0	0	0	0	0	0	0	0	0	0	0	0	0	0	0	1	0.586108205	0.326679451	0	0	0	0	0	0	0	0	0	0	0	0	0	0	0	0	0	0	0	0	0	0.64105358	0.030203975	0.113043352	0	0	0	0	0	0.287075779
CHMP4C	Q96CF2	0	0	0	0	0	0	0	0	0	0	0	0	0	0	0	0	0	0	1	0.264711467	0	0	0	0	0	0	0	0	0	0	0	0	0	0	0	0	0	0	0	0	0	0.287450392	0.828152593	0.997389059	0	0	0	0
CHMP5	Q9NZZ3	0	0	0	0	0	0	0	0	0	0.004171356	0.298939389	0.208604708	0.18331055	0	0.177028926	0.816659271	1	0.111004803	0	0	0.011719366	0	0	0	0	0	0	0	0	0	0	0	0	0.11064713	0.196108522	0.137394333	0.163973876	0.540658989	0.184752418	0.690467914	0.990152827	0.106165046	0	0	0	0	0	0
CHMP6	Q96FZ7	0	0	0	0	0	0	0	0	0	0	0	0	0	0	0	0	0	0	0	0	0	0	0	0	0	0	0	0	0	0	0	0	0	0	0	0	0	0	0	0	0	0	0	0	0	0	0	0
CHMP7	Q8WUX9	0	0	0	0	0	0	0	0	0	0	0	0	0	0	0	0	0	0	0	0	0	0	0	0	0	0	0	0	0	0	0	0	0	0	0	0	0	0	1	0.805973182	0	0	0	0	0	0	0	0
CHORDC1	Q9UHD1	0.016732303	0.024115618	0.022823015	0.016477286	0.035058946	0.01733091	0.040611884	0.019226015	0.026355773	0.037005638	0.022069645	0.024739046	0	0.107548881	0.608228277	0.237544093	0.071393948	0.039307601	0.036504364	0.100112519	0.0325701	0.014043435	0.020006638	0.010262472	0.032105328	0.033366784	0.038305054	0.035083279	0.032404145	0.029037828	0.024339487	0.032324331	0.037341442	0.037302508	0.039083731	0.029109369	0.009742219	0.202693443	1	0.412376482	0.136466988	0.086101205	0.070552004	0.08549773	0.055153672	0.02863535	0.023108205	0.018380664
CHP1	Q99653	0.780008211	0.699933439	1	0.397954042	0.026187203	0	0	0	0	0	0	0	0	0	0	0	0	0	0	0	0	0	0	0	0.589657618	0.735981861	0.771968076	0.466442932	0.091200328	0	0	0	0	0	0	0	0	0	0	0	0	0	0	0	0	0	0	0
CHPF	Q8IZ52	1.11E-16	1	0	0	0	0	0	0	0	0	0	0	0	0	0	0	0	0	0	0	0	0	0	0	0	0	0	0	0	0	0	0	0	0	0	0	0	0	0	0	0	0	0	0	0	0	0	0
CHRAC1	Q9NRG0	0	0	0	0	0	0	0	0	0	0	0	0	0	0	1	0.033802497	0	0	0	0	0	0	0	0	0	0	0	0	0	0	0	0	0	0	0	0	0	0	0.381293984	0	0	0	0	0	0	0	0	0
CHTF18	Q8WVB6	0.729820121	1	0.452318539	0.384163428	0	0	0	0	0	0	0	0	0	0	0	0	0	0	0	0	0	0	0	0	0.639067161	0.485040224	0.318376571	0	0	0	0	0	0	0	0	0	0	0	0	0	0	0	0	0	0	0	0	0
CHTOP	Q9Y3Y2	0.770798898	0.531019284	1	0.395669421	0	0	0	0	0	0	0	0	0	0	0	0	0	0	0	0	0	0	0	0	1.11E-16	0	0.453465565	0.155955923	0	0	0	0	0	0	0	0	0	0	0	0	0	0	0	0	0	0	0	0
CHUK	O15111	0	0	0	0	0	0	0	0	0	0	0	0	0	0	0	0	0	0	0	0	0	0	0	0	0	0	0	0	0	0	0	0	0	0	0	0	0	0	0	0	0	0	0	0	0	0	0	0
CHURC1	Q8WUH1	0	0	0	0	0	0	0	0	0	0	0	0	0	0	0	0	0	0	0	0	0	0	0	0	0	0	0	0	0	0	0	0	0	0	0	0	0	0	0	0	0	0	0	0	0	0	0	0
CHURC1-FNTB	B4DL54	0	0	0	0	0	0	0	0	0	0	0	0	0	0	0	0	0	0	0	0	0	0	0	0	0	0	0	0	0	0	0	0	0	0	0	0	1	0	0	0	0	0	0	0	0	0	0	0
CIAO1	O76071	0	0	0	0	0	0	0	0	0	0	0	0	0	0	0	0.234299081	1	0.466497246	0.094243778	1.11E-16	0	0	0	0	0	0	0	0	0	0	0	0	0	0	0.110973136	0	0	0	0	0.195038661	0.569969172	0.555732036	0.146277191	0	0	0	0	0
CIAO2A	Q9H5X1	0	0	0	0	0	0	0	0	0	0	0	0	0	0	0	0	0	0	0	0	0	0	0	0	0	0	0	0	0	0	0	0	0	0	0	0	0	0	0	0	0	0	0	0	0	0	0	0
CIAO2B	Q9Y3D0	0.084481813	0.096080429	0.083093561	0.237189463	0.116221269	0.076230674	0.078458593	0	0.022200826	0.232341779	0.19706452	0	0	0	0	0	0	0	0.662710897	0.457081761	0.199941783	0	0	0	0.064340972	0.114653889	0.1308203	0.073028739	0.074461773	0.112840206	0	0	0.131436056	0.155786433	0.219892299	0.065550095	0.009605804	0	0	0.029209257	0.10582058	0.265749376	1	0.428432284	0.100793766	0	0	0
CIAO3	Q9H6Q4	0	0	0	0	0	0	0	0	0	0	0	0	0	0	0	0	0	0	0	0	0	0	0	0	0	0	0	0	0	0	0	0	0	0	0	0	0	0	0	0	0	0	0	0	0	0	0	0
CIAPIN1	Q6FI81	0.031037267	0.054776888	0.016921283	0.022811644	0.014740817	0	0.027913102	0.00819539	0.035028136	0.029344171	0.049177579	0.099660051	0.155653146	0.32027849	1	0.468206685	0.146502367	0.112785574	0.115526777	0.070482367	0	0	0	0	0	0.004737846	0	0	0	0	0	0.028977334	0.011858523	0.035088603	0.110064527	0.196073792	0.335935595	0.273008869	0.646868599	0.50988909	0.201024081	0.102437534	0.12718495	0.050257935	0.057082723	0	0	0
CIB1	Q99828	0	0	0	0	0	0	0	0	0	0	0	0	0	0	0	0	0	0	0	0	0	0	0	0	0	0	0	0	0	0	0	0	0	0	0	0	0	0	0	0	0	0	0	0	0	0	0	0
CIC	Q96RK0	0	0	0	0	0	0	0	0	0	0	0	0	0	0	0	0	0	0	0	0	0	0	0	0	0	0	0	0	0	0	0	0	0	0	0	0	0	0	0	0	0	0	0	0	0	0	0	0
CINP	Q9BW66	0	0	0	0	0	0	0	0	0	0	0	0	0	0	0	0	0	0	0	0	0	0	0	0	0	0	0	0	0	0	0	0	0	0	0	0	0	0	0	0	0	0	0	0	0	0	0	0
CIP2A	Q8TCG1	0.161321916	0.064303407	0.05451883	0.141686199	0	0	0	0	0	0	0	0	0	0	0	0	0	0	0	0	0	0	0	0	0.179959207	0.160846475	0.108595499	0	0	0	0	0	0	1	0	0	0	0	0	0	0	0	0	0	0	0	0	0
CIRBP	Q14011	0	0	0	0	0	0	0	0	0	0	0	0	0	0	0	0	0	0	0	0	0	0	0	0	0	0	0	0	0	0	0	0	0	0	0	0	0	0	0	0	0	0	0	0	NaN	0	0	0
CISD1	Q9NZ45	1	0.891796282	0.82820601	0	0	0	0	0	0	0	0	0	0	0	0	0	0	0	0	0	0	0	0	0	0.730099396	0	0.23899344	0	0	0	0	0	0	0	0	0	0	0	0	0	0	0	0	0	0	0	0	0
CISD2	Q8N5K1	0.698569273	0.55877997	0.442323814	0.360867378	0.095610015	0	0	0	0	0	0	0	0	0	0	0	0	0	0	0	0	0	0	0	0.38250992	1	0.567903649	0.085885542	1.11E-16	0	0	0	0	0	0	0	0	0	0	0	0	0	0	0	0	0	0	0
CIT	O14578	0	0	0	0	0	0	0	0	0	0	0	0	0	0	0	0	0	0	0	0	0	0	0	0	0	0	0	0	0	0	0	0	0	0	0	0	0	0	0	0	0	0	0	0	0	0	0	0
CIZ1	Q9ULV3	0	0	0	0	0	0	0	0	0	0	0	0	0	0	0	0	0	0	0	0	0	0	0	0	0	0	0	0	0	0	0	0	0	0	0	0	0	0	0	0	0	0	0	0	0	0	0	0
CKAP2	Q8WWK9	0	0	0	0	0	0	0	0	0	0	0	0	0	0	0	0	0	0	0	0	0	0	0	0	0	0	0	0	0	0	0	0	0	0	0	0	0	0	0	0	0	0	0	0	0.287542783	0.769879748	1	0
CKAP4	Q07065	1	0.794101344	0.629696768	0.293877632	0.253572839	0.162757386	0.111204135	0.037897927	0.131107672	0.128975337	0.156575188	0.421927735	0.765128836	0	0.033067429	0.161458077	0.163019344	0.06418275	0.008790772	0.007542806	0	0	0	0.026046966	0.701682711	0.647771841	0.503433216	0.451492268	0.289450549	0.288696111	0.123631403	0.12426534	0.100689158	0.186103046	0.204770143	0.39713607	0.620318687	0.312953383	0.148354959	0.258523838	0.150440141	0.049947975	1.11E-16	0.03188862	0	0	0	0.128283769
CKAP5	Q14008	0.813352619	1	0.844793801	0.493664469	0.248760555	0.090901732	0.065182604	0	0.010779964	0	0.021300111	0.00175502	0	0	0	0	9.25E-04	0.039938106	0.032987317	0.014248854	0.037545685	0.048117632	0.042891891	0	0.64407619	0.691635494	0.443864529	0.439527815	0.185854099	0.077245899	0.064801937	0.002090875	0.009414863	2.73E-04	0.00635507	0.001329299	0	0	0	0.009408358	0.05824627	0.054581746	0.012345277	0.040034478	0.037234888	0.059976137	0.065127191	0.008661961
CKB	P12277	0	0	0	0	0	0	0	0	0	0	0	0.003472015	0.242383193	1	0.232754763	0.059551206	0.019099436	0.015269701	0.012586723	0.005231097	0.017841404	0	1.11E-16	0	0	0	0	0	0	0	0	0	0	0	0	0.001477709	0.182495285	0.785392648	0.281082373	0.043899985	0.015730258	0.015059359	0.00863103	0.014392478	0.008885264	0	0	0.002699268
CKMT1A	P12532	0	0	0	0	0	0	0	0	0	0	0	0.920368169	0.084378255	0	0	0	0	0	0	0	0	0	0	0	0	0	0	0	0	0	0	0	0	0	0	1	0.179490409	0	0	0	0	0	0	0	0	0	0	0
CKS1B	P61024	0	0	0	0	0	0	0	0	0	0	0	0	0	0	0	0	0	0	0	0	0	1.11E-16	0.198619898	0.752740289	0	0	0	0	0	0	0	0	0	0	0	0	0	0	0	0	0	0	0	0	0	0.05664213	0.209068948	1
CKS2	P33552	0	0	0	0	0	0	0	0	0	0	0	0	0	0	0	0	0	0	0	0	0	0	0	0	0	0	0	0	0	0	0	0	0	0	0	0	0	0	0	0	0	0	0	0	0	0	0	0
CLASP1	Q7Z460	1	0.613524038	0.32656036	0	0	0	0	0	0	0	0	0	0	0	0	0	0	0	0	0	0	0	0	0	0.716379368	0.504280091	0.491247877	0.038545605	0	0	0	0	0	0	0	0	0	0	0	0	0	0.030778689	0	0	0	0	0	0
CLASP2	O75122	NaN	0	0	0	0	0	0	0	0	0	0	0	0	0	0	0	0	0	0	0	0	0	0	0	0	0	0	0	0	0	0	0	0	0	0	0	0	0	0	0	0	0	0	0	0	0	0	0
CLASRP	Q8N2M8	0	0	0	0	0	0	0	0	0	0	0	0	0	0	0	0	0	0	0	0	0	0	0	0	0	0	0	0	0	0	0	0	0	1	0	0	0	0	0	0	0	0	0	0	0	0	0	0
CLCC1	Q96S66	0	0	0	0	0	0	0	0	0	0	0	0	0	0	0	0	0	0	0	0	0	0	0	0	0	0	0	0	0	0	0	0	0	0	0	0	0	0	0	0	0	0	0	0	0	0	0	0
CLCN2	P51788	0	0	0	0	0	0	0	0	0	0	0	0	0	0	0	0	0	0	0	0	0	0	0	0	0	0	0	0	0	0	0	0	0	0	0	0	0	0	0	0	0	0	0	0	0	0	0	0
CLCN7	P51798	0	NaN	0	0	0	0	0	0	0	0	0	0	0	0	0	0	0	0	0	0	0	0	0	0	0	0	0	0	0	0	0	0	0	0	0	0	0	0	0	0	0	0	0	0	0	0	0	0
CLEC16A	Q2KHT3	0	NaN	0	0	0	0	0	0	0	0	0	0	0	0	0	0	0	0	0	0	0	0	0	0	0	0	0	0	0	0	0	0	0	0	0	0	0	0	0	0	0	0	0	0	0	0	0	0
CLIC1	O00299	0	0	0	0	0	0	0.115979569	0	0	0	0	0	0	0	0	0.002710151	0.24799806	1	0.200854593	0.036441225	0.00416613	0.001245081	7.52E-05	0	0	0	0	0	0	0	0	0	0	0	0	0	0	0	0	0.002498068	0.239103594	0.94986374	0.240558035	0.027395721	0.007290172	9.14E-04	1.00E-04	2.48E-04
CLIC3	O95833	0	0	0	0	0	0	0	0	0	0	0	0	0	0	0	0	0	0.027373329	0.760617347	0.177728357	0	0	0	0	0	0	0	0	0	0	0	0	0	0	0	0	0	0	0	0	0	0	1	0.263278047	0	0	0	0
CLIC4	Q9Y696	0.007008712	0.007917748	0.006957825	0.004990648	0.003323925	0.003858047	0.119005741	0.003240486	0.00207365	0.004105371	0.002656039	0.004940884	0.001964955	0	0	0.002094603	0.256700674	0.963443989	0.177076293	0.018570252	0.007134618	0.006232504	0.004024925	0	0.008751576	0.009046232	0.010629515	0.005075583	0.003336086	0.004219679	0.004167295	0.003821005	0.002364003	0.004192926	0.00152488	0.004593283	0.001794709	0.001420712	0	0.001377739	0.242220452	1	0.187872851	0.028552999	0.007489702	0.004674477	0.003299792	0.003432995
CLIC5	Q9NZA1	0	0	0	0	0	0	0	0	0	0	0	0	0	0	0	0	0	NaN	0	0	0	0	0	0	0	0	0	0	0	0	0	0	0	0	0	0	0	0	0	0	0	0	0	0	0	0	0	0
CLINT1	Q14677	0	0	0	0	0	0	0	0	0	0	0	0.008650528	0.036783133	0	0	0	0.111684161	0.031162605	0.144317728	0.273417354	0.149929176	0.350270584	0.293602223	0.133630552	0	0	0	0	0	0	0	0	0	0	0	0.059701086	0.249473359	0	0	0	0	0.219627356	0.225656485	0.442432717	0.38914212	0.730332692	1	0.395062289
CLIP1	P30622	0	0	0.10421987	0.417883296	0.267253315	0.416267961	0.461401188	0.192467155	0.613704194	1	0.685586597	0.521822405	0.122455848	0	0	0.082032091	0.005390219	0.572070859	0.185909664	0	0	0	0	0	0	0	0.262272699	0.843889419	0.530437525	0.549129258	0.307444386	0.327059167	0.818313283	0.774583859	0.669375558	0.646222424	0.524899234	0.088447279	0.090722209	0.0214878	0.022512769	0.057129011	0	0	0	0	0	0
CLIP2	Q9UDT6	0	0	0	0	0	0	0	0	0	0	0	0	0	0	0	0	0	0	0	0	0	0	0	0	0	0	0	0	1	0	0	0	0	0	0	0	0	0	0	0	0	0	0	0	0	0	0	0
CLK1	P49759	0	0	0	0	0	0	0	0	0	0	0	0	0	0	0	0	0	0	0	0	0	0	0	0	0	0	0	0	0	0	0	0	0	0	0	0	0	0	0	0	0	0	0	0	0	0	0	0
CLK3	P49761	0	0	0	0	0	0	0	0	0	0	0	0	0	0	0	0	0	0	0	0	0	0	0	0	0	0	0	0	0	0	0	0	0	0	0	0	0	0	0	0	0	0	0	0	0	0	0	0
CLMN	Q96JQ2	0	0	0	0	0	0	0	0	0	0	0	0	0	0	0	0	0	0	0	0	0	0	0	0	0	0	0	0	0	0	0	0	0	0	0	0	0	0	0	0	0	0	0	0	0	0	0	0
CLN5	O75503	0	0	0	0	0	0	0	0	0	0	0	0	0	0	0	0	0	0	0	0	0	0	0	0	0	0	0	0	0	0	0	0	0	0	0	0	0	0	0	0.544891093	1	0	0	0	0	0	0	0
CLN6	Q9NWW5	0	0	0	0	0	0	0	0	0	0	0	0	0	0	0	0	0	0	0	0	0	0	0	0	0	0	0	0	0	0	0	0	0	0	0	0	0	0	0	0	0	0	0	0	0	0	0	0
CLNS1A	P54105	0	0	0	0	0	0	0.172208507	0.045897998	0	0.007816396	0.073847349	0	0.174074652	1	0	0	0	0	0	0	0	0	0	0	0	0	0	0	0	0	0.00767567	0	0.009853859	0	4.83E-04	0	0.121204612	0.327324957	0	0	0	0	0	0	0	0	0	0
CLP1	Q92989	0	0	0	0	0	0	0	0	0	0	0	0	0	0	0	0	0	0	0	0	0	0	0	0	0	0	0	0	0	0	0	0	1	0	0	0	0	0	0	0	0	0	0	0	0	0	0	0
CLPB	Q9H078	0.106286848	0.135941374	0.315774974	0	0	0.300236928	0	0	0	0	0	0	0	0	0	0	0	0	0	0	0	0	0.160130035	0.42327401	0.191470604	0.250702518	0.078544272	0.10808309	0.323764395	0.514298308	0	0	0	0	0	0	0	0	0	0	0	0	0	0	0	0	1	0.226624056
CLPP	Q16740	0	0	0	0	0	0	0	0	0.324170186	1	0.050644766	0	0	0	0	0	0	0	0	0.081409842	0.016844875	0	0	0	0	0	0	0	0	0	0	0	0.228807163	0.885439918	0.083071305	0	0	0	0	0	0	0	0	0.084434079	0	0	0	0
CLPTM1	O96005	0.386792237	0.928430168	0.624749369	0.381585498	0.278866575	0	0	0	0	0	0	0	0	0	0	0	0	0	0	0	0	0	0	0	0.618903205	1	0.526780454	0.325087807	0.374323466	0.085381394	0	0	0	0	0	0	0	0	0	0	0	0	0	0	0	0	0	0
CLPTM1L	Q96KA5	0	0.609264768	0.518232044	0.277093073	0	0	0	0	0	0	0	0	0	0	0	0	0	0	0	0	0	0	0	0	0.670888228	0.259753506	1	0.447938802	0	0	0	0	0	0	0	0	0	0	0	0	0	0	0	0	0	0	0	0
CLPX	O76031	0.131918186	0.448062293	0.193409991	0.116624888	0	0.103437115	0	0	0	0	0.063283777	0.054210967	0	0	0.956945454	0.596275124	0.051834033	0	0	0	0	0	0	0	0.233177287	0.258059241	0.199495618	0.16835946	0.140325117	0	0.045178616	0	0	0.104967793	0.071410871	0	0	0.456238273	0.556979843	1	0.212830053	0	0	0	0	0	0.159559745	0
CLSPN	Q9HAW4	0	0	0	0	0	0	0	0	0	0	0	NaN	0	0	0	0	0	0	0	0	0	0	0	0	0	0	0	0	0	0	0	0	0	0	0	0	0	0	0	0	0	0	0	0	0	0	0	0
CLTA	P09496	0.078623789	0.135548598	0.133484802	0.026425878	0.080086419	0.407548161	0.309366037	0	0.137246736	0.069147683	0.109655092	0.0796216	0.156899274	0.742986194	0.549733132	0	0	0.028174217	0.097588396	0.35186287	0.337521661	0.521044516	0.41812124	0.527942427	0.15365174	0.164794996	0.107269022	0.125427943	0.095382056	0	0	0.047077467	0	0.124863963	0.175783313	0.106624474	0.136639373	1	0.638370977	0.155684548	0	0.123060466	0.139490261	0.298272362	0.422335597	0.347264262	0.296908893	0.233420843
CLTB	P09497	0	0	0	0	0	0	0	0	0	0.022837663	0	0	0.020239049	0.695317535	0.639529194	0.084179799	0.022487108	0.066882408	0	0.063356826	0.182520521	0.19607198	0.246416701	0.185905882	0	0	0	0	0.021911196	0	0	0	0	0.036459233	0	0	0	1	0.527752196	0	0	0	0.075190564	0.162669086	0.236090349	0.215953462	0.256733037	0.18005662
CLTC	Q00610	1	0.876696358	0.755666904	0.462616432	0.338843739	0.251941322	0.174672224	0.16043012	0.123883205	0.143753924	0.131238782	0.057491123	0.06789198	0	0	0.019954225	0.045825248	0.081195981	0.08487377	0.121886183	0.106240479	0.13461453	0.102726148	0.240126203	0.799125219	0.769276499	0.670740188	0.47938857	0.3391671	0.225091687	0.183900453	0.142805161	0.12161257	0.113421939	0.085438764	0.085968223	0.061815634	7.20E-04	0.012057817	0.034411666	0.047893338	0.093266946	0.118826689	0.12605079	0.111719851	0.119267313	0.113269142	0.131363152
CLTCL1	P53675	0	0	0	0	0	0	0	0	0	0	0	0	0	0	0	0	0	0	0	0	0	0	0	0	0	0	0	0	0	0	0	0	0	0	0	0	0	0	0	0	0	0	0	0	0	0	0	0
CLU	P10909	0.082662278	0	1.11E-16	0.174129622	0.161589542	0.106555954	0.195119787	0.230116256	0	0	0	0	0	0	0	0	0	0	0	0	0	0	0	0	0.612800914	0.681906401	1	0.925685557	0.656941995	0.948759304	0.899660067	0.813866628	0.613707658	0.342745467	0	0	0	0	0	0	0	0	0	0	0	0	0	0
CLUH	O75153	0.186024574	0.214856221	0.236582116	0.142930844	0.080637231	0.089752665	0.39508062	0.964046584	0.25848293	0.220828787	0.38853693	0.018394619	0	0	0	0.011459993	0.012693705	0.015910967	0.009651153	0.020199877	0.043078557	0.040229259	0.017700419	0.016926978	0.08725953	0.248466132	0.175916522	0.084890735	0.114279386	0.131240294	0.422083616	1	0.29283467	0.291964285	0.276919066	0.045194455	0	0	0	0.004552975	0.027879492	0.015704435	0.020764678	0.030990116	0.059632723	0.034602317	0.022056556	0
CLYBL	Q8N0X4	0	0	0	0	0	0	0	0	0	0	0	0	0	0	0	0	0	0	0	0	0	0	0	0	0	0	0	0	0	0	0	0	0	0	0	0	0	0	0	0	0	0	0	0	0	0	0	0
CMAS	Q8NFW8	0.76576605	1	0	0	0	0	0	0	0	0	0	0	0	0	0.253992803	0	0	0	0	0	0	0	0	0	0	0	0	0	0	0	0	0	0	0	0	0	0	0	0	0	0	0	0	0	0	0	0	0
CMBL	Q96DG6	0	0	0	0	0	0	0	0	0	0	0	0	0	0	0	0	0	0	0.092088924	0.650278904	0.873689786	0.196082846	0.023719739	0	0	0	0	0	0	0	0	0	0	0	0	0	0	0	0	0	0	0	0.105186108	0.745743043	1	0.260343849	0.028028271	0.008347781
CMC1	Q7Z7K0	0	0	0	0	0	0	0	0	0	0	0	0	0	0	0	0	0	0	0	0	0	0	0	1	0	0	0	0	0	0	0	0	0	0	0	0	0	0	0	0	0	0	0	0	0	0.202462849	0	0
CMC2	Q9NRP2	0	0	0	0	0	0	0	0	0	0	0	0	0	0	0	0	0	0	0	0	0	0	0	0	1	0.090475961	0	0	0	0	0	0	0	0	0	0	0	0	0	0	0	0	0	0	0	0	0	0
CMPK1	P30085	0	0	0	0	0	0	0.040912696	0	0	0	0	0	0	0	0	0	3.34E-05	0.527008091	0.954061128	0.150236635	0.008977579	0	0	0	0	0	0	0	0	0	0	0	0	0	0	0	0	0	0	0	0	0.611330707	1	0.138563534	0.012909814	0	0	0
CMPK2	Q5EBM0	0	0	0	0	0	0	0	0	0	0	0	0	0	0	0	0	0	0	0	0	0	0	0	0	0	0	0	0	0	0	0	0	0	0	0	0	0	0	0	0	0	0	0	0	0	0	0	0
CMSS1	Q9BQ75	0.130416935	0.436560905	0.509494455	0.66028041	0.912380656	0.766584332	0.60489904	0.610808745	0	0	0	0	0	0	0	0	0	0	0	0	0	0	0	0	0.310758495	0.366953777	0.44915884	0.523861762	1	0.766725882	0.458607291	0.360831747	0	0	0	0	0	0	0	0	0	0	0	0	0	0	0	0
CMTR1	Q8N1G2	0	0	0	0	0	0	0	0	0	0	0	0	0	0	0	0	0	0	0	0	0	0	0	0	0	0	0	0	0	0	0	0	0	0	0	0	0	0	0	0	0	0	0	0	0	0	0	0
CMTR2	Q8IYT2	0	0	0	0	0	0	0	0	0	0.064089406	1	0	0	0	0	0	0	0	0	0	0	0	0	0	0	0	0	0	0	0	0	0	0	0.36487912	0.236016079	0	0	0	0	0	0	0	0	0	0	0	0	0
CNBP	P62633	0.01135346	0	0.016854649	0.024023984	0.053637766	0.056007406	0.033878462	0	0.055265635	0.14356324	0.170156235	0.140757264	0.10998887	0.051550067	0	0.113936032	0.18010805	0.211165433	0.123817362	0.350587845	0.330341859	0.64471181	0.853639511	0.685009109	0.047086015	0.127593346	0.060605715	0.051348681	0.070943519	0.055346189	0.053805588	0.082650747	0.032123049	0.089987903	0.106662648	0.105007928	0.124720242	0.041937251	0.026950791	0.134235721	0.242913569	0.265467101	0.206062988	0.423741238	0.458067448	0.563157273	1	0.595697862
CNDP2	Q96KP4	0	0	0	0	0	0	0	0	0	0	0	0	0.219423676	1	0.16315059	0.001700454	0	0	0	0	0	0	0	0	0	0	0	0	0	0	0	0	0	0	0	0	0.471023844	0.664960113	0.167496885	0.001178166	0	0	0	0	0	0	0	0
CNKSR1	Q969H4	0	0	0	0	0	0	0	0	0	0	0	0	0	0	0	0	0	0	0	0	0	0	0	0	0	0	0	0	0	0	0	0	0	0	0	0	0	0	0	0	0	0	0	0	0	0	0	0
CNN2	Q99439	0.165194915	0.215740289	0.209516763	0.145948768	0.104874111	0.088475027	0.091617569	0	0	0	0	0.017014973	0	0	0	0	0.074479788	0.24934179	0.914895896	0.989658235	0.990520049	0.723573252	0.606520483	0.387804474	0.175336615	0.131470297	0.144043544	0.12154405	0.068194703	0.075215407	0.034076114	0	0	0	0.030718119	0.032250916	0	0	0	0	0	0.35090038	0.942597051	1	0.804676078	0.643793926	0.520554565	0.379894255
CNN3	Q15417	0.085564854	0.112218801	0.064516317	0	0	0	0.077757685	0	0	0	0	0	0	0	0	0.091338049	0.631864615	0.447471625	0.268608711	0.366352405	0.885392137	1	0.442985927	0.16392417	0.090944267	0.023764952	0	0	0	0	0	0	0	0	0	0	0	0	0	0.114180865	0.537014368	0.479590589	0.268235474	0.332144681	0.461442347	0.638370589	0.404360988	0.225854192
CNNM3	Q8NE01	0	0	0	0	0	0	0	0	0	0	0	0	0	0	0	0	0	0	0	0	0	0	0	0	0	0	0	0	0	0	0	0	0	0	0	0	0	0	0	0	0	0	0	0	0	0	0	0
CNOT1	A5YKK6	0.997369659	1	0.951570778	0.16258448	0	0	0	0	0	0	0	0	0	0	0	0	0	0	0	0	0	0	0	0	0.813168416	0.5779695	0.531226791	0.210170446	0	0	0	0	0	0	0	0	0	0	0	0	0	0	0	0	0	0	0	0
CNOT10	Q9H9A5	1	0.727957327	0	0	0	0	0	0	0	0	0	0	0	0	0	0	0	0	0	0	0	0	0	0	0	0	0	0	0	0	0	0	0	0	0	0	0	0	0	0	0	0	0	0	0	0	0	0
CNOT11	Q9UKZ1	0	0	0	0	0	0	0	0	0	0	0	0	0	0	0	0	0	0	0	0	0	0	0	0	0	0	0	0	0	0	0	0	0	0	0	0	0	0	0	0	0	0	0	0	0	0	0	0
CNOT2	Q9NZN8	0	0	0	0	0	0	0	0	0	0	0	0	0	0	0	0	0	0	0	0	0	0	0	0	0	NaN	0	0	0	0	0	0	0	0	0	0	0	0	0	0	0	0	0	0	0	0	0	0
CNOT3	O75175	0	0	0	0	0	0	0	0	0.908065599	0.410010635	0	0	0	0	0	0	0	0	0	0	0	0	0	0	0	0	0	0	0	0	0	0	1	0.063682414	0	0	0	0	0.178943244	0	0	0	0	0	0	0	0	0
CNOT4	O95628	0	0	0	0	0	0	0	0	0	0	0	0	0	0	0	1	0	0	0	0	0	0	0	0	0	0	0	0	0	0	0	0	0	0	0	0	0	0	0	0	0	0	0	0	0.03251299	0	0	0
CNOT6	Q9ULM6	0	0	0	0	0	0	0	0	0	0	0	0	0	0	0	0	0	0	0	0	0	0	0	0	0	0	0	0	0	0	0	0	0	0	0	0	0	0	0	0	0	0	0	0	0	0	0	0
CNOT7	Q9UIV1	0	0	0	1.11E-16	0	0	0	0	0	0	0	0	0	0	0	0	0.809610764	1	0	0	0	0	0	0	0	0	0	0	0	0	0	0	0	0	0	0	0	0	0	0	0.432628544	0.468765017	0	0	0	0	0	0
CNOT8	Q9UFF9	0	0	0	0	0	0	0	0	0	0	0	0	0	0	0	0	0	0	0	0	0	0	0	0	0	0	0	0	0	0	0	0	0	0	0	0	0	0	0	0	0	0	0	0	0	0	0	0
CNOT9	Q92600	0.535198602	0.045863773	0.31421585	0.555912577	0	0.076116281	0	0	0	0	0	0	0	0	0	0	0	0	0	0	0	0	0	0	0.577232815	1	0.369082624	0	0	0	0	0	0	0	0	0	0	0	0	0	0	0	0	0	0	0	0	0
CNP	P09543	0.512352006	0.737809978	0.436461094	0.357837074	0.186122401	0.145031513	0	0	0	0	0	0	0	0	0	0	0.092911586	0.375814337	0	0	0	0	0	0	0.962419744	1	0.608576309	0.406067032	0.381398362	0.387406491	0	0	0	0.180137834	0	0	0	0	0	0	0.147034223	0.261824822	0	0	0.080563115	0.023054721	0.214395947	0.400129587
CNPY2	Q9Y2B0	0	0	0	0	0	0	0	0	0	0	0	0	0	0	0	0	0	0.802334097	0.808692782	0.004112775	0	0	0	0	0	0	0	0	0	0	0	0	0	0	0	0	0	0	0	0	0	1	0.753362419	0	0	0	0	0
CNPY3	Q9BT09	0	0	0	0	0	0	0	0	0	0	0	0	0	0	0	1	0.128260984	0.056844396	0	0	0	0	0	0	0	0	0	0	0	0	0	0	0	0	0	0	0	0	0.001769424	0.940101709	0.300540002	0	0	0	0	0	0	0
CNPY4	Q8N129	0	0	0	0	0	0	0	0	0	0	0	0	0	0	0	0	0	0	0	0	0	0	0	0	0	0	0	0	0	0	0	0	0	0	0	0	0	0	0	0	0	0	0	0	0	0	0	0
CNTLN	Q9NXG0	0	0	0	0	0	0	0	0	0	0	0	0	0	0	0	0	0	0	0	0	0	0	0	0	0	0	0	0	0	0	0	0	0	0	0	0	0	0	0	0	0	0	0	0	0	0	0	0
CNTNAP1	P78357	0	0	0	0	0	0	0	0	0	0	0	0	0	0	0	0	0	0	0	0	0	0	0	0	0	0	0	0	0	0	0	0	0	0	0	0	0	0	0	0	0	0	0	0	0	0	0	0
CNTNAP3B	Q96NU0	0	0	0	0	0	0	0	0	0	0	0	0	0	0	0	0	0	0	0	0	0	0	0	0	0	0	0	0	0	0	0	0	0	0	0	0	0	0	0	0	0	0	0	0	0	0	0	0
COA3	Q9Y2R0	0	0	0	0	0	0	0	0	0	0	0	0	0	0	0	0	0	0	0	0	0	0	0	0	1	0	0	0	0	0	0	0	0	0	0	0	0	0	0	0	0	0	0	0	0	0	0	0
COA4	Q9NYJ1	0	0	0	0	0	0	0	0	0	0	0	0	0	0	0	0	0	0	0	0	0.245537107	0.96729128	0.267105703	0.012574382	0	0	0	0	0	0	0	0	0	0	0	0	0	0	0	0	0	0	0	0	0.512434788	1	0.323189524	0.029618499
COA6	Q5JTJ3	0	0	0	0	0	0	0	0	0	0	0	0	0	0	0	0	0	0	0	0	0	0	0	0	0	0	0	0	0	0	0	0	0	0	0	0	0	0	0	0	0	0	0	0	0	0	0	0
COA7	Q96BR5	0	0	0	0	0	0	0	0	0	0	0	0	0	0	0	0	0	0	0.160279579	0.69038306	0.588164909	0.557260979	0.300061065	0.001419353	0	0	0	0	0	0	0	0	0	0	0	0	0	0	0	0	0	0.018938456	0.299087323	1	0.54531201	0.90708191	0.820270337	0.293327392
COASY	Q13057	0	0	0	0	0	0	0	0	0	0	0	0	0	0	0	1.11E-16	0	0	0	0	0	0	0	0	0	0	0	0	0	0	0	0	0	0	0	0	0	0	0.452621129	1	0	0	0	0	0	0	0	0
COBLL1	Q53SF7	0	0	0	0	0	0	0	0	0	0	0	0	0	0	0	0	0	0	0	0	0	0	0	0	0	0	0	0	0	0	0	0	0	0	0	0	0	0	0	0	0	0	0	0	0	0	0	0
COG1	Q8WTW3	0	0	0	0	0	0	0	0	0	0	0	0	0	0	0	0	0	0	0	0	0	0	0	0	0	0	0	0	0	0	0	0	0	0	0	0	0	0	0	0	0	0	0	0	0	0	0	0
COG2	Q14746	0.485642782	0	0.563883035	0	0	0	0	0	0	0	0	0	0	0	0	0	0	0	0	0	0	0	0	0	0	0.798867229	1	0	0	0	0	0	0	0	0	0	0	0	0	0	0	0	0	0	0	0	0	0
COG3	Q96JB2	0	0	0	0	0	0	0	0	0	0	0	0	0	0	0	0	0	0	0	0	0	0	0	0	0.09221374	1	0	0	0	0	0	0	0	0	0	0	0	0	0	0	0	0	0	0	0	0	0	0
COG4	Q9H9E3	0	1	0	0	0	0	0	0	0	0	0	0	0	0	0	0	0	0	0	0	0	0	0	0	0	0.579515461	0	0	0	0	0	0	0	0	0	0	0	0	0	0	0	0	0	0	0	0	0	0
COG5	Q9UP83	0	0	0	0	0	0	0	0	0	0	0	0	0	0	0	0	0	0	0	0	0	0	0	0	0	0	0	0	0	0	0	0	0	0	0	0	0	0	0	0	0	0	0	0	0	0	0	0
COG6	Q9Y2V7	0	0	0	0	0	0	0	0	0	0	0	0	0	0	0	0	0	0	0	0	0	0	0	0	0	0	0	0	0	0	0	0	0	0	0	0	0	0	0	0	0	0	0	0	0	0	0	0
COG7	P83436	NaN	0	0	0	0	0	0	0	0	0	0	0	0	0	0	0	0	0	0	0	0	0	0	0	0	0	0	0	0	0	0	0	0	0	0	0	0	0	0	0	0	0	0	0	0	0	0	0
COG8	Q96MW5	0	0	0	0	0	0	0	0	0	0	0	0	0	0	0	0	0	0	0	0	0	0	0	0	0	0	0	0	0	0	0	0	0	0	0	0	0	0	0	0	0	0	0	0	0	0	0	0
COIL	P38432	0.928334103	0.2078609	0.250860438	0	0	0	0	0	0	0	0	0	0	0	0	0	0	0	0	0	0	0	0	0	0.968264374	1	0	0	0	0	0	0	0	0	0	0	0	0	0	0	0	0	0.344175097	0	0	0	0	0
COL12A1	Q99715	0	0	0	0	0	0	0	0	0	0	0	0	0	0	0	0	0	0	0	0	0	0	0	0	0	0	0	0	0	0	0	0	0	0	0	0	0	0	0	0	0	0	0	0	0	0	0	0
COL18A1	P39060	0	0	0	0	0	0	0	0	0	0	0	0	0	0	0	0	0	0	0	0	0	0	0	0	0	0	0	0	0	0	0	0	0	0	0	0	0	0	0	0	0	0	0	0	0	0	0	0
COL1A1	P02452	0	0	0	0	0	0	0	0	0	0	0	0	0	1	0.442299401	0	0	0	0	0	0	0	0	0	0	0	0	0	0	0	0	0	0	0	0	0	0	0.858778443	0	0	0	0	0	0	0	0	0	0
COL1A2	P08123	0	0	0	0	0	0	0	0	0	0	0	0	0	0	0	0	0	0	0	0	0	0	0	0	0	0	0	0	0	0	0	0	0	0	0	0	0	0	0	0	0	0	0	0	0	0	0	0
COL2A1	P02458	0	0	0	0	0	0	0	0	0	0	0	0	0	0	0	0	0	0	0	0	0	0	0	0	0	0	0	0	0	0	0	0	0	0	0	0	0	0	NaN	0	0	0	0	0	0	0	0	0
COL5A1	P20908	0	0	0	0	0	0	0	0	0	0	0	0	0	0	0	0	0	1	0	0	0	0	0	0	0	0	0	0	0	0	0	0	0	0	0	0	0	0	0	0	0	0.67446602	0.065498887	0	0	0	0	0
COL6A1	P12109	0	0	0	0	0.432177771	0.253495854	0.530733467	0.232193682	0.488173317	0.36906677	0.063053547	0.1338899	0	0	0	0	0	0	0	0	0	0	0	0	0	0	0	0	1.11E-16	0.150445489	0	0.344847703	1	0.325445931	0.062425973	0.216150759	0	0	0	0	0	0	0	0	0	0	0	0
COL6A2	P12110	0	0	0	0	0	0	0	0	0	0	0	0	0	0	0	0	0	0	0	0	0	0	0	0	0	0	0	0	0	0	0	0	NaN	0	0	0	0	0	0	0	0	0	0	0	0	0	0	0
COL9A3	Q14050	0	NaN	0	0	0	0	0	0	0	0	0	0	0	0	0	0	0	0	0	0	0	0	0	0	0	0	0	0	0	0	0	0	0	0	0	0	0	0	0	0	0	0	0	0	0	0	0	0
COLGALT1	Q8NBJ5	0	0.064795892	0	0	0	0	4.93E-04	0	0	0.004842595	0.21545685	0.383419208	0.132783509	0	0	0.088636484	0.007780938	0	0	0	0	0	0	0	0	0	0	0	0	0.019510749	0	0	0	0.029196738	0.333401887	1	0.148479563	0	0	0.131343889	0.012231581	0	0	0	0	0	0	0
COMMD1	Q8N668	0	0	0	0	0	0	0	0	0	0	0	0	0	0	0	0	0	0	0	0	0	0	0	0	0	0	0	0	0	0	0	0	0	0	0	0	0	0	0	0	0	0	0	0	0	0	0	0
COMMD10	Q9Y6G5	0	0	0	0	0	0	0.341708794	1	0.238493843	0	0	0	0	0	0	0	0	0	0.392296668	0	0	0	0	0	0	0	0	0	0	0	0.505814575	0.95565094	0	0	0	0	0	0	0	0	0	0	0.155364311	0.166266194	0.126295	0	0	0
COMMD2	Q86X83	0	0	0	0	0	0	0.552897457	1	0	0	0	0	0	0	0	0	0	0	0	0	0	0	0	0	0	0.308163976	0	0	0	0.200812914	0.500948399	0.799326443	0	0	0	0	0	0	0	0.804978129	0	0	0	0	0	0	0	0
COMMD3	Q9UBI1	0.066872764	0.05254687	0.031105835	0.127219996	0.04645956	0.145657214	0.484156262	0.456317178	0	0	0	0	0	0	0	0.343128272	0.149099253	0	0	0	0	0	0	0	0.033679396	0	4.64E-04	0.125546782	0	0	0.245524154	1	0.168205757	0	0	0	0	0	0	0.178213167	0.219852279	0	0	0	0	0	0	0
COMMD4	Q9H0A8	0.474320242	0.26633275	0	1	0	0	0.610854932	0	0	0	0	0	0	0	0	0	0	0	0	0	0	0	0	0	0.110775428	0.262521864	0	0	0	0	0.680447342	0.245942651	0	0	0	0	0	0.358297557	0	0	0	0	0	0	0	0	0	0
COMMD5	Q9GZQ3	0	0	0	0	0	0	0	0	0	0	0	0	0	0	0	0	0	0	0	0	0	0	0	0	0	0	0	0	0	0	1	0	0	0	0	0	0	0	0	0	0	0	0	0	0	0	0	0
COMMD6	Q7Z4G1	0	0	0	0	0	0	0	0	0	0	0	0	0	0	0	0	0	0	0	0	0	0	0	0	0	0	0	0	0	0	0	0	0	0	0	0	0	0	0	0	0	0	0	0	0	0	0	0
COMMD7	Q86VX2	0	0	0	0	0	0	0.985611511	0	0	0	0	0	0	0	0	0	0	0	0	0	0	0	0	0	0	0	0	0	0	0	1.11E-16	1	0	0	0	0	0	0	0	0	0	0	0	0	0	0	0	0
COMMD8	Q9NX08	0	0	0	0	0	0	0	0	0	0	0	0	0	0	0	0	0	0.988615533	0	0	0	0	0	0	0	0	0	0	0	0	0	0	0	0	0	0	0	0	0	0	0	1	0	0	0	0	0	0
COMMD9	Q9P000	0	0	0	0	0	0	NaN	0	0	0	0	0	0	0	0	0	0	0	0	0	0	0	0	0	0	0	0	0	0	0	0	0	0	0	0	0	0	0	0	0	0	0	0	0	0	0	0	0
COMT	P21964	0.420886477	0.307957635	0.428681393	0.251634496	0.080930713	0	0	0	0	0	0	0	0	0	0	0	0	0.555105183	1	0.418206975	0.092506163	0	0	0	0.329939297	0.34911479	0.221419454	0.18719003	0.134238193	0	0	0	0	0	0	0	0	0	0	0	0	0.176954332	0.808634818	0	0	0	0	0
COMTD1	Q86VU5	0	0	0	0	0	0	0	0	0	0	0	0	0	0	0	0	0	0	0	0	0	0	0	0	0	0	0	0	0	0	0	0	0	0	0	0	0	0	0	0	0	0	0	0	0	0	0	0
COPA	P53621	1	0.855986526	0.705932751	0.337095971	0.262311301	0.103860147	0.024380998	0.009319911	0.001270719	0	0	0.001039098	0.012389867	0	0	0	0	0	0.00326538	0	0	0.024704964	0	0.042023519	0.896769906	0.768788206	0.511159561	0.301126664	0.196095078	0.065339987	0.022638546	0.001301299	0	0	0.00460121	0.008351646	0.006228912	0	0	0	0	0	0	0	0	0.004910189	0	0.00874419
COPB1	P53618	0.90017659	0.938730913	1	0.458036373	0.357377303	0.298801321	0.220283448	0.093525191	0.034162929	0	0	0	0	0	0	0	0	0	0	0	0.019018487	0	0	0.038067741	0.679030513	0.890110683	0.809317535	0.729739893	0.41989988	0.244221315	0.176635397	0.1896603	0.062377856	0.003799975	0	0	0	0	0	0	0	0	0	0	0	0	0	0
COPB2	P35606	1	0.853067753	0.852144232	0.660790608	0.690297115	0.587693893	0.415041577	0.221272945	0.265638911	0.300520312	0.556940632	0.254224187	0.059684414	0	0	0	0	0.126182569	0.157970174	0.258643236	0	0	0	0.029088152	0.795994134	0.828225029	0.788375083	0.640288434	0.559110908	0.518753025	0.402407805	0.249648138	0.288828532	0.369659738	0.45022774	0.170807121	0	0	0	0.016968781	0	0.097636524	0.077503759	0	0	0	0	0.045471421
COPE	O14579	0.015648883	0.018554162	0.007033713	0	0	0.008682639	0.028955949	0	0	0	0	0.012414064	0.026876816	0	0	0	0.918303366	0.623675317	0.18805173	0	0	0	0	0	0.006102922	0.011486639	0.006144994	0.003808838	0.010286738	0	0	0	0	0	0	0.010086475	0.007671222	0	0	0	0.687563921	1	0.144428175	9.16E-04	0	0	0	0
COPG1	Q9Y678	0.949556465	1	0.884333659	0.69996368	0.845473877	0.42420759	0.259541403	0.172594781	0.158063733	0.157102224	0.052032449	0.013391218	0	0	0	0	0	0	0	0	0	0	2.88E-04	0.004270867	0.772205213	0.835744666	0.826186643	0.710234988	0.629491094	0.49941639	0.235649199	0.163313513	0.115086868	0.11737794	0.082073172	0.01205338	0	0	0.029118873	0.007769103	0	0	0	0	0	0	0.008526612	0.004032344
COPG2	Q9UBF2	0.544347657	0.963959702	1	0	0	0	0	0	0	0	0	0	0	0	0	0	0	0	0	0	0	0	0	0	0.106374541	0.374443393	0	0	0	0.026195313	0	0	0	0	0	0	0	0	0	0	0	0	0	0	0	0	0	0
COPRS	Q9NQ92	0	0	0	0	0	0	0	0	0	0	0	0	0	0	0	0	0	0	0	0	0	0	0	0	0	0	0	0	0	0	0	0	0	0	0	0	0	0	0	0	0	0	0	0	0	0	0	0
COPS2	P61201	0.235431951	0.242680928	0.16077247	0.139075277	0.113399229	0.2287052	0.51348552	0.62312784	0.633385825	0.627355373	1.11E-16	0	0	0	0.109793392	0.580697083	0.194735726	0.106529487	0	0.002807579	0	0	0	0	0.143004396	0.141294732	0.203495424	0.185372983	0.160231594	0.277228578	0.584918399	1	0.72123148	0.632391111	0.120101113	0	0	0	0.093591992	0.508095415	0.202450975	0.070408945	0	0	0	0	0	0
COPS3	Q9UNS2	0	0.100112147	4.09E-04	0	0	0.094673099	0.367174725	0.376440595	1	0.113240273	0	0	0.359397063	0	0	0	0	0	0	0	0	0	0	0	0	0	0	0	0.197040591	0.085956449	0.142083173	0.07920636	0	0.796257155	0.272195125	0	0	0	0	0	0	0	0	0	0	0	0	0
COPS4	Q9BT78	0.130322926	0.217890178	0.248300869	0.111385206	0.181540339	0.502034792	0.932276822	0.96650433	0.484611414	0.04826135	0.451977061	0.704844037	0	0	0.28331651	1	0.684465159	0.465769396	0.599515636	0.624848495	0.085872202	1.11E-16	0	0	0.094429079	0.19254043	0.219111785	0.189061384	0.15572334	0.337314908	0.778196739	0.987615046	0.447647957	0.054510122	0.349761787	0.568609547	0	0	0.05275371	0.621189305	0.902158866	0.590564692	0.672249091	0.579530824	0.258158166	0	0	0
COPS5	Q92905	0.051675558	0.046256818	0.050059442	0.10927212	0.039805559	0.089144615	0.22326636	0.288513063	0.051530319	0	0	0	0	0	0	0	0.147992874	0.888324305	0.406051138	0.041379423	0.020467364	0	0	0	0.032147495	0.051041787	0.029968908	0.053785487	0.064723314	0.138824323	0.107378729	0.286215644	0.087504733	0	0	0	0	0	0	0	0.14081542	1	0.387275678	0.124641061	0.019045076	0	0	0
COPS6	Q7L5N1	0.058602629	0.290471144	0.242609234	0.046943023	0.045631296	0.234667601	0.709680731	1	0.210206355	0.063939474	0.076742811	0	0	0	0	0	0	0.124689568	0.136652924	0.084574143	0	0	0	0	0.124409574	0.164779539	0.274435156	0.25481016	0.037911962	0.139130442	0.356676868	0.577201406	0.146087855	0	0.217944356	0	0	0	0	0	0	0.136797163	0.273255789	0.141726745	0.065313987	0.00176311	0	0
COPS7A	Q9UBW8	0.312757033	0.223262017	0.325908231	0	0.008332807	0.161083599	0.150310019	1	0.211039576	0	0	0	0	0	0	0	0	0	0	0	0	0	0	0	0	0	0.156112892	0	0	0.348235548	0.167945255	0.791364047	0	0	0.234630002	0	0	0	0	0	0	0	0	0	0	0	0	0
COPS7B	Q9H9Q2	0.13041383	0.500475737	0.142684147	0	0	0.135924969	1	0.512276496	0	0	0	0	0	0	0	0	0	0	0	0	0	0	0	0	0.178123494	0	0.10201169	0.348622833	0	0.663709269	0.955268328	0.837198957	0	0	0	0	0	0	0	0	0	0	0	0	0	0	0	0
COPS8	Q99627	0	0.268713242	0	0	0	0	0.767699608	0.903482	0	1	0	0	0	0	0	0	0	0	0.197179647	0	0	0	0	0	0	0	0	0	0	0.426238638	0.334059214	0.951824541	0.065947469	0.186508644	0	0	0	0	0	0	0	0	0	0	0	0	0	0
COPZ1	P61923	0.089772502	0.104388505	0.106589185	0.114498561	0.096482398	0.113768632	0.094612909	0.022005713	0.0159582	0	0.004234675	0.004130089	0	0	0	0	0.005339373	0.382218939	1	0.218649567	0.023555994	0	0	0	0.040295327	0.12816021	0.11141543	0.072476463	0.067620803	0.059014182	0.04427834	0.033176889	0.018585943	0.010835627	0.01328579	0.022760699	0	0	0	0	0.016381995	0.328378534	0.977993198	0.204911657	0.032835892	0	0	0.011415212
COQ3	Q9NZJ6	0	0	0.531804278	0	0	0	0	0	0	0	0	0	0	0	0	0	0	0	0	0	0	0	0	0	0	1	0.502389352	0	0	0	0	0	0	0	0	0	0	0	0	0	0	0	0	0	0	0	0	0
COQ5	Q5HYK3	0	0	1	0	0	0	0	0	0	0	0	0	0	0	0	0	0	0	0	0	0	0	0	0	0	0	0	0	0	0	0	0	0	0	0	0	0	0	0	0	0	0	0	0	0	0	0	0
COQ6	Q9Y2Z9	0	0	1	0	0	0	0	0	0	0	0	0	0	0	0	0	0	0	0	0	0	0	0	0	0	0	0	0	0	0	0	0	0	0	0	0	0	0	0	0	0	0	0	0	0	0	0	0
COQ7	Q99807	0	0	0	0	0	0	0	0	0	0	0	0	0	0	0	0	0	0	0	0	0	0	0	0	0	0	0	0	0	0	0	0	0	0	0	0	0	0	0	0	0	0	0	0	0	0	0	0
COQ8A	Q8NI60	0	0	0	0	0	0	0	0	0	0	0	0	0	0	0	0	0	0	0	0	0	0	0	0	0	0	0	0	0	0	0	0	0	0	0	0	0	0	0	0	0	0	0	0	0	0	0	0
COQ8B	Q96D53	0	0	0	0	0	0	0	0	0	0	0	0	0	0	0	0	0	0	0	0	0	0	0	0	0	0	0	0	0	0	0	0	0	0	0	0	0	0	0	0	0	0	0	0	0	0	0	0
COQ9	O75208	0	0	0	0	0	0	0	0	0	0	0	0	0	0	0	0	0	0	0.406028217	0	0	0	0	0	0	0	0	0	0	0	0	0	0	0	0	0	0	0	0	0	0	0	1	0	0	0	0	0
CORO1A	P31146	0	0	0	0	0	0	0	0	0	0	0	0	0	0	0	0	0	0	0	0	0	0	0	0	0	0	0	0	0	0	0	0	0	0	0	0	0	0	0	0	0	0	0	0	0	0	0	0
CORO1B	Q9BR76	0	0.005440784	0.008049016	0.006339434	0	0	0	0.022739452	0.003275252	0.794777048	0.446560483	0.253627151	0.042867018	0	0	0	0.031976769	0.029911291	0	0	0	0	0	0	0.010739483	0	0	0.028034497	0.014882776	0.007999218	0	0.003217231	0.004864223	1	0.880941449	0.213816092	0.040044517	0	0	0	0	0.017553141	0	0	0	0	0	0
CORO1C	Q9ULV4	0.061110685	0.056392185	0.043318634	0.021102614	0.051305021	0.054588937	0.058439874	0.038029106	0.103743484	0.525825823	1	0.417791209	0.20727198	0	0.048894679	0.47665725	0.219113311	0.170109034	0.09328865	0.12777277	0.074316474	0.052943973	0.019211207	0.036287969	0.0486843	0.037912896	0.017267706	0.053414821	0.043520999	0.039083004	0.017856767	0.043204428	0.073825589	0.424944094	0.851752948	0.399878942	0.090639879	0	0.044418616	0.365717403	0.202102668	0.110677975	0.069858443	0.031916094	0.034516779	0.013096191	0.015616732	0
CORO7	P57737	1	0.507752651	0.322853466	0	0	0	0	0	0	0	0	0	0	0	0	0	0	0	0	0	0	0	0	0	0.450205307	0.528405957	0	1.11E-16	0	0	0	0	0	0	0	0	0	0	0	0	0	0	0	0	0	0	0	0
COTL1	Q14019	0	0	1.32E-04	0	0	0	0	0	0	0.001225462	2.09E-05	0	0	0	0	0	0	0.0024925	0.261316396	1	0.185139628	0.042398198	0.014970875	0.004230079	0	0	0	0	0	0	0	0	0	0	0	0	0	0	0	0	0	0.001659432	0.251365505	0.563783812	0.20779846	0.046365088	0.014736987	0.003671298
COX11	Q9Y6N1	0	0	0	0	0	0	0	0	0	0	0	0	0	0	0	0	0	0	0	0	0	0	0	0	0	0	0	0	0	0	0	0	0	0	0	0	0	0	0	0	0	0	0	0	0	0	0	0
COX15	Q7KZN9	0	0	0	0	0	0	0	0	0	0	0	0	0	0	0	0	0	0	0	0	0	0	0	0	0	0	0	0	0	0	0	0	0	0	0	0	0	0	0	0	0	0	0	0	0	0	0	0
COX16	Q9P0S2	0	0	0	0	0	0	0	0	0	0	0	0	0	0	0	0	0	0	0	0	0	0	0.519588593	0	0	0	0	0	0	0	0	0	0	0	0	0	0	0	0	0	0	0	0	0	0	0	1	0
COX17	Q14061	0	0	0	0	0	0	0	0	0	0	0	0	0	0	0	0	0	0	0	0	1	0.095019145	0	0	0	0	0	0	0	0	0	0	0	0	0	0	0	0	0	0	0	0	0	0.117942738	0.884562659	0.20539527	0	0
COX19	Q49B96	0	0	0	0	0	0	0	0	0	0	0	0	0	0	0	0	0	0	0	0	0	0.834442397	0.8125718	0.046970846	0	0	0	0	0	0	0	0	0	0	0	0	0	0	0	0	0	0	0	0	0	0.791546548	1	0.196369351
COX20	Q5RI15	0.784011166	0.704762687	0.421397521	0.258212199	0.181718404	0.133873323	0	0	0	0	0	0	0	0	0	0	0	0	0	0	0	0	0	0	1	0.819778847	0.536057194	0.220089533	0.247722795	0.187227772	0	0	0.090079248	0	0	0	0	0	0	0	0	0	0	0	0	0	0	0
COX4I1	P13073	0.868434908	0.384942272	0.208576059	0.096975697	0.310197081	0.08123509	0.155084622	0.082741976	0.052531629	0	0	0	0	0	0	0	0	0	0.283236525	0.197670802	0	0.091946691	0.322851295	0.3776136	1	0.517536162	0.239070838	0.152409747	0.180017841	0.174438125	0.181367381	0.234816456	0.108558751	0.107856748	0	0	0	0	0	0	0	0	0.254635945	0.268288698	0	0.174879903	0.185131571	0.388083132
COX5A	P20674	0.329068106	0.186209008	0.272500283	0.172938886	0.083286996	0.091065072	0.027654367	0	0.004609821	0	0	0	0	0	0	0	0	0	0.468485488	0.554553735	1	0.243423103	0.071332228	0.119719006	0.803279819	0.202761179	0.270371386	0.257775415	0.124432991	0.071182698	0	0.030807161	0	0.098977471	0	0	0	0	0	0	0	0	0.46344203	0.466280559	0.932939758	0.327243337	0.079523411	0
COX5B	P10606	0.416258779	0.318376962	0.262895692	0.069108141	0.051527426	0.013540225	0	0	0	0	0	0	0	0	0	0	0	0	0	0	0	0.086973948	1	0.836966122	0.40354141	0.403066256	0.171710757	0.080880791	0.029360073	0.025723744	0.001742419	0	0	0	0	0	0	0	0	0	0	0	0	0	0	0.125173571	0.971350982	0.83464625
COX6A1	P12074	0	0	0	0	0	0	0	0	0	0	0	0	0	0	0	0	0	0	0	0	0	0	0	0	0	0	0	0	0	0	0	0	0	0	0	0	0	0	0	0	0	0	0	0	0	0	0	0
COX6B1	P14854	1	0	0.443888477	0	0	0	0	0	0	0	0	0	0	0	0	0	0	0	0	0	0	0	0	0	0.785128902	0	0.271826868	0.131990775	0	0	0	0	0	0	0	0	0	0	0	0	0	0	0	0	0	0	0	0
COX6C	P09669	0.326008689	0.386071661	0.181358026	1.11E-16	0	0	0	0	0	0	0	0	0	0	0	0	0	0	0	0	0	0	0	0	1	0	0.478643834	0	0	0	0	0	0	0	0	0	0	0	0	0	0	0	0	0	0	0	0	0
COX7A2	P14406	1	0.363807458	0.342293353	0.162034609	0.113292053	0.076578	0.020899929	0.04356696	0	0	0	0	0	0	0	0	0	0	0	0	0	0	0	0.077375351	0.837836091	0.47453865	0.318703263	0.196557743	0.091170956	0.040032756	0.005775406	0.008745717	0.007937591	0	0	0	0	0	0	0	0	0	0	0	0	0	0	0
COX7A2L	O14548	1	0.383631714	0	0	0	0	0	0	0	0	0	0	0	0	0	0	0	0	0	0	0	0	0	0	0.720834153	0	0	0	0	0	0	0	0	0	0	0	0	0	0	0	0	0	0	0	0	0	0	0
COX7C	P15954	0	0	0	0	0	0	0	0	0	0	0	0	0	0	0	0	0	0	0	0	0	0	0	0	0	0	0	0	0	0	0	0	0	0	0	0	0	0	0	0	0	0	0	0	0	0	0	0
CPA4	Q9UI42	0	0	0	0	0	0	0.140009645	0	0	0	0	0	0	0	0	0	0.015054199	1	0.594361315	0.053496921	0.025265056	0	0	0	0	0	0	0	0	0	0	0	0	0	0	0	0	0	0	0	0.046518454	0.89845055	0.571612281	0.071434063	0.024580139	0.005933619	0	0
CPD	O75976	0.469186152	0.089731738	0	0.554468008	0	0.334375566	0.291299619	0.493610658	0.710984231	0.710984231	0	0	0	0	0	0	0	0	0	0	0	0	0	0	0.45988762	0.448268987	0	0	0.824632953	0.354051115	0.865687874	1	0.798078666	0.313603408	0	0	0	0	0	0	0	0	0	0	0	0	0	0
CPE	P16870	0	0	0	0	0	0	0	0	0	0	0	0	0	0	0	0	0	0	0	0	0	0	0	0	0	0	0	0	0	0	0	0	0	0	0	0	0	0	0	0	0	0	0	0	0	0	0	0
CPEB4	Q17RY0	0	0	0	0	0	0	0	0	0	0	0	0	0	0	0	0	0	0	0	0	0	0	0	0	0	0	0	0	0	0	0	0	0	0	0	0	0	0	0	0	0	0	0	0	0	0	0	0
CPLX1	O14810	0	0	0	0	0	0	0	0	0	0	0	0	0	0	0	0	0	0	0	0	0	0	0	0	0	0	0	0	0	0	0	0	0	0	0	0	0	0	0	0	0	0	0	0	0	0	0	0
CPNE1	Q99829	0.068469761	0	0	0	0	0	0	0	0	0	0	0	0	0	0	0.701836864	0.435394825	0	0	0	0	0	0	0	0	0	0	0	0	0	0	0	0	0	0	0	0	0	0	1	0.578936584	0.060098578	0	0	0	0	0	0
CPNE2	Q96FN4	0	0	0	0	0	0	0	0	0	0	0	0	0	0	0	0	0	0.391976048	0	0	0	0	0	0	0.106497006	0.174131737	0	0	0	0	0	0	0	0	0	0	0	0	0	0	0	1	0	0	0	0	0	0
CPNE3	O75131	0.37572153	0.199892428	0.131397302	0.068892674	0.015107981	0.012326316	0.070478967	0	0	0.002066858	0	0	0	0	0	0.015916328	1	0.685430657	0.152494612	0.125165158	0.135524782	0.11660619	0.117763755	0.120145144	0.870641104	0.465805054	0.151496845	0.053103795	0.06492889	0	0.006826907	0.013759827	0	0.013206378	0	0.003889341	0	0	0	0.040074365	0.608610415	0.556461514	0.145194545	0.086435439	0.0627073	0.105178643	0.04794347	0.031002872
CPNE7	Q9UBL6	0.605279802	0.289427747	0	0	0	0	0	0	0	0	0	0	0	0	0	0	0	0	0	0	0	0	0	0	1	0.44349575	0	0	0	0	0	0	0	0	0	0	0	0	0	0	0	0	0	0	0	0	0	0
CPOX	P36551	0.025666743	0.035470512	0.032404252	0.009333431	4.38E-04	0.005171329	0.010116276	0	0.001874697	0.009817283	0.008841177	0.001234276	0.00766901	0	0.375355493	0.785452849	0.145081419	0.050178615	0.030868672	0.039624912	0.042607146	0.034796901	0.046638307	0.03654955	0.014498948	0.021440921	0.015629802	0.01955243	0.013628576	0	8.36E-04	0	0.005977981	0.014634791	0.017058249	0.006844852	0.008680827	0.004845026	0.417242603	1	0.230431133	0.055423957	0.039795065	0.047916908	0.040945526	0.03961931	0.028994885	0.023042322
CPPED1	Q9BRF8	0	0	0	0	0	0	0	0	0	0	0	0	0	0	0	0	0	0.622155007	0.937657967	1.11E-16	0	0	0	0	0	0	0	0	0	0	0	0	0	0	0	0	0	0	0	0	0	0.692401348	1	0.185091457	0	0	0	0
CPS1	P31327	0	0	0	0	0	0	0	0	0	0	0	0	1	0.11822931	0	0	0	0	0	0	0	0	0	0	0	0	0	0	0	0	0	0	0	0	0	0	1.11E-16	0.989453631	0	0	0	0	0	0	0	0	0	0
CPSF1	Q10570	0.009452131	0.010931492	0.027936126	0.013057482	0.015720824	0.00528478	0	0	0.005115112	0.007071844	0.133138331	0.290683439	1	0	0	0	0	0	0	0	0	0	0	0	0	0	0	0.012195583	0.024581375	0.014467414	0.001243961	0.011705886	0.011050629	0.062691031	0.185127518	0.491980807	0.31955993	0	0	0	0	0	0	0	0	0	0	0
CPSF2	Q9P2I0	0.008104	0	0	0.02842064	0.045483928	0	0.036437554	0	0	0.036814928	0.447935378	1	0	0	0	0	0	0	0	0	0	0	0	0	0.05973496	0.022460526	0	0.080494113	0.01623278	0	0	0.034250479	0	0.064839786	0.162298772	0.465784568	0	0	0	0	0	0	0	0	0	0	0	0
CPSF3	Q9UKF6	0.185126599	0.229694075	0.255116367	0.214064073	0	0.254886206	0.062702044	0.094526988	0.285978821	0.206322304	0.230614717	0.0389118	1	0.144848481	0	0	0	0	0	0	0	0	0	0	0.032984117	0.0197164	0.10285462	0.104402974	0	0.212704032	0.173430252	0.178556558	0.241013795	0.496638608	0.204899493	0.313367941	0.698133815	0.248776487	0	0.016046384	0.024307059	0	0	0	0	0	0	0
CPSF4	O95639	0	1	0	0	0	0	0	0	0	0	0	0	0	0	0	0	0	0	0	0	0	0	0	0	0	0	0	0	0	0	0	0	0	0	0	0	0	0	0	0	0	0	0	0	0	0	0	0
CPSF6	Q16630	0	0	0	0	0	0	0	0	0.093159024	0.031855962	0	0	0	0	0.182124253	0	0	0.054401895	0.233983934	0.546769138	0.084839943	0.330338464	0.280387278	0.268642693	0	0	0	0.13311508	0	0	0	0	0	0	0	0	0	0	0.13010553	0.110898241	0.100585027	0.144835197	0.205038427	0.383054522	0.623353617	1	0.773904512	0.466979366
CPSF7	Q8N684	0.210915545	0	0	0	0	0.148298012	0	0	0	0	0	0	0	0	0	0	0	0	0	0	0.194540115	0.216541298	0	0.297995859	0	0.053103936	0	0.092761531	0	0.06699664	0	0	0	0	0	0	0	0	0	0	0	0	0.159438587	0.11664853	0.133943098	0.256713927	0.327339574	1
CPT1A	P50416	0.717566311	1	0.713946634	0.263544119	0.060782879	0	0	0	0	0	0	0	0	0	0	0	0	0	0	0	0	0	0	0	0.658464703	0.509306328	0.27893269	0.118420792	1.11E-16	0	0	0	0	0	0	0	0	0	0	0	0	0	0	0	0	0	0	0
CPT2	P23786	0	0	0	0	0	0	0	0	0	0	0	0	0	0	0	0	0	0	0	0	0	0	0	0	0	0	0	0	0	0	0	0	0	0	0	0	0	0	0	0	0	0	0	0	0	0	0	0
CPVL	Q9H3G5	0	0	0	0	0	0	0	0	0	0	0	0	1	0	0	0	0	0	0	0	0	0	0	0	0	0	0	0	0	0	0	0	0	0	0	0	0	0	0	0	0	0	0	0	0	0	0	0
CRABP2	P29373	7.37E-04	0	0	0	0	0	0	0	0	0	0	0	0	0	0	0	0	0	0	0.017521025	0.052820914	0.541242712	0.740170345	0.256995331	0.001840954	0	0	0	0	0	0	0	0	0	0	0	0	0	0	0	0	0	0	0.034966842	0.083354714	0.558731993	1	0.354759375
CRACD	Q6ZU35	0	0	0	0	0	0	0	0	0	0	0	0	0	0	0	0	0	0	0	0	0	0	0	0	0	0	0	0	0	0	0	0	0	0	0	0	0	0	0	0	0	0	0	0	0	0	0	0
CRACR2A	Q9BSW2	0	0	0	0	0	0	0	0	0	0	0	0	0	0	0	0	0	0	0	0	0	0	0	0	0	0	0	0	0	0	0	0	0	0	0	0	0	0	0	0	0	0	0	0	0	0	0	0
CRADD	P78560	0	0	0	0	0	0	0	0	0	0	0	0	0	0	0	0	0	0	0	0	0	0.136731714	0	0	0	0	0	0	0	0	0	0	0	0	0	0	0	0	0	0	0	0	0	0	0.232089915	1	0	0
CRBN	Q96SW2	0	0	0	0	0	0	0	0	0	1	0	0	0	0	0	0	0	0	0	0	0	0	0	0	0	0	0	0	0	0	0	0	0	0	0	0	0	0	0	0	0	0	0	0	0	0	0	0
CREB1	P16220	0	0	0	1	0	0	0	0	0.301480385	0.254330126	0	0.441598816	0	0	0	0	0	0	0	0	0	0	0	0	0	0	0	0	0	0	0	0	0.039452258	0	0	0.527905255	0	0	0	0	0	0	0	0	0	0	0	0
CREBBP	Q92793	0	0	0	0	0	0	0	0	0	0	0	0	0	0	0	0	0	0	0	0	0	0	0	0	0	0	0	0	0	0	0	0	0	0	0	0	0	0	0	0	0	0	0	0	0	0	0	0
CREG1	O75629	0	0	0	0	0	0	0	0	0	0	0	0	0	0	0	0	0	0	0	0	0	0	0	0	0	0	0	0	0	0	0	0	0	0	0	0	0	0	0	0	0	NaN	0	0	0	0	0	0
CRELD1	Q96HD1	0	0	0	0	0	0	0	0	0	0	0	0	0	0	0	0	0	0	0	0	0	0	0	0	0	0	0	0	0	0	0	0	0	0	0	0	0	0	0	0	0	0	0	0	0	0	0	0
CRELD2	Q6UXH1	0	0	0	0	0	0	0	0	0	0	0	0.051513513	0.6193185	0	0	0	0	0	0	0	0	0	0	0	0	0	0	0	0	0	0	0	0	0	0	0.406820598	1	1.11E-16	0	0	0	0	0	0	0	0	0	0
CRIM1	Q9NZV1	0	0	0	0	0	0	0	0.502779894	1	0	0	0	0	0	0	0	0	0	0	0	0	0	0	0	0	0	0	0	0	0	0	0.62410747	0.831287218	0.570090029	0	0	0	0	0	0	0	0	0	0	0	0	0	0
CRIP1	P50238	0	0	0	0	0	0	0	0	0	0	0	0	0	0	0	0	0	0	0	0	0	0	0	0.357626806	0	0	0	0	0	0	0	0	0	0	0	0	0	0	0	0	0	0	0	0	0	0	0	1
CRIP2	P52943	0	0	0	0	0	0	0	0	0	0	0	0	0	0	0	0	0	0.114220207	1	0.445685105	0.150606311	0.198999531	0	0	0	0	0	0	0	0	0	0	0	0	0	0	0	0	0	0	0	0.178990152	0.944691336	0.505728131	0.234611462	0.283719303	0	0
CRIPT	Q9P021	0	0	0	0	0	0	0	0	0	0	0	0	0	0	0	0	0	0	0	0	0	0	0	0	0	0	0	0	0	0	0	0	0	0	0	0	0	0	0	0	0	0	0	0	0	0	0	0
CRK	P46108	0	0	0	0	0	0	0	0	0	0	0	0	0	0	0	0	0.242254972	0.522454797	0.633625705	0.349969738	0.054750137	0.01913627	0	0	0	0	0	0	0	0	0	0	0	0	0	0	0	0	0	0	0.33772882	0.597387675	1	0.48521744	0.069912673	0.010958394	0.004861175	1.11E-16
CRKL	P46109	0	0	0	0	0	0	0	0	0	0	0	0	0	0	0	0	0.411119714	1	0.819623763	0.748226579	0.546380966	0.405804683	0.053443261	0	0	0	0	0	0	0	0	0	0	0	0	0	0	0	0	0	0.451505577	0.82008412	0.907217142	0.691058612	0.491891439	0.523488669	0.30909205	0.129577936
CRLF3	Q8IUI8	1.11E-16	0.262819636	0.02571386	0	0	0	0	0	0	1	0.992168368	0	0	0	0	0	0	0	0	0	0	0	0	0	0.206425668	0	0	0	0	0	0	0	0.335952165	0.881220243	0.955123504	0	0	0	0	0	0	0	0	0	0	0	0	0
CRNKL1	Q9BZJ0	0.316681852	0.376355161	0.252294365	0.025823661	0	0	0	0	0	0	1	0	0	0	0	0	0	0	0	0	0	0	0	0	0.281926343	0.330164138	0.379128207	0.135034135	0	0	0	0	0	0	0	0	0	0	0	0	0	0	0	0	0	0	0	0
CROCC	Q5TZA2	0	0	0	0	0	1.11E-16	0	0	0	0	0	0	0	0	0	0	0	0	0	0	0	0	0	0	0	0	0	0	0	1	0	0	0	0	0	0	0	0	0	0	0	0	0	0	0	0	0	0
CRTAP	O75718	0.078171178	0.173215706	0	0	0	0	0	0	0	0	0	0	1	0	0	0	0	0	0	0	0	0	0	0	0.166740307	0.263650378	0.121152317	0.044630671	0	0	0	0	0	0	0	1.11E-16	0.536756115	0	0	0	0	0	0	0	0	0	0	0
CRTC1	Q6UUV9	0	0	0	0	0	0	0	0	0	0	0	0	0	0	0	0	0	0	0	0	0	0	0	0	0	0	0	0	0	0	0	0	0	0	0	0	0	0	0	0	0	0	0	0	0	0	0	0
CRTC2	Q53ET0	0	0	0	0	0	0	0	0	0	0	0	0	0	0	0	0	0	0	0	1.11E-16	0.185538429	0	0.165242942	0	0	0	0	0	0	0	0	0	0	0	0	0	0	0	0	0	0	0	0	0	0.818015947	0.479935547	1	0
CRYBG1	Q9Y4K1	0	0	0	0	0	0	0	0	0	0	0	0	0	0	0	0	0	0	0	0	0	0	0	0	0	0	0	0	0	0	0	0	0	0	0	0	0	0	0	0	0	0	0	0	0	0	0	0
CRYBG3	Q68DQ2	0	0	0	0	0	0	0	0	0	0	0	0	0	0	0	0	0	0	0	0	0	0	0	0	0	0	0	0	0	0	0	0	0	0	0	0	0	0	0	0	0	0	0	0	0	0	0	0
CRYL1	Q9Y2S2	0	0	0	0	0	0	0	0	0	0	0	0	0	0	0	0	0	0	0	0	0	0	0	0	0	0	0	0	0	0	0	0	0	0	0	0	0	0	0	0	0	0	0	0	0	0	0	0
CRYM	Q14894	0	0	0	0	0	0	0	0	0	0	0	0	0	0	0	0	0	0	0	0	0	0	0	0	0	0	0	0	0	0	0	0	0	0	0	0	0	0	0	0	0	0	0	0	0	0	0	0
CRYZ	Q08257	0	0	0	0	0	0	0	0	0	0	0	0	0.015087007	0.823504027	0.407562689	0.191235527	0.055039048	0	0.095127049	0	0	0	0	0	0	0	0	0	0	0	0	0	0	0	0	0	0.045627608	1	0.334683196	0.389389394	0.081903699	0	0.078333495	0.008722073	0	0	0	0
CRYZL1	O95825	0	0	0	0	0	0	0	0	0	0	0	0	0	0	1	0	0	0	0	0	0	0	0	0	0	0	0	0	0	0	0	0	0	0	0	0	0	0	0	0	0	0	0	0	0	0	0	0
CS	O75390	0	0	0	0	0	0	0	0	0	0	0	0	0	0	0.698459748	0.878495893	0.077160789	0.00817367	0.002257589	0	0	0	0	0	1.11E-16	0	0	0	0	0	0	0	0	0	0	0	0	0.011573875	0.454405978	1	0.082837347	0.012733535	0.006647826	0	0	0	0	0
CSDE1	O75534	0.131271711	0.131057076	0.140365444	0.105843147	0.119613658	0.114315569	0.153333898	0.196927335	0.281787116	0.65810952	1	0.650597306	0.232150018	0.013549098	0	0.015039114	0.036208873	0.080223672	0.079036403	0.108249315	0.116326358	0.114982067	0.062204524	0.095285379	0.127284024	0.143777006	0.135044763	0.111299387	0.108045977	0.122776695	0.161388348	0.196068796	0.234386738	0.506859838	0.800389731	0.657567285	0.267327516	0.011164393	0.016522353	0.012960547	0.042040159	0.077953063	0.082557542	0.108283205	0.117704538	0.103312717	0.098590754	0.067306052
CSE1L	P55060	0.374082442	1	0.481185864	0.316812844	0.202246138	0.131154335	0.062546363	0.026683302	0.03101232	0.016613568	0.01376738	0.001233387	0	6.29E-04	0.012099834	0.012802145	0.010634295	0	0	0.008841377	0.019099364	0.017365791	0.003505857	0.057999223	0.473404242	0.294898537	0.332816262	0.271518299	0.129857398	0.076172063	0.036983733	0.027690589	0.017861378	0.015723004	0	0	0	0	0.013985501	0.021629177	0	0	0	4.27E-04	6.45E-04	0.02391886	0.015674664	0.037562639
CSK	P41240	0	0	0	0	0	0	0	0	0	0	0	0	0	0	0	0.008794682	0.794610803	1	0.856877839	0.201386929	0.051308037	0	0	0	0	0	0	0	0	0	0	0	0	0	0	0	0	0	0	0.067000557	0.646458202	0.879392127	0.532083167	0.095876511	0	0	0	0
CSNK1A1	P48729	NaN	0	0	0	0	0	0	0	0	0	0	0	0	0	0	0	0	0	0	0	0	0	0	0	0	0	0	0	0	0	0	0	0	0	0	0	0	0	0	0	0	0	0	0	0	0	0	0
CSNK1D	P48730	0.024711847	0.073897118	0.015759296	0	0	0	0	0	0	0	0	0	0	0	0	0	0	0	0	0	0	0	1	0	0	1.11E-16	0	0	0	0	0	0	0	0	0	0	0	0	0	0	0	0	0	0	0	0	0	0
CSNK1E	P49674	0	0	0	0	0	0	0	0	0	0	0	0	0	0	0	0	0	0	0	0	0	0	1	0	0	0	0	0	0	0	0	0	0	0	0	0	0	0	0	0	0	0	0	0	0	0	0	0
CSNK1G1	Q9HCP0	0	0	0	0	0	0	0	0	0	0	0	0	0	0	0	0	0	0	0	0	0	0	0	0	0	0	0	0	0	0	0	0	0	0	0	0	0	0	0	0	0	0	0	0	0	0	0	0
CSNK1G3	Q9Y6M4	0	0	0	0	0	0	0	0	0	0	0	0	0	0	0	0	0	0	0	0	0	0	0	0	1	0	0	0	0	0	0	0	0	0	0	0	0	0	0	0	0	0	0	0	0	0	0	0
CSNK2A1	P68400	0.270651735	0.252784277	0.240667265	0.238093256	0.476545094	1	0.852870725	0.849420458	0.590705143	0.312410928	0.076416722	0.012898935	0	0	0	0	0	0	0	0	0	0	0	1.11E-16	0.118686609	0.116780747	0.165377494	0.16098251	0.3938482	0.660080169	0.767298609	0.683725457	0.450681777	0.181465052	0.031081299	0	0	0	0	0	0	0	0	0	0	0	0	0
CSNK2A2	P19784	0.058820538	0.158774772	0	0.111756249	0.315520135	0.653382273	0.966392226	1	0.765808829	0.403441214	0.068251055	0	0	0	0	0	0	0	0	0	0	0	0	0	0.040592828	0.041970423	0.022894891	0	0.474063767	0.67755953	0.834133849	0.866817062	0.747687443	0.414831799	0.042964326	0	0	0	0	0	0	0	0	0	0	0	0	0
CSNK2B	P67870	0.333345919	0.235994549	0.183299981	0.116675191	0.557150523	0.750285755	1	0.891647473	0.833066171	0.302796685	0	0	0	0	0	0	0	0	0	0	0	0	0	0	0.237916748	0.275542649	0.191240493	0.167333143	0.405994744	0.768134746	0.871452942	0.795022649	0.664530509	0.268946532	0	0	0	0	0	0	0	0	0	0	0	0	0	0
CSPG4	Q6UVK1	0	0	0	0	0	0	0.417990258	0	0	0	0	0	0	0	0	0	0	0	0	0	0	0	0	0	0	0	0	0	0.263829823	0.381687234	1	0	0	0	0	0	0	0	0	0	0	0	0	0	0	0	0	0
CSPP1	Q1MSJ5	0	0	0	0	0	0	0	0	0	0	0	0	0	0	0	0	0	0	0	0	0	0	0	0	0	0	0	0	0	0	0	0	0	0	0	0	0	0	0	0	0	0	0	0	0	0	0	0
CSRP1	P21291	0	0	0	0	0	0	0	0	0	0	0	0	0	0	0	0	0	0	0	0	0.062689291	0.151245221	0.232610938	1	0	0	0	0	0	0	0	0	0	0	0	0	0	0	0	0	0	0	0	0.05580874	0.143611914	0.158208852	0.352427679	0.963671299
CSRP2	Q16527	0	0	0	0	0	0	0	0	0	0	0	0	0	0	0	0	0	0	0	0	0	0	0.058279025	0.297889184	0	0	0	0	0	0	0	0	0	0	0	0	0	0	0	0	0	0	0	0	0	0.090043097	0.236923188	1
CST3	P01034	0	0	0	0	0	0	0	0	0	0	0	0	0	0	0	0	0	0	0	0	0	0	0	0	0	0	0	0	0	0	0	0	0	0	0	0	0	0	0	0	0	0	0	0	0	0	0	0
CST6	Q15828	0	0	0	0	0	0	0	0	0	0	0	0	0	0	0	0	0	0	0	0	1.11E-16	0.697805638	0.499998308	0	0	0	0	0	0	0	0	0	0	0	0	0	0	0	0	0	0	0	0	0	0	1	0.740183253	0.993230413
CSTA	P01040	0	0	0	0	0	0	0	0	0	0	0	0	0	0	0	0	0	0	0	0	0	0	0	0	0	0	0	0	0	0	0	0	0	0	0	0	0	0	0	0	0	0	0	0	0	0	0	0
CSTB	P04080	0	0	0	0	0	0	0	0	0	0	0	0	0	0	0	0	0	0	0	0.009446046	0.335648603	0.8749804	0.647880293	0.404868319	0	0	0	0	0	0	0	0	0	0	0	0	0	0	0	0	0	1.11E-16	0	0.007720196	0.381263653	1	0.796520038	0.385272577
CSTF1	Q05048	0.637680514	0.56721218	0	0	0	0	0.138166042	0	0	0	0	0	0	0	0	0.226042103	0	0	0	0	0.120963216	0.567568531	0	0.180411407	0.502267281	1.11E-16	0	0	0	0.947794635	0.356234799	0	0.233017666	0	0	0	0	0	0	0.377606927	0	0	0	0.325428289	0.470641164	1	0.157890048	0.162611694
CSTF2	P33240	0	0	0	0	0	0	0.051850745	0.178995361	0.199433144	0.227667896	0.381698551	0.59317108	0.361512864	0	0	0.114584834	0.223778415	0.511509983	0.280301939	0.337311648	1	0.563477772	0.41349866	0.391224178	0	0.056374067	0	0	0.02237352	0	0.054423925	0.08991544	0.26116065	0.21039932	0.426553632	0.555194618	0.47245311	0	0	0.204258982	0.220537181	0.493755222	0.666981186	0.886232677	0.581898787	0.675066265	0.378061166	0
CSTF2T	Q9H0L4	0	0	0	0	0	0	0	0	0	0.046621596	0.518125443	0.633918252	1	0	0	0	0	0	0.615587756	0.529745113	0.305491692	0.232231847	0.450054059	0.238942672	0	0	0	0	0	0	0	0	0	0.041414493	0	0.106891645	0.267587955	0	0	0	0	0.140548299	0.041290218	0.226608423	0.166210993	0.239035878	0	0
CSTF3	Q12996	0.89058443	1	0.846741187	0.592208335	0.560577389	0	0.264962813	0.115241165	0	0.106351494	0.184224134	0	0	0	0	0	0	0	0	0.157065528	0	0	0	0	0.800697531	0.72170268	0.669167804	0.492254544	0.443075298	0.173062536	0.020793909	0	0.193707917	0	0	0	0	0	0	0	0	0	0	0	0	0	0	0
CTBP1	Q13363	0.506076607	0.535232328	0.346469647	0	0	0	0	0	0	0	0	0.114947741	0	0	0	0.943974547	1	0.488912956	0.323684713	0	0.168912057	0	0	0.112399426	0.438846063	0.591445157	0.446266157	0.454960407	0.431201118	0.580389967	0.361197408	0.11056314	0.175732547	0.235730373	0.371465618	0.30348557	0	0	0.100182504	0.685507958	0.421120284	0.338637326	0	0	0	0	0	0
CTBP2	P56545	0.352667502	0.37874513	0.343451067	0.189243627	0.536660507	0.346075614	0	0.187122626	0	0.194324873	0	0.3965829	0.645487685	0	0.147784927	0.75863316	0.879987976	0.648096974	0.372488941	0.331838969	0.264943519	0.302968943	0	0.540795696	0.245640886	0.341192735	0.256673142	0.280690805	0.239567804	0.263600727	0.249180973	0.258458444	0.263631245	0.282048856	0.315725466	0.440025269	0.560922315	0	0.025899098	0.759274038	1	0.607523297	0.453529483	0.300344396	0.315740725	0.178974321	0	0
CTBS	Q01459	0	0	0	0	0	0	0	0	0	0	0	0	0	0	0	0	0	0	0	0	0	0	0	0	0	0	0	0	0	0	0	0	0	0	0	0	0	0	0	0	0	0	0	0	0	0	0	0
CTCF	P49711	0.060914383	0.305084508	0.800825767	0	0	0	0	0	0	0	0	0	0	0	0	0	0	0	0	0	0	0	0	0	1.11E-16	0.308525205	1	0.290303554	0	0	0	0	0	0	0	0	0	0	0	0	0	0	0	0	0	0	0	0
CTDP1	Q9Y5B0	0	0	0	0	0	0	0	0	1	0.384029285	0	0	0	0	0	0	0	0	0	0	0	0	0	0	0	0	0	0	0	0	0.317442075	0	0.838221314	0.167936548	0	0	0	0	0	0	0	0	0	0	0	0	0	0
CTDSPL	O15194	0	0	0	0	0	0	0	0	0	0	0	0	0	0	0	0	0	0	0	0	0	0	0	0	0	0	0	0	0	0	0	0	0	0	0	0	0	0	0	0	0	0	0	0	0	0	0	0
CTDSPL2	Q05D32	0	0	0	0	0	0	0	0	0	0	0	0	0	0	0	0	0	0	0	0	0	0	0	0	0	0	0	0	0	0	0	0	0	0	0	0	0	0	0	0	0	0	0	0	0	0	0	0
CTH	P32929	0	0	0	0	0	0	0	0	0	0	0	0	0.849234442	0	0	0	0	0	0	0	0	0	0	0	0	0	0	0	0	0	0	0	0	0	0	0	1	0	0	0	0	0	0	0	0	0	0	0
CTIF	O43310	0	0	0	0	0	0	0	0	0	0	0	0	0	0	0	0	0	0	0	0	0	0	0	0	0	0	0	0	0	0	0	0	0	0	0	0	0	0	0	0	0	0	0	0	0	0	0	0
CTNNA1	P35221	0.376561048	0.384482559	0.324275072	0.283427278	0.18679284	0.178979349	0.093687075	0.088542094	0.112478661	0.136283203	0.1373154	0.419609261	0.865014245	0.378841483	0.0822849	0.003545877	0.003973958	0.054107524	0.036404146	0.049762695	0.031827273	0.035443963	0	0.066145821	0.700062772	0.465017925	0.33296873	0.284079402	0.258270478	0.225696263	0.164804645	0.165860846	0.088450076	0.120344162	0.18348821	0.390963796	1	0.64261181	0.155794926	0.062489123	0	0.076667828	0.060216689	0.072863102	0.030999115	0.014916046	0	0.170293692
CTNNA2	P26232	0.633131028	0.202942382	0.148140848	0.450580072	0.089895811	0.117987544	0.511951447	0	0	0	0	0	0	0	0	0	0	0	0	0	0	0	0	0	0	0	0	0	0.90131646	0.683537565	0.438980904	0	0	0	0.036023117	0	1	0	0	0	0	0	0	0	0	0	0	0
CTNNAL1	Q9UBT7	NaN	0	0	0	0	0	0	0	0	0	0	0	0	0	0	0	0	0	0	0	0	0	0	0	0	0	0	0	0	0	0	0	0	0	0	0	0	0	0	0	0	0	0	0	0	0	0	0
CTNNB1	P35222	0.501956329	0.612411509	0.538880541	0.316918604	0.194843176	0.174678046	0.22873832	0.247316166	0.094156411	0.160452006	0.161093533	0	0	0	0	0	0	0	0	0	0	0	0	0	1	0.730227722	0.461751727	0.364186622	0.36882943	0.275741791	0.258612343	0.204009746	0.12183469	0.2087716	0.007490661	0	0	0	0	0.01345753	0	0	0	0	0	0	0	0
CTNNBIP1	Q9NSA3	0	0	0	0	0	0	0	0	0	0	0	0	0	0	0	0	0	0	0	0	0.209874517	1	0.218691801	0	0	0	0	0	0	0	0	0	0	0	0	0	0	0	0	0	0	0	0	0	1.11E-16	0.754736397	0.312230773	0
CTNNBL1	Q8WYA6	0.336469715	0.198351513	0.206087642	0.068338949	0	0	0	0	0	0	0	1.98E-04	0.762931678	0.289534055	0	0	0	0	0	0	0	0	0	0	0.150771176	0.193870219	0.215694907	0	0	0	0	0	0	0	0.013209597	0	1	0.737223201	0	0	0	0	0	0	0	0	0	0
CTNND1	O60716	1	0.978347859	0.681192786	0.229430466	0.05412487	0.024455956	0.032467248	0	0	0	0	0	0	0	0	0	0	0	5.14E-04	0.007716384	0	0.003388697	0.019369073	0.004728937	0.80211588	0.929507208	0.629008387	0.463788851	0.234917503	0.036364633	0.033349778	0	0	0	0	0.045622979	0	0	0	0	0	2.27E-04	0.009276435	0.01	6.98E-04	0.023192457	0.002363646	0
CTPS1	P17812	0.104910807	0.140081221	0.124760054	0.115766137	0.061211343	0.017008111	0.04321184	0.014049688	0.035805085	0.061732617	0.068427483	0.256698707	0.95246295	0.200759037	0.050231529	0.997082423	0.987376618	0.35646038	0.065482675	0.038734332	0.007503618	0	0	0.002566689	0.117658672	0.108684206	0.124981789	0.09665601	0.054749883	0.056247572	0.032484883	0.021880464	0.050737242	0.048399291	0.021689849	0.375871991	0.678074586	0.357121698	0.186478471	1	0.607410878	0.298906317	0.082892828	0.023574603	0.016576309	0	0	0
CTPS2	Q9NRF8	0	0	0	0	0	0	0	0	0	0	0	0.125011215	1	0	0	0	0	0	0	0	0	0	0	0	0	0	0	0	0	0	0	0	0	0	0	0	0.406519384	0	0	0	0	0	0	0	0	0	0	0
CTR9	Q6PD62	0.843014484	1	0.597119483	0.116386658	0.048338881	0	0	0	0	0	0.274690748	0	0	0	0	0	0	0	0	0	0	0	0	0	0.898111992	0.714434794	0.584404674	0.085874883	1.11E-16	0	0	0	0	0	0.949479823	0	0	0	0	0	0	0	0	0	0	0	0	0
CTSA	P10619	0	0	0	0	0	0	0	0	0	0	0	0	0.104369605	0.886437578	0.457035372	0.121310093	0	0.11543081	0.071416655	0.003611789	0	0	0	0	0	0	0	0	0	0	0	0	0	0	0	0	0.066835535	1	0.338140827	0.145653327	0	0.080707638	0.024484316	0	0	0	0	0
CTSB	P07858	0	0	0	0	0	0	0	0	0	0	0	0.102255226	0.03228114	0	0	0	0.029343596	0.140131602	0.609643037	0.333087865	0.070886295	0.01406792	0	0	0	0	0	0	0	0	0	0	0	0	0	0.081959265	0.078223427	0	0	0	0.030550007	0.167681726	1	0.598543158	0.092393152	0.040723775	0.029659774	0
CTSC	P53634	0	0	0	0	0	0	0	0	0	0	0	0	1	0	0	0	0	0	0	0	0	0	0	0	0	0	0	0	0	0	0	0	0	0	0	0.357936757	0.427594562	0	0	0	0	0	0.245367701	0	0	0	0	0
CTSD	P07339	0	0	0	0	0	0	0	0	0	0	0	0	0	0	0	0	0	2.28E-04	0.007091084	0.010436961	0.270157773	1	0.533260967	0.146596496	0	0	0	0	0	0	0	0	0	0	0	0	0	0	0	0	0	0.007178251	0.011595464	0.01713691	0.280595478	0.777016038	0.789681348	0.25781282
CTSH	P09668	0	0	0	0	0	0	0	0	0	0	0	0	0	0	0	0	0	0	0	0	1	0	0	0	0	0	0	0	0	0	0	0	0	0	0	0	0	0	0	0	0	0	0	0	0	0	0	0
CTSL	P07711	0	0	0	0	0	0	0	0	0	0	0	0	0	0	0	0	0	1.11E-16	0.768551923	0	0	0	0	0	0	0	0	0	0	0	0	0	0	0	0	0	0	0	0	0	0	0.415718488	1	0	0	0	0	0
CTSZ	Q9UBR2	0	0	0	0	0	0	0	0	0	0	0	0	0	0	0	1	0.440571341	0.133339971	0.048408266	0	0	0	0	0	0	0	0	0	0	0	0	0	0	0	0	0	0	0	0	0.327905356	0.135168406	0	0.080767943	0	0	0	0	0
CTTN	Q14247	0	0	0	0	0	0	0	0	0.016025224	0.199982016	1	0.65564621	0.419145662	0.203302935	0.112658868	0.105868865	0.19105811	0.291111449	0.293121031	0.394656011	0.358006685	0.319773537	0.232799511	0.124047066	0	0	0	0	0	0	0	0.018140394	0.053481788	0.221508385	0.737119431	0.638803188	0.466830658	0.262841058	0.074955363	0.114166054	0.168918647	0.311667088	0.35390237	0.428733752	0.297651105	0.409591633	0.269261502	0.162464143
CTTNBP2NL	Q9P2B4	0	0	0	0	0	0	0	0	0	0	0	0	0	0	0	0	0	0	0	0	0	0	0	0	0	0	0	0	0	0	0	0	0	0	0	0	0	0	0	0	0	0	0	0	0	0	0	0
CTU1	Q7Z7A3	0	0.114684055	0	0	0	0	0	0	0	0	0	0.040861424	1	0	0	0	0	0	0	0	0	0	0	0	0	0	0	0	0	0	0	0	0	0	0	0	0.964107346	0	0	0	0	0	0	0	0	0	0	0
CTU2	Q2VPK5	0.05371182	0.188553957	0.14115382	0	0	0	0	0	0.045456981	0.118793243	0.240079727	0.42848366	1	0.097272081	0	0	0	0	0	0	0	0	0	0	0	0	0.006500998	0.574684684	0	0	0	0	0.353882918	0.091360459	0.15670978	0.336737428	0.676682491	0	0	0	0	0	0	0	0	0	0	0
CUEDC1	Q9NWM3	0	0	0	0	0	0	0	0	0	0	0	0	0	0	0	0	0	0	0	0	0	0	0	0	0	0	0	0	0	0	0	0	0	0	0	0	0	0	0	0	0	0	0	0	0	0	0	0
CUEDC2	Q9H467	0	0	0	0	0	0	0	0	0	0	0	0	0	0	0	0	0	0	0	0	0	0	0	0	0	0	0	0	0	0	0	0	0	0	0	0	0	0	0	0	0	0	0	0	0	0	0	0
CUL1	Q13616	0.021485086	0.009817877	9.87E-04	0.010505469	0.001062246	0	9.76E-05	0	0.001883591	0.034521407	0.992115765	0.345316965	0	0	0	0	0	0	0	0	0	0	0	0	0.016613625	0.013428346	0	0.002108942	0.007316181	0	0	0	0	0.04725888	1	0.286446393	0	0	0	0	0	0	0	0	0	0	0	0
CUL2	Q13617	0.090233146	0.085496502	0.080278368	0.065496665	0	0	0.103805109	0.030361232	0.226404165	0.410639793	0.395099745	0	0	0	0	0	0	0	0	0	0	0	0	0	0.060525295	0.070335627	0.04681671	0.05569175	0	0	0.085755302	0	0.168751914	0.651402191	1	0.073934754	0	0	0	0	0	0	0	0	0	0	0	0
CUL3	Q13618	0.126126254	0.119674	0.082459312	0.0719145	0.030331447	0.081233495	0.021055635	0.040884616	0.066359321	0.120267406	0.515607296	1	0.163719831	0	0	0	0	0	0	0	1.11E-16	0	0	0	0.106641337	0.077739917	0.067866519	0.081693176	0	0.11510226	0.079907384	0.056914959	0.075263209	0.082548462	0.538730661	0.971499756	0.29543386	0	0	0	0	0	0	0	0	0	0	0
CUL4A	Q13619	0.872916822	0.883890708	1	0.465302061	0	0.047536456	0.322874042	0	0	0.122744773	0.228749721	0	0	0	0	0	0	0	0	0	0	0	0	0	0.387136374	0.493945763	0.762108474	0.64325571	0	0.350541254	0.383416412	0.313155643	0.036795067	0	0.272236069	0	0	0	0	0	0	0	0	0	0	0	0	0
CUL4B	Q13620	0.888897718	0.76070536	0.814684035	0.53672128	0.295177062	0.529334606	0.165294723	0.0790721	0.35213279	0.853721484	0.76899858	0	0	0	0	0	0	0	0	0.034434209	0	0	0	0.042234984	0.664477152	0.698858759	0.443111983	0.54420868	0.270845808	0.529379374	0.166850401	0.029947364	0.169536464	1	0.527465554	0	0	0	0	0	0	0	0	0	0	0	0	0
CUL5	Q93034	0.005868438	0.004413405	0.011782986	0	0	0	0	0	0	0.253929614	1	0.163948848	0	0	0	0	0	0	0	0	0	0	0	0	0	0.006482509	0	0	0	0	0	0	0.01926455	0.292889075	0.952060028	0.279480521	0	0	0	0	0	0	0	0	0	0	0	0
CUL7	Q14999	0	0	0	0	0	0	0	0	0	0	0	0	0	0	0	0	0	0	0	0	0	0	0	0	0	0	0	0	0	0	0	0	0	0	0	0	0	0	0	0	0	0	0	0	0	0	0	0
CUTA	O60888	0	0	0	0	0	0	0	0	0	0	0	0	0	0	0	0	0	0	0	0	0	0	0	0	0	0	0	0	0	0	0	0	0	0	0	0	0	0	0	0	0	0	0	0	0	0	0	0
CUTC	Q9NTM9	0	0	0	0	0	0	0	0	0	0	0	0	0	0	0	1	0.341691385	0	0	0	0	0	0	0	0	0	0	0	0	0	0	0	0	0	0	0	0	0	0.367392843	0.703268243	0.610929393	0	0	0	0	0	0	0
CUX1	Q13948	0	0	0	0	0	0	0	0	0	0	0	0	0	0	0	0	0	0	0	0	0	0	0	0	0	0	0	0	0	0	0	0	0	0	0	0	0	0	0	0	0	0	0	0	0	0	0	0
CWC15	Q9P013	0	0	0	0	0	0	0	0	0	0	0	0	0	0	0	0.812494577	0.446247289	0	0	0	0	0	0	0	0	0	0	0	0	0	0	0	0	0	0	0	0	0	0.232885033	0.72494577	0.91835141	0.412060738	0	0	1	0	0	0
CWC22	Q9HCG8	0.855309112	0.386501565	1	0	0	0	0	0	0	0	0	0	0	0	0	0	0	0	0	0	0	0	0	0	0.580986075	0.89041593	0.432203928	0	0	0	0	0	0	0	0	0	0	0	0	0	0	0	0	0	0	0	0	0
CWC25	Q9NXE8	0	0	0	0	0	0	0	0	0	0	0	0	0	0	0	0	0	0	0	0	0	0	0	0	0	0	0	0	0	0	0	0	0	0	0	0	0	0	0	0	0	0	0	0	0	0	0	0
CWC27	Q6UX04	0	0.05037378	0	0	0	0	0	0	0	0	0	0.588892409	0.049389692	0	0	0	0.02139158	0.002346109	0	0.097578944	0	0	0	0	0	0	0	0	0	0	0	0	0	0	0	1	0.55969842	0	0.004129881	0	0	0	0	0.121633403	0	0	0	0
CWF19L1	Q69YN2	0	0	0	0	0	0	0	0	0	0	0	0	0	0	1	0.595743051	0.142611329	0.214868679	0.219571123	0	0	0	0	0	0	0	0	0	0	0	0	0	0	0	0	0	0	0	0.890641666	0.716061969	0.033017284	0.108126742	0.001345912	1.11E-16	0	0	0	0
CWF19L2	Q2TBE0	0	0	0	0	0	0	0	0	0	0	0	0	0	0	0	0	0	0	0	0	0	0	0	0	0	0	0	0	0	0	0	0	0	0	0	0	0	0	0	0	0	0	0	0	0	0	0	0
CXADR	P78310	0	0	0	0	0	0	0	0	0	0	0	0	0	0	0	0	0	0	0	0	0	0	0	0	0	0	0	0	0	0	0	0	0	0	0	0	0	0	0	0	0	0	0	0	0	0	0	0
CXorf38	Q8TB03	0	0	0	0	0	0	0	0	0	0	0	0	0	0	0	0	0	1	0	0	0	0	0	0	0	0	0	0	0	0	0	0	0	0	0	0	0	0	0	0	0	0.973615792	0.197640828	0	0	0	0	0
CXorf56	Q9H5V9	0	0	0	0	0	0	0	0	0	0	0	0	0	0	0	0	0	0	0.585588208	1	0	0	0	0	0	0	0	0	0	0	0	0	0	0	0	0	0	0	0	0	0	0	0	0.152652262	0	0	0	0
CXXC1	Q9P0U4	0	0	0	0	0	0	0	0	0	0	0	0	0	0	0	0	0	0	0	0	0	0	0	0	0	0	0	0	0	0	0	0	0	0	0	0	0	0	0	0	0	0	0	0	0	0	0	0
CYB5A	P00167	0.244294292	1	0	0	0	0	0	0	0	0	0	0	0	0	0	0	0	0	0	0	0	0	0	0	0	0.72041621	0.497946763	0	0	0	0	0	0	0	0	0	0	0	0	0	0	0	0	0	0	0	0	0
CYB5B	O43169	0.76746792	1	0.623388618	0.647639706	0.67192618	0.323187037	0.264765032	0	0	0	0	0	0	0	0	0	0	0	0	0	0	0	0	0.074849286	0.805967702	0.768187432	0.674910385	0.614447798	0.459104007	0.447886699	0.458903488	0.356496897	0.33548951	0.211226272	0.110246911	0	0	0	0	0	0	0	0	0	0	0.025042551	0	0
CYB5R1	Q9UHQ9	1	0	0	0	0	0	0	0	0	0	0	0	0	0	0	0	0	0	0	0	0	0	0	0	0	0	0	0	0	0	0	0	0	0	0	0	0	0	0	0	0	0	0	0	0	0	0	0
CYB5R3	P00387	0.818460691	0.735761482	0.483956935	0.432857967	0.264085088	0.201898608	0.159476822	0.125645781	0.01438667	0	0	0	0	0	0	0	0	0	0.073935088	0.091588668	0	0	0	0.038199056	0.37665575	1	0.536867806	0.459288468	0.311261039	0.204525035	0.145488604	0.082660478	0.054177041	0.035286714	0.01064318	0	0	0	0	0	0	0	0.082653828	0.07468977	0.013331113	0	0	0
CYB5R4	Q7L1T6	0	0	0	0	0	0	0	0	0	0	0	0	0	0	0	0	0	0	0	0	0	0	0	0	0	0	0	0	0	0	0	0	0	0	0	0	0	0	0	0	0	0	0	0	0	0	0	0
CYBC1	Q9BQA9	0	0	0	0	0	0	0	0	0	0	0	0	0	0	0	0	0	0	0	0	0	0	0	0	0	0	0	0	0	0	0	0	0	0	0	0	0	0	0	0	0	0	0	0	0	0	0	0
CYC1	P08574	0.747143537	1	0.495576237	0.163384672	0	0.004121455	0	0	0	0	0	0	0	0	0	0	0	0	0	0	0	0	0	0	0.70229355	0.655767652	0.410066044	0.145684462	0.070590707	0	0	0	0	0	0	0	0	0	0	0	0	0	0	0	0	0	0	0
CYCS	P99999	0.001847093	3.00E-04	0	0	0	0	0	0	0	0	0	0	0	0	0	0	0	0	0	7.22E-05	4.22E-05	0.009605746	1	0.619966662	5.63E-04	0	1.30E-04	0	0	0	0	0	0	0	0	0	0	0	0	0	0	0	0	0	3.66E-04	0.019693784	0.885495069	0.800909619
CYFIP1	Q7L576	0.929336011	0.806180195	0.719899763	0.383689862	0	0.068373799	0.460859319	0.963489719	0.938181456	0.622002423	0	0	0	0	0	0	0	0	0	0	0	0	0	0	0.606751083	0.741938696	0.651476177	0	0.132847636	0.160495876	0.380968186	1	0.423668619	0.236404069	0	0	0	0	0	0	0	0	0	0	0	0	0	0
CYFIP2	Q96F07	0	0	0	0	0	0	0	0	0	0	0	0	0	0	0	0	0	0	0	0	0	0	0	0	0	0	0	0	0	0	NaN	0	0	0	0	0	0	0	0	0	0	0	0	0	0	0	0	0
CYHR1	Q6ZMK1	0	0	0	0	0	0	0	0	0	0	0	0	0	0	0	0	0	0	0	0	0	0	0	0	0	0	0	0	0	0	0	0	0	0	0	0	0	0	0	0	0	0	0	0	0	0	0	0
CYP20A1	Q6UW02	0	0	0	0	0	0	0	0	0	0	0	0	0	0	0	0	0	0	0	0	0	0	0	0	0	0	0	0	0	0	0	0	0	0	0	0	0	0	0	0	0	0	0	0	0	0	0	0
CYP24A1	Q07973	0	NaN	0	0	0	0	0	0	0	0	0	0	0	0	0	0	0	0	0	0	0	0	0	0	0	0	0	0	0	0	0	0	0	0	0	0	0	0	0	0	0	0	0	0	0	0	0	0
CYP4F11	Q9HBI6	0	0	0	0	0	0	0	0	0	0	0	0	0	0	0	0	0	0	0	0	0	0	0	0	0	0	0	0	0	0	0	0	0	0	0	0	0	0	0	0	0	0	0	0	0	0	0	0
CYP51A1	Q16850	0.395167022	0.792263174	0.502792162	0	0	0	0	0	0	0	0	0	0	0	0	0	0	0	0	0	0	0	0	0	0.791755508	1	0.039800995	0	0	0	0	0	0	0	0	0	0	0	0	0	0	0	0	0	0	0	0	0
CYREN	Q9BWK5	0	0	0	0	0	0	0	0	0	0	0	0	0	0	0	0	0	0	0	0	0	0	0	0	0	0	0	0	0	0	0	0	0	0	0	0	0	0	0	0	0	0	0	0	0	0	0	0
CYRIA	Q9H0Q0	0	0	0	0	0	0	0	0	0	0	0	0	0	0	0	0	0	0	0	0	0	0	0	0	0	0	0	0	0	0	0	0	0	0	0	0	0	0	0	0	0	0	0	0	0	0	0	0
CYRIB	Q9NUQ9	0	0	0	0	0	0	0.071243135	0	0	0	0	0	0	0	0	0	0.285292818	0.856290151	0.09079867	0.001181387	0	0	0	0	0	0	0	0	0	0	0	0	0	0	0	0	0	0	0	0	0.323694289	1	0.227386955	0	0	0	0	0
CYTH1	Q15438	0	0	0	0	0	0	0	0	0	0	0	0	0	0	0	0	0	0	0	0	0	0	0	0	0	0	0	0	0	0	0	0	0	0	0	0	0	0	0	0	0	0	0	0	0	0	0	0
CZIB	Q9NWV4	0	0	0	0	0	0	0	0	0	0	0	0	0	0	0	0	0	0	0.838431978	0.51842636	0.044351691	0	0	0	0	0	0	0	0	0	0	0	0	0	0	0	0	0	0	0	0	0	0.790693008	1	0.043965405	0	0	0
D2HGDH	Q8N465	0	0	0	0	0	0	0	0	0	0	0	0	0	0	0	0	0	0	0	0	0	0	0	0	0	0	0	0	0	0	0	0	0	0	0	0	0	0	0	NaN	0	0	0	0	0	0	0	0
DAD1	P61803	0	0	0.341667375	0	0	0	0	0	0	0	0	0	0	0	0	0	0	0	0	0	0	0	0	0	1	0.90917595	0	0	0	0	0	0	0	0	0	0	0	0	0	0	0	0	0	0	0	0	0	0
DAG1	Q14118	0	0	0.101706044	0	0.380733007	0	0.520940746	1	0	0.580248641	0	0	0	0	0	0	0	0	0	0	0	0	0	0	0	0	0	0	0	0	0	0.509122222	0.799042032	0.629740057	0	0	0	0	0	0	0	0	0	0	0	0	0	0
DAGLB	Q8NCG7	0	0	0	0	0	0	0	0	0	0	0	0	0	0	0	0	0	0	0	0	0	0	0	0	0	0	NaN	0	0	0	0	0	0	0	0	0	0	0	0	0	0	0	0	0	0	0	0	0
DAP	P51397	0	0	0	0	0	0	0	0	0	0	0	0	0	0	0	0	0	0.313718795	0.69837686	0.505610353	0	0.200892876	0	0	0	0	0	0	0	0	0	0	0	0	0	0	0	0	0	0	0	0.76660165	1	0.20797784	0	0	0	0
DAP3	P51398	0.110075515	0.192841222	0.307682927	0.713571276	0.229933534	0.045525123	0	0	0	0	0	0	0	0	0	0	0	0	0	0	0	0	0	0	0.090505657	0.169010269	0.257048648	1	0.339807426	0.046349627	0	0	0	0	0	0	0	0	0	0	0	0	0	0	0	0	0	0
DARS1	P14868	0.048644706	0.01941897	0.026155946	0.064758179	0.047987365	0.049828324	0.014547337	0	0	0.004869601	0.006641474	0.097597762	0.965019743	0.231226813	0.154428741	0.876385482	0.36730743	0.055668188	0.013091435	0.022601025	0.008006141	0.02591719	0.002276815	0	0.021035397	0.028695901	0.029690547	0.052133587	0.058116705	0.049315254	0.029960798	0.019290956	0.015716732	0.019245237	0.028738572	0.088549427	0.713432144	0.242138459	0.247431725	1	0.445263721	0.07859382	0.029340033	0.025873503	0.00298465	0.004948137	0.001436802	0
DARS2	Q6PI48	0	0	0	0	0	0	0	0	0	0	0	1.11E-16	1	0	0	0	0	0	0	0	0	0	0	0	0	0	0	0	0	0	0	0	0	0	0	0.068342833	0.689259717	0	0	0	0	0	0	0	0	0	0	0
DAXX	Q9UER7	0	0.087661499	0.288619587	0	0.156428362	0	0	0	1	0	0	0	0	0	0	0	0	0	0	0	0	0	0	0	0	0.08056488	0	0	0	0	0	0.080164193	0.372514625	0.451984293	0.587594718	0	0	0	0	0	0	0	0	0	0	0	0	0
DAZAP1	Q96EP5	0.030809017	0.023290119	0.02345527	0	0	0	0	0	0.014584381	0	0	0	0	0	0	1.11E-16	0.037228908	0.003778217	0.096433478	0.283655254	0.44516594	0.770739654	1	0.876887044	0	0	0	0.013805917	0	0	0	0	0	0	0	0.016461103	0	0	0	0	0.012983162	0.013086006	0.10547177	0.523312639	0.419582467	0.703988409	0.694672362	0.658751905
DBI	P07108	0	0	0	0	0	0	0	0	0	0	0	0	0	0	0	0	0	0	0	1.82E-04	0.111622475	1	0.295380458	0.027067061	0	0	0	0	0	0	0	0	0	0	0	0	0	0	0	0	0	0	0	0	0.198243125	0.911871371	0.293297417	0.040389618
DBN1	Q16643	0.041401005	0.086254088	0.043100122	0	0.042489876	0.748095823	1	0.742471987	0.585543032	0.72129286	0.929195307	0.51500577	0.751685506	0.648063336	0.354720462	0.291895035	0.354020474	0.37487653	0.490655757	0.404904224	0.217032206	0.228644829	0.099470103	0.097699193	0.476596167	0.319039018	0.228650812	0.196798362	0.176229481	0.468220241	0.709805876	0.662781035	0.486108826	0.511775056	0.664276736	0.70358376	0.681208072	0.51380921	0.300253013	0.410438318	0.515304911	0.53642421	0.476715823	0.34528558	0.293827481	0.170186849	0.319356107	0.369934734
DBNDD1	Q9H9R9	0	0	0	0	0	0	0	0	0	0	0	0	0	0	0	0	0	0	0	0	0	0	0	0	0	0	0	0	0	0	0	0	0	0	0	0	0	0	0	0	0	0	0	0	0	0	0	0
DBNL	Q9UJU6	0	0	0	0	0	0	0	0	0	0.021947491	0.285979417	1	0.264098873	0	0	0.068531515	0.048332087	0.103195236	0.201492176	0.206777278	0.045010767	0.040871205	0	0	0	0	0	0	0	0	0	0	0.01723144	0.015665622	0.283904057	0.980101834	0.256980165	0.021980965	0.057321595	0.121795372	0.097240664	0.111028047	0.232358509	0.277313487	0.206643384	0.099449918	0.02527625	0.012557045
DBR1	Q9UK59	0	0	0	0	0	0	0	0	0	0	0	0.712166762	0	0	0	0	0	0	0	0	0	0	0	0	0	0	0	0	0	0	0	0	0	0	0	0	1	0	0	0	0	0	0	0	0	0	0	0
DBT	P11182	0.42851986	0	0.552829659	0	0	0	0	0	0	0	0	0	0	0	0	0	0.719547575	0	0	0	0	0	0	0	0	0.915237242	0.350976643	0	0	0	0	0	0	0	0	0	0	0	0.379747851	0.682340201	1	0	0	0	0	0	0	0
DCAF1	Q9Y4B6	0.346966537	0.587229335	0.34420103	0.340931004	0.948819427	0	0	0	0	0	0	0	0	0	0	0	0	0	0	0	0	0	0	0	0.116887534	0.124175019	0.210821356	0.378377469	1	0.052682916	0	0	0	0	0	0	0	0	0	0	0	0	0	0	0	0	0	0
DCAF10	Q5QP82	0	0	0	0	0	0	0	0	0	0	0	0	0	0	0	0	0	0	0	0	0	0	0	0	0	0	0	0	0	0	0	0	0	0	0	0	0	0	0	0	0	0	0	0	0	0	0	0
DCAF11	Q8TEB1	0	0	0	0	0	0	0	0	0	0	0	0	0	0	0	0	0	0	0	0	0	0	0	0	0	0	0	0	0	0	0	0	0	0	0	0	0	0	0	0	0	0	0	0	0	0	0	0
DCAF13	Q9NV06	1	0.691797846	0.417187618	0.107479099	0	0	0	0	0	0	0	0	0	0	0	0	0	0	0	0	0	0	0	0	0.565187919	0.363636364	0	0.017549145	0	0	0	0	0	0	0	0	0	0	0	0	0	0	0	0	0	0	0	0
DCAF15	Q66K64	0	0	0	0	0	0	0	0	0	1	0.802722781	0	0	0	0	0	0	0	0	0	0	0	0	0	0	0	0	0	0	0	0	0	0	0.927131838	0	0	0	0	0	0	0	0	0	0	0	0	0	0
DCAF16	Q9NXF7	0	0	0	0	0	0	0	0	0	0.097469681	0	1.11E-16	0	0	0	0	0	0	0	0	0	0	0	0	0	0	0	0	0	0	0	0	0	0	1	0	0	0	0	0	0	0	0	0	0	0	0	0
DCAF6	Q58WW2	0	0	0	0	0	0	0	0	0	0	0	0	0	0	0	0	0	0	0	0	0	0	0	0	0	0	0	0	0	0	0	0	0	0	0	0	0	0	0	0	0	0	0	0	0	0	0	0
DCAF7	P61962	0.562227243	0	0	0	0.424952594	0	0	0	0	0	0	1	0.947058984	0	0	0	0	0	0.402496892	0.231679324	0.416741519	0.203734451	0.277915385	0	0.192511137	0.309317074	0	0	0.661349883	0	0	0	0	0	0.440195251	0.372419863	0	0	0	0	0	0	0.43021494	0.324877288	0	0	0	0
DCAF8	Q5TAQ9	0	0	0	0	0	0	0	0	0	0	0	0	0	0	0	0	0	0	0	0	0	0	0	0	0	0	0	0	0	0	0	0	0	0	0	0	0	0	0	0	0	0	0	0	0	0	0	0
DCAKD	Q8WVC6	0	0	0	0	0	0	0	0	0	0	0	0	0	0	0	0	0	0	0	0	0	0	0	0	0	0	0	0	0	0	0	0	0	0	0	0	0	0	0	0	0	0	0	0	0	0	0	0
DCBLD2	Q96PD2	0.751582801	0.296389411	0.629551509	0.228994934	0.054667433	0	0.574948714	0	0	0	0	0	0	0	0	0	0	0	0.351740655	1	0	0	0	0	0.72797262	0.358102476	0.461490571	0.289313161	0.078025862	0.410936208	0.190483805	0.243215475	0	0	0	0	0	0	0	0	0	0	0	0.611622741	0	0	0	0
DCD	P81605	0	0	0	0	0	0	0	0	0	0	0	0	0	0	0	0	0	0	0	0	0	0	0	0	0	0	0	0	0	0	0	0	0	0	0	0	0	0	0	0	0	0	0	0	0	0	0	0
DCHS2	Q6V1P9	0	0	0	0	0	0	0	0	0	0	0	0	0	0	0	0	0	0	0	0	0	0	0	0	0	0	0	0	0	0	0	0	0	0	0	0	0	0	0	0	0	0	0	0	0	0	0	0
DCK	P27707	0	0	0	0	0	0	0	0	0	0	0	0	0	0	0.983449636	0.341873189	0.028023599	0	0	0	0	0	0	0	0	0	0	0	0	0	0	0	0	0	0	0	0	0	1	0.18222313	0	0	0	0	0	0	0	0
DCLK1	O15075	0	0	0	0	0	0	0	0	0	0	0	0	0	0	0	0	0	0	0	0	0	0	0	0	0	0	0	0	0	0	0	0	0	0	0	0	0	1	0	0	0	0	0	0	0	0	0	0
DCLRE1C	Q96SD1	0	0	0	0	0	0	0	0	0	0	0	0	0	0	0	0	0	0	0	0	0	0	0	0	0	0	0	0	0	0	0	0	0	0	0	0	0	0	0	0	0	0	0	0	0	0	0	0
DCP1A	Q9NPI6	0	0.02143266	0	0.022381481	0.093278363	0.079878551	0	0.101083187	0.249328938	0.292928829	1	0.22225691	0	0	0	0.047248264	0	0	0	0	0	0	0	0	0	0	0	0.069375706	0.130159984	0.275207287	0.129639662	0.204581279	0.063222138	0.221874321	0.624633862	0.412403855	0.014896502	0	0.059137613	0	0	0	0	0	0	0	0	0
DCP1B	Q8IZD4	NaN	0	0	0	0	0	0	0	0	0	0	0	0	0	0	0	0	0	0	0	0	0	0	0	0	0	0	0	0	0	0	0	0	0	0	0	0	0	0	0	0	0	0	0	0	0	0	0
DCPS	Q96C86	0	0	0	0	0	0	0	0	0	0	0	0	1	0.069825394	0	0	0.059240512	0	0	0	0	0	0	0	0	0	0	0	0	0	0	0	0	0	0	0	0.91366077	0.208627499	0	0	0	0	0	0	0	0	0	0
DCTD	P32321	0	0	0	0	0	0	0	0	0	0	0	0	0	0	0	0	0	0.050440005	0.747334063	0.412258024	0.024869413	0	0	0	0	0	0	0	0	0	0	0	0	0	0	0	0	0	0	0	0	0.055168508	1	0.482376002	0.00914045	0	0	0
DCTN1	Q14203	0.469074036	0.745002222	1	0.661299995	0.269618983	0.056979811	0.168042944	0.084515379	0.033508061	0.764962283	0.224177581	0.43956575	0.488354852	0	0	0	0.014674574	0	0	0.411619724	0	0	0	0	0.563023139	0.766844758	0.550893788	0.66142614	0.442777602	0.265601742	0.147490971	0.254336	0.086824808	0.434034766	0.145026287	0.16212382	0.153487722	0.041297045	0	0	0	0.176106536	0.341783772	0	0	0	0	0
DCTN2	Q13561	0	0.01591155	0.022962875	0.085339464	0.036627671	0.005291453	0	0.01049077	0.080869624	0.022408372	0.005345889	0.168007844	1	0.204997295	0.084999662	0.112462808	0.078790235	0.086144171	0.054907695	0.016148228	0	0	0	0	0	0.003700298	0.019230119	0.05597951	0.033498445	0.003574858	0	0.028737828	0.085452732	0.046317961	0.010341831	0.173282391	0.746382202	0.297065188	0.07149885	0.089383284	0.059374155	0.06237828	0.045251217	1.42E-04	0.005126961	0	0	0
DCTN3	O75935	0.038375063	0.058308224	0.091746838	0.098946942	0.218419724	0.067232835	0	0	0.516258546	0	0	0.540883437	0.123858613	0	0	0	0	0	0.967268778	1	0.455231642	0	0	0	0.110601704	0.158539943	0.120356067	0.154758263	0.16952555	0.153393188	0	0.32453618	0.315894526	0.216091066	0	0.29237852	0.427050672	0	0	0	0	0	0.63896239	0.964821584	0.34445787	0	0	0
DCTN4	Q9UJW0	0.108428629	0.188686432	0.123208856	0.210551288	0.208263408	0.111171486	0.318250655	0.045270132	0.500202139	0.072329517	0.062411036	0	1	0.784523269	0	0	0	0	0	0	0	0	0	0	0.054776535	0.161881834	0.017000511	0.194055151	0.109650565	0	0.323281392	0	0	0	0	0.203388663	0.597398056	0.48278305	0	0	0	0	0	0	0	0	0	0
DCTN5	Q9BTE1	0	0	0	0	0	0	0	0	0	0	0	0	0	0	0	0	0	NaN	0	0	0	0	0	0	0	0	0	0	0	0	0	0	0	0	0	0	0	0	0	0	0	0	0	0	0	0	0	0
DCTN6	O00399	0	0	0	0	0	0	0	0	0	0	0	0	0	0	0	0	0	0	0	0	0	0	0	0	0	0	0	0	0	0	0	0	0	0	0	0	0	0	0	0	0	0	0	0	0	0	0	0
DCTPP1	Q9H773	0	0.015506325	0.008673353	0.005507225	0.001551992	0	0.005045835	0	0.006489236	0.013611244	0	0.236416753	1	0.024651587	0	0.004495598	0	0	0.009495472	0.006073483	0.011073681	0.00812263	0	0	0	0	0	0	0.003670242	0	0	0	0	0	0.01344941	0.152525037	0.812919434	0.01506128	0.006853363	0.008862861	0	0	0	0	0.006021534	0.006660295	0	0
DCUN1D1	Q96GG9	0	0	0	0	0	0	0	0	0	0	0	0	0	0	0	0	1	0.838174813	0.038816781	0.023106794	0	0	0	0	0	0	0	0	0	0	0	0	0	0	0	0	0	0	0	0	0.881664594	0.672518745	0	0	0	0	0	0
DCUN1D3	Q8IWE4	0	0	0	0	0	0	0	0	0	0	0	0	0	0	0	0	0	0	0	0	0	0	0	0	0	0	0	0	0	0	0	0	0	0	0	0	0	0	0	0	0	0	0	0	0	0	0	0
DCUN1D4	Q92564	0	0	0	0	0	0	0	0	0	0	0	0	0	0	0	0	0	0	0	0	0	0	0	0	0	0	0	0	0	0	0	0	0	0	0	0	0	0	0	0	0	0	0	0	0	0	0	0
DCUN1D5	Q9BTE7	0.03194651	0.026301338	0.020948157	0	0	0	0	0	0	0	0	0	0	0	0	0	0	0.054748065	0.001900192	0.042825072	0.108414639	0.225682989	0.392694743	0.277900834	1.11E-16	0	0	0	0	0	0	0	0	0	0	0	0	0	0	0	0	0.058588879	0	0.345826335	0.215358463	0.453601212	1	0.464719357
DCXR	Q7Z4W1	0	0	0	0	0	0	0	0	0	0	0	0	0	0	0	0.010614041	0.059629916	0.071266094	1.11E-16	0.113270011	0.350262425	0.524896778	0.857511813	0.710806734	0	0	0	0	0	0	0	0	0	0	0	0	0	0	0	0.0188764	0.085951881	0.011000284	0.066334164	0.15515781	0.377763898	0.611006945	1	0.855831168
DDA1	Q9BW61	0	0	0	0	0.046137827	0	0	0	0	0.094784929	0.144923526	1	0	0	0	0	0	0	0	0	0	0	0	0	0	0	0	0	0.29243137	0	0	0	0	0.413439395	0.561134849	0	0	0	0	0	0	0	0	0	0	0	0	0
DDAH1	O94760	0	0	0	0	0	0	0.068452788	0	0	0	0	0	0	0	0	0	0.041827049	1	0.319301756	0	0	0	0	0	0	0	0	0	0	0	0	0	0	0	0	0	0	0	0	0	0.046700065	0.953800132	0.335753559	0.027894794	0	0	0	0
DDAH2	O95865	0	0	0	0	0	0	0	0	0	0	0	0	0	0	0	0	0	0.112466517	1	0	0	0	0	0	0	0	0	0	0	0	0	0	0	0	0	0	0	0	0	0	0	0.206919976	0.613950703	0.049750811	0	0	0	0
DDB1	Q16531	0.011193176	0.020253874	0.024192286	0.028341017	0.04441563	0.047675438	0.044979827	0.037770638	0.047039148	0.079715584	0.13220162	0.215442686	1	0.097312276	0	0	0	0	0	2.07E-04	0	1.55E-04	4.70E-04	2.01E-04	0.011906572	0.016848002	0.020810549	0.03410022	0.043898449	0.052897398	0.051957069	0.042594526	0.043462763	0.068205956	0.104944614	0.166031527	0.562684281	0.04534969	0	0	0	0	0	0	0	0	1.08E-04	0.001091409
DDB2	Q92466	0	0	0	0	0.510491176	0.480957152	0.409964385	0	0	0	0	0	0	0	0	0	0	0	0	0	0	0	0	0	0	0	0	0	0	1	0.937995417	0	0	0	0	0	0	0	0	0	0	0	0	0	0	0	0	0
DDHD1	Q8NEL9	0	0	1	0	0	0	0	0	0	0	0	0	0	0	0	0	0	0	0	0	0	0	0	0	0	0	0	0	0	0	0	0	0	0	0	0	0	0	0	0	0	0	0	0	0	0	0	0
DDHD2	O94830	0	0	0	0	0	0	0	0	0	0	0	0	0	0	0	0	0	0	0	0	0	0	0	0	0	0	0	0	0	0	0	0	0	0	0	0	0	0	0	0	0	0	0	0	0	0	0	0
DDI2	Q5TDH0	0.06327307	0	0.01645647	0	0	0	0	0	0	0.897316575	1	0	0	0	0	0	0	0	0	0	0	0	0	0	0	1.11E-16	0	0	0.217145943	0	0	0	0	0.47711392	0.667539809	0	0	0	0	0	0	0	0	0	0	0	0	0
DDOST	P39656	0.94238247	1	0.706266413	0.417049577	0.246826934	0.141074157	0.101113456	0.05868688	0.006589824	0	0	0	0	0	0	0	0	0	0	0	0	0	0	0	0.901075431	0.959899358	0.723928068	0.285798389	0.232731389	0.124430701	0.090714313	0	0.011879634	0	0	0	0	0	0	0	0	0	0	0.00340204	0	0	0	0
DDRGK1	Q96HY6	0	0	1	0	0	0	0	0	0	0	0	0	0	0	0	0	0	0	0	0	0	0	0	0	0	0	0	0	0	0	0	0	0	0	0	0	0	0	0	0	0	0	0	0	0	0	0	0
DDT	P30046	0	0	0	0	0	0	0	0	0	0	0	0	0	0	0	0	0	0.138178602	1	0.227131149	0.014309703	0.007369284	0.022884719	0	0	0	0	0	0	0	0	0	0	0	0	0	0	0	0	0	0	0.211061633	0.920101675	0.296673564	0.032984899	0.006574448	0.038852865	0
DDX1	Q92499	0.438353502	0.348053962	0.39503469	0.256855587	0.133786052	0.001448954	0.039529144	0.153364823	0.238862259	0.255336724	0.341628962	0.371094909	0.135770977	0.012360218	0.501771244	0.830802796	0.612585842	0.057347699	0.015035914	0.155229072	0.163085548	0.022060136	0	0.006128717	0.468647542	0.333697583	0.340472129	0.268032756	0.296279451	0.053781491	0.138750446	0.148005108	0.059033013	0.144268289	0.480257483	0.247247216	0.176022934	0.659108831	0.678292282	1	0.391206323	0.040960621	0.051800727	0.313477976	0.173405495	0.146906533	0.19315904	0.385546997
DDX10	Q13206	1	0.473928084	0.190009204	0.15262306	0	0	0	0	0	0	0	0.823605954	0.006537815	0	0	0	0	0	0	0	0	0	0	0	0.430734076	0.45682186	0	0.091021613	0	0	0	0	0	0	0	0.315370212	0.153448221	0	0	0	0	0	0	0	0	0	0	0
DDX11	Q96FC9	0	0	0	0	0	0	0	0	0	0	0	0	0	0	0	0	0	0	0	0	0	0	0	0	0	0	0	0	0	0	0	0	0	0	0	0	0	0	0	0	0	0	0	0	0	0	0	0
DDX12P	Q92771	0	0	0	0	0	0	0	0	0	0	0	0	0	0	0	0	0	0	0	0	0	0	0	0	0	0	0	0	0	0	0	0	0	0	0	0	0	0	0	0	0	0	0	0	0	0	0	0
DDX17	Q92841	0.907024631	1	0.673776138	0.494305977	0.349642784	0.214804982	0.143205063	0.079596114	0.068244652	0.08184341	0.080265076	1.11E-16	0.004092171	0	0	0.061722265	0.113995432	0.211015935	0.177191506	0.202962251	0.278126486	0.415974621	0.523991199	0.728808776	0.843316383	0.918417903	0.715481784	0.399621618	0.285234215	0.199894429	0.132883177	0.036834761	0.090189766	0.076564876	0.060436603	0.07581752	0	0	0	0.104107327	0.122921904	0.116629473	0.133452841	0.280331973	0.2238203	0.454011425	0.568989396	0.625589915
DDX18	Q9NVP1	1	0.763001075	0.493077675	0.174639273	0.028541775	0	0.009251389	0	0	0	0	0	0	0	0	0	0	0	0	0	0	0	0	0	0.359128879	0.412086331	0.274556563	0.154817061	0.039642787	0.00198263	0	0	0	0	0	0	0	0	0	0	0	0	0	0	0	0	0	0
DDX19A	Q9NUU7	0.119572147	0.103803535	0.090387273	0.068603457	0.04417898	0.048687107	0.018031194	0.037947545	0.03168007	0.031241052	0.091995914	0.020032985	0	0.186476539	0.944565775	0.31585255	0.084028063	0.129214164	0.036112842	0.077642643	0	0.0031072	0	0	0.134246491	0.137005097	0.122943413	0.076089699	0.041970785	0.080473327	0.08352352	0.072230271	0.083051739	0.069340614	0.086092103	0.076545098	0.069376653	0.233454751	1	0.324895012	0.070867349	0.075319779	0.006901102	0	0	0	0	0
DDX19B	Q9UMR2	0	0	0	0	0	0	0	0	0	0	0	0	0	0	0	0	0	0	0	0	0	0	0	0	0	0	0	0	0	0	0	0	0	0	0	0	0	0	0	0	0	0	0	0	0	0	0	0
DDX20	Q9UHI6	0.958896911	1	0.881445427	0.316981769	0.238998511	0	0	0	0	0	0	0	0	0	0	0	0	0	0	0	0	0	0	0	0.792983071	0.642678395	0.559095857	0.352016366	0.318577095	0	0	0	0	0	0	0	0	0	0	0	0	0	0	0	0	0	0	0
DDX21	Q9NR30	1	0.74456401	0.553313371	0.292890402	0.130872259	0.061453514	0.031245623	0.027058027	0.016265618	0.03552049	0.013092286	0.00916284	0.011798605	0.010473389	0.012420511	0	0.019275407	0.027169501	0.030193957	0.029935807	0.033704643	0.030738124	0.042904152	0.154083712	0.929668931	0.692472082	0.434153911	0.222676673	0.102629825	0.063892733	0.03893217	0.02934397	0.017007065	0.027088829	0.006296061	0.011383513	0.015506571	0.023600877	0.028791002	0.010967687	0.019799039	0.025100638	0.032160147	0.037852636	0.035439085	0.030054615	0.047796525	0.125709269
DDX23	Q9BUQ8	1	0.54512997	0.388939658	0.367288179	0.613337527	0.591578061	0.226310596	0	0	0	0	0	0	0	0	0.040383247	0	0.131416647	0	0	0	0	0	0	0.978483506	0.645504281	0.33937343	0.564729687	0.979657869	0.46895834	0.476490463	0.143619226	0.183385595	0	0	0	0	0	0	0.087654743	0	0	0	0	0	0	0	0
DDX24	Q9GZR7	0.969450916	1	0.704495164	0.090890991	0.040242352	0	0	0	0	0	0	0	0	0	0	0	0	0	0	0	0	0	0	0.044550955	0.811479176	0.892829334	0.496313422	0.134452989	0.048249821	0.003090684	2.13E-04	0	0	0	0	0	0	0	0	0	0	0	0	0	0	0	0	0.037893619
DDX27	Q96GQ7	0.707121345	0.87977787	0.532497673	0.133989414	0	0	0	0	0	0	0	0	0	0	0	0	0	0	0	0	0	0	0	0	0.641540653	1	0.587043152	0.211407257	0	0	0	0	0	0	0	0	0	0	0	0	0	0	0	0	0	0	0	0
DDX28	Q9NUL7	0	0	0	0	0	0	0	0	0	0	0	0	0	0	0	0	0	0	0	0	0	0	0	0	0	0	0	0	0	0	0	0	0	0	0	0	0	0	0	0	0	0	0	0	0	0	0	0
DDX31	Q9H8H2	1	0.620034089	0.306018094	0	0	0	0	0	0	0	0	0	0	0	0	0	0	0	0	0	0	0	0	0	0	0.174293082	0.047987413	0	0	0	0	0	0	0	0	0	0	0	0	0	0	0	0	0	0	0	0	0
DDX39A	O00148	0.165409973	0.107210518	0.103610943	0.324189148	0.145441801	0.172021825	0.324795393	0.033191876	0.063731434	0.773624583	0.175848742	0.453849651	0.247802364	0	0.816137466	1	0.624715823	0	0.329209609	0.204171719	0	0	0	0	0.222131707	0.195343286	0.158324492	0.269210367	0.570930585	0.187613671	0.273321461	0.174238406	0.269361928	0.710726735	0.132142316	0.544104274	0.27951652	0	0.546188239	0.546036678	0.005759321	0	0	0	0	0	0	0
DDX39B	Q13838	0.048000923	0.055138519	0.057080185	0.04543019	0.043714552	0.028197564	0.027794526	0.02887565	0.029551012	0.052763859	0.012497847	0.032848848	0.015402993	2.22E-04	0.420904264	0.76806215	0.135683615	0.043621962	0.032263353	0.01854261	0.018567664	0.017691872	0.011170815	0.011381866	0.038687462	0.049035752	0.053441945	0.043202584	0.047325561	0.030073873	0.030169186	0.031577098	0.026449248	0.035498555	0.047183953	0.043319683	0.039327422	0	0.55880884	1	0.168599346	0.039899301	0.029561905	0.022097248	0.013049847	0.016136905	0.013848299	0.013630985
DDX3X	O00571	1	0.766394863	0.545712959	0.281289448	0.25421397	0.253860164	0.151833656	0.107801555	0.050652558	0.074163905	0.017677829	0	0.017754177	0	0	0	0	0.064154916	0.137249396	0.172417723	0.187046674	0.287471744	0.163574432	0.281866711	0.734421964	0.559436912	0.368698178	0.333075489	0.270414566	0.164909585	0.096150161	0.089507917	0.06615299	0.037479798	0.006743172	0.004981962	0	0	0	0	0	0.040867026	0.121760137	0.09255065	0.118747199	0.129689118	0.082107783	0.112821877
DDX41	Q9UJV9	1	0.665293167	0.494586721	0	0	0	0	0	0	0	0	0	0	0	0	0	0	0	0	0	0	0	0	0	0.267750564	0.612389816	0.29204885	0.03668214	0	0	0	0	0	0	0	0	0	0	0	0	0	0	0	0	0	0	0	0
DDX42	Q86XP3	0.846747743	0.796524734	0.53760195	0.258526108	0.195396627	0.043905224	0	0	0	0	0	0	0.093557407	0	0	0.054122041	0.223483199	0.079296433	0.264176317	0.514652812	0.483895936	0.441500015	0.48965257	0.42401726	0.840420283	1	0.706982459	0.28044002	0.121015103	0.045675752	0	0	0	0	0	1.11E-16	0.074323474	0	0	0.090171151	0.242243056	0.16122447	0.408904885	0.209831751	0.501891466	0.469083486	0.515784789	0.352528565
DDX46	Q7L014	1	0.98579095	0.621599807	0.307616417	0.239464246	0.287079213	0.236534544	0.149771447	0.155411121	0.143641047	0.077166129	0.094356151	0	0	0	0.029581192	0.389267187	0.322264923	0.27529449	0.272518598	0.261261222	0.154920396	0.184393189	0.271771524	0.820189596	0.730394257	0.738450935	0.421764896	0.315988038	0.29165687	0.100047095	0.109085223	0.230521333	0.239603406	0.108887468	0.148724079	0	0.088291669	0	0.069358476	0.370612315	0.331376293	0.288793088	0.404823899	0.208629142	0.186707653	0.17536971	0.252135203
DDX47	Q9H0S4	1	0.757433571	0.573934317	0.238694363	0.175083826	0.11399238	0.06565557	0.066544864	0	0.001641562	0	0	0	0	0	0	0	0	0	0	0	0	0	0	0.599713488	0.821137536	0.476111878	0.354759458	0.191565194	0.119826432	0.040530393	0.047880052	0.016021149	0.039810653	0	0	0	0	0	0	0	0	0	0	0	0	0	0.020270387
DDX49	Q9Y6V7	1	0.424646979	0.239484748	0	0	0	0	0	0	0	0	0	0	0	0	0	0	0	0	0	0	0	0	0	0.256469958	0	0	0	0	0	0	0	0	0	0	0	0	0	0	0	0	0	0	0	0	0	0	0
DDX5	P17844	0.869743356	1	0.722279354	0.479757427	0.304252559	0.178190845	0.153143448	0.155118731	0.093630427	0.072518322	0.093559154	0.127138956	0.24752937	0	0.003589109	0.012909591	0	0.037889787	0.057877814	0.087285086	0.109524323	0.133838626	0.174596645	0.35204625	0.669231819	0.682682067	0.563004384	0.399229029	0.24099261	0.142442304	0.108241408	0.086079553	0.089700225	0.07094726	0.05294368	0.087418469	0.175961016	0.040636856	0.004167439	0.014804437	0.025550381	0.019613333	0.04452022	0.074020148	0.107711951	0.152522354	0.213114654	0.253373762
DDX50	Q9BQ39	0.872672324	0.500527288	0.168229657	0	0	0	0	0	0	0	0	0	0	0	0	0	0	0	0	0	0	0	0	0	1	0.561820099	0	0	0	0	0	0	0	0	0	0	0	0	0	0	0	0	0	0	0	0	0	0
DDX51	Q8N8A6	1	0.562409769	0.072244947	0	0	0	0	0	0	0	0	0	0	0	0	0	0	0	0	0	0	0	0	0	0.606442493	0.18719923	0	0	0	0	0	0	0	0	0	0	0	0	0	0	0	0	0	0	0	0	0	0
DDX52	Q9Y2R4	1	0.400077282	0	0	0	0	0	0	0	0	0	0	0	0	0	0	0	0	0	0	0	0	0	0	0.316577089	0.170548354	0.025608599	0	0	0	0	0	0	0	0	0	0	0	0	0	0	0	0	0	0	0	0	0
DDX54	Q8TDD1	0.543296701	0.927868187	0.383321614	0	0	0	0	0	0	0	0	0	0	0	0	0	0	0	0	0	0	0	0	0	0.650247367	1	0.336962235	0.058763684	0	0	0	0	0	0	0	0	0	0	0	0	0	0	0	0	0	0	0	0
DDX55	Q8NHQ9	1	0.740572985	0.215577848	0	0	0	0	0	0	0	0	0	0	0	0	0	0	0	0	0	0	0	0	0	0	0.359768805	0.088198516	1.11E-16	0	0	0	0	0	0	0	0	0	0	0	0	0	0	0	0	0	0	0	0
DDX56	Q9NY93	0.856010415	1	0.626790106	0.14047929	0	0	0	0	0	0	0	0	0	0	0	0	0	0	0	0	0	0	0	0	0.600009644	0.710892521	0.677834032	0.180992333	0	0	0	0	0	0	0	0	0	0	0	0	0	0	0	0	0	0	0	0
DDX58	O95786	0	0	0	0	0	0	0	0	0	0	0	0	0	0	0	0	0	0	0	0	0	0	0	0	0	0	0	0	0	0	0	0	0	0	0	0	NaN	0	0	0	0	0	0	0	0	0	0	0
DDX59	Q5T1V6	0	0	0	0	0	0	0	0	0	0	0	0	0	0	0	0	0	0	0	0	0	0	0	0	0	0	0	0	0	0	0	0	0	0	0	0	0	0	0	0	0	0	0	0	0	0	0	0
DDX6	P26196	0.641434799	0.686544503	0.763890217	0.562846585	0.714811411	0.512973958	0.384823743	0.473524538	0.393555766	0.26537794	0.430175044	0.217017023	0.223364135	0	0.195545909	0	0.023200608	0.008978453	0.011143167	0.158433081	0.154398403	0.179186307	0.106883078	0.223616086	0.622072485	0.752224509	0.616722827	0.63915688	0.454058683	0.49937547	0.430554698	0.38119978	0.450124095	0.348549604	0.293071916	0.286621262	0.312216792	1	0	0.034724808	0	0	0	0.179455515	0.276156639	0.255116949	0.100045869	0.25829223
DDX60	Q8IY21	0	0	0	0	0	0	0	0	0	0	0	0	0	0	0	0	0	0	0	0	0	0	0	0	0	0	0	0	0	0	0	0	0	0	0	0	0	0	0	0	0	0	0	0	0	0	0	0
DDX60L	Q5H9U9	0	0	0	0	0	0	0	0	0	0	0	0	0	0	0	0	0	0	0	0	0	0	0	0	0	0	0	0	0	NaN	0	0	0	0	0	0	0	0	0	0	0	0	0	0	0	0	0	0
DECR1	Q16698	0	0	0	0	0	0	0	0	0	0	0.109941328	0.143114376	0	0.479268486	0.744964746	0	0	0	0	0	0	0	0	0	0	0	0	0	0	0	0	0	0	0	0.029483963	0.144378268	0	1	0.916205634	0.036947489	0	0	0	0	0	0	0	0
DEF6	Q9H4E7	0	0	0	0	0	0	0	0	0	0	NaN	0	0	0	0	0	0	0	0	0	0	0	0	0	0	0	0	0	0	0	0	0	0	0	0	0	0	0	0	0	0	0	0	0	0	0	0	0
DEGS1	O15121	0	0	0	0	0	0	0	0	0	0	0	0	0	0	0	0	0	0	0	0	0	0	0	0	0	NaN	0	0	0	0	0	0	0	0	0	0	0	0	0	0	0	0	0	0	0	0	0	0
DEK	P35659	0.019737365	0.074428948	0.091640244	0.12888102	0.091680536	0.013007298	0.008514096	0.029038045	0.027345792	0.026799615	0.01724823	0.17715726	0.560707926	0.51860304	0.095705234	0.031381683	0.050381485	0	0.042347756	0.035527257	0	0	0.006908469	0.025328965	0.02814715	0.061855682	0.127202196	0.131231372	0.084759307	0.050591897	0.007438306	0.025367019	0.057757115	0.035623509	0.031498081	0.255229255	0.808457464	1	0.169237691	0.03811936	0.058435359	0	0.062153393	0.011470392	0.010926901	0.009442821	0.034517724	0.011005917
DENND10	Q8TCE6	0	0	0	0	0	0	0	0.169968941	0	0	0	0	0	0	0	0	0.448771749	0.468926169	0	0	0	0	0	0	0	0	0	0	0	0	0.15293018	0.384608644	0	0	0	0	0	0	0	0	1	0.306230345	0	0	0	0	0	0
DENND4C	Q5VZ89	0	0	0	0	0	0	0	0	0	0	0	0	0	0	0	0	0	0	0	0	0	0	0	0	0	0	0	0	0	0	0	0	0	0	0	0	0	0	0	0	0	0	0	0	0	0	0	0
DENR	O43583	0	0	0	0	0	0	0	0	0	0	0	0	0	0	0.536365529	0.646309903	0.055061427	0	0.31082488	0.553648452	0.269209031	0.426034447	0	0	0	0	0	0	0	0	0	0	0	0	0	0	0	0	1	0.065443079	0	0	0.005473421	0.845346105	0	0	0	0
DEPDC5	O75140	0	0	0	0	0	0	0	0	0	0	0	0	0	0	0	0	0	0	0	0	0	0	0	0	0	0	0	0	0	0	0	0	0	0	0	0	0	0	0	0	0	0	0	0	0	0	0	0
DERA	Q9Y315	0	0	0.365394748	1	0.635549311	0.383413416	0.86278212	0.723290344	0	0.431761156	0	0	0	0	0	0	0	0	0	0	0	0	0	0	0	0	0.220884718	0.846096426	0.765584815	0.674801465	0.355483697	0.708392402	0	0.374396241	0	0	0	0	0	0	0	0	0	0	0	0	0	0
DERL1	Q9BUN8	0	0	0	0	0	0	0	0	0	0	0	0	0	0	0	0	0	0	0	0	0	0	0	0	0	0	0	0	0	0	0	0	0	0	0	0	0	0	0	0	0	0	0	0	0	0	0	0
DERL2	Q9GZP9	0	0	0	0	0	0	0	0	0	0	0	0	0	0	0	0	0	0	0	0	0	0	0	0	0	0	0	0	0	0	0	0	0	0	0	0	0	0	0	0	0	0	0	0	0	0	0	0
DFFA	O00273	0	0	0	0	0	0	0	0	0	0	0.448954094	0.479683628	0.756295322	0.339932075	0.073963018	0.189094228	0.192674071	0.216396904	0.234602087	0.166105723	0.175264409	0.058695142	0	0	0	0	0	0	0	0	0	0	0	0.101077013	0.483982499	1	0.590561862	0.193245214	0.133147712	0.282827974	0.213740069	0.296785281	0.385276749	0.294872972	0.177059429	0.039362972	0.070429071	0
DFFB	O76075	0	0	0	0	0	0	0	0	0	0	0	0.332035725	0	0	0	0	0	0	0	0	0	0	0	0	0	0	0	0	0	0	0	0	0	0	0.139652254	1	0	0	0	0	0	0	0	0	0	0	0	0
DGAT1	O75907	0	0	0	0	0	0	0	0	0	0	0	0	0	0	0	0	0	0	0	0	0	0	0	0	0	0	0	0	0	0	0	0	0	0	0	0	0	0	0	0	0	0	0	0	0	0	0	0
DGCR8	Q8WYQ5	1.11E-16	0	0	0	0	0	0	0	0	0	0	0	0	0	0	0	0	0	0	0	0	0	0	0	1	0	0	0	0	0	0	0	0	0	0	0	0	0	0	0	0	0	0	0	0	0	0	0
DGKZ	Q13574	0	0	0	0	0	0	0	0	0	0	0	0	0	0	0	0	0	0	0	0	0	0	0	0	0	0	0	0	0	0	0	0	0	0	0	0	0	0	0	0	0	0	0	0	0	0	0	0
DGLUCY	Q7Z3D6	0	0	0	0	0	0	0	0	0	0	0	0	0	0	0	0.570418619	0	0	0	0	0	0	0	0	0	0	0	0	0	0	0	0	0	0	0	0	0	0	0	1	0.217570895	0	0	0	0	0	0	0
DGUOK	Q16854	0	0	0	0	0	0	0	0	0	0	0	0	0	0	0	0	0	0	0	0	0	0	0	0	0	0	0	0	0	0	0	0	0	0	0	0	0	0	0	0	0	0	0	0	0	0	0	0
DHCR24	Q15392	0.776218282	0.796751247	0.639133666	0.334727678	0.121159359	0.030470326	0	0	0	0	0	0	0	0	0	0	0	0	0	0	0	0	0	0	0.633931415	1	0.681494851	0.219832254	0.04845525	0.002463106	0	0	0	0	0	0	0	0	0	0	0	0	0	0	0	0	0	0
DHCR7	Q9UBM7	0.669788073	0.091007317	0	0.30763544	0	0	0	0	0	0	0	0	0	0	0	0	0	0	0	0	0	0	0	0	0.697179361	1	0	0	0	0	0	0	0	0	0	0	0	0	0	0	0	0	0	0	0	0	0	0
DHDDS	Q86SQ9	0	0	0	0	0	0	0	0	0	0	0	0	0	0	0	0	0	0	0	0	0	0	0	0	0	0	0	0	0	0	0	0	0	0	0	0	0	0	0	0	0	0	0	0	0	0	0	0
DHFR	P00374	0	0	0	0	0	0	0	0	0	0	0	0	0	0	0	0	0	0.438467667	1	0.562250902	0.027353232	0	0	0	0	0	0	0	0	0	0	0	0	0	0	0	0	0	0	0	0	0.465594574	0.968860237	0.343229215	0.016175288	0	0	0
DHODH	Q02127	1	0.374962905	0.410710617	0	0	0	0	0	0	0	0	0	0	0	0	0	0	0	0	0	0	0	0	0	0.210674093	0	1.11E-16	0	0	0	0	0	0	0	0	0	0	0	0	0	0	0	0	0	0	0	0	0
DHPS	P49366	0	0	0	0	0	0	0	0	0.090108058	0.494488328	1	0.756503989	0	0	0	0	0	0	0	0	0	0	0	0	0	0	0	0	0	0	0	0	0.222913872	0.584262949	0.646299621	0.375646994	0	0	0	0	0	0	0	0	0	0	0	0
DHRS1	Q96LJ7	1	0	0	0	0	0	0	0	0	0	0	0	0	0	0	0	0	0	0	0	0	0	0	0	0	0	0	0	0	0	0	0	0	0	0	0	0	0	0	0	0	0	0	0	0	0	0	0
DHRS11	Q6UWP2	0	0	0	0	0	0	0	0	0	0	0	0	0	0	0	0	0	0	0	0	0	0	0	0	0	0	0	0	0	0	0	0	0	0	0	0	0	0	0	0	NaN	0	0	0	0	0	0	0
DHRS3	O75911	0	0	0	0	0	0	0	0	0	0	0	0	0	0	0	0	0	0	0	0	0	0	0	0	0	0	0	0	0	0	0	0	0	0	0	0	0	0	0	0	0	0	0	0	0	0	0	0
DHRS4	Q9BTZ2	0	0	0	0	0	0	0	0	0	0	0	0	0	0	0	0	0	0	0	0	0	0.168426241	0.250076396	0.11211001	0	0	0	0	0	0	0	0	0	0	0	0	0	0	0	0	0	0	0	0	0	0.248341466	1	0.361663956
DHRS7	Q9Y394	0.310535241	0	0.360537415	0.249706509	0	0	0	0	0	0	0	0	0	0	0	0	0	0	0	0	0	0	0	0	1	0.686334188	0.894386712	0.266881169	0	0	0	0	0	0	0	0	0	0	0	0	0	0	0	0	0	0	0	0
DHRS7B	Q6IAN0	0	0	0	0	0	0	0	0	0	0	0	0	0	0	0	0	0	0	0	0	0	0	0	0	0	0	0	0	0	0	0	0	0	0	0	0	0	0	0	0	0	0	0	0	0	0	0	0
DHTKD1	Q96HY7	0	0	0	0	0	0	0	0	0	0	0	0	0	0	0	0	0	0	0	0	0	0	0	0	0	0	0	0	0	0	0	0	0	0	0	0	0	0	0	0	0	0	0	0	0	0	0	0
DHX15	O43143	0.892255889	1	0.659398782	0.431497948	0.367658521	0.31537642	0.235001463	0.212143395	0.117612357	0.088938344	0.175287146	0.279213172	0.3100254	0.06265694	0.142380564	5.28E-04	0	4.87E-05	0.008599134	0.061441995	0.756901391	0.517180065	0.244190305	0.212522791	0.597818187	0.549395839	0.531412902	0.397001411	0.283029063	0.217610647	0.128761778	0.153847976	0.134834309	0.077874452	0.138838802	0.269673443	0.202340501	0.054566811	0.001001562	0	0	0	0	0.073111167	0.349982609	0.477814977	0.236141844	0.163556569
DHX16	O60231	0.978905399	0.790502793	0.272526021	0	0	0	0	0	0.667528223	0.117399569	0.998203482	0.210117295	0	0	0	0	0	0	0	0	0	0	0	0	0.402628712	1	0.403671851	0	0	0	0	0	0	0	0.69853265	0.578803403	0	0	0	0	0	0	0	0	0	0	0	0
DHX29	Q7Z478	0.366195068	1	0.96295295	0	0	0	0	0	0	0	0	0	0	0	0	0	0	0	0	0	0	0	0	0	0.19202387	0.617864688	0.284891813	0.139807556	0	0	0	0	0	0	0	0	0	0	0	0	0	0	0	0	0	0	0	0
DHX30	Q7L2E3	1	0.913015984	0.624713089	0.540812874	0.393766297	0.464635175	0.439281643	0.318915803	0.346370743	0.071034127	0.016665539	0	0	0	0	0	0	0	0	0	0	0	0	0	0.706908756	0.703460624	0.496240885	0.537735579	0.431481057	0.367853258	0.400011971	0.281695492	0.284655681	0.080363602	1.11E-16	0	0	0	0	0	0	0	0	0	0	0	0	0
DHX33	Q9H6R0	0	0	0	0	0	0	0	0	0	0	0	0	0	0	0	0	0	0	0	0	0	0	0	0	0	0	0	0	0	0	0	0	0	0	0	0	0	0	0	0	0	0	0	0	0	0	0	0
DHX34	Q14147	0	0	0	0	0	0	0	0	0	0	0	0	0	0	0	0	0	0	0	0	0	0	0	0	0	0	0	0	0	0	0	0	0	0	0	0	0	0	0	0	0	0	0	0	0	0	0	0
DHX35	Q9H5Z1	0	0	0	0	0	0	0	0	0	0	0	0	0	0	0	0	0	0	0	0	0	0	0	0	0	0	0	0	0	0	0	0	0	0	0	0	0	0	0	0	0	0	0	0	0	0	0	0
DHX36	Q9H2U1	0	0	0	0	0	0	0	0	0	0	0	0	0	0	0	0	0	0	0	0	0	0	0	0	0	0	0	NaN	0	0	0	0	0	0	0	0	0	0	0	0	0	0	0	0	0	0	0	0
DHX37	Q8IY37	0	1	0.564918562	0	0	0	0	0	0	0	0	0	0	0	0	0	0	0	0	0	0	0	0	0	0.494696011	0.846384953	0.709983435	0	0	0	0	0	0	0	0	0	0	0	0	0	0	0	0	0	0	0	0	0
DHX38	Q92620	0	0.184346742	0.043533461	0	0	0	0	0	0.086065028	0	1	0.1710416	0.633739915	0	0	0	0	0.433858218	0	0.726683541	0.322191213	0	0	0	0.140936714	0	0	0	0	0	0.077424702	0	0	0	0.495943535	0.463626469	0	0	0	0.139269564	0.17435987	0	0	0	0	0	0	0
DHX40	Q8IX18	0	0	0	0	0	0	0	0	0	0	0	0	0	0	0	0	0	0	0	0	0	0	0	0	0	0	0	0	0	0	0	0	0	0	0	0	0	0	0	0	0	0	0	0	0	0	0	0
DHX57	Q6P158	1	0.387507286	0	0	0	0	0	0	0	0	0	0	0	0	0	0	0	0	0	0	0	0	0	0	0	0	0	0	0	0	0	0	0	0	0	0	0	0	0	0	0	0	0	0	0	0	0	0
DHX8	Q14562	0	0	0	0	0	0	0	0	0	0	0	0	0	0	0	0	0	0	0	0	0	0	0	0	0	0	0	0	0	0	0	0	0	0	0	0	0	0	0	0	0	0	0	0	0	0	0	0
DHX9	Q08211	0.710777685	1	0.921407959	0.784522816	0.825691506	0.588333128	0.498735397	0.444818533	0.304588622	0.211375737	0.164488895	0.07074225	0.020626806	0	0	0	0.01116031	0.089203569	0.213578878	0.158470315	0.185558933	0.111333116	0.121898178	0.172580431	0.685912236	0.668587538	0.976326251	0.831359586	0.879948855	0.675437303	0.586750872	0.464787	0.362991881	0.267135228	0.191907984	0.096190529	0.014336839	0.005888695	0	0.007323841	0.011934414	0.079290436	0.220939371	0.166481736	0.261407062	0.122168564	0.116320226	0.178779268
DIABLO	Q9NR28	0.009406824	0.049939388	0	0.010719342	0.003455805	0	0	0	0.020177029	0.022238208	0.030427216	0.038851165	0.637295472	0.137376005	0	0	0.01805772	0.035390031	0.033907727	0.047752261	0	0	0	0.006236822	0	0.01614792	0	0	0	0	0	0	0.034145089	0	0	0.142505943	1	0.128915725	0	0.01130306	0.027511048	0.025776848	0.009204581	0.013281162	0	0	0	0.010351188
DIAPH1	O60610	0.703387067	0.920623272	1	0.951342514	0.668662296	0.474185237	0.178194027	0.13368476	0	0	0	0	0	0	0	0	0	0	0.232039334	0.311303947	0.219584485	0.260954559	0	0	0.599814095	0.9228044	0.900157367	0.786494133	0.922926706	0.637148064	0.034605522	0	0	0	0	0	0	0	0	0	0	0	0.183493962	0	0	0.433334964	0.062506625	0
DIAPH2	O60879	0	0	0	0	0	0	0	0	0	0	0	0	0	0	0	0	0	0	0	0	0	0	0	0	0	0	0	0	0	0	0	0	0	0	0	0	0	0	0	0	0	0	0	0	0	0	0	0
DIAPH3	Q9NSV4	0.386206657	0.431909687	0.530335636	0	0	0	0	0	0	0	0	0	0	0	0	0	0	0	0	0	0	0	0	0	0.82489327	1	0.092048176	0	0	0	0	0	0	0	0	0	0	0	0	0	0	0	0	0	0	0	0	0
DICER1	Q9UPY3	1.11E-16	0	0	0	0	0	0	0	0.486241209	0.961867775	1	0	0	0	0	0	0	0	0	0	0	0	0	0	0	0	0	0	0	0	0	0	0	0.61593102	0	0	0	0	0	0	0	0	0	0	0	0	0	0
DIDO1	Q9BTC0	0	0	0	0	0	0	0	0	0	0.221651852	0.322463279	1	0	0	0	0	0	0	0	0	0	0	0	0	0	0	0	0	0	0	0	0	0	0.266158737	0.422608273	0.598267275	0	0	0.594304704	0	0	0	0	0	0.699988292	0	0	0
DIEXF	Q68CQ4	0.111890119	0.248735459	0	0	0	0	0	0	0	0	0	0.16509989	1	0	0	0	0	0	0	0	0	0	0	0	0	0.027585384	0	0	0	0	0	0	0	0	0	0.095122573	0.811056796	0	0	0	0	0	0	0	0	0	0	0
DIMT1	Q9UNQ2	0.259173214	0.845499751	1	0.629101237	0.235351926	0.050953997	0.071067933	0	0	0	0	0	0	0	0	0	0	0	0	0	0	0	0	0	0.108294149	0.213701167	0.683626246	0.828549988	0.174391679	0.079030177	0.035042598	0	0.139096034	0	0	0	0	0	0	0	0	0	0	0	0	0	0	0
DIP2A	Q14689	0	0	0	0	0	0	0	0	0	0	0	0	0	0	0	0	0	0	0	0	0	0	0	0	0	0	0	0	0	0	0	0	0	0	0	0	0	0	0	0	0	0	0	0	0	0	0	0
DIP2B	Q9P265	0	0	0	0	0	0	0	0	0	0	0.057543239	0.747036328	0.087935906	0	0	0	0	0	0	0.051450268	0	0	0	0	0	0	0	0	0	0	0	0	0	0	0.055303056	1	0.283106589	0	0	0	0	0	0	0	0	0	0	0
DIPK2A	Q8NDZ4	0	0	0	0	0	0	0	0	0	0	0	0	0	0	0	0	0	0	0	0	0	0	0	0	0	0	0	0	0	0	0	0	0	0	0	0	0	0	0	0	0	0	0	0	0	0	0	0
DIS3	Q9Y2L1	0.220282532	0.184661272	0.22137118	0.143634788	0.170439725	0.091998305	0.108200154	0.107567701	0.161301993	0.33523341	0.330080476	0.662346266	1	0.210083799	0.046358026	0.005049185	0	0.006432632	0.044851199	0.087000891	0.088200132	0	0	0	0.171300276	0.167353494	0.222003632	0.135520039	0.166154253	0.093225194	0.088801481	0.112468346	0.159805534	0.303410323	0.350059762	0.48978689	0.76682193	0.637082716	0.168290077	0.031611163	0	0	0	0.01747187	0	0	0	0
DIS3L	Q8TF46	0	0	0	0	0	0	0	0	0	0	0	0	0	0	0	0	0	0	0	0	0	0	0	0	0	0	0	0	0	0	0	0	0	0	0	0	0	0	0	0	0	0	0	0	0	0	0	0
DIS3L2	Q8IYB7	0	0	0	0	0	0	0	0	0.02511634	0	0.267990767	0.411228175	0.411414318	0	0	0	0	0	0	0	0	0	0	0	0	0	0	0	0	0	0	0	0.074874353	0.145452515	0.343490563	0.169744239	1	0	0	0	0	0	0	0	0	0	0	0
DISC1	Q9NRI5	0	0	0	0	0	0	0	0	0	0	0	0	0	0	0	0	0	0	0	0	0	0	0	0	0	0	0	0	0	0	0	0	0	0	0	0	0	0	0	0	0	0	0	0	0	0	0	0
DKC1	O60832	1	0.708526804	0.5211113	0.579474653	0.457379722	0.331003094	0.342645702	0.168070995	0	0.222582108	0.037331073	0	0	0	0	0	0	0	0.074414777	0	0.017104456	0	0	0.043029981	0.77371854	0.56178098	0.4524839	0.392840762	0.213567783	0.24151262	0.204540574	0.189638379	0.154362693	0.130351692	0.008237006	0	0	0	0	0	0	0	0.031481854	0	0.175148464	0	0	0.535927604
DKFZp686J1372	Q5HYB6	0.001292533	0.001707224	0.002738995	0.004764116	0.016953757	0.038682288	0.18044571	0.894232669	0.682499708	0.205951823	0.148854319	0.07750289	0.072560306	0.02737433	0.021676974	0.036704263	0.024950134	0.02113785	0.047676353	0.044223485	0.034426312	0.050016273	0.033928088	0.011798002	0.004526158	0	0.001659385	0.00801001	0.024733245	0.059698185	0.235349539	1	0.928265607	0.266333641	0.196644199	0.140885208	0.131602371	0.049825411	0.029953447	0.033134895	0.024943937	0.029916266	0.048437323	0.069196671	0.058581518	0.084471834	0.039968748	0.018548819
DKK1	O94907	0	0	0	0	0	0	0	0	0	0	0	0	0	0	0	0	0	0	0	0	0	0	0	0	0	0	0	0	0	0	0	0	0	0	0	0	0	0	0	0	0	0	0	0	0	0	0	0
DLAT	P10515	0.501460195	0.370752861	0.507636248	0.781941222	0.968458016	0.943842034	0.792749314	0.731871079	1	0.817409411	0.459507151	0.651891196	0.163184549	0	0.081268032	0.05610944	0	0	0.027461378	0.278460575	0.025401223	0	0	0.003057146	0.45438985	0.445478688	0.516326837	0.533355097	0.828526306	0.513944645	0.818644621	0.543633813	0.501327851	0.599306518	0.366592848	0.254771001	0.095472953	0	0.130645574	0.049298136	0	0	0	0	0	0	0	0.096421419
DLD	P09622	0	0	0.018294042	2.28E-04	0	0	0	0	0	0.001277298	0.052776756	0.237683085	0.674679904	1	0.440269571	0.132371131	0.015246338	0	0.007426144	0.011179837	0.077549394	0.030460961	0.212940858	0.123360529	0	0	0.005916194	0	0	0	0	0	0	0.008673248	0.046837752	0.15172394	0.62888832	0.804842699	0.647700233	0.185379017	0.050152646	0.018389622	0.044952216	0.066831383	0.075431425	0.059645493	0.145346137	0.170453306
DLG1	Q12959	0.468244905	0.427233621	0.201880298	0	0	0	0	0	0.101189818	0.036926528	0.140322442	0	0.009733017	0	0	0	0	0	0	0	0	0	0	0	1	0.378077381	0.118650311	0	0	0	0	0.576380447	0.370137073	0.294990648	0.170749377	0	0	0	0	0.159235929	0.647884153	0.372879344	0.106289625	0	0	0	0	0
DLG3	Q92796	0	0	0	0	0	0	0	0	0	0	0	0	0	0	0	0	0	0	0	0	0	0	0	0	0	0	0	0	0	0	0	0	0	0	0	0	0	0	0	0	0	0	0	0	0	0	0	0
DLGAP4	Q9Y2H0	0	0	0	0	0	0	0	0	0	0	0	0	0.436437247	0	0	0	0	0	0	0	0	0	0	0	0	0	0	0	0	0	0	0	0	0	0	0.787044534	1	0	0	0	0	0	0	0	0	0	0	0
DLGAP5	Q15398	0	0.088148479	0	0	0	0	0.11926501	0.220644065	0.301963706	0.325776846	0.729361629	0.239958429	0.076683244	0	0	0	0.117357301	0	0	0	0	0	0	0	0	0	0	0	0	0	0.110182039	0.608919724	0.045832463	0.919847763	1	0.677113191	0.261835387	0	0	0	0.166179457	0	0	0	0.135993053	0	0	0
DLST	P36957	0.089648523	0.157563719	0.314607454	0.260055542	0.136547692	0.136060207	0.145098027	0.631174909	0.893449669	0.339852222	0.125641178	0.08434422	0	0	0	0	0.144533163	0.150630597	0.112796331	0.033367199	0	0	0	0.030152119	0.112773117	0.166938137	0.371376263	0.268470465	0.220166875	0.203669757	0.264934263	0.736835386	1	0.354855933	0.138691079	0.115906951	0	0	0	0.028260212	0.182208803	0.205240543	0.090561591	0.092465104	0.076703084	0	0	0
DMAC1	Q96GE9	0	0	0	0	0	0	0	0	0	0	0	0	0	0	0	0	0	0	0	0	0	0	0	0	0	0	0	0	0	0	0	0	0	0	0	0	0	0	0	0	0	0	0	0	0	0	0	0
DMAC2	Q9NW81	NaN	0	0	0	0	0	0	0	0	0	0	0	0	0	0	0	0	0	0	0	0	0	0	0	0	0	0	0	0	0	0	0	0	0	0	0	0	0	0	0	0	0	0	0	0	0	0	0
DMAP1	Q9NPF5	0	0	0	0	0	0	0	0	0	0	0	0	0	0	0	0	0	0	0	0	0	0	0	0	NaN	0	0	0	0	0	0	0	0	0	0	0	0	0	0	0	0	0	0	0	0	0	0	0
DMTN	Q08495	0	0	0	0	0	0	0	0	0	0	0	0	0	0	0	0	0	0	0	0	0	0	0	0	0	0	0	0	0	0	0	0	0	0	0	0	0	0	0	0	0	0	0	0	0	0	0	0
DMXL1	Q9Y485	0	0	0	0	0	0	0	0	0	0	0	0	0	0	0	0	0	0	0	0	0	0	0	0	0	0	0	0	0	0	0	0	0	0	0	0	0	0	0	0	0	0	0	0	0	0	0	0
DNAAF2	Q9NVR5	0	0	0	0	0	0	0	0	0	0	0	0	0	0	0	0	0	0	0	0	0	0	0	0	0	0	0	0	0	0	0	0	0	0	0	0	0	0	0	0	0	0	0	0	0	0	0	0
DNAAF5	Q86Y56	0.728474589	1	0.629601888	0.425920378	0.395116288	0	0	0	0	0	0	0	0	0	0	0	0	0	0	0	0	0	0	0	0.538256994	0.654825662	0.577731171	0.200367027	0.109228119	0	0	0	0	0	0	0	0	0	0	0	0	0	0	0	0	0	0	0
DNAH6	Q9C0G6	0	1	0	0	0	0	0	0	0	0	0	0	0	0	0	0	0	0	0	0	0	0	0	0	0	0.125607411	0	0	0	0	0	0	0	0	0	0	0	0	0	0	0	0	0	0	0	0	0	0
DNAJA1	P31689	0.697463809	0.694142419	0.659402992	0.489973456	0.453496092	0.403906959	0.497388653	0.413909752	0.707350739	0.488563796	0.397553835	0.259619577	0.045974996	0	0	0	0	0	0	0	0.076259512	0.147074647	0.030105701	0.242684348	0.937743239	0.951048111	1	0.937550135	0.789883431	0.911770738	0.841847744	0.904683817	0.612169729	0.632716005	0.602591766	0.387705526	0.14290746	0	0	0	0	0.007159141	0.002822023	0.056711584	0.117050822	0.424086338	0.27624584	0.407633868
DNAJA2	O60884	1	0.890913365	0.81263253	0.682655556	0.514142362	0.612916255	0.587357869	0.929681331	0.659927794	0.472030617	0.787272784	0.307490229	0	0	0	0	0	0	0	0	0.447333006	0.740062605	0	0.503581319	0.656650229	0.714487665	0.762062019	0.575902944	0.569678881	0.660176095	0.536952891	0.3874264	0.405933055	0.693051065	0.366105673	0.146757114	0	0	0	0	0	0	0	0.013002663	0.311992743	0.324954023	0	0
DNAJA3	Q96EY1	0.786120587	0.481682664	0.173132057	0.189980152	0.146012187	0	0	0	0	0	0	0	0	0	0	0	0	0	0	0	0.176668567	0.664250051	1	0	0.645852249	0.293790643	0.266710509	0.022065441	0.056109322	0.055433809	0	0	0	0	0	0	0	0	0	0	0	0	0	0	0.062983663	0.129621057	0	0
DNAJA4	Q8WW22	0	0	0	0	0	0	0	0	0	0	0	0	0	0	0	0	0	0	0	0	0	0	0	0	0	0	0.18927709	0	0	0	0.180169031	0.413145186	0	1	0	0	0	0	0	0	0	0	0	0	0	0	0	0
DNAJB1	P25685	0.099465619	0.067212199	0.055725675	0.04051047	0.029773479	0.001235	0.037087858	0.023553799	0.060681982	0.025244998	0.044869161	0.057643633	0.024313386	0	0.042673059	0.170407728	0.201494957	0.232872618	0.244757926	0.351412927	0.406337796	0.540103364	0.542091696	0.371720719	0.211749387	0.135019893	0.106323129	0.075710641	0.084137593	0.057429161	0.063773949	0.072522609	0.145263152	0.150602604	0.105887483	0.091904374	0.073154853	0.063289154	0.326078455	0.549609377	0.543610871	0.437134595	0.450483226	0.840810596	0.957016292	0.967337743	1	0.825864598
DNAJB11	Q9UBS4	0.26379323	0.332730466	0.066297936	0.069275823	0	0.103502592	0.331384528	0.017972471	0.327136413	0.566944617	0.253236033	0.119994532	0	0	0.027661118	0.298514211	0.406063028	0.341857604	0.665555567	0.822273162	0.854112996	0.937708331	0.715628647	0.628962892	0.178999169	0.329744167	0.289366042	0.083614263	0	0.131819855	0.017072376	0.269765828	0.430920811	0.433654746	0.446146728	0.228210008	0.111897877	0.013312163	0.225328861	0.337756701	0.514200692	0.199272353	0.679919244	1	0.994153584	0.610098737	0.803051493	0.261858445
DNAJB12	Q9NXW2	0.890807102	0.597946847	0.173496896	0	0	0	0	0	0	0	0	0	0	0	0	0	0	0	0.067843917	0	0	0	0	0	0.755200959	1	0.488617798	0	0	0	0	0	0	0	0	0	0	0	0	0	0	0	0	0	0	0	0	0
DNAJB14	Q8TBM8	0	0.786455074	0	0	0	0	0	0	0	0	0	0	0	0	0	0	0	0	0	0	0	0	0	0	0.494143943	1	0	0	0	0	0	0	0	0	0	0	0	0	0	0	0	0	0	0	0	0	0	0
DNAJB2	P25686	0	0	0	0	0	0	0	0	0	0	0	0	0	0	0	0	0	0	0	0	0	0	0	0	0	0	0	0	0	0	0	0	0	0	0	0	0	0	0	0	0	0	0	0	0	0	0	0
DNAJB4	Q9UDY4	0.153143045	0.231472453	0.093572329	0	0	0	0	0	0.270414546	0.190868198	0	0	0	0	0	0	0.136699509	0	0.016188276	0.477917726	0.598023808	0.471729139	0.350049939	0.201687095	0.473035124	0.418732868	0.1308671	0.070658231	0.058503668	0	0	0	0.56764482	0.284765539	0	0	0	0	0	0.073210838	0.196522519	0.17016537	0.502642393	0.493975403	0.996942808	1	0.837033871	0.749666454
DNAJB6	O75190	0.134222058	0	0	0	0.020180508	0.315190447	0	0	0	0	0	0	0	0	0	0	0	0	0	0	0.110852731	0.538599682	0	0.196386772	0.1333011	0.137829147	0	0.211467471	0.252143148	0	0	0	0	0	0	0	0	0	0	0	0	0	0	0	0.205864972	1	0.703105933	0.472252281
DNAJC1	Q96KC8	1	0	0	0	0	0	0	0	0	0	0	0	0	0	0	0	0	0	0	0	0	0	0	0	0	0	0	0	0	0	0	0	0	0	0	0	0	0	0	0	0	0	0	0	0	0	0	0
DNAJC11	Q9NVH1	1	0.23839978	0	0	0	0	0	0	0	0	0	0	0	0	0	0	0	0	0	0	0	0	0	0	0.385682604	0.361012258	0.062578438	0	0	0	0	0	0	0	0	0	0	0	0	0	0	0	0	0	0	0	0	0
DNAJC13	O75165	1	0.658047647	0.028222794	0	0	0	0	0	0	0	0	0	0	0	0	0	0	0	0	0	0	0	0	0	0.207147008	0.148626214	1.11E-16	0	0	0	0	0	0	0	0	0	0	0	0	0	0	0	0	0	0	0	0	0
DNAJC15	Q9Y5T4	0	0	0	0	0	0	0	0	0	0	0	0	0	0	0	0	0	0	0	0	0	0	0	0	0	0	0	0	0	0	0	0	0	0	0	0	0	0	0	0	0	0	0	0	0	0	0	0
DNAJC16	Q9Y2G8	0	0	0	0	0	0	0	0	0	0	0	0	0	0	0	0	0	0	0	0	0	0	0	0	0	0	0	0	0	0	0	0	0	0	0	0	0	0	0	0	0	0	0	0	0	0	0	0
DNAJC17	Q9NVM6	0	0	0	0	0	0	0	0	0	0	0	0	0	0	1	0.470373747	0	0	0	0	0	0	0	0	0	0	0	0	0	0	0	0	0	0	0	0	0	0	0.745830876	0.779559226	0	0	0	0	0	0	0	0
DNAJC19	Q96DA6	0.817791885	0.209573647	0	0	0	0	0	0	0	0	0	0	0	0	0	0	0	0	0	0	0	0	0	0	1	0.78974007	0	0	0	0	0	0	0	0	0	0	0	0	0	0	0	0	0	0	0	0	0	0
DNAJC2	Q99543	0.211467395	0.098424917	0	0	0	0	0	1	0.281993025	0.231926507	0.355004188	0	0	0	0	0.03907871	0	0.138675222	0.238529046	0.204158614	0.163809764	0	0	0	0.315279458	0	0	0	0	0	0	0.133249752	0.407019715	0.480337463	0.274498103	0	0	0	0	0.00542547	0	0.022791352	0.016008146	0.063665778	0.491177453	0	0	0
DNAJC21	Q5F1R6	0	0	0	0	0	0	0	0	0	0	0	0	0	0	0	0	0	0	0	0	0	0	0	0	0	0	0	0	0	0	0	0	0	0	0	0	0	0	0	0	0	0	0	0	0	0	0	0
DNAJC24	Q6P3W2	0	0	0	0	0	0	0	0	0	0	0	0	0	0	0	0	0	0	0	0	0	0	0	0	0	0	0	0	0	0	0	0	0	0	0	0	0	0	0	0	0	0	0	0	0	0	0	0
DNAJC3	Q13217	0	0	0	0	0	0	0	0	0	0	0	0	0	0	0	0	0	0	0	0.003641701	0	0	0.363158215	0.274144817	0	0	0	0	0	0	0	0	0	0	0	0	0	0	0	0	0	0	0	0.06551665	0	0.366465601	1	0.603614169
DNAJC5	Q9H3Z4	0	0	0	0	0	0	0	0	0	0	0	0	0	0	0	0	0	0	0	0	0	0	0	0	NaN	0	0	0	0	0	0	0	0	0	0	0	0	0	0	0	0	0	0	0	0	0	0	0
DNAJC7	Q99615	1	0.921533545	0.717461919	0.396818409	0.241214884	0.311857577	0.184530743	0.113484876	0.296907434	0.302246771	0	0.038396368	0	0	0	0.053727892	0.096606034	0	0.10149861	0.199415506	0.272357383	0.339796473	0.27166	0.323974602	0.744539983	0.832432002	0.637698768	0.552204002	0.401580226	0.439805517	0.262354299	0.412356968	0.152985071	0.166736587	0.172588064	0.21895312	0	0	0	0.023537757	0.096616931	0.090286003	0.006545591	0.185195436	0.323625911	0.225992327	0.412117243	0.455137041
DNAJC8	O75937	0	0	0	0	0	0	0.149008585	0	0	0	0	0	0	0	0	1.11E-16	0.179558463	1	0.894470564	0.804348937	0.562244481	0.476773303	0.367385527	0.260808463	0	0	0	0	0	0	0	0	0	0	0	0	0	0	0	0.004200736	0.198091271	0.666470769	0.630902494	0.488143908	0.33271157	0.246984873	0.232412612	0.182310405
DNAJC9	Q8WXX5	0.503508298	0.908295062	1	0.627229649	0.303871175	0.152568979	0.236662262	0	0.024318967	0	0	0	0	0	0	0	0	0.148863545	0	0	0	0	0	0	0.18327115	0.468115011	0.629748615	0.719609962	0.2901994	0.11434642	0.078296011	0	0	0	0	0	0	0	0	0	0	0	0	0	0	0	0	0
DNAL1	Q4LDG9	0	0	0	0	0	0	0	0	0	0	0	0	0	0	0	0	0	0.595138253	1	0	0	0	0	0	0	0	0	0	0	0	0	0	0	0	0	0	0	0	0	0	0	0	0.163988165	0	0	0	0	0
DNASE2	O00115	0	0	0	0	0	0	0	0	0	0	0	0	0	0	0	0	0.353990526	0.490705762	0	0	0	0	0	0	0	0	0	0	0	0	0	0	0	0	0	0	0	0	0	0	1	0.236793188	0.093302153	0	0	0	0	0
DNLZ	Q5SXM8	0	0	0	0	0	0	0	0	0	0	0	0	0	0	0	0	0	0	0	0.473047936	0	0	0	0	0	0	0	0	0	0	0	0	0	0	0	0	0	0	0	0	0	0	0	1	0	0	0	0
DNM1L	O00429	0.94078545	1	0.835058525	0.738708794	0.404454802	0.257423394	0.139001766	0	0.094058483	0.317990352	0.090210471	0	0	0	0	0	0	0	0	0	0	0	0	0	0.635597023	0.96222971	0.803078932	0.619868742	0.450892459	0.309285626	0.127222367	0.065075109	0.029452981	0.219148753	0.069823481	0	0	0	0	0	0	0	0	0	0	0	0	0
DNM2	P50570	1	0.89413077	0.731675435	0.593062649	0.472116042	0.230023075	0.193508179	0.090699168	0.027969452	0.141820024	0	0.110778367	0	0	0	0	0	0	0	0	0	0	0	0	0.638294778	0.772153436	0.667554637	0.468816118	0.334605895	0.286952756	0.118904329	0.118712566	0.168570981	0.125951625	0	7.91E-04	0	0	0	0	0	0	0	0	0	0	0	0
DNMBP	Q6XZF7	0.837609236	0.696333011	0.613267246	0.042979311	0	0	0	0	0	0.215166724	0.67162318	0.601026632	0	0	0	0	0	0	0.488990721	0.326309008	0.699013893	0.99517857	1	0.654062367	0.815247774	0.361555327	0.229963528	0.206812349	0	0	0	0	0.140683937	0.198374845	0.159034467	0.613849143	0.480574	0	0	0	0	0	0.559940563	0.766576265	0.377931565	0.424171576	0.412055654	0.527957023
DNMT1	P26358	0.304705449	0.266632137	0.201888773	0.091981938	0.092780401	0.033640324	0.124173322	0.270074189	0.507201148	0.8976048	0.45304151	0.337955206	0.304799111	0	0	4.89E-04	0.036356501	0.429555942	0.87863839	1	0.812279369	0.42210987	0.173841902	0.184765149	0.281173051	0.210358095	0.159631143	0.120382382	0.096182647	0.117275168	0.134555676	0.271057633	0.550847307	0.795677906	0.634884895	0.343457806	0.287307866	0.018532759	0	0	0.060317399	0.208543408	0.580022797	0.818578091	0.472967948	0.324959702	0.260029016	0.094293031
DNMT3A	Q9Y6K1	0	0	0	0	0	0	0	0	0	0	0	0	0	0	0	0	0	0	0	0	0	0	0	0	0	0	0	0	0	0	0	0	0	0	0	0	0	0	0	0	0	0	0	0	0	0	0	0
DNPEP	Q9ULA0	0	0	0	0	0	0	0	0.192137861	1	0.221112594	0	0	0	0	0	0	0	0	0	0	0	0	0	0	0	0	0	0	0	0	0	0	0.678456592	0.024406846	0	0	0	0	0	0	0	0	0	0	0	0	0	0
DNPH1	O43598	0	0	0	0	0	0	0	0	0	0	0	0	0	0	0	0.585764738	0.045085575	0	0	0	0	0	0	0	0	0	0	0	0	0	0	0	0	0	0	0	0	0	0	1	1.11E-16	0	0	0	0	0	0	0
DNTTIP1	Q9H147	0	1	0	0	0	0	0	0	0	0	0	0	0	0	0	0	0	0	0	0	0	0	0	0	0	0	0	0	0	0	0	0	0	0	0	0	0	0	0	0	0	0	0	0	0	0	0	0
DNTTIP2	Q5QJE6	0.445226405	0.668330606	0.326077469	0.024886798	0	0	0	0	0.038707038	0.624372613	0.699713584	0.822585925	0.651459356	0.605278232	0	0.098908893	0	0	0.274195308	0	0	0	0	0	0.439607201	0.597204037	0.404664484	0.229773595	0	0	0	0	0.22759138	0.446412984	1	0.808415166	0.512070376	0.200054555	0	0	0	0	0	0	0	0	0	0
DOCK1	Q14185	0	0	0	0	0	0	0	0	0	0	0	0	0	0	0	0	0	0	0	0	0	0	0	0	1	0	0	0	0	0	0	0	0	0	0	0	0	0	0	0	0	0	0	0	0	0	0	0
DOCK5	Q9H7D0	0	1	0	0	0	0	0	0	0	0	0	0	0	0	0	0	0	0	0	0	0	0	0	0	0	0.604826546	0	0	0	0	0	0	0	0	0	0	0	0	0	0	0	0	0	0	0	0	0	0
DOCK6	Q96HP0	0	0	0	0	0	0	0	0	0	0	0	0	0	0	0	0	0	0	0	0	0	0	0	0	0	0	0	0	0	0	0	0	0	0	0	0	0	0	0	0	0	0	0	0	0	0	0	0
DOCK7	Q96N67	0.691805127	0.810234471	0.806818559	0	0.23261367	1	0	0	0	0	0	0	0	0	0	0	0	0	0	0	0	0	0	0	0.360760123	0.296123105	0.423374125	0.43574437	0.169004742	0	0	0	0	0	0	0	0	0	0	0	0	0	0	0	0	0	0	0
DOCK9	Q9BZ29	0	0	0	0	0	0	0	0	0	0	0	0	0	0	0	0	0	0	0	0	0	0	0	0	0	0	0	0	0	0	0	0	0	0	0	0	0	0	0	0	0	0	0	0	0	0	0	0
DOHH	Q9BU89	0	0	0	0	0	0	0	0	0	0	0	0	0	0	0	0.189636749	1	0.255234407	0	0	0	0	0	0	0	0	0	0	0	0	0	0	0	0	0	0	0	0	0	0	0.601647551	0.276800228	0	0	0	0	0	0
DOP1B	Q9Y3R5	0	0	0	0	0	0	0	0	0	0	0	0	0	0	0	0	0	0	0	0	0	0	0	0	0	0	0	0	0	0	0	0	0	0	0	0	0	0	0	0	0	0	0	0	0	0	0	0
DPCD	Q9BVM2	0	0	0	0	0	0	0	0	0	0	0	0	0	0	0	0	0	0	0.098219097	0.583950825	0.817068036	0.24411839	0.037268441	0	0	0	0	0	0	0	0	0	0	0	0	0	0	0	0	0	0	0	0.15808353	1	0.8872516	0.237777871	0.057864601	0
DPF2	Q92785	0.416112084	0.165002919	0.442936369	0.379188558	0	0	0	0	0	0	0.098102744	0	0	0	0.848511384	0.484267367	0.1813777	0	0	0	0	0.047402218	0	0.279918272	0	0.174810274	0.113952131	0.634121424	0	0	0	0	0	0	0	0	0	0	1	0.654028021	0.01882662	0	0	0	0.108844133	0	0.03461763	0.139229422
DPH1	Q9BZG8	0	0	0	0	0	0	0	0	0	0	0	1	0	0	0	0	0	0	0	0	0	0	0	0	0	0	0	0	0	0	0	0	0	0	0	0	0	0	0	0	0	0	0	0	0	0	0	0
DPH2	Q9BQC3	0	0	0	0	0	0	0	0	0	0	0	1	0	0	0	0	0	0	0	0	0	0	0	0	0	0	0	0	0	0	0	0	0	0	0	0	0	0	0	0	0	0	0	0	0	0	0	0
DPH3	Q96FX2	0	0	0	0	0	0	0	0	0	0	0	0	0	0	0	0	0	0	1	0	0	0	0	0	0	0	0	0	0	0	0	0	0	0	0	0	0	0	0	0	0	0	1.11E-16	0	0	0	0	0
DPH5	Q9H2P9	0	0	0	0	0	0	0	0	0	0	0	0	0	0	0.232704602	0.759541743	0.006164947	0	0	0	0	0	0	0	0	0	0	0	0	0	0	0	0	0	0	0	0	0	0.416526362	1	0	0	0	0	0	0	0	0
DPH6	Q7L8W6	0	0	0	0	0	0	0	0	0	0	0	0	0	0	0	0	0	0	1	1.11E-16	0	0	0	0	0	0	0	0	0	0	0	0	0	0	0	0	0	0	0	0	0	0	0.516758439	0.130895379	0	0	0	0
DPH7	Q9BTV6	0	0	0	0	0	0	0	0	0	0	0	0	0	0	0	0	1	0	0	0	0	0	0	0	0	0	0	0	0	0	0	0	0	0	0	0	0	0	0	0	1.11E-16	0.81953212	0	0	0	0	0	0
DPM1	O60762	0.604948903	0.583433804	0.462395223	0.311430704	0.22969055	0	0	0	0	0	0	0	0	0	0	0	0	0	0	0	0	0	0	0	0.800866919	1	0.644118154	0.255856011	0	0.151265932	0	0	0	0	0	0	0	0	0	0	0	0	0	0	0	0	0	0
DPP3	Q9NY33	0	0	0	0	0	0	0	0	0	0	0	0	0	1	0.927322687	0.032946396	0	0	0	0	0	0	0	0	0	0	0	0	0	0	0	0	0	0	0	0	0	0.696897077	0.703701188	0.065060235	0	0	0	0	0	0	0	0
DPP7	Q9UHL4	0	0	0	0	0	0	0	0	0	0	0	0	0	0	0	0	0	0	0	0	0	0	0	0	0	0	0	0	0	0	0	0	0	0	0	0	1	0	0	0	0	0	0	0	0	0	0	0
DPP9	Q86TI2	0	0	0	0	0	0	0	0	0	0	0.054733188	1	0	0	0	0	0	0	0	0	0	0	0	0	0	0	0	0	0	0	0	0	0	0	0	0.384921447	0	0	0	0	0	0	0	0	0	0	0	0
DPY19L1	Q2PZI1	0	1	0	0	0	0	0	0	0	0	0	0	0	0	0	0	0	0	0	0	0	0	0	0	0	0	0	0	0	0	0	0	0	0	0	0	0	0	0	0	0	0	0	0	0	0	0	0
DPY19L4	Q7Z388	0	0	0	0	0	0	0	0	0	0	0	0	0	0	0	0	0	0	0	0	0	0	0	0	0	0	0	0	0	0	0	0	0	0	0	0	0	0	0	0	0	0	0	0	0	0	0	0
DPYSL2	Q16555	0	0.003193053	0	0	0	0	0	0	0.091872484	0.44285671	0.329353079	0.168843444	0.054971496	0	0.030984212	0.575414366	0.293498694	0.071326959	0	0	0.01183501	0.037481908	0	0	0	0	0	0	0	0.0186868	0	0.032547919	0.071600461	0.263533735	0.301506854	0.104355148	0.051477954	0	0.249515809	1	0.297371493	0.051831684	0.016896634	0	0	0.023643034	0	0
DPYSL3	Q14195	0	0	0	0	0	0	0	0.160451033	0.625562769	0.721920615	0.136027658	0	0	0	0	0	0	0	0	0	0	0	0	0	0	0	0	0	0	0	0	0.152464371	0.372015792	1	0.335244438	0	0.204209579	0.119500084	0.123888659	0.405997719	0	0	0.003275531	0	0	0	0	0
DPYSL5	Q9BPU6	0	0	0	0	0	0	0	0	0	0	0	1	0	0	0	0	0	0	0	0	0	0	0	0	0	0	0	0	0	0	0	0	0	0	0.127763248	0.076810511	0	0	0	0	0	0	0	0	0	0	0	0
DR1	Q01658	0.094145639	0.063126046	0.133014129	0	0.571248127	0.058984226	0.232094704	0.189536762	0.211614723	0.391833857	0.208078019	0.113497635	0.741914637	0	0.17789854	0.852304439	0.284951385	0.179919514	0.373509973	0.689627824	0.129577299	0.128966307	0.079270335	0	0.138090063	0.15199013	0.133266751	0.240889463	0.440601592	0	0.040049349	0.303492642	0.343800488	0.094104515	0.174502835	0.297065476	0.517786329	0.129788797	0.283300532	1	0.325094733	0.203712951	0.151185266	0.125435479	0.012084716	0.105977734	0.05678113	0
DRAP1	Q14919	0	0	0	0	0	0	0	0	0	0	0	0	0	0	0	0	0	0	0	0	0	0	0	0	0	0	0	0	0	0	0	0	0	0	0	0	0	0	0	0	0	0	0	0	0	0	0	0
DRG1	Q9Y295	0.140192435	0.164655391	0.140093379	0.102501729	0.080370392	0.035280985	0.037006841	0.051808053	0.135677779	0.251603465	1	0.925670103	0.524265797	0	0.122392882	0.027767989	0.043586427	0	0.065679665	0.100135821	0.113592161	0.123772042	0.194132091	0.167745168	0.154966978	0.180370964	0.132687058	0.09039788	0.029760533	0.060521147	0.052554781	0.075131868	0.153686873	0.19181952	0.575660483	0.68572664	0.447726195	0.114171256	0.065755862	0.009307048	0.005435112	0	0.042012965	0.070308616	0.093773395	0.106383951	0.14913412	0.144295628
DRG2	P55039	0	0	0	0	0	0	0	0	0	0	0	0.860254869	0.603908169	0	0	0	0	0	0	0	0	0	0	0	0.01884626	0	0	0	0	0	0	0	0	0	0	1	0.773604603	0	0	0	0	0	0	0	0	0	0	0
DSCC1	Q9BVC3	0	0	0	0	0	0	0	0	0	0	0	0	0	0	0.995282042	0.105429104	0	0	0	0	0	0	0	0	0	0	0	0	0	0	0	0	0	0	0	0	0	0.475593197	1	0	0	0	0	0	0	0	0	0
DSG2	Q14126	0.524012339	0.21977184	0.156532804	0	0.01788768	0.075965607	0.08020138	0.056653751	0.07342181	0.153096344	0.502425067	1	0.408969686	0	0	0.01942446	0	0.004795875	0.01522136	0.022103032	0.07269251	0	0.128889428	0	0.665980736	0.207577949	0.122174037	0.125587159	0.103772346	0.128165963	0.088742938	0.091216723	0.070113707	0.118825092	0.429454256	0.91254238	0.598185036	0.049121544	0.134677151	0.087132644	0	0.036099168	0.028107211	0.04445986	0.054232476	0	0.084343802	0.034319677
DSN1	Q9H410	0	0	0	0	0	0	0	0	0	0	0	0	0	0	0	0	0	0	0	0	0	0	0	0	0	0	0	0	0	0	0	0	0	0	0	0	0	0	0	0	0	0	0	0	0	0	0	0
DSP	P15924	1	0.702725831	0.562074846	0.373898496	0.268495645	0.354678451	0.273743121	0.265725971	0.412891279	0.433222919	0.478804544	0.486436672	0.254193944	0	0.011753104	0.047412342	0.132849945	0.498366141	0.497981119	0.429962653	0.26550862	0.410264436	0.183703886	0.070681327	0.490932734	0.467614069	0.395664653	0.337780957	0.22695675	0.212220347	0.087721652	0.272842666	0.388585218	0.402520527	0.269892902	0.23117336	0.203190962	0.087852062	0	0.01682732	0.093695701	0.269091808	0.334607632	0.320411501	0.369775035	0.315449687	0.136960985	0.074463236
DST	Q03001	0.283570869	0.318034476	0.080402413	0.031380466	0.562236164	0.11232982	0	0.248537092	0.229805952	0.481377615	0.035162593	0	0.071072743	0	0	0	0	0.612896822	0	0	0	0.45667025	0	0	0.47970934	0.207822732	0.020390968	0	0.15106759	0.014628027	0.186810913	0.121262483	0.246573173	0.134610796	0.231178584	0.232276689	0	0	0.364281596	0	0	1	0	0.032056223	0	0	0	0
DSTN	P60981	0	0	0	0	0	0	0.006091381	0	6.96E-04	0.001063397	0.002576522	0.001576235	0.00395539	0	0	0.004438084	0.031087537	0.068689403	0.266489815	0.997681211	0.869761363	0.400399867	0.152776413	0.057099324	0.001006432	0	8.36E-04	0	0	0	0	0	0	0	0.001734647	0.001811863	0.007582362	0	0.003137785	0.008919917	0.027979588	0.069941549	0.245265169	0.917953524	1	0.562483203	0.198785047	0.075622581
DTD1	Q8TEA8	0	0	0	0	0	0	0	0	0	0	0	0	0	0.52406017	0	0	0	0.217866228	0.025930588	0	0	0	0.324132346	0	0	0	0	0	0	0	0	0	0	0	0	0	0.649347334	1	0.029442572	0	0	0.262439376	0.194822684	0	0.097200095	0.394231192	0.358310375	0
DTL	Q9NZJ0	0	0	0	0	0	0	0	0	0	0	0	0	0	0	0	0	0	0	0	0	0	0	0	0	0	0	0	0	0	0	0	0	0	0	0	0	0	0	0	0	0	0	0	0	0	0	0	0
DTNBP1	Q96EV8	0	0	0	0	0	0	0	0	0	0	0	0	0	0	0	0	0	0	0	0	0	0	0	0	0	0	0	0	0	0	0	0	0	0	0	0	0	0	0	0	0	0	0	0	0	0	0	0
DTWD1	Q8N5C7	0	0	0	0	0	0	0	0	0	0	0	0	0	0	0	0	0	0	0	0	0	0	0	0	0	0	0	0	0	0	0	0	0	0	0	0	0	0	0	0	0	0	0	0	0	0	0	0
DTWD2	Q8NBA8	0	0	0	0	0	0	0	0	0	0	0	0	0	0	0	0	0	0	0	0	0	0	0	0	0	0	0	0	0	0	0	0	0	0	0	0	0	0	0	0	0	0	0	0	0	0	0	0
DTX2	Q86UW9	0	0	0	0	0	0	0	0	0	0	0	0	0	0	0	0	0	0	0	0	0	0	0	0	0	0	0	0	0	0	0	0	0	0	0	0	0	0	0	0	0	0	0	0	0	0	0	0
DTX3L	Q8TDB6	0	0	0	0	0	0	0	0	0	0	0	0	0	0	0	0	0	0	0	0	0	NaN	0	0	0	0	0	0	0	0	0	0	0	0	0	0	0	0	0	0	0	0	0	0	0	0	0	0
DTYMK	P23919	0	0	0	0	0	0	0	0	0	0	0	0	0	0	0	0	0	0.020448703	0.081539899	0.016817697	0.02540727	0.072035692	0.265891226	0.441282034	0	0	0	0	0	0	0	0	0	0	0	0	0	0	0	0	0	0.001243048	0.008305204	0.018080566	0.070108699	0.360719947	0.783006781	1
DUS1L	Q6P1R4	0	0	0	0	0	0	0	0	0	0	0	0	0	0	0	0	0	0	0	0	0	0	0	0	0	0	0	0	0	0	0	0	0	0	0	0	1	0	0	0	0	0	0	0	0	0	0	0
DUS2	Q9NX74	0	0	0	0	0	0	0	0	0	0	0	0	0.999704017	0	0	0	0	0	0	0	0	0	0	0	0	0	0	0	0	0	0	0	0	0	0	0	1	0	0	0	0	0	0	0	0	0	0	0
DUS3L	Q96G46	0	0	0	0	0	0	0	0.024119186	0	0.2561177	0.219664346	0.817397419	0.051963906	0	0	0	0	0	0	0	0	0	0	0	0	0	0	0	0	0	0	0	0.027437796	0.031961378	0.224519789	1	0.055310172	0	0	0	0	0	0	0	0	0	0	0
DUSP11	O75319	1	0	0	0	0	0	0	0	0	0	0	0	0	0	0	0	0	0	0	0	0	0	0	0	0	0	0.75124549	0	0	0	0	0	0	0	0	0	0	0	0	0	0	0	0	0	0	0	0	0
DUSP12	Q9UNI6	0	0	0	0	0	0	0	0	0	0	0	0	0	0	0	0	1	0.981594463	0	0	0	0	0	0	0	0	0	0	0	0	0	0	0	0	0	0	0	0	0	0	0.850358882	0.967495514	0.243245322	0	0	0	0	0
DUSP23	Q9BVJ7	0	0	0	0	0	0	0	0	0	0	0	0	0	0	0	0	0	0	0	0	0	0.478684744	0.710341032	0.703293977	0	0	0	0	0	0	0	0	0	0	0	0	0	0	0	0	0	0	0	0	0	1	0.796990616	0.671081848
DUSP3	P51452	0	0	0	0	0	0	0	0	0	0	0	0	0	0	0	0	0	0	0	0.698739982	1	0.236825895	0.057505546	0.003561569	0	0	0	0	0	0	0	0	0	0	0	0	0	0	0	0	0	0	0.001379687	0.538301195	0.757498468	0.210588422	0.023217877	0.004760016
DUSP4	Q13115	0	0	0	0	0	0	0	0	0	0	0	0	0	0	0	0	0	0	0	0	0	0	0	0	0	0	0	0	0	0	0	0	0	0	0	0	0	0	0	0	0	0	0	0	0	0	0	0
DUSP5	Q16690	0	0	0	0	0	0	0	0	0	0	0	0	0	0	0	0	0	0	0	0	0	0	0	0	0	0	0	0	0	0	0	0	0	0	0	0	0	0	0	0	0	0	0	0	0	0	0	0
DUSP9	Q99956	0	0	0	0	0	0	0	0	0	0	0	0	0	0	0	0	0	0	0	0	0	0	0	0	0	0	0	0	0	0	0	0	0	0	0	0	0	0	0	0	0	0	0	0	0	0	0	0
DUT	P33316	0	0	0	0	0	0	0	0	0	0	0	0	0	0	1	0.671391888	0.179307849	0.117508694	0.328387065	0.0982515	0.012463666	7.92E-05	0	0	0	0	0	0	0	0	0	0	0	0	0	0	0	0	0.77444622	0.935055545	0.253075067	0.170660268	0.309801931	0.17693494	0.07648603	0	0.004160076	0
DVL1	O14640	1.11E-16	0	0	0	0	0	0	0	0	0	0	0	0	0	0	0	0	0	0	0	0	0	0	0	0	0	0	0	0	0	0	0	0	0	0	1	0	0	0	0	0	0	0	0	0	0	0	0
DVL2	O14641	0	0	0	0	0	0	0	0	0	0	0	0	0	0	0	0	0	0	0.235996121	0	0	0	0	0	0	0	0	0	0	0	0	0	0	0	0	0	0	1	0	0	0.344911191	0	0.401681004	0	0	0	0	0
DXO	O77932	0	0	0	0	0	0	0	0	0	0	0	0	0	0	0	0	0	0	0	0	0	0	0	0	0	0	0	0	0	0	0	0	0	0	0	0	0	0	0	0	0	0	0	0	0	0	0	0
DYNC1H1	Q14204	0.771978808	1	0.85863376	0.526792207	0.200677057	0.077518016	0.035977453	0.012990433	0	5.75E-04	0	0	0	0	0	0	0	0	0	0	0	0	0	0.005293459	0.554265139	0.613868016	0.694361911	0.379858249	0.177053923	0.072509139	0.031210741	0.01713414	1.11E-16	0.002394105	0	0	0	0	0	0	0	0	0	0	0.004300445	0	0	0.011922424
DYNC1I2	Q13409	0.082820968	0.171043433	0.109096504	0.049898124	0.028447488	0.057635889	0.298746422	0.09586164	0.133997765	0.218948859	0.504200501	0.262925652	0.596426288	0.381680917	0.097534671	0.332505781	0.398172215	0.175778706	0.045282354	0.081984453	0	0	0	0	0.093531348	0.305602858	0.254172119	0.174269991	0.168130568	0.219337241	0.417785506	0.381098344	0.254814443	0.278326492	0.598532514	0.478402973	1	0.565788923	0.146694869	0.549088497	0.758605649	0.240817753	0.118716427	0.092336327	1.11E-16	0	0	0
DYNC1LI1	Q9Y6G9	0.046345443	0.059603227	0.053100908	0.025577983	0.045991874	0.015391436	0.011909097	0.003124272	0.001435929	0	0.005020782	0.054068515	0.064805291	1	0.001067715	0.035130617	0	0.015275323	0.085270439	0.125084587	0.093292685	0.081000416	0.032825097	0	0.058662817	0.050010842	0.064374313	0.041513685	0.047202167	0.026242232	0.012787789	0.00869978	0.009288713	0.015369468	0.025069597	0.062562535	0.088536243	0.156518736	0.015247079	0.026563373	0.006137975	0.030061403	0.079303704	0.108431287	0.089305098	0.081234733	0.061780081	0
DYNC1LI2	O43237	0.024881142	0.27736288	0.120393609	0.389002816	0	0	0	0	0	0	0.074551604	0	0.886600147	0	0	0.329165646	0.130261896	0	0.435653363	1	0.609451518	0.428460659	0.748918544	0.443942826	0.092387977	0.038445254	0	0	0	0	0	0	0	0	0	0.049178195	0.602258815	0	0.177149649	0.104985411	0	0	0.269098923	0.604681889	0.756213271	0.575400955	0.526862961	0.490618879
DYNLL1	P63167	0.017775514	6.08E-04	0.004504885	0.022644848	0.018432417	0.018784141	0.020431407	0.010271496	0.004689289	0.001807575	0	5.01E-04	0	0	0	0	0	0.002987821	0.079097897	0.28016928	0.090998749	0.135143842	0.311653515	0.482036017	0.029517296	0.014611183	0.022982431	0.025713736	0.035845957	0.037180384	0.037276416	0.028013782	0.017463264	0.031948722	0.012030112	0.011984158	0.010034657	0	0	0	0	0.008502865	0.115283558	0.413806426	0.17100547	0.124704084	0.408003288	1
DYNLL2	Q96FJ2	0	0	0	0	0	0	0	0	0	0	0	0	0	0	0	0	0	0	0	0	0	0	0	0	0	0	0	0	0	0	0	0	0	0	0	0	0	0	0	0	0	0	0	0	0	0	0	0
DYNLRB1	Q9NP97	0	0	0	0	0	0	0.002537016	0	0	0	0	0	0	0	0	0	0	0	0.233904109	1	0.439390991	0.277921549	0.157450866	0.083031325	0	0	0	0	0	0	0.009814446	0.005654437	0	0	0	0	0	0	0	0	0	0	0.150150706	0.632165733	0.310237086	0.476529203	0.162201382	0.073951224
DYNLT1	P63172	0	0	0	0	0	0	0	0	0	0	0	0	0	0	0	0	0	0.019408426	0.065186356	0	0.226588954	0.679436507	0	0	0	0	0	0	0	0	0	0	0	0	0	0	0	0	0	0	0	0.029024151	0	0	0.348572979	1	0.103354295	0
DYNLT3	P51808	0	0	0	0	0	0	0	0	0	0	0	0	0	0	0	0	0	0	0	0	0	0	0	0	0	0	0	0	0	0	0	0	0	0	0	0	0	0	0	0	0	0	0	0	0	0	0	0
DYSF	O75923	0	0	0	0	0	0	0	0	0	0	0	0	0	0	0	0	0	0	0	0	0	0	0	0	0	0	0	0	0	0	0	0	0	0	0	0	0	0	0	0	0	0	0	0	0	0	0	0
DZANK1	Q9NVP4	0	0	0	0	0	0	0	0	0	0	0	0	0	0	0	0	0	0	0	0	0	0	0	0	0	0	0	0	0	0	0	0	0	0	0	0	0	0	0	0	0	0	0	0	0	0	0	0
E2F4	Q16254	0	0	0	0	0	0	0	0	0	0	1	0.189613547	0	0	0	0	0	0	0	0	0	0	0	0	0	0	0	0	0	0	0	0	0	0	0.625767995	0.642801245	0	0	0	0	0	0	0	0	0	0	0	0
E4F1	Q66K89	0	0	0	0	0	0	0	0	0	0	0	0	0	0	0	0	0	0	0	0	0	0	0	0	0	0	0	0	0	0	0	0	0	0	0	0	0	0	0	0	0	0	0	0	0	0	0	0
EAF1	Q96JC9	0	0	0	0	0	0	0	0	0	0	0	0	0	0	0	0	0	0	0	0	0	0	0	0	0	0	0	0	0	0	0	0	0	0	0	0	0	0	0	0	0	0	0	0	0	0	0	0
EAPP	Q56P03	0	0	0	0	0	0	0	0	0	0	0	0	0	0	0	0	0	0	0	0	0	0	0	0	0	0	0	0	0	0	0	0	0	0	0	0	0	0	0	0	0	0	0	0	0	0	0	0
EARS2	Q5JPH6	0	0	0	0	0	0	0	0	0	0	0	0	0	0	0	0.043767402	0.508402941	1.11E-16	0	0	0	0	0	0	0	0	0	0	0	0	0	0	0	0	0	0	0	0	0	0.022474611	1	0.052260481	0	0	0	0	0	0
EBNA1BP2	Q99848	0.746617025	1	0.618246354	0.210222173	5.62E-04	0	0	0	0	0	0	0	0	0	0	0	0	0	0	0	0	0	0	0	0.692767352	0.906776373	0.577598536	0.228774254	0.070027735	0	0	0	0	0	0	0	0	0	0	0	0	0	0	0	0	0	0	0
ECD	O95905	1	0	0.464734228	0	0	0	0	0	0	0	0	0	0	0	0	0	0	0	0	0	0	0	0	0	0	0.071435985	0	0	0	0	0	0	0	0	0.557773	0.711616873	0	0	0	0	0	0	0	0	0	0	0	0
ECE1	P42892	0.992101958	0.58832071	0.411522311	0.142890781	0.008052569	0.131190887	0.214071269	1.11E-16	1	0.439974883	0	0	0	0	0	0	0	0	0	0	0	0	0	0	0.885650092	0.515276088	0.258540677	0.230848475	0.177794239	0	0.344560653	0.258368981	0.151156744	0.587486755	0	0	0	0	0	0	0	0	0	0	0	0	0	0
ECE2	P0DPD6	0	0	0	0	0	0	0	0	0	0	0	0	0	0	0	0	0	0	0	0	0	0	0	0	0	0	0	0	0	0	0	0	0	0	0	0	0	0	0	0	0	0	0	NaN	0	0	0	0
ECH1	Q13011	0	0	0	0	0	0	0	0	0	0	0.033861396	0.232801154	1	0.073316357	0.005596731	0	0	0	0	0	0	0	0	0	0	0	0	0	0	0	0	0	0	0	0	0.325917289	0.770336403	0.217441874	0	0	0	0	0	0	0	0	0	0
ECHDC1	Q9NTX5	0	0	0	0	0	0	0	0	0	0	0	0	0	0	0.37540409	0.837408935	0.182744291	0	0.248871733	0.157786775	0	0	0	0	0	0	0	0	0	0	0	0	0	0	0	0	0	0	0.218089805	1	0.138921117	0	0.295980689	0.179309926	0.028516265	0	0	0
ECHS1	P30084	0	0	0	0	0	0	0	0	0	0	0	0	0.102414913	0.861817882	0.151371719	0.005612222	1.44E-04	0	0	0	0	0	0	0	0	0	0	0	0	0	0	0	0	0	0	0	0.114306133	1	0.156134942	0.016247718	0.001923624	0.006249065	0	0	0	0	0	0
ECI1	P42126	0	0	0	0	0	0	0	0	0	0	0	0	0	0	0.521095767	0.981879006	0.099907442	0.128268968	0	0	0	0	0	0	0	0	0	0	0	0	0	0	0	0	0	0	0	0	0.282945757	1	0.116308569	0.128822363	0	0	0	0	0	0
ECI2	O75521	0	0.017029196	0	0	0	0	0	0	0	0	0.01396091	0	0	0	0	0	0	0	0.276562649	0.606665003	0.388946469	0.140511587	0	0	0	0	0	0	0	0	0	0	0	0	0	0	0	0	0	0	0	0	0.296144425	1	0.757693319	0.275415705	0.081163487	0
ECPAS	Q5VYK3	0.839875169	1	0.855887652	0.508792136	0.274929108	0.085801251	0	0.034746613	0.549179705	0.306840039	0	0	0	0	0	0	0	0	0	0	0	0	0	0	0.62824431	0.78171707	0.65931898	0.407177013	0.190918214	0.055201729	0	1.11E-16	0.633993599	0.255067927	0	0	0	0	0	0	0	0	0	0	0	0	0	0
ECSIT	Q9BQ95	0	0	0	0	0	0	0	0	0	0	0	0	0	0	0	0	0	0	0	0	0	0	0	0	0	0	0	0	0	0	0	0	0	0	0	0	0	0	0	0	0	0	0	0	0	0	0	0
ECT2	Q9H8V3	1	0.122132447	0	0	0	0	0	0	0	0	0	0	0	0	0	0	0	0	0	0	0	0	0	0	0	0	0	0	0	0	0	0	0	0	0	0	0	0	0	0	0	0	0	0	0	0	0	0
EDC3	Q96F86	0.348506247	1	0.547486734	1.11E-16	0	0	0	0	0.425454394	0	0	0	0	0	0	0	0	0	0	0	0	0	0	0	0.461622028	0.369030209	0.345932395	0.399440104	0.391634981	0	0	0	0	0	0	0	0	0	0	0	0	0	0	0	0	0	0	0
EDC4	Q6P2E9	0.42962525	0.83885827	0.551139018	0.20629735	0.631881397	0.209662297	0.287301084	0	0.506888339	0	0.210952737	1	0.353015547	0	0	0	0.084636569	0	0.277255249	0.437612914	0.156182517	0	0.797172138	0	0.181501289	0.210675047	0.185241933	0.136074512	0.008405832	0	0.037380308	0	0.122745404	0	0	0.58488649	0.229214922	0	0	0	0.0573413	0.070180368	0.110690402	0.037707001	0.014892338	0	0.222223674	0
EDF1	O60869	0	0	0	0	0	0	0	0	0	0	0	0	0	0	0	0	0	0.006517749	0.058094575	0.510684955	0.477444859	0.316764143	0.289382289	0.204633062	0	0	0	0	0	0	0	0	0	0	0	0	0	0	0	0	0	9.72E-04	0.108163013	1	0.590790983	0.357884659	0.267919428	0.122847671
EDRF1	Q3B7T1	0	0	0.029610028	0	0	0	0	0	0	0	0	0	0	0	0	0	0	0	0	0	0	0	0	0	0.185097493	1	0	0	0	0	0	0	0	0	0	0	0	0	0	0	0	0	0	0	0	0	0	0
EEA1	Q15075	0	0.060018996	1.11E-16	0.164267985	0.457263594	0.650529643	0.554286329	0.444611607	0.897708625	0.910155183	0.811005658	0.383442211	0.190792447	0.03506848	0.011311867	0.051687052	0.088392316	0.021600217	0.087395382	0.129961404	0.125858873	0	0	0	0	0	0.008875121	0.270093941	0.690709067	1	0.652040148	0.812153641	0.820793728	0.698442851	0.632161907	0.556751472	0.330526211	0.017919419	0.084350205	0.08152254	0.03418272	0.033965812	0.093872426	0.119448291	0.21887575	0	0	0
EED	O75530	0	0.790396267	0.456512113	0	0	0.142738338	0	1	0	0	0	0	0	0	0	0	0.58194818	0	0	0	0	0	0	0	0	0	0	0	0	0	0	0.744904902	0	0	0	0	0	0	0	0	0	0.605709102	0	0	0	0	0	0
EEF1A1	P68104	0.027907127	0.002721703	0.011667204	0.185830377	0.214801677	0.242934537	0.177129958	0.170235408	0.145411158	0.178671396	0.187500806	0.220290229	0.454253467	1	0.47475653	0.302876491	0.197581425	0.105062883	0.086320542	0.190783618	0.216594647	0.16041922	0.147468559	0.137084811	0	0.028900355	0.020806192	0.138090938	0.264469526	0.248197356	0.18606901	0.185133828	0.223837472	0.291802644	0.272924863	0.238090938	0.411602709	0.922541116	0.388481135	0.47889713	0.402534666	0.315227346	0.159658175	0.28744276	0.129680748	0.163373105	0.147068688	0.091106095
EEF1A2	Q05639	0	9.63E-04	0.036432571	0.401265362	0.968706349	0.70039792	0.41303863	0.376556759	0.086338079	0.046891177	0.054240372	0.09045931	0	0	1	0.84066766	0.616247814	0.205533318	0.126806193	0.244820584	0.247766835	0.346671675	0.313629054	0.299895531	0.00506497	0.014367378	0.04385689	0.454497435	0.899357928	0.941826206	0.632340685	0.497505664	0.309426831	0.18037867	0.124082965	0.073291233	0.030888688	0.031218527	0.350956064	0.40037327	0.590224549	0.337116899	0.242085617	0.162677685	0.126418837	0.243775897	0.322737784	0.3609921
EEF1AKMT1	Q8WVE0	0	0	0	0	0	0	0	0	0	0	0	0	0	0	0	0	0	0	0	0	0	0	0	0	0	0	0	0	0	0	0	0	0	0	0	0	0	0	0	0	0	0	0	0	0	0	0	0
EEF1AKMT2	Q5JPI9	0	0	0	0	0	0	0.170360254	0	0	0	0	0	0	0	0	0	0	1	0.529245314	0	0	0	0	0	0	0	0	0	0	0	0	0	0	0	0	0	0	0	0	0	0	0.922500487	0.149892659	0	0	0	0	0
EEF1AKNMT	Q8N6R0	0	0	0	0	0	0	0	0	0	0	0	0	0	0	0.827861579	0.678438332	1	0	0	0	0	0	0	0	0	0	0	0	0	0	0	0	0	0	0	0	0	0	0	0	0	0	0	0	0	0	0	0
EEF1B2	P24534	0.023589486	0.034656769	0.080313726	0.730592527	0.9955858	0.824350141	0.55956875	0.655868944	0.230364754	0.152731331	0.161948181	0.208710453	0.048803399	0.058733584	0.225159529	0.11342376	0.027021969	0.023045304	0.042538766	0.071979716	0.035320665	0.022752201	0.006746311	0	0.017467167	0.018627219	0.09893812	0.681294738	0.971643177	1	0.93177412	0.695384865	0.399598131	0.181508385	0.163095873	0.104100969	0.058518171	0.184079215	0.512036641	0.07336754	0.015175314	0.036489545	0.049725084	0.113967589	0.099884525	0.061851775	0.009027922	0.018406862
EEF1D	P29692	0.005040964	0.002995878	0.035661131	0.45205172	0.814771836	0.619662966	0.312639567	0.181300333	0.093420171	0.117109815	0.127010563	0.099370641	0.025948778	0.057589084	0.095037561	0.035186136	0.009738809	0.010015388	0.020345035	0.051718782	0.036178215	0.045868522	0.054687002	0.037561113	0	8.29E-04	0.044980661	0.400323318	1	0.9146305	0.35284382	0.190523661	0.150020784	0.150974783	0.120336577	0.061649593	0.043774133	0.058502999	0.07338218	0.038861839	0.016661315	0.006654345	0.034125914	0.102475147	0.053370243	0.062078492	0.060000136	0.053129739
EEF1E1	O43324	0.061224165	0.012937249	0	0.025899265	0.043105294	0.041575043	0.028844776	0.046516071	0.010260638	0.015352037	0.031376323	0.292192893	0.626424327	0.036327965	0	0	0	0	0	0	0.251911044	0.838200355	1	0.947847654	0.047386456	0	0.051159894	0.060594374	0.046064957	0.03293134	0.032611138	0.031933582	0.030619159	0.031887586	0.037005521	0.214017447	0.521005118	0.077342212	0	0	0	0	0	0	0.19606133	0.976772039	0.539438885	0.653561945
EEF1G	P26641	0.121574327	0.121917928	0.141634176	0.653779076	0.889349074	0.863870242	0.627717871	0.599501884	0.173297812	0.105893926	0.110692682	0.085717604	0.024083873	0	0	0	0.021022045	0.029437048	0.017226427	0.027423493	0.01878282	0.016243964	0.014487817	0.033306919	0.101858079	0.112789226	0.147673387	0.561793214	1	0.685052522	0.672589733	0.924378828	0.333881424	0.116746453	0.108540813	0.073377113	0.02531501	2.32E-04	0	7.00E-04	0.023703583	0.028531458	0.014840444	0.04129708	0.028117973	0.02472856	0.00858459	0.020853448
EEF2	P13639	0.01090187	0.014181751	0.013010137	0.010122692	0.013807318	0.011806617	0.010415083	0.010596033	0.013692686	0.019772956	0.040151432	0.141150461	1	0.541700785	0.078611192	0.010012163	0.004264393	0.001253201	0	0.001330686	0.001317468	0.001542173	0.002135159	0.004974746	0.017220519	0.0163928	0.017405115	0.015182899	0.015663532	0.013938358	0.010995307	0.015369318	0.017733285	0.027797181	0.04296595	0.140929402	0.651637901	0.50920279	0.080712394	0.013001705	0.006096906	0.002256628	0.001829778	0.002585938	0.003005495	0.002583203	0.003898848	0.00477602
EEF2K	O00418	0	0	0	0	0	0	0	0	0	0	0	0.298360484	0	0	0	0	0	0	0	0	0	0	0	0	0	0	0	0	0	0	0	0	0	0	0.661882562	1	0	0	0	0	0	0	0	0	0	0	0	0
EEF2KMT	Q96G04	0	0	0	0	0	0	0	0	0	0	0	0	0	0	0	0	0	0	0	0	0	0	0	0	0	0	0	0	0	0	0	0	0	0	0	0	0	0	0	0	0	0	0	0	0	0	0	0
EEFSEC	P57772	0	0	0	0	0	0	0	0	0	0	0	0	0	0	0	0	0	0	0	0	1	0.897437099	0	0	0	0	0	0	0	0	0	0	0	0	0	0	0	0	0	0	0	0	0	0	0.293257743	0	0	0
EFHD2	Q96C19	0.033598883	0.023696188	0.014731579	0.015490796	0	0	0.024243656	0	0	0.040228833	0.009680088	0	0.003554775	0	0.411659843	0.7889456	0.204614179	0.118829027	0.170707326	0.087730401	0.038922751	0.042322184	0	0	0.039019274	0.027777317	0.04439442	0.009010457	0.032081656	0.019049492	0.034165958	0	0	0	0.02281692	0	0	0	0.308379828	1	0.315769899	0.20519332	0.248423728	0.157589196	0.080961699	0	0.022034176	0
EFL1	Q7Z2Z2	0	0	0	0	0	0	0	0	0	0	0.300767478	0.984593375	0	0	0	0	0	0	0	0	0	0	0	0	0	0	0	0	0	0	0	0	0	0	0.270883517	1	0.144671468	0	0	0	0	0	0	0	0	0	0	0
EFNB1	P98172	0	0	0	0	0	0	0	0	0	0	0	0	0	0	0	0	0	0	0	0	0	0	0	0	0	0	0	0	0	0	0	0	0	0	0	0	0	0	0	0	0	0	0	0	0	0	0	0
EFR3A	Q14156	0	0	0	0	0	0	0	0	0	0	0	0	0	0	0	0	0	0	0	0	0	0	0	0	0	0	0	0	0	0	0	0	0	0	0	0	0	0	0	0	0	0	0	0	0	0	0	0
EFTUD2	Q15029	0.417192001	0.422886078	0.420474301	0.302325781	0.479855385	0.301184111	0.172689211	0.139900464	0.17300317	0.233054985	1	0.2221235	0.009608148	0.00740972	0	0	0	0	0	8.16E-04	0	0	0	0.035940041	0.42325712	0.406674371	0.369884072	0.377533258	0.476772877	0.267447778	0.184248615	0.173745255	0.157105423	0.241931465	0.8831644	0.263894332	0.040536687	0.034080546	0.005346866	0	0	0	0	0	0	0	0	0.018219903
EGFR	P00533	0.324288898	0.070559706	0	0	0	0	0	0	0	0	0	0	0	0	0	0	0	0	0	0	0	0	0	0	1	0.339231878	0.846113514	0	0.482632062	0	0	0	0	0	0	0	0	0	0	0	0	0	0	0	0	0	0	0
EGLN1	Q9GZT9	0	0	0	0	0	0	0	0	0	0	0	0	0	0	0	0.605346958	0.068344255	0.181156856	0.406569767	0.563553505	0	0	0	0	0	0	0	0	0	0	0	0	0	0	0	0	0	0	0	0.831509971	1	0	0	0	0	0	0	0
EHBP1	Q8NDI1	0	0	0	0	0	0	0	0	0	0	0	0	0	0	0	0	0	0	0	0	0	0	0	0	0	0	0	0	0	0	0	0	0	0	0	0	0	0	0	0	0	0	0	0	0	0	0	0
EHBP1L1	Q8N3D4	0	0	0	0	0	0.025225179	0	0.277089283	0.203003244	0.490805474	1	0	0	0	0	0	0	0	0	0	0	0	0	0	0	0	0	0	0.18904669	0	0	0.958647248	0.38881925	0.288332063	0	0	0	0	0	0	0	0	0	0	0	0	0	0
EHD1	Q9H4M9	0.28129072	0.196992878	0.187849462	0.116105781	0.046492503	0.030358373	0.027044705	0	0	0.004057604	0	0.002172906	1	0.773119955	0.077611603	0	0.001413753	0.018338126	0.039699876	0.157087178	0.069205432	0.106883655	0.003284809	0.005080827	0.169234672	0.168500051	0.132228104	0.060126295	0.039316823	0.023367661	0.016555356	0	0	0.008093826	0	0.014686006	0.62808464	0.828701959	0.084473757	0.007383342	0.007553485	0.031756778	0.047851553	0.126553151	0.169982412	0.109302659	0	0
EHD2	Q9NZN4	0.525184153	0.678503882	0.584710332	0.308406331	0.105489747	0.076423452	0	0	0	0	0	0	0.74198686	0	0	0	0	0	0.10942166	0.642096357	0.74671511	0	0	0	0.510153295	0.588866215	0.4033695	0.275781406	0.264358949	0.233052956	0	0	0	0	0	0	0.923128608	0.96623034	0.057637368	0	0	0	0.182435795	0.708266972	1	0	0	0
EHD4	Q9H223	0.242689058	0.237243819	0.195471503	0.10364885	0.084354447	0	0	0	0	0	0	0	0.788260675	0.920412273	0	0	0.011499302	0.192818579	0.268858582	0.151320549	0.429963025	0.409931199	0	0	0.258076018	0.2317716	0.203277396	0.081661054	0.09504708	0	0	0	0	0.014055552	0	0	0.54113404	1	0.158411501	0	0.022561097	0.079889441	0.054938463	0.070761583	0.10413447	0.153955488	0	0
EHHADH	Q08426	0	0	0	0	0	0	0	0	0	0	0	0	0	0	0	0	0	0	0	0	0	0	0	0	0	0	0	0	0	0	0	0	0	0	0	0	0	0	0	0	0	0	0	0	0	0	0	0
EHMT1	Q9H9B1	0	0	0	0	0	0	0	0	0	0	0	0	0	0	0	0	0	0	0	0	0	0	0	0	0	0	0	0	0	0	0	0	0	0	0	0	0	0	0	0	0	0	0	0	0	0	0	0
EHMT2	Q96KQ7	0	0	0	0	0	0	0	0	0	0	0	0	0	0	0	0	0	0	0	0	0	0	0	0	0	0	0	0	0	0	0	0	0	1	0	0	0	0	0	0	0	0	0	0	0	0	0	0
EI24	O14681	0	1	0	0	0	0	0	0	0	0	0	0	0	0	0	0	0	0	0	0	0	0	0	0	0	0	0	0	0	0	0	0	0	0	0	0	0	0	0	0	0	0	0	0	0	0	0	0
EID2	Q8N6I1	0	0	0	0	0	0	0	0	0	0	0	0	0	0	0	0	0	0	0	0	0	0	0	0	0	0	0	0	0	0	0	0	0	0	0	0	0	0	0	0	0	0	0	0	0	0	0	0
EIF1	P41567	3.32E-04	1.56E-04	0	0	0	0	0	0	0	0	0	0	0	0	0	0	0	0	4.28E-05	0.030192463	0.394912943	1	0.171085114	0.040378998	2.09E-04	0	0	0	0	0	0	0	0	0	0	0	0	0	0	0	0	0	0	0.03103176	0.507539685	0.684849773	0.151206425	0.02434038
EIF1AD	Q8N9N8	0	0	0	0	0	0	0	0	0	0	0	0	0	0	0	0.141320483	1	0.194376254	0	0	0	0	0	0	0	0	0	0	0	0	0	0	0	0	0	0	0	0	0	0.108581035	0.953236334	0.282895286	0.024988297	0	0	0	0	0
EIF1AX	P47813	0	0	0	0	0	0	0.039088999	0	0	0	0	0	0	0	0	0	0	0.109522062	0.580447972	1	0.759787374	0.568913249	0.771281766	0.577087039	0	0	0	0	0	0	0	0	0	0	0	0	0	0	0	0	0.003254728	0.188227054	0.251815912	0.717036302	0.417657806	0.294432547	0.372016331	0.306357138
EIF1B	O60739	0	0	0	0	0	0	0	0	0	0	0	0	0	0	0	0	0	0	0	0	0	0	0	0	0	0	0	0	0	0	0	0	0	0	0	0	0	0	0	0	0	0	0	0	0	NaN	0	0
EIF2A	Q9BY44	0.785689515	0.814636666	0.639038461	1	0.60720385	0.286137144	0.21347907	0.259526079	0.240772098	0.180287788	0.196959606	0.141706097	0.007224454	0	0	0	0.071971758	0.356763839	0.460073971	0.397609067	0.107890892	0.092336333	0.103167936	0.287624404	0.547633661	0.414868534	0.450410411	0.768060048	0.490544656	0.288059699	0.139681973	0.180773868	0.088853969	0.121624465	0.23184854	0	0	0	0.018402117	0	0.02145499	0.295437958	0.388547666	0.213421031	0.098677137	0.065797817	0	0.065601934
EIF2AK2	P19525	1	0.495642629	0.210018627	0.596760245	0.366002528	0.278056812	0.299793773	0.205561469	0.219265567	0.671267962	0.103961549	0	0	0	0	0	0	0.10635644	0.378974854	0.36322512	0.238125333	0.176905934	0.215972592	0.333721394	0.515383848	0.574191724	0.40834553	0.39630455	0.432261176	0.250898084	0.200339276	0.29049694	0.073775945	0.110164981	0.204463811	0.123669505	0	0	0	0.097042975	0	0.28657198	0.359399947	0.242549228	0.332507318	0.3026876	0.486927887	0.969481772
EIF2AK4	Q9P2K8	0	0	0	0	0	0	0	0	0	0	0	0	0	0	0	0	0	0	0	0	0	0	0	0	0	0	0	0	0	0	0	0	0	0	0	0	0	0	0	0	0	0	0	0	0	0	0	0
EIF2B1	Q14232	0	0	0	0	0	0	0	0	0	0	0	0	0	0	0	0.724964306	0.097086352	0.314726879	0.737168844	0	0	0	0	0	0	0	0	0	0	0	0	0	0	0	0	0	0	0	0.061287082	0.941304003	0.191814288	0.368790651	1	0.010438369	0	0	0	0
EIF2B2	P49770	0.049017517	0.005691813	0.034113951	0	0.032608315	0	0.088845244	0	0	0	0	0	0	0	0	0	0.036389912	1	0.204047073	0.046486903	0	0	0	0	0.053938686	0.047343174	0.029858063	0.024965542	0.043622057	0	0	0	0	0	0	0	0	0	0	0	0.057239625	0.83568516	0.446129752	0.038089721	0	0	0	0
EIF2B3	Q9NR50	0.15279709	0.512488578	0.095362682	0.196627715	0.256712504	0	0	0	0	0.436268807	0	0	0	0	0	0	0.660444606	1	0	0	0	0	0	0	0.335645087	0.532011737	0.402160033	0.213750206	0.460899768	0	0	0.508402336	0.399776392	0.488368397	0	0	0	0	0	0	0.538538374	0.757719877	0	0	0	0	0	0
EIF2B4	Q9UI10	0.949494949	1	0.232912458	1.11E-16	0	0	0	0	0	0	0	0	0	0	0	0	0	0	0	0	0	0	0	0	0.322716751	0.225599747	0.216035354	0.152483165	0	0	0	0	0	0	0	0	0	0	0	0	0	0	0	0	0	0	0	0
EIF2B5	Q13144	0.656705799	0.664295031	0.612711965	0.692873236	0.60630855	0.45559113	0	0.006486422	0	0.363334519	0	0	0	0	0	0	0	0	0	0	0	0	0	0	1	0.980671173	0.887821653	0.44480019	0	0.612237638	0	0	0.595399028	0.184216767	0	0	0	0	0	0	0	0	0	0	0	0	0	0
EIF2D	P41214	0	0.019484534	0	0	0	0	0	0	0	0	0	0	1	0	0	0	0	0	0	0	0	0	0	0	0	0	0	0	0	0	0	0	0	0	0	0	0.461431164	0	0	0	0	0	0	0	0	0	0	0
EIF2S1	P05198	0.420647905	0.63123867	0.857558746	0.875465461	0.77286746	0.713070082	0.840237006	0.667572077	0.675826715	1	0.529160646	0.538000259	0.275606765	0.014522963	0.228623575	0.82554765	0.715409979	0.365692814	0.272178165	0.292493024	0.225071481	0.466275904	0.522205951	0.642808163	0.478235379	0.566339016	0.839197051	0.942835007	0.701370595	0.680441513	0.717652381	0.633708562	0.805853513	0.797338887	0.895452084	0.532183014	0.385711937	0	0.195000549	0.640695755	0.909783956	0.455063895	0.411288315	0.47501802	0.569231389	0.685348797	0.755253232	0.8677308
EIF2S2	P20042	0.274484804	0.60210812	0.925079686	0.943951778	0.671284754	0.734465238	0.578123521	0.56183924	0.603433585	0.835389908	0.754347209	0.553823334	0.366756083	0	0.001268659	0.102407928	0	0.029696721	0.127099441	0.118982548	0.138997065	0.336573358	0.341925711	0.527440275	0.323318711	0.613784833	1	0.998295831	0.799981065	0.62678701	0.745763247	0.656641525	0.581468741	0.83078234	0.691924133	0.40995992	0.317783318	0.469580585	0.521633477	0.211291697	0.12745921	0.066797109	0.084192255	0.212768643	0.266860227	0.409694828	0.353785464	0.641745826
EIF2S3	P41091	0.132473499	0.302741595	0.515655429	0.400883934	0.347987825	0.367497347	0.320571875	0.394540133	0.450969645	0.734668175	0.531211736	0.365153406	0.365235036	1	0.340676128	0.052138118	0	0.005300106	0.049689224	0.055438294	0.090830641	0.152519445	0.13614684	0.194675405	0.14306205	0.235770177	0.410562896	0.363998927	0.346296923	0.271838886	0.287313563	0.323020769	0.404405677	0.683171434	0.418702553	0.360057374	0.350425058	0.523445244	0.185836064	0.067915991	0.006509393	0.003532238	0.043998461	0.136520005	0.156414353	0.227968701	0.293657365	0.385129383
EIF3A	Q14152	1	0.706156584	0.585344897	0.408980319	0.309124932	0.2774141	0.195003329	0.094302536	0.050094336	0.042029656	0.007369659	0.011711304	0.003622237	0	0.005204934	0.058898746	0.064662135	0.083165946	0.104658753	0.160325449	0.166316447	0.203880086	0.287762187	0.273300877	0.719357915	0.494228076	0.459777805	0.366742563	0.256587862	0.251336594	0.185362455	0.099724512	0.033804024	0.043212411	0.01633177	0.016769917	0.014034543	0.007006297	0.015117312	0.018162398	0.043625359	0.090262474	0.096082765	0.196604722	0.198531271	0.234794286	0.287534578	0.261570877
EIF3B	P55884	0.651843639	0.562053387	0.747231971	0.602757319	0.656439957	1	0.715116671	0.493977792	0.40517457	0.265060528	0.222912881	0.130873085	0.03107111	0	0	0	0	0	0.015539385	0.017809554	0.002037406	0.018854038	0.008875608	0.099609284	0.507604697	0.634357006	0.529230962	0.562230169	0.725929804	0.73322204	0.608090227	0.383960795	0.310758537	0.20766548	0.230882779	0.137163559	0.029484496	0	0	0.004205189	0	0	0	0.030328628	0.028775897	0.032575226	0.001295661	0.054040915
EIF3C	Q99613	0.952293414	0.893869592	0.826049582	0.58662355	0.466780289	0.480437323	0.389024508	0.133522622	0.164725408	0.2012496	0.244509277	0.106117384	0.430851499	0.641921511	0.175889196	0.027995058	0.024504514	0	0.066100787	0.012989067	0.016840574	0.074553635	0.071872465	0.22435864	1	0.981672782	0.815797504	0.578455378	0.621603418	0.513612378	0.378753824	0.211427253	0.187387897	0.297648906	0.372688166	0.132703944	0.695340235	0.156147898	0.026491668	0.065068136	0.142435045	0.005706556	0.06050959	0.045870143	0.025414363	0.146249339	0.088024605	0.294839353
EIF3D	O15371	0.729935067	0.851454075	0.496407531	0.522910247	0.485712496	0.408954691	0.223462904	0.064187906	0.170940823	0.035363733	0.014137052	0.061546484	0	0.119610104	0.079818586	0.214340468	0.552122464	0.711758275	0.395815661	0.638029935	0.48970186	0.765607874	0.331958614	0.624502861	0.668188434	1	0.772824129	0.590886006	0.49130169	0.491471885	0.333640138	0.171832643	0.151191431	0.181812859	0.207144637	0.093018886	0.068456389	0.128759771	0.05912972	0.357862246	0.702908151	0.480967468	0.406476657	0.534966839	0.688135252	0.707128979	0.335165082	0.589953339
EIF3E	P60228	0.992595017	0.954711554	0.806719217	0.439399874	0.404494503	0.371424279	0.222712907	0.095052076	0.026620377	0.044322578	0.038044441	0.004074887	0.039836661	0.015711442	0	0.045261616	0.036187829	0.073835191	0.183445034	0.105311734	0.186407027	0.157114418	0.062770644	0.24671471	0.979287512	1	0.918974464	0.616550673	0.388799159	0.44052672	0.284598172	0.064707745	0.111155231	0.047107496	0.069349274	0.019008805	0.043764522	0.030693117	0	0.037298576	0.079812836	0.132227236	0.118372406	0.15328851	0.167352611	0.135618504	0.071656623	0.145481082
EIF3F	O00303	0.50071628	0.724742468	0.5929185	0.59259897	0.41327151	0.359306406	0.310148457	0.222284748	0.132777232	0.068739826	0.097138962	1	0.376774058	0	0	0.058774034	0.014898984	0.023579555	0.082937619	0.064188296	0.056927859	0.029228139	0	0.051460342	0.360549024	0.223548667	0.27824159	0.2714782	0.244871984	0.271311334	0.184995571	0.130785494	0.094213485	0.117578245	0.068729175	0.508775542	0.23415707	0	0	0	0	0	0.062895973	0	0.002466063	0.004449281	0	0
EIF3G	O75821	0.468906419	0.494907448	0.435010755	0.386617672	0.337814478	0.506267519	0.425680733	0.239490396	0.100210592	0.109839995	0.212874201	0.207686298	0.707919036	0.284418042	0.096374005	0.005753856	0.022324385	0.094188114	0.209572808	0.670209341	0.492815883	0.690468818	0.833453974	0.332544553	0.520846961	0.417991154	0.435810471	0.488858313	0.437204848	0.554599086	0.481209745	0.236701642	0.120761248	0.083990707	0.073161729	0.189415859	0.567804656	0.549882811	0.145739051	0	0.066575349	0.147707583	0.406979677	1	0.492815883	0.743742221	0.658992809	0.192737757
EIF3H	O15372	0.161435774	0.178258999	0.163268103	0.136885006	0.148057328	0.100612218	0.165205486	0.021460484	0.025550242	0.01820871	1.11E-16	0.024428857	0	0	0	0	0.249820004	0.740224585	0.301467256	0.155684704	0.15400629	0.104953616	0.11965134	0.04681259	0.16476817	0.078304221	0.133921519	0.10548377	0.136308433	0.098022526	0.140014624	0.07509398	0.019014935	0.031726413	0.050025274	0.018526314	0	0.008502252	0	0	0.441212894	1	0.458778823	0.142396652	0.09883608	0.163832461	0.073674536	0.068172662
EIF3I	Q13347	0.660303065	0.663981331	0.670131875	0.652433987	0.862306213	0.736642165	0.644685508	0.432129957	0.280446698	0.180319466	0.147350744	0.307581449	0.854376835	1	0.131796501	0.04964755	0.031569776	0.148158756	0.408854371	0.168220382	0.006343502	0	0.025527771	0.149596898	0.840899909	0.882476378	0.888415873	0.68807096	0.899299923	0.864567442	0.683638951	0.396734182	0.294134673	0.189044796	0.177536647	0.24651017	0.785303819	0.937047377	0.134413497	0.025398127	0.002592876	0.030297457	0.235710539	0.093141541	0.019461647	0.051164081	0.035926411	0.174581974
EIF3J	O75822	0.114071607	0.163271445	0.200918955	0.134333954	0.168127782	0.109346051	0.096337694	0	0.151474992	0.294122263	1.11E-16	0.034364905	0.26996264	0.270494483	0.593410378	0.296982009	0.311280739	0.283145372	0.286693898	0.431163385	0.515011487	0.490154365	0.408346448	0.097218287	0.223605111	0.330496837	0.262263995	0.155712299	0.175826427	0.147080749	0	0.094663696	0.03875043	0.335780392	0.013674468	0.153829052	0.317811074	0.901739824	1	0.383341108	0.355990427	0.305657153	0.31514314	0.431695228	0.392748626	0.470537205	0.432427602	0.286519523
EIF3K	Q9UBQ5	0.251169535	0.239256542	0.259296415	0.212223213	0.196859311	0.235856275	0.279625672	0	0.068022947	0.048520848	0.060667759	0	0.066072014	1	0.96416456	0.539830512	0.277817019	0.442983187	0.207296443	0.067892724	0.054679913	0.011170963	0	0.094231531	0.194816739	0.180116009	0.310565691	0.220687708	0.222086399	0.166903198	0.160543975	0.044811904	0.035754171	0.049514401	0.057417008	0	0.082149731	0.830710104	0.786193131	0.40177002	0.350404282	0.327301758	0.12082355	0.037977608	0.047934844	0.029645748	0	0.109506206
EIF3L	Q9Y262	0.406417944	0.401013889	0.376821316	0.251836829	0.246731254	0.276013692	0.207724657	0.056323137	0.032868909	0.005498312	0.012446607	0.001869426	0.077804257	0.772778328	0.780900121	0.523374895	0.193743235	0.121256631	0.084251421	0.066485589	0.065549305	0.010855239	0	0.06871162	0.347334654	0.3661703	0.363688205	0.228272635	0.240039022	0.247249666	0.149662482	0.049993795	0.01990546	0.060171956	0.026148401	0	0.033249078	0.804935599	1	0.632649919	0.204865535	0.090627892	0.077224578	0.063274575	0.041450989	0.058871212	5.15E-04	0.034080109
EIF3M	Q7L2H7	0.211170364	0.246479788	0.256831781	0.368256517	0.345474363	0.259706256	0.195846307	0.17473834	0.100759463	0.100372963	0.360759576	0.913590963	0.677165426	0	0	0.803642309	0.905977489	0.312145995	0.190777132	0.163434663	0.049506416	0.00371487	0	0	0.122799692	0.172432934	0.205071816	0.245877702	0.189495271	0.174639287	0.138073251	0.074599802	0	0.034137688	0.218123485	1	0.437826571	0.004672381	0.020701461	0.658772673	0.681710204	0.237662143	0.118035444	0.021952246	0.021589052	0	0	0
EIF4A1	P60842	0.017778706	0.01801941	0.017723643	0.010856514	0.011444901	0.010652782	0.036688876	0.00762039	0.004710316	0.00524773	0.00625719	0	0.002397281	0	0.002058644	0.124586556	0.948791511	0.410237104	0.082400516	0.038660128	0.02588711	0.018522842	0.024616731	0.022596709	0.012290509	0.017513618	0.015609228	0.013806312	0.010706271	0.009501967	0.009899993	0.008698049	0.007979085	0.007544875	0.005891415	0.00451791	0.002633186	0	0.006076269	0.153533905	1	0.559756452	0.086247052	0.0360588	0.024101499	0.016279422	0.017018838	0.020451616
EIF4A2	Q14240	0	0	0	0	0	0	0.010010678	0	0	0	0	0	0	0	0	0.197660988	0.736698834	0.146854551	0.035792638	0.007804749	9.05E-06	0	0.00281165	0	0	0	0	0	0	0	0	0	0	0	0	0	0	0	0	0.306760006	1	0.259820819	0.033615093	0.01447398	0	0.003147019	0	2.66E-04
EIF4A3	P38919	0.078300702	0.09484264	0.077068792	0.034348184	0.0361232	0.030411996	0.039210081	0.028619212	0.018136136	0.008147601	0.006829221	0	0	0	0	0	0.237886287	0.959489129	0.327892676	0.085780998	0.037094513	0.035911761	0.033513684	0.03496177	0.083257953	0.065987529	0.064856305	0.048177553	0.047959007	0.038886112	0.030775646	0.038245282	0.025364721	0.020447151	0.007707548	0.012609127	0.005708657	0	0	0.002909794	0.208581055	1	0.403661034	0.101552994	0.04167923	0.034149183	0.041516357	0.030358692
EIF4B	P23588	0.010742199	0	0.011446981	0	0	0	0.004462459	0.021512567	0.059390101	0.423290952	0.22436965	0.160176146	0.141681235	0	0.005928584	0.151343928	0.275432664	0.179557646	0.191565871	0.212069636	0.168009549	0.152129513	0.145642827	0.107521762	0	0	0.012409884	0	0	0	0.012061982	0.036547539	0.105105527	1	0.820280636	0.310918653	0.269563223	0.021881792	0.023789641	0.130604488	0.208545726	0.264131465	0.257936567	0.328695315	0.285836051	0.216457688	0.159592569	0.145654049
EIF4E	P06730	0.506789487	0.896932815	0.680677951	0.432132841	0.469677319	0.517475308	0.501834547	0.604170131	0.566215512	0.579594959	0.61866915	0.652211987	0.33682507	0.475829426	0.672087171	0.372440779	0.411049405	0.456497401	0.080609225	0.007138661	0.051555762	0.024087438	0.093833483	0.033465243	0.518927427	0.620886125	0.722866993	0.644197621	0.669581989	0.557015064	0.735647856	0.959318502	1	0.525600523	0.471872125	0.502344451	0.391661956	0.328622261	0.746754902	0.58034873	0.457849756	0.70192766	0	0	0.097103522	0.064491814	0	0.120581291
EIF4E2	O60573	0	0	0	0	0	0	0	0	0	0.263060947	0	1	0	0	0	0	0	0	0	0	0	0	0	0	0	0	0	0	0	0	0	0	0	0.330107584	0.632811874	0	0	0	0	0	0	0	0	0	0	0	0	0
EIF4EBP1	Q13541	0	0	0	0	0	0	0	0	0	0	0	0	0	0	0	0	0	0	0	0	0	0	0	0	0	0	0	0	0	0	0	0	0	0	0	0	0	0	NaN	0	0	0	0	0	0	0	0	0
EIF4EBP2	Q13542	0	0	0	0	0	0	0	0	0	0	0	0	0	0	0	0	0.56166329	1	0	0	0	0	0	0	0	0	0	0	0	0	0	0	0	0	0	0	0	0	0	0	0	0.922585338	0.388129752	0	0	0	0	0
EIF4ENIF1	Q9NRA8	0	0	0	0	0	0	0	0	0	0	0	0	0	0	0	0	0	0	0	0	0	0	0	0	0	0	0	0	0	0	0	0	0	0	0	0	0	0	0	0	0	0	0	0	0	0	0	0
EIF4G1	Q04637	0.882909551	1	0.823660075	0.746631139	0.633927829	0.501159128	0.352850717	0.356706782	0.376702903	0.331977168	0.26582372	0.208536912	0.156814844	0.209876144	0	0.094044112	0.18837916	0.241417369	0.295055924	0.44821328	0.406443092	0.746700409	0.778634168	0.893715769	0.825507292	0.951949275	0.860604409	0.74785492	0.759053671	0.555767472	0.461928864	0.42396856	0.384045589	0.320847688	0.397691903	0.316529819	0.281040168	0.205927718	0.051941425	0.173670697	0.256818539	0.294224677	0.293000896	0.523395	0.646927617	0.695832679	0.676182911	0.696687017
EIF4G2	P78344	0.635202142	0.524798312	0.26153113	0.237237748	0.119212687	0.041131951	0.044373338	0.048964988	0.028551437	0.015492846	0	0	0.633311018	1	0.351393569	0.154330864	0.02293215	0.036646205	0.076825029	0.143649794	0.178654503	0.154943588	0.302186518	0.280529363	0.417949794	0.400475807	0.351805834	0.209513868	0.108055054	0.03976656	0.043106285	0	0.011952283	0.008322459	0	0.013303302	0.345587818	0.522755897	0.312557443	0.260827632	0.181604657	0.043771961	0.071643349	0.12056295	0.099930785	0.198620992	0.199059733	0.142265491
EIF4G3	O43432	0	0	0	0	0	0	0	0	0	0	0	0	0	0	0	0	0	0	0	0	0	0	0	0	0	0	0	0	0	0	0	0	0	0	0	0	0	0	0	0	0	0	0	0	0	0	0	0
EIF4H	Q15056	0	0	0	0	0	0	0	0	0	0	0.003338862	0.011744893	0.005529316	0	0	0.002372118	0.22381329	1	0.918770895	0.630872671	0.381020928	0.359374247	0.308577053	0.278034403	0	0	0	0	0	0	0	0	0	0	0.003228862	0.030206533	0.010967089	0	0	0	0.153269893	0.765656878	0.637997356	0.495366028	0.3106178	0.316945697	0.23394478	0.282970163
EIF5	P55010	0.12791829	0.161155524	0.104843229	0.091002228	0.125712339	0.081848874	0.032035618	0.077690297	0.052411527	0.069857375	0.003351522	0.012134976	0.326803657	0.933619689	0.293535037	0.087218035	0.082391395	0.072220254	0.094434456	0.161368497	0.152029072	0.1673564	0.01077419	0	0.118262768	0.145115297	0.077562513	0.135908139	0.146435729	0.091885506	0.076997574	0.059811777	0.076226388	0.075183941	0.016125416	0.013937399	0.330502661	1	0.428358135	0.086070223	0.056032067	0.050866912	0.08408397	0.125685437	0.094024203	0.188602135	0.022998839	0.062049114
EIF5A	P63241	0.001572978	9.25E-04	5.18E-04	0	0	0	2.91E-04	0	1.35E-04	0.004525106	0.001819261	9.82E-04	0.001233483	0	6.63E-04	5.26E-04	0.003247147	0.015990981	0.077798147	0.555611793	1	0.707727754	0.343111808	0.046447155	0.00106574	2.53E-04	1.80E-04	1.46E-04	0	0	0	0	8.14E-05	0.002993466	0.001679813	2.99E-04	0.001313625	0	7.14E-04	0.001607932	0.003568949	0.038251079	0.106504447	0.38222734	0.574445198	0.510978782	0.178370377	0.074885288
EIF5A2	Q9GZV4	0	0	0	0	0	0	0	0	0	0	0	0	0	0	0	0	0	0	0	0	0	0	0	0	0	0	0	0	0	0	0	0	0	0	0	0	0	0	0	0	0	0	0	0	0	0	0	0
EIF5B	O60841	0.454303264	0.534475406	0.541481814	0.254939102	0.267511867	0.331704967	0.401630582	0.543891132	0.620878543	0.655689037	0.781305906	0.941954816	0.56075636	0.403762967	0.24397255	0.106968191	0.078056373	0.153706196	0.135306759	0.139172745	0.127151078	0.058709824	0.0122986	0	0.600108558	0.481359631	0.362056838	0.331012634	0.345911636	0.426997657	0.407723111	0.594209882	0.633506693	0.607751912	0.683770057	0.937496192	1	0.678342168	0.405756886	0.219768595	0.122800459	0.167212225	0.139197669	0.147198268	0.133623005	0.090155581	0.074134999	0.051066469
EIF6	P56537	0.0555685	0.069300223	0.065798067	0.0498167	0.036294446	0.022833886	0.047272938	0.016644495	0.006075186	0.013581364	0.024631592	0.007410625	0	0	0	0.08714099	0.709024056	0.853486202	0.129826835	0.075102238	0.030841068	0.005323249	0.006766435	0.027004622	0.091734969	0.071588604	0.082496795	0.04073491	0.022539768	0.022394861	0.017742058	0.02100318	0.01610504	0.024709067	0.023473772	0.032310224	0.017132301	0	0	0.084623053	0.898766024	1	0.153442357	0.066122314	0.035691863	0.028389129	0	0.020357556
EIPR1	Q53HC9	0	0	0	0	0	0	0	0	0	0	0	0	0	0	0	0.664614058	1.11E-16	0	0	0	0	0	0	0	0	0	0	0	0	0	0	0	0	0	0	0	0	0	0	1	0.054250439	0	0	0	0	0	0	0
ELAC1	Q9H777	0	0	0	0	0	0	0	0	0	0	0	0	0	0	0	0	0	0	0	0	0	0	0	0	0	0	0	0	0	0	0	0	0	0	0	0	0	0	0	0	0	0	0	0	0	0	0	0
ELAC2	Q9BQ52	0	0	0	0	0	0	0	0.004023392	0	1.11E-16	0.003728229	0.182899611	1	0.16665934	0	0	0	0	0	0	0	0.006523113	0	0	0	0	0	0	0	0	0	0.01462378	0	0	0.011032582	0.188225113	0.604079033	0.326989622	0.002834951	0	0	0	0	0	0	0	0	0
ELAVL1	Q15717	0.253182967	0.611952118	1	0.75394825	0.752710853	0.538317444	0.383338156	0.357961987	0.271039566	0.329749322	0.300679998	0.264586062	0.158944671	0	0	0.042141954	0.041924934	0.026680196	0.058401358	0.155923517	0.207285035	0.18451692	0.181870793	0.121382992	0.278787579	0.526590722	0.828458621	0.969845573	0.818235814	0.564854863	0.413397399	0.381548689	0.311245469	0.347168073	0.313948707	0.201688191	0.139799275	0	0	0	0.006160146	0.028578173	0.057297219	0.183926777	0.192797965	0.170629512	0.151183333	0.149388154
ELF1	P32519	0	0	0	0	0	0	0	0	0	0	0	0	0	0	0	0	0	0	0	0	0	0	0	0	0	0	0	0	0	0	0	0	0	0	0	0	0	0	0	0	0	0	0	0	0	0	0	0
ELF2	Q15723	0	0	0	0	0	0	0	0	0	0	0	0	0	0	0	0	0	0	0	0	0	0	0	0	0	0	0	0	0	0	0	0	0	0	0	0	0	0	0	0	0	0	0	0	0	0	0	0
ELFN2	Q5R3F8	0	0	0	0	0	0	0	0	0	0	0	0	0	0	0	0	0	0	0	0	0	0	0	0	0	0	0	0	0	0	0	0	0	0	0	0	0	0	0	0	0	0	0	0	0	0	0	0
ELL	P55199	0	0	0	0	0	0	0	0	0	0	0	0.120639483	0	0	0	0	0	0	0	0	0	0	0	0	0	0	0	0	0	0	0	0	0	0	0.242552525	1	0	0	0	0	0	0	0	0	0	0	0	0
ELMO2	Q96JJ3	0	0	0	0	0	0	0	0	0	0	0	0	0	0	0	0	0	0	0	0	0	0	0	0	0	0	0	0	0	0	0	0	0	0	0	0	0	0	0	0	0	0	0	0	0	0	0	0
ELMO3	Q96BJ8	0	0	0	0	0	0	0	0	0	0	0	0	0	0	0	0	0	0	0	0	0	0	0	0	0	0	0	0	0	0	0	0	0	0	0	0	0	0	0	0	0	0	0	0	0	0	0	0
ELMOD2	Q8IZ81	0	0	0	0	0	0	0	0	0	0	0	0	0	0	0	0	0	0	0	0	0	0	0	0	0	0	0	0	0	0	0	0	0	0	0	0	0	0	0	0	0	0	0	0	0	0	0	0
ELOA	Q14241	0	0	0	0	0	0	0	0	0	0	0	0	0	0	0	0	0	0	0	0	0	0	0	0	0	0	0	0	0	0	0	0	0	0	0	0	0	0	0	0	0	0	0	0	0	0	0	0
ELOB	Q15370	0.004070395	0	0	0.009101127	0	0.009256222	0.032194946	0.044403083	0.051239695	0.063643085	0.032458052	0.065684237	0.033892674	0	0	0.383333982	1	0.50591387	0.389703926	0.121166453	0.065439132	0.065610844	0.058584518	0.063396596	0	0	0	0.010743465	0	0	0.034909096	0.009952761	0.034489511	0.057431004	0.069122622	0.030429363	0.024627175	0	0	0.282218037	0.759936179	0.562287879	0.397818682	0.131430372	0.052206265	0.051929311	0.05184207	0.069711149
ELOC	Q15369	0.021088412	0.034362565	0.005025768	0	0	0.00234716	0.027488611	0.039355909	0	0.042448828	0.050142397	0.00590843	0.138381558	0	0	0.517544255	0.738840182	0.25074621	0.0530804	0.027782231	0.077395031	0.060276796	0	0.011467398	0.009723691	0.022462843	0	0.029360214	0.01968516	0.010219062	0.025191889	0.056856031	0.086536885	0.133258517	0.116731125	0.06403081	0.059264436	0.134447409	0.125446059	0.596569508	1	0.290646126	0.100236157	0.083568259	0.073284349	0.047874496	0.020992941	0
ELOF1	P60002	0	0	0	0	0	0	0	0	0	0	0	0	0	0	0	0	0	0	0	0	0	0	0	0	0	0	0	0	0	0	0	0	0	0	0	0	0	0	0	0	0	0	0	0	0	0	0	0
ELOVL1	Q9BW60	0	0	0	0	0	0	0	0	0	0	0	0	0	0	0	0	0	0	0	0	0	0	0	0	0	0	0	0	0	0	0	0	0	0	0	0	0	0	0	0	0	0	0	0	0	0	0	0
ELOVL5	Q9NYP7	0	0	0	0	0	0	0	0	0	0	0	0	0	0	0	0	0	0	0	0	0	0	0	0	0	0	0	0	0	0	0	0	0	0	0	0	0	0	0	0	0	0	0	0	0	0	0	0
ELOVL7	A1L3X0	0	0	0.507224166	0	0	0	0	0	0	0	0	0	0	0	0	0	0	0	0	0	0	0	0	0	0.623420146	1	0.185261778	0.11307551	0	0	0	0	0	0	0	0	0	0	0	0	0	0	0	0	0	0	0	0
ELP1	O95163	0.534741083	1	0.669598172	0.393515416	0.380758664	0.547282283	0.2713171	0.298711784	0.738927492	0.043737434	0	0	0	0	0	0	0	0	0	0	0	0	0	0	0.418558624	0.389282761	0.542226612	0.399668442	0.34127348	0.161424837	0.10027669	0.331828389	0.345192605	0	0	0	0	0	0	0	0	0	0	0	0	0	0	0
ELP2	Q6IA86	0	0	0	0	0	0	0	0	0.032233503	0.0968402	0	0	0.515248101	1	0	0	0	0	0	0	0	0	0	0	0	0	0	0	0	0.028481486	0	0	0.034974226	1.11E-16	0	0	0.527033408	0	0	0	0	0	0	0	0	0	0	0
ELP3	Q9H9T3	0.440366972	0.700985389	0.317071987	0	0	0.118086501	0	0.216091452	0.049021892	0	0	0	1	0	0	0	0	0	0	0	0	0	0	0	0.456579778	0.566040483	0.242813456	0	0.225717198	1.11E-16	0.095121596	0.147589923	0.044293966	0	0	0	0.688801514	0	0	0	0	0	0	0	0	0	0	0
ELP4	Q96EB1	0	0	0	0	0	0	0	0	0	0	0	0	0	0	0	0	0	0	0	0	0	0	0	0	0	0	0	0	0	0	0	0	0	0	0	0	0	0	0	0	0	0.366572742	0.554148069	1	0	0	0	0
ELP5	Q8TE02	0	0	0	0	0	0	0	0	0	0	0	0	0	0	0	0	0	0	0	0	0	0	0	0	0	0	0	0	0	0	0	0	0	0	0	0	0	0	0	0	0	0	0	0	0	0	0	0
ELP6	Q0PNE2	0	0	0	0	0	0	0	0	0	0	0	0	0	0	0	0	0	0	0	0	0	0	0	0	0	0	0	0	0	0	0	0	0	0	0	0	0	0	0	0	0	0	0	0	0	0	0	0
EMC1	Q8N766	0.447487859	1	0.375436845	0.148527209	0	0	0	0	0	0	0	0	0	0	0	0	0	0	0	0	0	0	0	0	0.376072255	0.383765261	0.252961467	0	0	0	0	0	0	0	0	0	0	0	0	0	0	0	0	0	0	0	0	0
EMC10	Q5UCC4	NaN	0	0	0	0	0	0	0	0	0	0	0	0	0	0	0	0	0	0	0	0	0	0	0	0	0	0	0	0	0	0	0	0	0	0	0	0	0	0	0	0	0	0	0	0	0	0	0
EMC2	Q15006	0.854795008	1	0.587902374	1.11E-16	0	0	0	0	0	0	0	0	0	0	0	0	0	0	0	0	0	0	0	0	0.846739688	0.506826099	0.243553128	0	0	0	0	0	0	0	0	0	0	0	0	0	0	0	0	0	0	0	0	0
EMC3	Q9P0I2	0	0	0	0	0	0	0	0	0	0	0	0	0	0	0	0	0	0	0	0	0	0	0	0	1	0	0	0	0	0	0	0	0	0	0	0	0	0	0	0	0	0	0	0	0	0	0	0
EMC4	Q5J8M3	0	0	0	0	0	0	0	0	0	0	0	0	0	0	0	0	0	0	0	0	0	0	0	0	0	0	0	0	0	0	0	0	0	0	0	0	0	0	0	0	0	0	0	0	0	0	0	0
EMC6	Q9BV81	0	1	0	0	0	0	0	0	0	0	0	0	0	0	0	0	0	0	0	0	0	0	0	0	0	0	0	0	0	0	0	0	0	0	0	0	0	0	0	0	0	0	0	0	0	0	0	0
EMC7	Q9NPA0	1	0.740817708	0.446307236	0	0	0	0	0	0	0	0	0	0	0	0	0	0	0	0	0	0	0	0	0	0.524521135	0.69855465	0.401444572	0	0	0	0	0	0	0	0	0	0	0	0	0	0	0	0	0	0	0	0	0
EMC8	O43402	0.094002329	0.076415098	0	0	0	0	0	0	0	0	0	0	0	0	0	0	0	0	0	1	0.530548594	0	0	0	0	0.04997752	0	0	0	0	0	0	0	0	0	0	0	0	0	0	0	0	0.012468495	0.558986011	0.001113385	0	0	0
EMC9	Q9Y3B6	0	0	0	0	0	0	0	0	0	0	0	0	0	0	0	0	0	0	0	0	0	0	0	0	0	0	0	0	0	0	0	0	0	0	0	0	0	0	0	0	0	0	0	0	0	0	0	0
EMD	P50402	0.215868067	0.232504694	0.105837228	0.109309531	0.091670589	0.100512433	0.14567922	0	0	0	0	0	0	0	0	0	0	0.048893248	0.111645281	0.239136077	0.572441369	1	0.574732373	0.308859563	0.244765145	0.177287917	0.148507178	0.167085789	0.090435595	0	0	0	0	0	0	0	0	0	0	0	0	0.063471551	0.076161566	0.207930096	0.502028791	0.683367132	0.408903057	0.389232639
EMG1	Q92979	0.062193537	0.082961119	0.072022191	0.050919707	0.024400543	0.052048182	0.039809688	0.037803915	0.017422199	0.021586636	0.035208422	0.061145147	0.020654734	0	0	0	0.003319901	0.026126018	0.1692749	0.672633024	0.550102473	0.635466151	0.601684704	0.672705828	0.050901506	0.056008766	0.090489139	0.082189387	0.040483133	0.022806117	0.026770341	0.038877786	0.040625102	0.035110136	0	0.014415359	0.008791185	0	0	0	0	0.05291092	0.17362499	0.683189726	0.765349991	0.928760461	1	0.959120081
EML2	O95834	0	0	0	0	0	0	0	0	0	0	0	0	0	0	0.343456446	1	0.113014849	0	0	0	0	0	0	0	0	0	0	0	0	0	0	0	0	0	0	0	0	0	0.162273426	0.956661273	0	0	0	0	0	0	0	0
EML3	Q32P44	0.350655022	0	1	0	0	0	0	0	0	0	0	0	0	0	0	0	0	0	0	0	0	0	0	0	0	0	0	0	0	0.266278506	0	0	0.629888404	0	0	0	0	0	0	0	0	0	0	0	0	0	0	0
EML4	Q9HC35	0.097192321	1	0.541711518	0.240626121	0.157965554	0.308844636	0.604189092	0.538796197	0.342034446	0.5881324	0.361006459	0.212728741	0	0	0	0	0	0	0	0	0	0	0	0	0.220981342	1.11E-16	0.380696089	0.080507714	0.185504126	0.233808755	0.333333333	0.275116613	0.393792609	0.301040545	0	0	0	0	0	0	0	0	0	0	0	0	0	0
EMSY	Q7Z589	0	0	0	0	0	0	0	0	0	0	0	0	0	0	0	0	0	0	0	0	0	0	0	0	0	0	0	0	0	0	0	0	0	0	0	0	0	0	0	0	0	0	0	0	0	0	0	0
ENAH	Q8N8S7	0	0	0	0	0.087593281	0	0	0	0.259396462	0.066097815	0	0.913245132	0.143701501	0	0	1	0.472335365	0	0	0.299735395	0	0.882087112	0	0	0	0	0	0	0	0.002955255	0	0.668618998	0.44611268	0.393340271	0.832971607	0	0.08929389	0	0	0.100918686	0	0.164810465	0.33855805	0.624676676	0.542857143	0.745741044	0	0
ENDOD1	O94919	0	0	0	0	0	0	0	0	0	0	0	0	0	0	0	0	0	0	0	0	0	0	0	0	0	0	0	0	0	0	0	0	0	0	0	0	0	0	0	0	0	0	0	0	0	0	0	0
ENDOG	Q14249	0	0	0	0	0	0	0	0	0	0	0	0	0	0	0	0	0	0.089378348	1	0	0	0	0	0	0	0	0	0	0	0	0	0	0	0	0	0	0	0	0	0	0	0	0	0	0	0	0	0
ENGASE	Q8NFI3	0	0	0	0	0	0	0	0	0	0	0	0	0	0	0	0	0	0	0	0	0	0	0	0	0	0	0	0	0	0	0	0	0	0	0	0	0	0	0	0	0	0	0	0	0	0	0	0
ENO1	P06733	3.49E-04	1.64E-04	1.68E-04	3.54E-04	2.82E-04	1.67E-04	0.017068176	2.41E-04	0	1.08E-04	0	6.02E-05	3.84E-05	1.36E-04	0.039139603	0.979998017	1	0.314529633	0.114745773	0.034552599	0.027089897	0.016801556	0.014747769	0.012807334	7.28E-04	1.22E-04	1.01E-04	1.75E-04	2.95E-04	9.85E-05	2.18E-05	0	0	2.92E-05	5.28E-06	8.84E-06	1.79E-04	5.99E-04	0.038200149	0.851010591	0.836191041	0.285155167	0.088333012	0.042443127	0.025358744	0.014113087	0.017576716	0.013992457
ENO2	P09104	0	0	0	0	0	0	0	0	0	0	0	0	0	0	1	0.726986938	0.06433018	0	0.035612316	0	0	0	0	0	0	0	0	0	0	0	0	0	0	0	0	0	0	0	0.825685187	0.64672198	0.123402866	0.013700744	0	0	0	0	0	0
ENO3	P13929	0	0	0	0	0	0	0	0	0	0	0	0	0	0	0	0.570879145	0.597648951	0	0.585893703	0.502846465	0.015557777	0	0	0	0	0	0	0	0	0	0	0	0	0	0	0	0	0	0	0.106296988	1	0.547064447	0.386163139	0.020620573	0.736691148	0.626439529	0	0.147994437
ENOPH1	Q9UHY7	0	0	0	0	0	0	0.071191907	0	0	0	0	0	0	0	0	0.043967599	1	0.560408178	0.062341993	0	0	0	0	0	0	0	0	0	0	0	0	0	0	0	0	0	0	0	0	0.042731497	0.958275541	0.451804342	0.054652427	6.43E-04	0	0	0	0
ENOSF1	Q7L5Y1	0	0	0	0	0	0	0	0	0	0	0	0	0	0	0	0	0	0	0	0	0	0	0	0	0	0	0	0	0	0	0	0	0	0	0	0	0	0	0	NaN	0	0	0	0	0	0	0	0
ENPP4	Q9Y6X5	0	0	0	0	0	0	0	0	0	0	0	0	0	0	0	0	0	0	0	0	0	0	0	0	0	0	0	0	0	0	0	0	0	0	0	0	0	0	0	0	0	0	0	0	0	0	0	0
ENSA	O43768	0	0	0	0	0	0	0	0	0	0	0	0	0	0	0	1.11E-16	0.645770555	0.680443307	0.248370381	0.345630603	0.174700238	0.316221805	0	0	0	0	0	0	0	0	0	0	0	0	0	0	0	0	0	0	0.730245987	1	0.287361467	0.707551095	0.265145689	0.257126827	0.148229168	0
ENTPD5	O75356	0	0	0	0	0	0	0	0	0	0	0	0	0	0	0	0	0	0	0	0	0	0	0	0	0	0	0	0	0	0	0	0	0	0	0	0	0	0	0	0	0	0	0	0	0	0	0	0
ENY2	Q9NPA8	0	0	0.199887767	0	0	0	0	0	1	0.603563412	0	0	0.389431351	0	0	0	0	0.23647587	0.087083801	0	0	0	0.306762065	0	0.170866068	0	0.347839506	0	0	0	0	0	0.425121586	0.598728021	0	0	0.151487093	0.152020202	0	0.053460531	0.143808455	0.175224467	0	0	0	0	0	0
EOGT	Q5NDL2	0	0	0	0	0	0	0	0	0	0	0	0	0	0	0	0.171911673	1	0	0	0	0	0	0	0	0	0	0	0	0	0	0	0	0	0	0	0	0	0	0	0	0.853570915	0	0	0	0	0	0	0
EP300	Q09472	0	0	0	0	0	0	0	0	0	0	0	0	0	0	0	0	0	0	0	0	0	0	0	0	0	0	0	0	0	0	0	0	0	0	0	0	0	0	0	0	0	0	0	0	0	0	0	0
EP400	Q96L91	0	0	0	0	0	0	0	0	0	0	NaN	0	0	0	0	0	0	0	0	0	0	0	0	0	0	0	0	0	0	0	0	0	0	0	0	0	0	0	0	0	0	0	0	0	0	0	0	0
EPB41	P11171	0	0	0	0	0	0	0	0	0	0	0	1	1.11E-16	0	0	0	0	0	0	0	0	0	0	0	0	0	0	0	0	0	0	0	0	0	0	0	0	0	0	0	0	0	0	0	0	0	0	0
EPB41L1	Q9H4G0	0	0	0	0	0	0	0	0	0	0	0	0	0	0	0	0	0	0	0	0	0	0	0	0	0	0	0	0	0	0	0	0	0	0	0	0	0	0	0	0	0	0	0	0	0	0	0	0
EPB41L2	O43491	0.169864697	0.203828265	0.175523575	0.173360946	0.254680932	0.241406512	0.513501239	0.231746771	0.374526603	0.249361896	0.075522597	0.163799038	0.15126609	0	0.047974827	0.00197829	0.007631505	0.148640041	0.068679422	0.088369641	0	0.210249212	0.266178908	0	0.29831454	0.234331627	0.167835945	0.275297992	0.445764621	0.530647795	0.623290687	1	0.7140593	0.40797011	0.146595842	0.273871687	0.163989556	0	0.004460164	0	0	0.10560888	0.090712488	0	0	0.284386182	0	0.037990691
EPCAM	P16422	0.785064232	0.601575033	0.327383637	0.15210282	0.126077623	0.132938296	0.077010509	0.091307575	0.036614099	0.072980463	0.033273173	0.042018024	0	0	0	0	0	0	0	0	0	0	0.028658684	0.221403032	1	0.538856357	0.289211603	0.181992325	0.157371538	0.064802611	0.08280697	0.040308307	0.05316171	0.025919649	0	0.015761666	0	0	0	0	0.015002761	0.068566603	0	0	0	0	0	0.093257175
EPHA2	P29317	0.971079061	0.698142415	0.163935664	0	0	0	0	0	0	0	0	0	0	0	0	0	0	0	0	0	0	0	0	0	1	0.486860983	0.074605452	0	0	0	0	0	0	0	0	0	0	0	0	0	0	0	0	0	0	0	0	0
EPHB2	P29323	0	0	0	0	0	0	0	0	0	0	0	0	0	0	0	0	0	0	0	0	0	0	0	0	0	0	0	0	0	0	0	0	0	0	0	0	0	0	0	0	0	0	0	0	0	0	0	0
EPHB4	P54760	0	0	0	0	0	0	0	0	0	0	0	0	0	0	0	0	0	0	0	0	0	0	0	0	0	0	0	0	0	0	0	0	0	0	0	0	0	0	0	0	0	0	0	0	0	0	0	0
EPHX1	P07099	0	0	1	0	0	0	0	0	0	0	0	0	0	0	0	0	0	0	0	0	0	0	0	0	0.395082639	0.414970047	0.572611602	0.65729795	0	0	0	0	0	0	0	0	0	0	0	0	0	0	0	0	0	0	0	0
EPHX2	P34913	0	0	0	0	0	0	0	0	0	0	0	0	0	0	0	0	0	0	0.236676477	1	0	0	0	0	0	0	0	0	0	0	0	0	0	0	0	0	0	0	0	0	0	0	0.591525853	0	0	0	0	0
EPM2AIP1	Q7L775	0	0	0	0	0	0	0	0	0	0	0	0	0	0	0	0	0	0	0	0	0	0	0	0	0	0	0	0	0	0	0	0	0	0	0	0	0	0	0	0	0	0	0	0	0	0	0	0
EPN1	Q9Y6I3	0	0	0	0	0	0	0	0	0	0.377122388	1	0	0	0	0	0	0.001035782	0	0	0.081901751	0.588253867	0	0	0	0	0	0	0	0	0	0	0	0	0.395430293	0.343868328	0	0	0	0	0	0.064025422	0.099823508	0	0.081810893	0.389887949	0	0	0
EPN2	O95208	0	0	0	0	0	0	0	0	0	0	0	0	0	0	0	0	0	0	0	0	1	0	0	0	0	0	0	0	0	0	0	0	0	0	0	0	0	0	0	0	0	0	0	0.306493421	0.565092802	0	0	0
EPPK1	P58107	1	0	0	0	0	0	0	0	0	0	0	0	0	0	0	0	0	0	0	0	0	0	0	0	0	0	0	0	0	0	0	0	0	0	0	0	0	0	0	0	0	0	0	0	0	0	0	0
EPRS1	P07814	0.7483505	0.831456093	0.915585807	0.716166522	0.781425843	0.796901462	0.83122851	0.643321113	0.565677504	0.551377728	0.647948627	0.398821501	0.143511714	0	0	0.116182832	0.068049105	0.108046753	0.075161062	0.181916284	0.083695411	0.098108978	0.013776336	0.045385667	0.719656123	0.917216816	0.839611137	0.88645523	0.801528976	1	0.82686651	0.710420061	0.665206977	0.760943406	0.418260851	0.284707774	0.107876066	0.077266202	0.214005435	0.090598751	0.116182832	0.116353519	0.107326075	0.196614329	0.133384287	0.012520838	0.070457688	0.068618061
EPS15	P42566	0	0	0	0.194108964	0.190278357	0	0	0.346772636	1	0.161626668	0.371095429	0.376732337	0.779880286	0	0	0	0	0	0.063637892	0.492678248	0.622513999	0	0	0	0	0	0	0	0	0.320487826	0.332415649	0.566362917	0.392708768	0.457673358	0.855371257	0.260350423	0.949485827	0	0	0	0	0	0.247675165	0.248235741	0	0	0	0
EPS15L1	Q9UBC2	0	0	0	0	0	0	0.102257001	0.365654429	1	0.982954354	0.9409028	0.883212007	0.590341926	0	0	0	0.130117913	0	0.670619606	0.623842527	0	0	0	0	0	0	0	0	0	0.199529698	0.202539408	0.564070253	0.795649141	0.767408499	0.974544043	0.942815513	0.140215912	0.188137805	0	0	0.23798085	0.271593965	0	0.315164437	0.370492467	0	0	0
EPS8	Q12929	0	0.025057151	0	0	0	0	0	0	0	0	0	0	0	0	0	0	0	0	0	0	0	0	0	0	1	0.08974579	0	0	0	0	0	0	0	0	0	0.721419402	0	0	0	0	0	0	0	0	0	0	0	0
EPS8L2	Q9H6S3	0.282592126	0.554467451	0.058142691	0	0	0	0	0	0	0	0	0	0.677514349	1	0	0	0.080583881	0.040554664	0.067999145	0	0	0	0	0	0.413982654	0.229008118	0.114668622	0	0	0	0	0	0	0	0	0	0.738287159	0.201003545	0	0	0.017192498	0.343191713	0.097146998	0	0	0	0.214284065	0
ERAL1	O75616	0.138655754	0.171471268	0.502771551	1	0	0	0	0	0	0	0	0	0	0	0	0	0	0	0	0	0	0	0	0	0	0.671149803	0.426488731	0.864376444	0	0	0	0	0	0	0	0	0	0	0	0	0	0	0	0	0	0	0	0
ERAP1	Q9NZ08	0	0	0	0	0	0	0	0	0	0	0	0	0	0	0	0	0	0	0	0	0	0	0	0	0	0	0	0	0	0	0	0	0	0	0	0	0	0	0	0	0	0	0	0	0	0	0	0
ERBIN	Q96RT1	1	0.926598018	0	0	0	0	0	0	0.076287903	0	0	0	0	0	0	0	0	0	0	0	0.524403071	0.572202321	0	0	0.702312106	0.77537721	0	0	0	0	0	0	0.12056865	0.242286429	0	0	0	0	0	0	0	0	0	0	0.333804963	0.384636116	0	0
ERC1	Q8IUD2	0	0	0	0.085109043	0.06252191	0.099104634	0.317398743	1	0.195228248	0.325783087	0.319952595	0.063141098	0.007511939	0	0	0.040722615	0	0.036087133	0.003821382	0	0	0	0	0	0	0	0	0.053171438	0.128801595	0.11246658	0.172783263	0.204969025	0.214502602	0.253721095	0.125040687	0.116347953	0.021848203	0.013487952	0	0	0	0	0	0	0	0	0	0
ERC2	O15083	0	0	0	0	0	0	0	0	0	0	0	0	0	0	0	0	0	0	0	0	0	0	0	0	0	0	0	0	0	0	NaN	0	0	0	0	0	0	0	0	0	0	0	0	0	0	0	0	0
ERCC1	P07992	0	0	0	0	0	0	0	0	0	0	0	0	0	0	0	0	0	0	0	0	0	0	0	0	0	0	0	0	0	0	0	0	0	0	0	0	0	0	0	0	0	0	0	0	0	0	0	0
ERCC2	P18074	0.993249787	0	0	1	0	0	0	0	0	0	0	0	0	0	0	0	0	0	0	0	0	0	0	0	0	0.262421859	0	0	0	0	0	0	0	0	0	0	0	0	0	0	0	0	0	0	0	0	0	0
ERCC3	P19447	0	0	0	0	0	0	0	0	0	0	0	0	0	0	0	0	0	0	0	0	0	0	0	0	0	0	0	0	0	0	0	0	0	0	0	0	0	0	0	0	0	0	0	0	0	0	0	0
ERCC4	Q92889	0	0	0	0	0	0	0	0	0	0	0	0	0	0	0	0	0	0	0	0	0	0	0	0	0	0	0	0	0	0	0	0	0	0	0	0	0	0	0	0	0	0	0	0	1	0	0	0
ERCC5	P28715	0	0	0	0	0	0	0	0	0	0	0	0	0	0	0	0	0	0	0	0	0	0	0	0	0	0	0	0	0	0	0	0	0	0	0	0	0	0	0	0	0	0	0	0	0	0	0	0
ERCC6	Q03468	0	0	0	0	0	0	0	0	0	0	0	0	0	0	0	0	0	0	0	0	0	0	0	0	0	0	0	0	0	0	0	0	0	0	0	0	0	0	0	0	0	0	0	0	0	0	0	0
ERCC6L	Q2NKX8	0.279442353	0.253311566	0	0	0	0	0	0	0.871249946	0.976725037	0	0	0	0	0	0	0	0	0	0.931412633	0.512510888	0	0	0	0	0.088411543	0	0	0	0	0	0	0.867394584	1	0.195005164	0	0	0	0	0	0	0	0	0.636406041	0	0	0	0
ERCC8	Q13216	0	0	0	0	0	0	0	0	0	0	0	0	0	0	0	0	0	0	0	0	0	0	0	0	0	0	0	0	0	0	0	0	0	0	0	0	0	0	0	0	0	0	0	0	0	0	0	0
ERF	P50548	0	0	0	0	0	0	0	0	0	0	0	0	0	0	0	0	0	0	0	0	0	0	0	0	0	0	0	0	0	0	0	0	0	0	0	0	0	0	0	0	0	0	0	0	0	0	0	0
ERGIC1	Q969X5	1	0.225663231	0.655546746	0	0	0	0	0	0	0	0	0	0	0	0	0	0	0	0	0	0	0	0	0	0.818869305	0.652009514	0.308654022	0.10221382	0	0	0	0	0	0	0	0	0	0	0	0	0	0	0	0	0	0	0	0
ERGIC2	Q96RQ1	0	1	1.11E-16	0	0	0	0	0	0	0	0	0	0	0	0	0	0	0	0	0	0	0	0	0	0	0	0	0	0	0	0	0	0	0	0	0	0	0	0	0	0	0	0	0	0	0	0	0
ERGIC3	Q9Y282	1.11E-16	1	0.337215514	0.210813121	0	0	0	0	0	0	0	0	0	0	0	0	0	0	0	0	0	0	0	0	0.125974997	0.600491506	0.746554119	0.267870499	0	0	0	0	0	0	0	0	0	0	0	0	0	0	0	0	0	0	0	0
ERH	P84090	0.042499733	0.099683817	0.073900787	0.017033707	1.11E-16	0.00468697	0.058708054	0.032214699	0.071153415	0.068781752	0.028729998	0.034533528	0.087825502	0.093296764	0.025595176	0.068276893	0.101949812	0.4282296	0.913234702	0.538828939	0.198835772	0.230947151	0.344059043	0.322878448	0.116414609	0.124151866	0.129259161	0.039646693	0.033536725	0.027463154	0.027109753	0	0.035450493	0.060278987	0.068840456	0.094259519	0.137559981	0.127063611	0.035445796	0.109240915	0.181189189	0.412402859	1	0.644579282	0.34194568	0.356868372	0.417592339	0.336779681
ERI1	Q8IV48	0.195384956	0.301715446	1	0.713115047	0.032485502	0	0	0	0	0	0	0	0	0	0	0	0	0	0	0	0	0	0	0	0	0.185567084	0.836464136	0.775611919	0	0	0	0	0	0	0	0	0	0	0	0	0	0	0	0	0	0	0	0
ERI3	O43414	0	0	0	0	0	0	0	0	0	0	0	0	0	0	0	0	0	0	0	0	0	1.11E-16	0.875911232	0.291368299	0	0	0	0	0	0	0	0	0	0	0	0	0	0	0	0	0	0	0	0	0	0.213986194	1	0.264208761
ERICH1	Q86X53	0	0	0	0	0	0	0	0	0	0	0	0	0	0	0	0	0	0	0	0	0	0	0	0	0	0	0	0	0	0	0	0	0	0	0	0	0	0	0	0	0	0	0	0	0	0	0	0
ERICH5	Q6P6B1	0	0	0	0	0	0	0	0	0	NaN	0	0	0	0	0	0	0	0	0	0	0	0	0	0	0	0	0	0	0	0	0	0	0	0	0	0	0	0	0	0	0	0	0	0	0	0	0	0
ERLIN1	O75477	0.972858375	1	0.737273306	0.339050427	0.213197532	0.03762738	0.098789423	0	0	0.137071168	0	0	0	0	0	0	0	0	0	0.126672839	0.225370863	0.213197532	0.297457112	0.216509102	0.577377475	0.92474789	0.474387658	0.281031726	0.213012085	0	0.085317957	0	0	0	0	0	0	0	0	0	0	0	0	0.102114239	0.136528071	0.217555558	0.112499321	0.276633962
ERLIN2	O94905	0.892983732	0.8167318	0.456648187	0.33740798	0.093974371	0	0	0	0	0	0	0	0	0	0	0	0	0.012405708	0	0	0	0	0	0	0.210488049	1	0.997318913	0.079205671	0	0.476915387	0	0	0	0	0	0	0	0	0	0	0	0	0	0	0	0	0	0
ERMP1	Q7Z2K6	0	0	0	0	0	0	0	0	0	0	0	0	0	0	0	0	0	0	0	0	0	0	0	0	NaN	0	0	0	0	0	0	0	0	0	0	0	0	0	0	0	0	0	0	0	0	0	0	0
ERO1A	Q96HE7	0	0	0	0	0	0	0	0	0	0	0.092216141	0.863210206	0.271634963	0	0	0.112367454	0.043549516	0.002400482	0	0	0	0	0	0	0	0	0	0	0	0	0	0	0	0	0.087056469	1	0.274695675	0	0.01462741	0.113927053	0.065287072	0	1.84E-05	0	0	0	0	0
ERO1B	Q86YB8	0	0	0	0	0	0	0	0	0	0	0	0	0	0	0	0	0	0	0	0	0	0	0	0	0	0	0	0	0	0	0	0	0	0	0	0	0	0	0	0	0	0	0	0	0	0	0	0
ERP29	P30040	0	0	0	0	0	0	0.091509444	0	0	0	0	0	0	0	0	0.04376307	0.646961391	0.620092364	0.659148819	0.224329734	0.046773081	0.024035308	8.59E-04	0	0	0	0	0	0	0	0	0	0	0	0	0	0	0	0	0.043122521	0.726151329	0.962077259	1	0.29337293	0.061046543	0.036782791	0.014363592	0.003136987
ERP44	Q9BS26	0	0.041624668	0.018737178	0	0	0	0	0	0	0	0.053024667	0.117966944	0.590626853	0	0.045391487	0.188530636	0.094323471	0	0	0	0	0	0	0	0	0.068484869	0.05413009	0	0	0	0	0	0	0.003066369	0.157893138	0.356067671	1	0	0	0.075096449	0.039995348	0	0	0	0	0	0	0
ERRFI1	Q9UJM3	0	0	0	0	0	0	0	0	0	0.046166281	0.831805813	1	0.783508575	0	0	0	0	0	0.0437915	0	0.022339421	0.094966755	0.175718224	0.192463048	0	0	0	0	0	0	0	0	0	0	0.356615764	0.867332897	0.824134814	0.013507194	0	0	0	0.027897278	0.017255853	0.052401056	0.020386601	0.151124264	0.326855848	0
ERVMER34-1	Q9H9K5	0	0	0	0	0	0	0	0	0	0	0	0	0	0	0	0	0	0	0	0	0	0	0	0	0	0	0	0	0	0	0	0	0	0	0	0	0	0	0	0	0	0	0	0	0	0	0	0
ESCO2	Q56NI9	0	0	0	0	0	0	0	0	0	0	0	0	0	0	0	0	0	0	0	0	0	0	0	0	0	0	0	0	0	0	0	0	0	0	0	0	0	0	0	0	0	0	0	0	0	0	0	0
ESD	P10768	0	0	0	0	0	0	0.00564876	0	0	0	0	0	0	0	0	0.501383025	0.829915762	0.140858106	0.012714971	0.007050172	0	0	0	0	0	0	0	0	0	0	0	0	0	0	0	0	0	0	0	0.643121922	1	0.193481157	0	0.008897375	0	0	0	0
ESF1	Q9H501	0.164835973	0.344672911	0	0	0	0	0	0	0.148612503	0.32688684	0.045205114	0	0	0	0	0	0	0	0	0	0	0	0	0	0.377349646	0.115568097	0.183357385	0	0	0	0	0	1	0.964335941	0.655032952	0	0	0	0	0	0	0	0	0	0	0	0	0
ESPN	B1AK53	0	0	0	0	0	0	0	0	0	0	0	0	0	0	0	0	0	0	0	0	0	0	0	0	0	0	0	0	0	0	0	0	0	0	0	0	0	0	0	0	0	0	0	0	0	0	0	0
ESRP1	Q6NXG1	0	0	NaN	0	0	0	0	0	0	0	0	0	0	0	0	0	0	0	0	0	0	0	0	0	0	0	0	0	0	0	0	0	0	0	0	0	0	0	0	0	0	0	0	0	0	0	0	0
ESRP2	Q9H6T0	0	0	0	0	0	0	0	0	0	0	0	0	0	0	0	0	0	0	0	0	0	0	0	0	0	0	0	0	0	0	0	0	0	0	0	0	0	0	0	0	0	0	0	0	0	0	0	0
ESRRA	P11474	0	0	0	0	0	0	0	0	0	0	0	0	0	0	0	0	0	0	0	0	0	0	0	0	0	0	0	0	0	0	0	0	0	0	0	0	0	0	0	0	0	0	0	0	0	0	0	0
ESS2	Q96DF8	0	0	0	0	0	0	0	0	0	0	0	0	0	0	0	0	0	0	0	0	0	0	0	0	0	0	0	0	0	0	0	0	0	0	0	0	0	0	0	0	0	0	0	0	0	0	0	0
ESYT1	Q9BSJ8	1	0.996736665	0.666898099	0.742935148	0.239777234	0.329780819	0.165499431	0.080384133	0	0	0	0	0	0	0	0	0	0	0	0	0.092376554	0.057701941	0	0	0.83365049	0.831166058	0.51127865	0.616967731	0.39104557	0.245404137	0.004579413	0.110949362	0	0.018210215	0	0	0	0	0	0	0	0	0	0	0.060078938	0.003985835	0	0
ESYT2	A0FGR8	0.722924666	1	0.47789426	0.34026696	0.250221523	0	0	0	0	0	0	0	0	0	0	0	0	0	0	0.081532492	0.320582797	0	0	0	0.616614	0.594704495	0.518678713	0.285139165	0.356390576	0	0	0	0	0	0	0	0	0	0	0	0	0	0	1.11E-16	0.081670059	0	0	0
ETF1	P62495	0.029151324	0.025580607	0.025562551	0.020765482	0.007473631	0.007774576	0.014460678	0.005624021	0.00231287	0.009281108	0.002764258	0	4.97E-04	0	0	5.59E-04	0.001372085	0.002249942	0.015238923	0.025540582	0.094169656	0.42790296	0.869269356	0.635705699	0.017065661	0.016196832	0.01801725	0.012969494	0.009238976	0.011020572	0.00294952	0.003542984	0	0.003270328	0.00382828	0	0	0	0	6.51E-04	0.003511686	0.00959379	0.011817475	0.039123748	0.131444742	0.672962729	1	0.755963446
ETFA	P13804	0	0	0	0.007246841	0	0	0.019605112	0	0	0	0	0	0	0.078217301	0.046856517	0.124372658	1	0.57101192	0.135328283	0.066437356	0	0	0	0	0	0	0	0	0	0	0	0	0	0.003952496	0	0.002624218	0.001110143	0.069281746	0.065275815	0.12258066	0.892968834	0.523760186	0.149020779	0.079420383	0.02321273	0	0	0
ETFB	P38117	0	0	0	0	0	0	0.014257425	0	0	0	0	0	0	0.034889069	0.017081866	0.140752792	1	0.339716029	0.037785573	0.009967941	0.00921443	0.001138081	0.002073918	6.86E-04	0	0	0	0	0	0	0	0	0	0	0	0	0	0.03827532	0.053216803	0.109290042	0.613659541	0.509014589	0.046201526	0.026978955	0.018243267	0.009526469	0.004628159	0.003401272
ETFDH	Q16134	0	NaN	0	0	0	0	0	0	0	0	0	0	0	0	0	0	0	0	0	0	0	0	0	0	0	0	0	0	0	0	0	0	0	0	0	0	0	0	0	0	0	0	0	0	0	0	0	0
ETHE1	O95571	0	0	0	0	0	0	0	0	0	0	0	0	0	0	0	0	0.685118086	0.933278146	1	0.702759797	0.132335446	0	0	0	0	0	0	0	0	0	0	0	0	0	0	0	0	0	0	0	0.561218997	0.957162308	0.868863286	0.803046135	0.034062072	0.028778606	0	0
ETNK1	Q9HBU6	0	0	0	0	0	0	0	0	0	0	0	0	0	0	0	0	0.922286106	1	0.091261138	0	0	0	0	0	0	0	0	0	0	0	0	0	0	0	0	0	0	0	0	0	0.797021846	0.760996845	0	0	0	0	0	0
ETNK2	Q9NVF9	0	0	0	0	0	0	0	0	0	0	0	0	0	0	0	0	0	0	0	0	0	0	0	0	0	0	0	0	0	0	0	0	0	0	0	0	0	0	0	0	0	0	0	0	0	0	0	0
ETV3	P41162	0	0	0	0	0	0	0	0	0	0	0	0	0	0	0	0	0	0	0	0	0	0	0	0	0	0	0	0	0	0	0	0	0	0	0	0	0	0	0	0	0	0	0	0	0	0	0	0
EVPL	Q92817	0	0	0	0	0	0	0	0	0	0	0	0	0	0	0	0	0	0	0	0	0	0	0	0	0	0	0	0	0	0	0	0	0	0	0	0	0	0	0	0	0	0	0	0	0	0	0	0
EWSR1	Q01844	0	0.481931889	0.34136892	0.050754532	0	0	0	0	0	0	0	0	0	0	0	0	0	0	0	0.113813555	0.502140431	0	0.805986033	0.320921223	0.295869804	0.958387143	0.465609604	0	0	0	0	0	0	0	0	0	0	0	0	0	0	0	0.068063328	0.206892428	1	0	0.72909791	0.506624576
EXD2	Q9NVH0	0	0	0	0	0	0	0	0	0	0	0	0	0	0	0	0	0	0	0	0	0	0	0	0	0	0	0	0	0	0	0	0	0	0	0	0	0	0	0	0	0	0	0	0	0	0	0	0
EXO1	Q9UQ84	0	0	0	0	0	0	0	0	0	0	0	0	0	0	0	0	0	0	0	0	0	0	0	0	0	0	0	0	0	0	0	0	0	0	0	0	0	0	0	0	0	0	0	0	0	0	0	0
EXOC1	Q9NV70	0	0	0	0	0	0	0	0	0	0	0	0	0	0	0	0	0	0	0	0	0	0	0	0	0	0	0	0	0	0	0	0	0	0	0	0	0	0	0	0	0	0	0	0	0	0	0	0
EXOC2	Q96KP1	0.834743601	1	0.772590232	0	0	0	0	0	0	0	0	0	0	0	0	0	0	0	0	0	0	0	0	0	0	0.336588986	0.297627173	0	0	0	0	0	0	0	0	0	0	0	0	0	0	0	0	0	0	0	0	0
EXOC3	O60645	0	0	0	0	0	0	0	0	0	0	0	0	0	0	0	0	0	0	0	0	0	0	0	0	0	1	0	0	0	0	0	0	0	0	0	0	0	0	0	0	0	0	0	0	0	0	0	0
EXOC4	Q96A65	0.355458986	0	0.450191645	0	0	0	0	0	0	0	0	0	0	0	0	0	0	0	0	0	0	0	0	0	1	0.712853645	0.031509185	0	0	0	0	0	0	0	0	0	0	0	0	0	0	0	0	0	0	0	0	0
EXOC5	O00471	0	1	0	0.225191676	0	0	0	0	0	0	0	0	0	0	0	0	0	0	0	0	0	0	0	0	0.549769989	0.537393209	0	0.695750274	0	0	0	0	0	0	0	0	0	0	0	0	0	0	0	0	0	0	0	0
EXOC6	Q8TAG9	0	0	0	0	0	0	0	0	0	0	0	0	0	0	0	0	0	0	0	0	0	0	0	0	0	0	0	0	0	0	0	0	0	0	0	0	0	0	0	0	0	0	0	0	0	0	0	0
EXOC6B	Q9Y2D4	0.948330972	0.681377356	1	0	0	0	0	0	0	0	0	0	0	0	0	0	0	0	0	0	0	0	0	0	0	0	0	0	0	0	0	0	0	0	0	0	0	0	0	0	0	0	0	0	0	0	0	0
EXOC7	Q9UPT5	0	0.493694174	0	0	0	0	0	0	0	0	0	0	0.595070664	0	0	0	0	0	0	0	0	0	0	0	0	0.355001689	0	1	0	0	0	0	0	0	0	0	0.07846793	0	0	0	0	0	0	0	0	0	0	0
EXOC8	Q8IYI6	NaN	0	0	0	0	0	0	0	0	0	0	0	0	0	0	0	0	0	0	0	0	0	0	0	0	0	0	0	0	0	0	0	0	0	0	0	0	0	0	0	0	0	0	0	0	0	0	0
EXOSC1	Q9Y3B2	0.04114552	0.069938651	0.0646668	0	0	0	0	0.144097571	0.056807794	0.049650153	0.002178412	0	0	0	0	0	0	0	0	0.161074324	0.653126138	0.942032863	1	0.516986972	0.062544126	0.091086438	0.051382665	0	0	0.113581217	0	0.023281609	0.038182136	0	0	0	0	0	0	0	0	0	0	0.190508439	0.709839178	0.760746215	0.791819945	0.682295499
EXOSC10	Q01780	0.74807445	0.873854484	0.410747885	0.100155668	0	0	0	0	0	0	0	0	0	0	0	0	0	0	0	0	0	0	0	0	1	0.593123519	0.543445008	0.135472081	0	0	0	0	0	0	0	0	0	0	0	0	0	0	0	0	0	0	0	0
EXOSC2	Q13868	0.01500242	0.056671172	0.045329011	0	0	0	0.022026737	0.066834791	0.209297547	0.383299333	0.357496569	0.79396378	1	0.678299813	0.630584515	0.042116703	0	0	0	0	0	0	0	0	0.045574106	0	0.040979879	0	0	0	0	0.024753549	0.140770036	0.310803369	0.306407304	0.546835042	0.595384705	0.813414934	0.569727955	0	0	0	0	0	0	0	0	0
EXOSC3	Q9NQT5	0.204407202	0.265555908	0.237778809	0.212786749	0.024234725	0	0.146507708	0	0.628343879	0.394669338	0	0	0	0	0	0	0	0	0.200131923	0	0	0	0	0	0.278626047	0.285906237	0.256296875	0.014191484	1	0	0.013319327	0.177240857	0.134317055	0.099430777	0.072508734	0	0	0	0	0	0	0	0	0	0	0	0	0
EXOSC4	Q9NPD3	0.410259473	0	0	0	0.090618375	0	0.117347944	0.214147084	0.274342361	0.746723	1	0.57633394	0.502642501	0	0.861380669	0	0	0	0	0	0	0	0	0	0.410229614	0	0.133319399	0	0.076363799	0	0.106095667	0	0.30950106	0.424039294	0.369561972	0.345779463	0.480741095	0	0.277119226	0	0	0	0	0	0	0	0	0
EXOSC5	Q9NQT4	0	0.030130278	0.009074932	0	0	0	0	0.005337696	0.055731454	0.016043712	0	0	0	0	0	0	0	0	0.655151027	0.703326943	0.215615276	0.013875539	0	0	0.00726885	0.024352771	0	0	0	0	0	0	0.035511466	0.002970076	0	0	0	0	0	0	0	0	1	0.903287878	0.21242671	0.026161942	0	0
EXOSC6	Q5RKV6	0	0.059658808	0.089861661	0	0.003790782	0	0.11720898	0.132103657	0.137191228	0.321058215	0	1	0.798358988	0	0	0	0	0	0	0	0	0	0	0	0	3.79E-04	0	0.080255894	0	0	0	0.080253729	0.252213635	0.164902254	0.165984716	0.795068303	0.445173302	0	0	0	0	0	0	0	0	0	0	0
EXOSC7	Q15024	0	0	0	0	0	0	0.096281192	0.181457549	0.398806797	0.382674322	0.463236635	0.936103835	1	0.265555442	0.199546823	0	0	0	0	0	0	0	0	0	0.096814865	0.103085517	0.118806619	0.042707143	0	0.083228452	0.089510222	0.170761862	0.508042889	0.344694628	0.315309285	0.730450909	0.906540601	0.365374438	0.266511605	0	0	0	0	0	0	0	0	0
EXOSC8	Q96B26	0.053814804	0.036295259	0.018867724	0	0	1.11E-16	0.199112062	0.077630692	0.25060823	0.305436105	0.257029513	0.8578698	0.91020858	0	0	0.042276834	0.264816407	0.949346443	0.199373562	0.009633861	0	0	0	0	0.045567862	0.094250482	0.026769872	0.02050549	0	0.005714264	0.053543618	0.09564515	0.358181663	0.460980296	0.386598018	0.95622293	1	0	0	0.151983915	0.47950807	0.844959438	0.317745985	0.011901165	0	0	0	0
EXOSC9	Q06265	0.051148538	0.13261747	0.023502251	7.64E-04	0.023302938	0.060167422	0.031591011	0.046962978	0.349652034	1	0.438179946	0.220746757	0	0	0	0	0	0	0	0	0	0	0	0	0.058415134	0.079093793	0.032346737	0.058979853	0.012207883	0	0.005846496	0.031059511	0.181789493	0.335567293	0.22577109	0.010430681	0	0	0	0	0	0	0	0	0	0	0	0
EXT2	Q93063	0	0	0	0	0	0	0	0	0	0	0	0	0	0	0	0	0	0	0	0	0	0	0	0	0	0	0	0	0	0	0	0	0	0	0	0	0	0	0	0	0	0	0	0	0	0	0	0
EYA3	Q99504	0	0	0	0	0	0	0	0	0	0	0	0	0	0	0	0	0	0	0	0	0	0	0	0	0	0	0	0	0	0	0	0	0	0	0	0	0	0	0	0	NaN	0	0	0	0	0	0	0
EZH1	Q92800	0	0	0	0	0	0	0	0	0	0	0	0	0	0	0	0	0	0	0	0	0	0	0	0	0	0	0	0	0	0	0	0	0	0	0	0	0	0	0	0	0	0	0	0	0	0	0	0
EZH2	Q15910	0	0	0	0	0	0	0	0	0	0	0	0	0	0	0	0	0	0	0	0	0	0	0	0	0	0	0	0	0	0	0	0	0	0	0	0	0	0	0	0	0	0	0	0	0	0	0	0
EZR	P15311	0.013831467	0.011572597	0.012108061	0.008112843	0.02219236	0.045844439	0.076554072	0.358139023	0.120054442	0.040931977	0.035540131	0.096295593	1	0.551030026	0.041088356	0.005383218	1.11E-16	0.013647587	0.009391917	0.012609014	0.014049859	0.007498651	0.008439622	0.002272351	0.018244056	0.006815435	0.004021641	0.006673616	0.017514466	0.039653981	0.077060956	0.387635369	0.159224726	0.052919248	0.030756007	0.096861794	0.978969699	0.641891713	0.050374043	0.01477891	0.010091309	0.015034509	0.00534655	0.007726748	0.014374481	0.007114174	0.009202105	0.011225328
F11R	Q9Y624	0.387235051	0.264786569	0.245835794	0.06102045	0.026957826	0	0	0	0	0	0	0	0	0	0	0	0	0	0	0	0	0	0	0	1	0.478348565	0.325470852	0.057279066	0.101839514	0.05752466	0.047732265	0	0	0	0	0	0	0	0	0	0	0	0	0	0	0	0	0
F3	P13726	0.431139486	0.59972344	0	0	0	0	0	0	0	0	0	0	0	0	0	0	0	0	0	0	0	0	0	0	1	0.534751439	0	0	0	0	0	0	0	0	0	0	0	0	0	0	0	0	0	0	0	0	0	0
FAAP100	Q0VG06	0	0	0	0	0	0	0	0	0	0	0	0	0	0	0	0	0	0	0	0	0	0	0	0	0	0	0	0	0	0	0	0	0	0	0	0	0	0	0	0	0	0	0	0	0	0	0	0
FABP1	P07148	0	0	0	0	0	0	0	0	0	0	0	0	0	0	0	0	0	0	0	NaN	0	0	0	0	0	0	0	0	0	0	0	0	0	0	0	0	0	0	0	0	0	0	0	0	0	0	0	0
FABP5	Q01469	1.63E-05	0	0	0	0	0	0	0	0	0	0	0	0	0	0	0	0	3.09E-05	0.002706191	0.223609946	0.804683725	0.326642862	0.099004523	0.039231942	5.97E-05	0	0	0	0	0	0	0	0	0	0	0	0	0	0	0	0	1.88E-04	0.004339907	0.271298009	1	0.375854596	0.101933044	0.037138643
FABP6	P51161	0	0	0	0	0	0	0	0	0	0	0	0	0	0	0	0	0	0	0	0	0	0	0	0	0	0	0	0	0	0	0	0	0	0	0	0	0	0	0	0	0	0	0	0	0	NaN	0	0
FADD	Q13158	0	0	0	0	0	0	0	0	0	0	0	0	0	0	0	0	0	0.918464143	0.807438582	0.293218863	0	0	0	0	0	0	0	0	0	0	0	0	0	0	0	0	0	0	0	0	0	0.806541557	1	0.233753565	0.115084601	0	0	0
FADS1	O60427	0	0	0	0	0	0	0	0	0	0	0	0	0	0	0	0	0	0	0	0	0	0	0	0	0	0	0	0	0	0	0	0	0	0	0	0	0	0	0	0	0	0	0	0	0	0	0	0
FAF1	Q9UNN5	0.773242869	0.410284418	0	0.627988069	0	0	0	0	0	0.511248582	0	0	0	0	0	0	0	0	0	0	0	0	0	0	0.222850061	1	0.808637567	0.457410831	0	0	0	0.399897072	0.003528967	0.078603537	0	0	0	0	0	0	0	0	0	0	0	0	0	0
FAF2	Q96CS3	0.968294198	0.867614954	0.611820403	0.693116477	0.490425814	0.256728741	0.125759132	0	0	0	0	0	0	0	0	0	0	0	0.016996908	0	0	0	0	0	0.767784973	0.823586519	1	0.555152942	0.384934082	0.244073063	0.098149773	0.048096569	0	0	0	0	0	0	0	0	0	0	0.018045997	0.191268915	0	0	0	0
FAH	P16930	0	0	0	0	0	0	0	0	0	0	0	0	0	0	0	0	0	0	0	0	0	0	0	0	0	0	0	0	0	0	0	0	0	0	0	0	0	0	0	NaN	0	0	0	0	0	0	0	0
FAHD1	Q6P587	0	0	0	0	0	0	0	0	0	0	0	0	0	0	0	0	0	0.654938962	1	0.175234276	0.026227724	0	0	0	0	0	0	0	0	0	0	0	0	0	0	0	0	0	0	0	0	0.441080817	0.742864611	0.253746053	0	0	0	0
FAHD2A	Q96GK7	0	0	0	0	0	0	0	0	0	0	0	0	0	0	0	0	1	0.734337503	0	0	0	0	0	0	0	0	0	0	0	0	0	0	0	0	0	0	0	0	0	0	0.826755024	0.615838545	0	0	0	0	0.386006775	0
FAHD2B	Q6P2I3	0	0	0	0	0	0	0	0	0	0	0	0	0	0	0	0	0	0	0	0	0	0	0	0	0	0	0	0	0	0	0	0	0	0	0	0	0	0	0	0	0	0	0	0	0	0	0	0
FAIM	Q9NVQ4	0	0	0	0	0	0	0	0	0	0	0	0	0	0	0	0	0	0	0	0	0	0.004024072	1	0.319766998	0	0	0	0	0	0	0	0	0	0	0	0	0	0	0	0	0	0	0	0	0	0.284812645	0.981628362	0.483885621
FAM107B	Q9H098	0	0	0	0	0	0	0	0	0	0	0	0	0	0	0	0.465522216	0	0	0.002308136	0.580640508	0	1	0	0	0	0	0	0	0	0	0	0	0	0	0	0	0	0	0	0.663444893	0.496682054	0	0	0.5	0.049913445	0.04169071	0	0
FAM111A	Q96PZ2	0	0	0	0	0	0	0	0	0	0	0	0	0	0	0	0	0	0	0	0	0	0	0	0	0	0	0	0	0	0	0	0	0	0	0	0	0	0	0	0	0	0	0	0	0	0	0	0
FAM111B	Q6SJ93	0	0	0	0	0	0	0	0	0	0	0	0	0	0	0	0	0	0	0	0	0	0	0	0	0	0	0	0	0	0	0	0	0	0	0	0	0	0	0	0	0	0	0	0	0	0	0	0
FAM114A1	Q8IWE2	0	0.25480015	0	0	0	0	0	0	0	0	0	0	0	0	0	0	0	0	0	0	0	0	0	0	0	0.011568943	0	0	0	0	0	0	0	0	1	0	0	0	0	0	0	0	0	0	0	0	0	0
FAM114A2	Q9NRY5	0.456875668	1	0.439526948	0	0	0	0	0	0	0	0	0	0	0	0	0	0	0	0	0	0	0	0	0	0.600197973	0	0.149740811	0	0	0	0	0	0	0	0	0	0	0	0	0	0	0	0	0	0	0	0	0
FAM118A	Q9NWS6	0	0	0	0	0	0	0	0	0	0	0	0	0	0	0	0	0	0	0	0	0	0	0	0	0	0	0	0	0	0	0	0	0	0	0	0	0	0	0	0	0	0	0	0	0	0	0	0
FAM118B	Q9BPY3	0	0	0	0	0	0	0	0	0	0	0	0	0	0	0	0	0.279837035	0	0	0	0	0	0	0	0	0	0	0	0	0	0	0	0	0	0	0	0	0	0	0	1	0	0	0	0	0	0	0
FAM120A	Q9NZB2	0.318473521	0.456283802	0.961910871	0.886270458	0.522199019	0.087259309	0.011052204	0	0	0	0	0	0	0	0	0	0	0.019059722	0.007568931	0	0	0	0	0	0.085508871	0.390573943	0.850430495	1	0.369974521	0.150191937	0	0	0	0	0	0	0	0	0	0	0	0.019533024	0.006315754	0	0.004664085	0	0	0
FAM120B	Q96EK7	0	0	0	0	0	0	0	0	0	0	0	0	0	0	0	0	0	0	0	0	0	0	0	0	0	0	0	0	0	0	0	0	0	0	0	0	0	0	0	0	0	0	0	0	0	0	0	0
FAM122A	Q96E09	0	0	0	0	0	0	0	0	0	0	0	0	0	0	0	0	0	0	0	0	0	0	0	0	0	0	0	0	0	0	0	0	0	0	0	0	0	0	0	0	0	0	0	0	0	0	0	0
FAM122B	Q7Z309	0	0	0	0	0	0	0	0	0	0	0.232766621	0.400582029	0.522339649	0	0	0	0	0	0	0	0	0.047758827	0	0.013307385	0	0	0	0	0	0	0	0	0	0	0	0.274788046	1	0.313349731	0	0	0	0	0	0	0.181627339	0.118613221	0	0.015914804
FAM126A	Q9BYI3	0	0	0	0	0	0	0	0	0	0	0	0	0	0	0	0	0	0	0	0	0	0	0	0	0	0	0	0	0	0	0	0	0	0	0	0	0	0	0	0	0	0	0	0	0	0	0	0
FAM133B	Q5BKY9	0	0	0	0	0	0	0	0	0	0	0	0	0	0	0	0	0	0	0	0	0	0	0	0	0	0	0	0	0	0	0	0	0	0	0	0	0	0	0	0	0	0	0	0	0	0	0	0
FAM136A	Q96C01	0	0	0	0	0	0	0	0	0	0	0	0	0	0	0	0.010165945	1	0.239563039	0.423338463	0.302954265	0.256051429	0.027177415	0.028337288	0	0	0	0	0	0	0	0	0	0	0	0	0	0	0	0	0	0.647944447	0.877114115	0.40324158	0.247856509	0	0.048979994	0.035971223	0
FAM160B1	Q5W0V3	0	0	0	0	0	0	0	0	0	0	0	0	0	0	0	0	0	0	0	0	0	0	0	0	0	0	0	0	0	0	0	0	0	0	0	0	0	0	0	0	0	0	0	0	0	0	0	0
FAM162A	Q96A26	0.881895056	1	0.65851602	0.05136618	0	0	0	0	0	0	0	0	0	0	0	0	0	0	0	0	0	0	0	0	0.671102476	0.828188772	0.474668231	0.298683921	0.216761982	0.049905907	0	0	0	0	0	0	0	0	0	0	0	0	0	0	0	0	0	0
FAM169A	Q9Y6X4	0	0	0	0	0	0	0	0	0.215643283	1	0	0	0	0	0	0	0	0	0	0	0	0	0	0	0	0	0	0	0	0	0	0	0.451570609	0	0	0	0	0	0	0	0	0	0	0	0	0	0	0
FAM172A	Q8WUF8	0	0	0	0	0	0	0	0	0	0	0	0	0	0	0	0	0	0	0	0	0	0	0	0	0	0	0	0	0	0	0	0	0	0	0	0	0	0	0	0	0	0	0	0	0	0	0	0
FAM177A1	Q8N128	0	0	0	0	0	0	0	0	0	0	0	0	0	0	0	0	0	0	0	0	0	0	0	0	0	0	0	0	0	0	0	0	0	0	0	0	0	0	0	0	0	0	0	0	0	0	0	0
FAM184A	Q8NB25	0	0	0	0	0	0	0	0	0	0	0	0	0	0	0	0	0	0	0	0	0	0	0	0	0	0	0	0	0	0	0	0	0	0	0	0	0	0	0	0	0	0	0	0	0	0	0	0
FAM185A	Q8N0U4	0	0	0	0	0	0	0	0	0	0	0	0	0	0	0	0	0	0	0	0	0	0	0	0	0	0	0	0	0	0	0	0	0	0	0	0	0	0	0	0	0	0	0	0	0	0	0	0
FAM204A	Q9H8W3	0	0	0	0	0	0	0	0	0	0	0	0	0	0	0	0	0	0	0	0	0	0	0	0	0	0	0	0	0	0	0	0	0	0	0	0	0	0	0	0	0	0	0	0	0	0	0	0
FAM207A	Q9NSI2	0.6896498	0.126579424	0	0.370813142	0	0	0	0	0	0	0	0	0.561655966	0.277298108	0	0	0	0	0	0	0	0	0	0	0.525332284	0.184931001	0.223099566	0.117342714	0	0	0	0	0	0	0	0	0.996064251	1	0	0	0	0	0	0	0	0	0	0
FAM210A	Q96ND0	0	0	0	0	0	0	0	0	0	0	0	0	0	0	0	0	0	0	0	0	0	0	0	0	0	0	0	0	0	0	0	0	0	0	0	0	0	0	0	0	0	0	0	0	0	0	0	0
FAM241B	Q96D05	0	0	0	0	0	0	0	0	0	0	0	0	0	0	0	0	0	0	0	0	0	0	0	0	0	0	0	0	0	0	0	0	0	0	0	0	0	0	0	0	0	0	0	0	0	0	0	0
FAM32A	Q9Y421	0	0	0	0	0	0	0	0	0	0	0	0	0	0	0	0	0	0	0	0	0	0	0	0	0	0	0	0	0	0	0	0	0	0	0	0	0	0	0	0	0	0	0	0	0	0	0	0
FAM3C	Q92520	0.954426985	0.600364247	0.773870236	0.643005764	0.55918848	0.385707763	0.276324102	0.197308412	0.158744038	0.248356929	0	0	0	0	0	0	0	0	0	0	0	0	0	0	0.826384501	1	0.780550347	0.58239618	0.463400909	0.260849494	0.191420143	0.127120914	0	0.028893797	0	0	0	0	0	0	0	0	0	0.030338487	0.093627696	0	0	0.045232692
FAM50A	Q14320	0	0	0	0	0	0	0	0	0	0	0	0	0	0.602958772	0.533563488	0.388715788	0	0.874270901	0.117578144	0.261279226	0.230943716	0.164788873	0.303853632	0	0	0	0	0	0	0	0	0	0	0	0	0	0	1	0.446420559	0.079565282	0.019131063	0.01749838	0.143937883	0.08190837	0.131187995	0.355526198	0.302669625	0
FAM76A	Q8TAV0	0	0	0	0	0	0	0	0	0	0	0	0	0	0	0	0	0	0	0	0	0	0	0	0	0	0	0	0	0	0	0	0	0	0	0	0	0	0	0	0	0	0	0	0	0	0	0	0
FAM76B	Q5HYJ3	0	0	0	0	0	0	0	0	0	0	0	0	0	0	0	0	0	0	0	0	0	0	0	0	0	0	0	0	0	0	0	0	0	0	0	0	0	0	0	0	0	0	0	0	0	0	0	0
FAM83B	Q5T0W9	0	0	0	0	0	0	0	0	0	0	0	0	0	0	0	0	0	0	0	0	0	0	0	0	0	0	0	0	0	0	0	0	0	0	0	0	0	0	0	0	0	0	0	0	0	0	0	0
FAM83D	Q9H4H8	0	1.11E-16	1	0	0	0	0	0	0	0	0	0	0	0	0	0	0	0	0	0	0	0	0	0	0	0	0	0	0	0	0	0	0	0	0	0	0	0	0	0	0	0	0	0	0	0	0	0
FAM83F	Q8NEG4	0	0	0	0	0	0	0	0	0	0	0	0	0	0	0	0	0	0	0	0	0	0	0	0	0	0	0	0	0	0	0	0	0	0	0	0	0	0	0	0	0	0	0	0	0	0	0	0
FAM83G	A6ND36	0	0	0	0	0	0	0	0	0	0	0	0	0	0	0	0	0	0	0	0	0	0	0	0	0	0	0	0	0	0	0	0	0	0	0	0	0	0	0	0	0	0	0	0	0	0	0	0
FAM83H	Q6ZRV2	0	0	0	0	0	0	0	0	0	0	0	0	0	0	0	0	0	0	0.653542973	0.742329208	1	0.903161553	0	0	0	0	0	0	0	0	0	0	0	0	0	0	0	0	0	0	0	0	0	0.328434904	0	0	0	0
FAM8A1	Q9UBU6	0	0	0	0	0	0	0	0	0	0	0	0	0	0	0	0	0	0	0	0	0	0	0	0	0	0	0	0	0	0	0	0	0	0	0	0	0	0	0	0	0	0	0	0	0	0	0	0
FAM91A1	Q658Y4	0.709104498	0.802135987	1	0	0	0	0	0	0	0	0	0	0	0	0	0	0	0	0	0	0	0	0	0	0	0.370198454	0	0	0	0	0	0	0	0	0	0	0	0	0	0	0	0	0	0	0	0	0	0
FAM92A	A1XBS5	0	0	0	0	0	0	0	0	0	0	0	0	0	0	0	0	0	0	0	0	0	0	0	0	0	0	0	0	0	0	0	0	0	0	0	0	0	0	0	0	0	0	0	0	0	0	0	0
FAM98A	Q8NCA5	0.597577073	1	0.733369496	0.426308652	0	0	0	0	0	0	0	0	0	0	0	0	0	0	0	0	0	0	0	0	0.64263629	0.471512521	0.690805533	0.246722719	0.047887171	0	0	0	0	0	0	0	0	0	0	0	0	0	0	0	0	0	0	0
FAM98B	Q52LJ0	0.380641547	0.516007201	0.439905329	0	0	0	0	0	0	0	0	0	0	0	0	0	0	0	0	0	0	0	0	0	0.894565231	1	0.625911145	0	0	0.077587401	0	0	0	0	0.405253484	0.230546498	0	0	0	0	0	0	0	0	0	0.216037415	0	0
FANCD2	Q9BXW9	0.836182644	1	0.902185674	0	0	0	0	0	0	0	0	0	0	0	0	0	0	0	0	0	0	0	0	0	0.335641636	0.051460723	0	0	0	0	0	0	0	0	0	0	0	0	0	0	0	0	0	0	0	0	0	0
FANCE	Q9HB96	0	NaN	0	0	0	0	0	0	0	0	0	0	0	0	0	0	0	0	0	0	0	0	0	0	0	0	0	0	0	0	0	0	0	0	0	0	0	0	0	0	0	0	0	0	0	0	0	0
FANCG	O15287	0	0	0	0	0	0	0	0	0	0	0	0	0	0	0	0	0	0	0	0	0	0	0	0	0	0	0	0	0	0	0	0	0	0	0	0	0	0	0	0	0	0	0	0	0	0	0	0
FANCI	Q9NVI1	1	0.783146512	0.645954407	0.352858094	0	0	0	0	0	0	0.865394304	0.098760323	0	0	0	0	0	0	0	0	0	0	0	0	0.516544018	0	0.345503697	0.106069739	0	0	0	0	0	0	0.112344591	0.046530614	0	0	0	0	0	0	0	0	0	0	0	0
FANCM	Q8IYD8	0	0	0	0	0	0	0	0	0	0	0	0	0	0	0	0	0	0	0	0	0	0	0	0	0	1	0	0	0	0	0	0	0	0	0	0	0	0	0	0	0	0	0	0	0	0	0	0
FAR1	Q8WVX9	0.965337955	0.976959935	0	0	0	0	0	0	0	0	0	0	0	0	0	0	0	0	0	0	0	0	0	0	1	0.566418595	0.205525538	0	0	0	0	0	0	0	0	0	0	0	0	0	0	0	0	0	0	0	0	0
FARP1	Q9Y4F1	0	0	0	0	0	0	0	0	0	0	0	0	0	0	0	0	0	0	0	0	0	0	0	0	0	0	0	0	0	0	0	0	0	0	0	0	0	0	0	0	0	0	0	0	0	0	0	0
FARS2	O95363	0	0	0	0	0	0	0	0	0	0	0	0	0	0	0	0	0	0	0	0	0	0	0	0	0	0	0	0	0	0	0	0	0	0	0	0	0	0	0	0	0	0	0	0	0	0	0	0
FARSA	Q9Y285	0.018964832	0.004483071	0.002926896	0.004138657	0	0	0.00599153	0.132828174	1	0.288201534	0.025761567	0.004026719	0	0	0	0	0.001882834	0	0	0	0	0	0	0	0	0.010446859	0.009959297	0.001605971	0.01602143	1.11E-16	0.008614237	0.062678934	0.810190775	0.450643498	0.013280543	0	0	0	0	0	0	0	0	0	0	0	0	0
FARSB	Q9NSD9	0.013098097	0.012028048	0.008725645	0.007858312	0.00212477	0.007880445	0.015092777	0.133299764	1	0.48919804	0.079518072	0.025618474	0.019246378	0	0.003186131	0.056433315	0.031848877	0.001162802	0	0	0	0	0	0	0.006163982	0.011789754	0.009721227	0.010480376	0.009170378	0.004636995	0.014738438	0.108411252	0.833297441	0.448013676	0.080273084	0.029397673	0.018198876	0	0.006206387	0.057800611	0.034316629	0.002420983	0	3.21E-06	0	0	0	0.006005946
FAS	P25445	0	0	0	0	0	0	0	0	0	0	0	0	0	0	0	0	0	0	0	0	0	0	0	0	1	0.63953311	0	0	0	0	0	0	0	0	0	0	0	0	0	0	0	0	0	0	0	0	0	0
FASN	P49327	0.106991135	0.114046233	0.116943181	0.097757593	0.102810052	0.282581305	1	0.375520574	0.070390995	0.048002713	0.018752717	0.004884059	0.002522856	0	0	1.00E-04	0.001437762	0.00168641	0.001009411	8.49E-04	0.001725469	0.00113385	8.82E-04	0.011388814	0.052942811	0.076217757	0.070865666	0.065856775	0.065337006	0.18925221	0.793697601	0.28968991	0.050273644	0.019945128	0.00941675	9.09E-04	5.04E-04	0	0	2.04E-04	0.001741444	0.00141055	8.49E-04	9.11E-04	5.57E-04	3.66E-04	3.62E-04	0.006383592
FASTKD2	Q9NYY8	1	0.856248951	0.869051329	0.363980725	0.64901345	1.11E-16	0	0	0	0	0	0	0	0	0	0	0	0	0	0	0	0	0	0	0.400733619	0.702884131	0.543405816	0.616048524	0	0	0	0	0	0	0	0	0	0	0	0	0	0	0	0	0	0	0	0
FASTKD3	Q14CZ7	0	0	0	0	0	0	0	0	0	0	0	0	0	0	0	0	0	0	0	0	0	0	0	0	0	0	0	0	0	0	0	0	0	0	0	0	0	0	0	0	0	0	0	0	0	0	0	0
FASTKD5	Q7L8L6	0	0	0	0	0	0	0	0	0	0	0	0	0	0	0	0	0	0	0	0	0	0	0	0	0	0	0	0	0	0	0	0	0	0	0	0	0	0	0	0	0	0	0	0	0	0	0	0
FAT1	Q14517	0.281476271	0.310687244	0.415325417	0.560832058	0.786617154	0.837601887	0.702304605	0.738983822	0.786203401	1	0.307501345	0.015215772	0	0	0	0	0	0	0	0	0	0	0	0	0	0.136321321	0.310242459	0.531383177	0.841222227	0.89666515	0.777649055	0.584229799	0.660577599	0.487494311	0.189561008	0	0	0	0	0	0	0	0	0	0	0	0	0
FAU	P62861	0.245282179	0.422673373	0.770486876	0.612369588	0.362372835	0.235211061	0.162219579	0.180057406	0.144552449	0.031547386	0.022200246	0	0	0	0	0	0	0	0	0	0	0	0	0	0.29352632	0.407050896	0.701391736	1	0.394879464	0.21624144	0.197913787	0.147587886	0.122736643	0.065534625	0.046706014	0	0	0	0	0	0	0	0	0	0	0	0	0
FBL	P22087	0.8321702	1	0.463827448	0.192344274	0.069146262	0.044231837	0.042535307	0.018081478	0.022033011	0.020545669	0	0	0	0	0	0	0	0	0	0	0	0.008892964	0.014786295	0.163875581	0.576136195	0.701936577	0.292831048	0.154460223	0.129526607	0.059596564	0.05381416	0.018584296	0.004554338	0.001454333	0	0	0	0	0	0	0	0	0	0.002336759	0.019837502	0.030868785	0.014730639	0.095423284
FBLL1	A6NHQ2	0.558906195	0	0	0	0	0	0	0	0	0	0	0	0	0	0	0	0	0	0	0	0	0	0	0	1	0	0	0	0	0	0	0	0	0	0	0	0	0	0	0	0	0	0	0	0	0	0	0
FBLN1	P23142	0	0	0	0	0	0	0	0	0	0	0	0	0	0	0	0	0	0	0	0	0	0	0	0	0	0	0	0	0	0	0	0	0	0	0	0	0	0	0	0	0	0	0	0	0	0	0	0
FBXL12	Q9NXK8	0	0	0	0	0	0	0	0	0	0	0	0	0	0	0	0	0	0	0	0	0	0	0	0	0	0	0	0	0	0	0	0	0	0	0	0	0	0	0	0	0	0	0	0	0	0	0	0
FBXL16	Q8N461	0	0	0	0	0	0	0	0	0	0	0	0	0	0	0	0	0	0	0	0	0	0	0	0	0	0	0	0	0	0	0	0	0	0	0	0	0	0	0	0	0	0	0	0	0	0	0	0
FBXL18	Q96ME1	0	0.066386033	0.05394641	0	0	0	0	0	0	0	0	0	0	0	0	1	0.983108017	0.228160501	0	0	0	0	0	0	0	0	0	0	0	0	0	0	0	0	0	0	0	0	0	0.633341429	0.654928627	0	0	0	0	0	0	0
FBXL6	Q8N531	0	0	0	0	0	0	0	0	0	0	0	0	0	0	0	0	0	0	0	0	0	0	0	0	0	0	0	0	0	0	0	0	0	0	0	0	0	0	0	0	0	0	0	0	0	0	0	0
FBXO11	Q86XK2	0	0	0	0	0	0	0	0	0	0	0	0	0	0	0	0	0	0	0	0	0	0	0	0	0	0	0	0	0	0	0	0	0	0	0	0	0	0	0	0	0	0	0	0	0	0	0	0
FBXO2	Q9UK22	0	0.026506161	0.03376349	0.020273515	0.010473519	0	0.010728994	0	0.035296336	0.087431684	0.381951805	0.692315982	1	0.438592792	0.16943895	0.012545184	0	0	0	0	0	0	0	0	0	0.001721433	0	0.030067938	0.020319036	0.03974159	0.044414448	0.003120968	0.016189177	0.082266457	0.20893064	0.526071854	0.782150054	0.096809915	0.097009649	0.094083307	0	0.036452938	0	0	0	0	0	0
FBXO21	O94952	0	0	0	0	0	0	0	0	0	0	0	0	0	0	0	0	0	0	0	0	0	0	0	0	0	0	0	0	0	0	0	0	0	0	0	0	0	0	0	0	0	0	0	0	0	0	0	0
FBXO22	Q8NEZ5	0	0	0	0	0	0	0	0	0	0	0	0.009157821	0	0	0.34925232	0.630488521	0	0	0	0	0	0	0	0	0	0	0	0	0	0	0	0	0.16489641	0	0	0	0	0	0.406688617	1	0	0	0	0	0	0	0	0
FBXO28	Q9NVF7	0	0	0	0	0	0	0	0	0	0	0	0	0	0	0	0	0	0	0	0	0	0	0	0	0	0	0	0	0	0	0	0	0	0	0	0	0	0	0	0	0	0	0	0	0	0	0	0
FBXO3	Q9UK99	0	0	0	0	0	0	0	0	0	0	0	0	0	0	0	0	0	0	0	0	0	0	0	0	0	0	0	0	0	0	0	0	0	0	0	0	0	0	0	0	0	0	0	0	0	0	0	0
FBXO30	Q8TB52	0	0	0	0	0	0	0	0	0	0	0	0	0	0	0	0	0	0	0	0	0	0	0	0	0	0	0	0	0	0	0	0	0	0	0	0	0	0	0	0	0	0	0	0	0	0	0	0
FBXO46	Q6PJ61	0	0	0	0	0	0	0	0	0	0	0	0	0	0	0	0	0	0	0	0	0	0	0	0	0	0	0	0	0	0	0	0	0	0	0	0	0	0	0	0	0	0	0	0	0	0	0	0
FBXO6	Q9NRD1	0	0	0	0	0	0	0	0	0	0	0	0	0	0	0	0	0	0	0	0	0	0	0	0	0	0	0	0	0	0	0	0	0	0	0	0	0	0	0	0	0	0	0	0	0	0	0	0
FBXO7	Q9Y3I1	0	0	0	0.365869018	0	0.22418136	0	0	0	0	0	0	0	0	0	0	0	0	0	0	0	0	0	0	0	0	0	1	0	0.057934509	0	0	0	0	0	0	0	0	0	0	0	0	0	0	0	0	0	0
FBXO9	Q9UK97	0	0	0	0	0	0	0	0	0	0	0	0	0	0	0	0	0	0	0	0	0	0	0	0	0	0	0	0	0	0	0	0	0	0	0	0	0	0	0	0	0	0	0	0	0	0	0	0
FBXW11	Q9UKB1	0	0	0	0	0	0	0	0	0	0	0	0	0	0	0	0	0	0	0	0	0	0	0	0	0	0	0	0	0	0	0	0	0	0	0	0	0	0	0	0	0	0	0	0	0	0	0	0
FBXW2	Q9UKT8	0	0	0	0	0	0	0	0	0	0	0	0	0	0	0	0	0	0	0	0	0	0	0	0	0	0	0	0	0	0	0	0	0	0	0	0	0	0	0	0	0	0	0	0	0	0	0	0
FCF1	Q9Y324	0	0.811720644	0	0	0	0	0	0	0	0	0	0	0	0	0	0	0	0	0	0	0	0	0	0	1	0.793865316	0	0	0	0	0	0	0	0	0	0	0	0	0	0	0	0	0	0	0	0	0	0
FCHSD1	Q86WN1	0	0	0	0	0	0	0	0	0	0	0	0	0	0	0	0	0	0	0	0	0	0	0	0	0	0	0	0	0	0	0	0	0	0	0	0	0	0	0	0	0	0	0	0	0	0	0	0
FCSK	Q8N0W3	0	0	0	0	0	0	0	0	0	0	0	0	0	0	0	0	0	0	0	0	0	0	0	0	0	0	0	0	0	0	0	0	0	0	0	0	0	0	0	0	0	0	0	0	0	0	0	0
FDFT1	P37268	0.340609094	0.796325046	1	0	0	0	0	0	0	0	0	0	0	0	0	0	0	0	0	0	0	0	0	0	0.702172687	0	0	0	0	0	0	0	0	0	0	0	0	0	0	0	0	0	0	0	0	0	0	0
FDPS	P14324	0	0	0	0	0	0	0	0	0	0	0	0	0	0	0.867817711	0.402176496	0	0	0	0	0	0	0	0	0	0	0	0	0	0	0	0	0	0	0	0	0	0	1	0.312183708	0	0	0	0	0	0	0	0
FDX1	P10109	0	0	0	0	0	0	0	0	0	0	0	0	0	0	0	0	0	0.278267698	0	0	0	0	0	0	0	0	0	0	0	0	0	0	0	0	0	0	0	0	0	0	0	1	0.262019812	0	0	0	0	0
FDX2	Q6P4F2	0	0	0	0	0	0	0	0	0	0	0	0	0	0	0	0	0	0.132196372	0	0	0	0	0	0	0	0	0	0	0	0	0	0	0	0	0	0	0	0	0	0	0	1	0	0	0	0	0	0
FDXR	P22570	0	0	0	0	0	0	0	0	0	0	0	0	0	0	0	0	0.543483019	0.488515939	0.061754063	0	0	0	0	0	0	0	0	0	0	0	0	0	0	0	0	0	0	0	0	0	0.77856057	1	0.099770596	0	0	0	0	0
FECH	P22830	0	0	0	0	0	0	0	0	0	0	0	0	0	0	0	0	0	0	0	0	0	0	0	0	0	0	0	0	0	0	0	0	0	0	0	0	0	0	0	0	0	0	0	0	0	0	0	0
FEM1B	Q9UK73	0	0	0	0	0	0	0	0	0	0	0	0	0	0	0	0	0	0	0	0	0	0	0	0	0	0	0	0	0	0	0	0	0	0	0	0	0	0	0	0	0	0	0	0	0	0	0	0
FEM1C	Q96JP0	0	0	0	0	0	0	0	0	0	0	0	0	0	0	0	0	0	0	0	0	0	0	0	0	0	0	0	0	0	0	0	0	0	0	0	0	0	0	0	0	0	0	0	0	0	0	0	0
FEN1	P39748	0.100982951	0.06684768	0.052271686	0.025339634	0.016448302	0.016181976	0.086789904	0.00150615	0	0	0	0	0	0	0	0.045563072	0.379070731	0.608028732	0.461466497	0.319618736	0.228075237	0.211491869	0.215337887	0.082596504	0.08051221	0.05733106	0.042036315	0.022575464	0.013999257	0	0.008251735	0	0	0	0	0	0	0	0	0.117053517	0.610154381	1	0.504177975	0.488148764	0.292804133	0.267941488	0.167225442	0.133446652
FERMT1	Q9BQL6	0	0	0	0	0	0	0	0	0	0	0	0	0	0	0	0	0	0	0	0	0	0	0	0	0	0	0	0	0	0	0	0	0	0	0	0	0	0	NaN	0	0	0	0	0	0	0	0	0
FERMT2	Q96AC1	0	0.035021776	0.002186602	0	0	0	0	0	0	0	0	0	0	1	0.265943221	0	0	0	0	0	0	0	0	0	0.027079531	0.017556066	0	0	0	0	0	0	0	0	0	0	0	0.475351031	0.279460397	0	0	0	0	0	0	0	0	0
FGD4	Q96M96	0	0	0	0	0	0	0	0	0	0	0	0	0	0	0	0	0	0	0	0	0	0	0	0	0	0	0	0	0	0	0	0	0	0	0	0	0	0	0	0	0	0	0	0	0	0	0	0
FGF1	P05230	0	0	0	0	0	0	0	0	0	0	0	0	0	0	0	0	0	0	0	0	0	0	0	0	0	0	0	0	0	0	0	0	0	0	0	0	0	0	0	0	0	0	0	0	0	0	0	0
FGFR1OP2	Q9NVK5	0	0	0	0	0	0	0	0	0	0	0	0	0	0	0	0	0	0	0	0	0	0	0	0	0	0	0	0	0	0	0	0	0	0	0	0	0	0	0	0	0	0	0	0	0	0	0	0
FH	P07954	0	0	0	0	0	0	0	0	0	0	0	0.127912711	1	0.113199856	0	0	0	0	0	0	0	0	0	0	0	0	0	0	0	0	0	0	0	0	0	0.117150478	0.795148781	0.089099384	9.36E-04	0	0	0	0	0	0	0	0	0
FHAD1	B1AJZ9	0	0	0	0	0	0	0	0	0	0	0	0	0	0	0	0	0	0	0	0	0	0	0	0	0	0	0	0	0	0	0	0	0	0	0	0	0	0	0	0	0	0	0	0	0	0	0	0
FHIT	P49789	0	0	0	0	0	0	0	0	0	0	0	0	0	0	0	0	0	0	0.509554818	0.804111006	0	0	0	0	0	0	0	0	0	0	0	0	0	0	0	0	0	0	0	0	0	0	0.659632413	1	0	0	0	0
FHL1	Q13642	0	0	0	0	0	0	0	0	0	0	0	0	0	0	0	0	0	0	0.392840568	0.880263606	0	0	0.116054578	0	0	0	0	0	0	0	0	0	0	0	0	0	0	0	0	0	0	0	0.40119427	1	0.834225426	0.481637326	0.499334798	0
FHL2	Q14192	0.022590824	0.020726567	0.00732978	0	0	0	0.014684592	0	0.078315507	0.238164642	0.803561073	0.386894985	0.257690323	0	0	0.077439354	0.246814908	0.615299568	0.749740283	0.465157645	0.27006076	0.264776032	0.117144355	0.098091518	0	0.121226113	0	0.014446084	1.11E-16	0	0	0	0.022099205	0.327963307	0.531814762	0.539122985	0.287090103	0	0.015936934	0.064310976	0.28574806	0.907725856	1	0.827968175	0.541501113	0.391859849	0.121288695	0.150215631
FHL3	Q13643	0	0	0	0	0	0	0	0	0	0	0	0	0	0	0	0	0	0	0	0	0	0	0	0	0	0	0	0	0	0	0	0	0	0	0	0	0	0	0	0	0	0	0	0	0	0	0	0
FHOD1	Q9Y613	NaN	0	0	0	0	0	0	0	0	0	0	0	0	0	0	0	0	0	0	0	0	0	0	0	0	0	0	0	0	0	0	0	0	0	0	0	0	0	0	0	0	0	0	0	0	0	0	0
FIBP	O43427	0	0	0	0	0	0	0	0	0	0.143970562	1	0	0	0	0	0	0	0	0	0	0	0	0	0	0	0	0	0	0	0	0	0	0	1.11E-16	0.854465914	0	0	0	0	0	0	0	0	0	0	0	0	0
FIGNL1	Q6PIW4	0	0	0	0	0	0	0	0	0	0	0	0	0	0	0	0	0	0	0	0	0	0	0	0	0	0	0	0	0	0	0	0	0	0	0	0	0	0	0	0	0	0	0	0	0	0	0	0
FIP1L1	Q6UN15	0	0	0.217488169	0	0	0	0	0	0.178885542	0	0.110220023	0.691949826	0.846420793	0	0	0	0	0.006050365	0.110885064	0.749279413	0.805777698	0.693672887	0.689561723	0.535317474	0.038454504	0	0.175862627	0	5.09E-04	0.001803169	0.069387996	0	0.126301932	0.055706281	0.142882622	0.467422799	1	0.339432569	0.099881653	0	0	0	0.161987446	0.534516402	0.860205286	0.481554927	0.831638737	0.532853798
FIS1	Q9Y3D6	0	0	0	0	0	0	0	0	0	0	0	0	0	0	0	0	0	0	0	0.42077104	0.430936361	0.082639575	0	0	0	0	0.009059095	0	0	0	0	0	0	0	0	0	0	0	0	0	0	0	0	1	0.680136215	0.24335629	0	0
FKBP10	Q96AY3	0	0	0	0	0	0	0	0	0	0	0.373057426	0.932894009	0.618867992	0	0	0	0	0	0	0	0	0	0	0	0	0	0.031449917	0	0	0	0	0	0	0	0.139875121	1	0.527092841	0	0	0	0	0	0	0	0	0	0	0
FKBP14	Q9NWM8	0	0	0	0	0	0	0	0	0	0	0	0	0	0	0	0	0	0	NaN	0	0	0	0	0	0	0	0	0	0	0	0	0	0	0	0	0	0	0	0	0	0	0	0	0	0	0	0	0
FKBP15	Q5T1M5	0	0.308816995	0	1	0	0	0	0.152790891	0	0	0	0	0	0	0	0	0	0	0	0	0	0	0	0	0	0	0	0	0	0	0	0	0	0	0	0	0	0	0	0.626353791	0	0	0	0	0	0	0	0
FKBP1A	P62942	0	0	0	0	0	0	0	0	0	0	0	0	0	0	0	0	0	0	0	0	0	0	0	0	0	0	0	0	0	0	0	0	0	0	0	0	0	0	0	0	0	0	0	0	0	0	0	1
FKBP2	P26885	0	0	0	0	0	0	0	0	0	0	0	0	0	0	0	0	0	0	0	0	0.07343924	1	0.400011277	0.004848963	0	0	0	0	0	0	0	0	0	0	0	0	0	0	0	0	0	0	0	0	0.056573587	0.859676078	0.47080755	0
FKBP3	Q00688	0	0	0	0	0	0	0.042446293	0	0	0	0	0	0	0	0	0.003632322	0.423767516	0.648028869	0.164113172	0.066973168	0.084128024	0.09187594	0.043604118	0.0144277	0	0	0	0	0	0	0	0	0	0	0	0	0	0	0	1.11E-16	0.514640986	1	0.214676854	0.097807815	0.089211355	0.083097083	0.0565226	0.026223249
FKBP4	Q02790	0.002226955	2.64E-04	0.001811822	0.001565049	0.003377794	0	0.005527257	0.001472798	0.003661468	0.006168406	0.032612341	0.223287267	0.939805801	0.280483288	0.016906498	0.004733893	0.024508034	0.015006114	0.01863391	0.038154358	0.028258063	0.034803317	0.014178155	0.016521347	0.001445122	0.003211741	0.008264825	0.001772615	0.005114431	0.004055844	0.007035572	0.005130575	0.012420762	0.018970628	0.031812058	0.289201068	1	0.464294692	0.035649726	0.027077242	0.037349463	0.027485455	0.030317581	0.04563366	0.033251183	0.040260002	0.03048594	0.032252559
FKBP5	Q13451	0	0.026680122	0	0	0	0	0	0	0	0	0	0.17755487	0.06617788	0.526398473	0	0	0	0	0	0	0	0	0	0	0	0	0	0	0	0	0	0.824515512	0	0.330314213	0	0	0.101710257	1	0.233944143	0	0	0	0	0	0	0	0	0
FKBP7	Q9Y680	0	0	0	0	0	0	0	0	0	0	0	0	0	0	0	0	0	0	0	0	0	0	0	0	0	0	0	0	0	0	0	0	0	0	0	0	0	0	0	0	1	0	0	0	0	0	0	0
FKBP8	Q14318	0.743991699	1	0.776584827	1.11E-16	0.29304492	0	0	0	0	0	0	0	0	0	0	0	0	0	0	0	0	0	0	0	0.558244708	0.668993673	0.54465484	0.39324905	0.201411993	0	0	0	0	0	0	0	0	0	0	0	0	0	0	0	0	0	0	0
FKBP9	O95302	0	0	0	0	0	0	0	0	0	0	0	0	0.877301391	0	0	0	0	0	0	0	0	0	0	0	0	0	0	0	0	0	0	0	0	0	0	0	1	0	0	0	0	0	0	0	0	0	0	0
FKBPL	Q9UIM3	0	0	0	0	0	0	0	0	0	0	0	0	0	0	0	0	0	0	0	0	0	0	0	0	0	0	0	0	0	0	0	0	0	0	0	0	0	0	0	0	0	0	0	0	0	0	0	0
FLAD1	Q8NFF5	0	0	0	0	0	0	0	0	0	0	0	0	0	0	0	0	0	0	0	0	0	0	0	0	0	0	0	0	0	0	0	0	0	0	0	0	0	0	0	0	0	0	0	0	0	0	0	0
FLII	Q13045	0.821876971	1	0.731651254	0.417804008	0.331434713	0.21881992	0.375237843	0.232601171	0.116719335	0.089906289	0	0	0	0	0	0	0	0	0	0	0	0	0	0	0.555682001	0.587275554	0.472303252	0.350185654	0.262681261	0.192850922	0.18887808	0.072130367	0.089622515	0.080818231	0	0	0	0	0	0	0	0	0	0	0	0	0	0
FLNA	P21333	0.165633435	0.239112831	0.271414432	0.264396257	0.331203887	0.56919201	0.721342451	0.938590966	0.994151521	1	0.945249235	0.770019795	0.584982904	0.126003239	0	0.067450963	0.157351089	0.171630376	0.172755084	0.286215584	0.236728451	0.264351269	0.294673385	0.143566673	0.20865575	0.269030052	0.267635415	0.302861256	0.45838582	0.616564693	0.80380601	0.921720353	0.927523844	0.983984164	0.809789455	0.644907324	0.582058665	0.225391398	0.06069372	0.115493972	0.253104193	0.211490013	0.254093936	0.363010617	0.307854958	0.325985244	0.297552636	0.199703077
FLNB	O75369	0.307282792	0.369273993	0.383722956	0.400034835	0.549068163	0.623736284	0.829762743	0.943173471	0.915684092	0.891178408	0.894313561	0.658859077	0.567863931	0.083551052	0	0.074403072	0.170638617	0.13793913	0.245261301	0.370076713	0.304904923	0.305934828	0.214954828	0.041324943	0.378694595	0.416286132	0.439731619	0.533755897	0.743841395	0.81975146	0.990140173	1	0.916229336	0.950564555	0.906808733	0.721986202	0.672323572	0.310130177	0.18679904	0.161596656	0.330788862	0.310872314	0.317703009	0.475460239	0.388554422	0.391341224	0.232432924	0.156704607
FLNC	Q14315	0.23150666	0.335097182	0.308375361	0.257876357	0.36203908	0.488979835	0.690218784	0.619353799	0.700782508	0.791102351	0.776841323	0.592768426	0.3856358	0.024189168	0.011627139	0.013431776	0	0.25626979	0.342060437	0.355890113	0.359472976	0.36269051	0.528549786	0.464243114	0.284219644	0.368245269	0.388109472	0.446812968	0.560284974	0.604036399	0.78678883	0.787449063	0.877768906	1	0.779790363	0.635815603	0.487791416	0.087738773	0.070035732	0.158256035	0.134817771	0.292402129	0.304022226	0.448221465	0.490388331	0.536604625	0.656502897	0.578683461
FLOT1	O75955	0	0	0	0	0	0	0	0	0	0	0	0	0	0	0	0	0	0	0	0	0	0	0	0	NaN	0	0	0	0	0	0	0	0	0	0	0	0	0	0	0	0	0	0	0	0	0	0	0
FLOT2	Q14254	1.11E-16	0	0	0	0	0	0	0	0	0	0	0	0	0	0	0	0	0	0	0	0	0	0	0	1	0	0	0	0	0	0	0	0	0	0	0	0	0	0	0	0	0	0	0	0	0	0	0
FLVCR1	Q9Y5Y0	0	0	0	0	0	0	0	0	0	0	0	0	0	0	0	0	0	0	0	0	0	0	0	0	0.002887977	1	0	0	0	0	0	0	0	0	0	0	0	0	0	0	0	0	0	0	0	0	0	0
FLYWCH2	Q96CP2	0	0	0	0	0	0	0	0	0	0	0	0	0	0	1	0	0.748920076	0.806516045	0.402060781	0.629957926	0.842894558	0.76933536	0.380562563	0	0	0	0	0	0	0	0	0	0	0	0	0	0	0	0	0.253458365	0.986844375	0.83852272	0.116928643	0.522587166	0.863871364	0.71695351	0.327338432	0.141916309
FMC1	Q96HJ9	0.170399224	0.150837002	0.217698692	0	0.017060477	0	0.393915	0.103138943	0.036481238	0.205303293	0.264294764	0.231430543	0.727316849	0.522909996	0.064366197	0.358565447	0.674804436	1	0.499291524	0.39851052	0.347092279	0.446247656	0.38756099	0.161724008	0.395267083	0.170422671	0.101013125	0.093385187	0.126788677	0.165366036	0.158457125	0.173822418	0.152298502	0.414079016	0.305959248	0.481675364	0.776718689	0.500338802	0.172142083	0.335853575	0.53569617	0.712897233	0.509131251	0.491108685	0.504910876	0.463019741	0.479823088	0.326943893
FMR1	Q06787	0.318624161	1	0.178243848	0	0	0	0	0	0	0	0	0	0	0	0	0	0	0	0	0	0	0	0	0	0	0.146001119	0	0	0	0	0	0	0	0	0	0	0	0	0	0	0	0	0	0	0	0	0	0
FN3K	Q9H479	0	0	0	0	0	0	0	0	0	0	0	0	0	0	0	0	0	0	0	0.247843346	0	0	0	0	0	0	0	0	0	0	0	0	0	0	0	0	0	0	0	0	0	0	0	1	0	0	0	0
FN3KRP	Q9HA64	0	0	0	0	0	0	0	0	0	0	0	0	0	0	0	0	0	0	0	0	0	0	1	0.291704103	0	0	0	0	0	0	0	0	0	0	0	0	0	0	0	0	0	0	0	0	0	0	0	0
FNBP1	Q96RU3	0	0.539884453	0	0	0	0	0	0	1	0	0	0	0	0	0	0	0	0	0	0	0	0	0	0	0	0	0	0	0	0	0	0.07653048	0	0	0	0	0	0	0	0	0	0	0	0	0	0	0	0
FNBP1L	Q5T0N5	0	0	0	0	0	0	0	0	0	0	0	0	0	0	0	0	0	0	NaN	0	0	0	0	0	0	0	0	0	0	0	0	0	0	0	0	0	0	0	0	0	0	0	0	0	0	0	0	0
FNBP4	Q8N3X1	0	0	0	0	0	0	0	0	0	0	0	0	0	0	0	0	0	0	0	0	0	0	0	0	0	0	0	0	0	0	0	0	0	1	0	0	0	0	0	0	0	0	0	0	0	0	0	0
FNDC3A	Q9Y2H6	0	1	0	0	0	0	0	0	0	0	0	0	0	0	0	0	0	0	0	0	0	0	0	0	0	0	0	0	0	0	0	0	0	0	0	0	0	0	0	0	0	0	0	0	0	0	0	0
FNDC3B	Q53EP0	0	0	0	0	0	0	0	0	0	0	0	0	0	0	0	0	0	0	0	0	0	0	0	0	0	0	0	0	0	0	0	0	0	0	0	0	0	0	0	0	0	0	0	0	0	0	0	0
FNTA	P49354	0	0	0	0	0	0	0	0	0	0	0.013654112	0.758365064	0.81891527	0	0	0	0	0	0	0	0	0	0	0	0	0	0	0	0	0	0	0	0.03645947	0	0	0.661387723	1	0	0	0	0	0	0	0	0	0	0	0
FNTB	P49356	0	0	0	0	0	0	0	0	0	0	0	0	0	0	0	0	0	0	0	0	0	0	0	0	0	0	0	0	0	0	0	0	0	0	0	0	0	0	0	0	0	0	0	0	0	0	0	0
FOCAD	Q5VW36	0	0	0	0	0	0	0	0	0	0	0	0	0	0	0	0	0	0	0	0	0	0	0	0	0	0	0	0	0	0	0	0	0	0	0	0	0	0	0	0	0	0	0	0	0	0	0	0
FOSB	P53539	0	0	0	0	0	0	0	0	0	0	0	0	0	0	0	0	0	0	0	0	0	0	0	0	0	0	0	0	0	0	0	0	0	0	0	0	0	0	0	0	0	0	0	0	0	0	0	0
FOSL1	P15407	0.101713104	0.014379128	0.059851584	0.096391724	0	0.679881004	0.655630717	0.38256792	0.268449667	0.189857957	0.57365613	0	0.115092573	0	0.615352941	0.111456297	0.218200639	0.264319263	0.748362092	0.716319785	1	0.72279413	0.47944237	0.3878893	0	0.086065714	0	0	0	0.487462449	0.406754858	0.456370388	0	0.318800054	0.272681431	0.283007441	0	0	0	0.089423251	0	0	0.169053897	0.072926974	0.548734335	0.118703509	0.740418032	0.130283845
FOSL2	P15408	0	0	0	0	0	0	0	0	0	0	0	0	0	0	0	0	0	0	0	0	0	0	0	0	0	0	0	0	0	0	0	0	0	0	0	0	0	0	0	0	0	0	0	0	0	0	0	0
FOXJ3	Q9UPW0	0	0	0	0	0	0	0	0	0	0	0	0	0	0	0	0	0	0	0	0	0	0	0	0	0	0	0	0	0	0	0	0	0	0	0	0	0	0	0	0	0	0	0	0	0	0	0	0
FOXK1	P85037	0	0	0.102589138	0	0	0	0.094847877	0	0	0	0	0	0	0	0	0	0	0.964222823	0.591543893	0	0	0	0	0	0.299991282	0	0	0	0	0	0.474378868	1	0	0.375486008	0.290959812	0	0	0	0	0	0	0.389730625	0	0.879661756	0	0	0	0
FOXK2	Q01167	0	0	0	0	0	0	0	0	0	0	0	0	0	0	0	0	0	0	0	0	0	0	0	0	0	0	0	0	0	0	0	0	0	0	0	0	0	0	0	0	0	0	0	0	0	0	0	0
FOXO3	O43524	0	0	0	0	0	0	0	0	0	0	0	0	0	0	0	0	0	0	0	0	0	0	0	0	0	0	0	0	0	0	0	0	0	0	0	0	0	0	0	0	0	0	0	0	0	0	0	0
FOXP4	Q8IVH2	0	0	0	0	0	0	0	0	0	0	0	0	0	0	0	0	0	0	0	0	0	0	0	0	0	0	0	0	0	0	0	0	0	0	0	0	0	0	0	0	0	0	0	0	0	0	0	0
FOXRED1	Q96CU9	0	0.941365634	0	0	0	0	0	0	0	0	0	0	0	0	0	0	0	0	0	0	0	0	0	0	1	0	0	0	0	0	0	0	0	0	0	0	0	0	0	0	0	0	0	0	0	0	0	0
FPGS	Q05932	1	0	0	0	0	0	0	0	0	0	0	0	0	0	0	0	0	0	0	0	0	0	0	0	0	0	0	0	0	0	0	0	0	0	0	0	0	0	0	0	0	1.11E-16	0	0	0	0	0	0
FPGT	O14772	0	0	0	0	0	0	0	0	0	0	0	0	0	0	0	0	0	0	0	0	0	0	0	0	0	0	0	0	0	0	0	0	0	0	0	0	0	0	0	0	0	0	0	0	0	0	0	0
FRA10AC1	Q70Z53	0	0	0	0	0	0	0	0	0	0	0	0	0	0	0	0	1	0	0	0	0	0	0	0	0	0	0	0	0	0	0	0	0	0	0	0	0	0	0	0	0.582887411	1.11E-16	0	0	0	0	0	0
FRAS1	Q86XX4	0	0	0	0	0	0	0	0	0	0	0	0	0	0	0	0	0	0	0	0	0	0	0	0	0	0	0	NaN	0	0	0	0	0	0	0	0	0	0	0	0	0	0	0	0	0	0	0	0
FRG1	Q14331	0.205222821	1	0	0	0	0	0	0	0	0	0	0	0	0	0	0	0	0	0	0	0	0	0	0	0	0	0	0	0	0	0	0	0	0	0	0	0	0	0	0	0	0	0	0	0	0	0	0
FRMD5	Q7Z6J6	0	0	0	0	0	0	0	0	0	0	0	0	0	0	0	0	0	0	0	0	0	0	0	0	0	0	0	0	0	0	0	0	0	0	0	0	0	0	0	0	0	0	0	0	0	0	0	0
FRMD8	Q9BZ67	0	0	0	0	0	0	0	0	0	0	0	0	0	0	0	0	0	0	0	0	0	0	0	0	0	0	0	0	0	0	0	0	0	0	0	0	0	0	0	0	0	0	0	0	0	0	0	0
FRYL	O94915	0	0	0	0	0	0	0	0	0	0	0	0	0	0	0	0	0	0	0	0	0	0	0	0	0	0	0	0	0	0	0	0	0	0	0	0	0	0	0	0	0	0	0	0	0	0	0	0
FSCN1	Q16658	0	0	0	0	0	0	0.04249274	0	0	0	0	0	0	0	0	0.010503927	0.636722943	1	0.253969194	0.055995968	0.027264172	0.014801294	0.006858662	0.006985812	0.002173599	0	0	0	0	0	0	0	0	0	0	0	0	0	0	0.012586279	0.583400905	0.972181404	0.243036522	0.061682794	0.029581163	0.02904831	0.01916297	0.018056841
FSD1	Q9BTV5	0	0	0	0	0	0	0	0	0	0	0	0	0	0	0	0	0	0	0	0	0	0	0	0	0	0	0	0	0	0	0	0	0	0	NaN	0	0	0	0	0	0	0	0	0	0	0	0	0
FSTL1	Q12841	0	0	0	0	0	0	0	0	0	0	0	0	0	0	0	0	0	0	0	0	0	0	0	0	0	0	0	0	0	0	0	0	0	0	0	0	0	NaN	0	0	0	0	0	0	0	0	0	0
FTH1	P02794	0	0	0	0	0	0	0	0	0.040733951	0.078225586	0	0	0	0	0	1	0.327172305	0	0.558258009	0	0	0	0	0	0	0	0	0	0	0	0	0	0	0	0	0	0	0	0	0.850655532	0.315532013	0	0.245360378	0	0	0	0	0
FTO	Q9C0B1	0	0	0	0	0	0	0	0	0	0	0	0	0	0.252956414	0	0	0	0	0	0	0	0	0	0	0	0	0	0	0	0	0	0	0	0	0	0	0	0.813943012	1	0	0	0	0	0	0	0	0	0
FTSJ1	Q9UET6	0	0	0	0	0	0	0	0	0	1	0.624416121	0	0	0	0	0	0	0	0	0	0	0	0	0	0	0	0	0	0	0	0	0	0	0	0	0	0	0	0	0	0	0	0	0	0	0	0	0
FTSJ3	Q8IY81	0.515317993	1	0.653360582	0.121281495	1.11E-16	0.002502386	0	0	0	0	0.05551237	0.039247639	0.00407181	0	0	0	0	0	0	0	0	0	0	0	0.416433394	0.571707052	0.386667112	0.174282553	0.032262071	0.037039423	0	0	0	0.001940048	0	0.014599449	0.016935346	0	0	0	0	0	0	0	0	0	0	0.02713544
FUBP1	Q96AE4	0.046194501	0.002466693	0	0.055119874	0.02056826	0.017385338	0.031294586	0.0025465	0.057009186	0.007954657	0.077799765	0.018025017	0.050193003	0.078927652	0.170160266	0.469771002	0.455153262	0.435852959	0.667212287	0.716033096	0.719738428	0.754185804	0.939615297	0.923368839	0.011015017	0.007387863	0.029100296	0.001127887	0.021646471	3.66E-04	0.037822893	0.017098277	0.097881853	0.087612789	0.106945666	0.057636242	0.048890029	0.156206228	0.293336102	0.548071598	0.413173068	0.364437767	0.700234535	0.925852634	0.63752891	0.816402814	1	0.80068569
FUBP3	Q96I24	0.512798344	0.8850884	0.85685676	0.518282928	0.277652304	0.109262331	0.166504923	0.082265824	0.077090024	0.064871017	0	0	0	0	0	0.073325805	0.244656574	0.281151851	0.301884462	0.488477962	0.316353178	0.906056275	1	0.554954653	0.570408535	0.911967275	0.743989013	0.596596323	0.234966651	0.169225159	0.063679994	0.019379845	0	0.044792733	0.049800908	0.021585442	0	0	0	0.209264095	0.289341968	0.301031631	0.403900672	0.437087553	0.591126442	0.607800755	0.913349449	0.620534401
FUCA1	P04066	0	0	0	0	0	0	0	0	0	0	0	0	0	0.928769859	0.099306977	0.080542951	0.17237101	0	1.11E-16	0	0	0	0	0	0	0	0	0	0	0	0	0	0	0	0	0	0	1	0.06864984	0.215371079	0.682108926	0.146464197	0.077379364	0	0	0	0	0
[truncated: 4,428 more rows]
[truncated: 144 more columns]
