# Supplementary material for: Native Size-Exclusion Chromatography–Based Mass Spectrometry Reveals New Components of the Early Heat Shock Protein 90 Inhibition Response Among Limited Global Changes
Source: Mol Cell Proteomics. 2022 Dec 20;22(2):100485. doi: 10.1016/j.mcpro.2022.100485 (PMC9898794; doi:10.1016/j.mcpro.2022.100485)
Supplement: TableS5 [file mmc5.txt]

Name	ID	log2(Ctrl_1)	log2(Ctrl_2)	log2(Ctrl_3)	log2(Ctrl_4)	log2(HSP90i_1)	log2(HSP90i_2)	log2(HSP90i_3)	log2(HSP90i_4)	Imputed	num_NAs	CI.L	CI.R	LFC	p.adj	p.val	Significant	DP
BAG3	O95817	33.86667384	33.96262946	34.40642223	33.69538463	36.32529243	36.20099932	36.19417403	36.12323743	FALSE	0	1.650149785	2.806146741	2.228148263	1.94E-13	1.42E-05	TRUE	TRUE
HSPA1A	P0DMV8	38.83646311	38.66436125	38.73461608	38.73419001	40.844573	40.47750108	40.71614016	40.63553217	FALSE	0	1.40630809	2.445749888	1.926028989	1.94E-13	1.93E-05	TRUE	TRUE
P4HA2	O15460	30.45707513	31.15085988	30.96433306	30.82476977	32.31450687	32.25744017	32.96685692	32.58770474	FALSE	0	1.035990314	2.328745116	1.682367715	1.94E-13	2.66E-04	TRUE	TRUE
TRIM16	O95361	26.751085	25.60515212	26.75432427	25.49848282	29.5024274	29.35195309	29.85499823	29.7783059	TRUE	1	2.613563663	4.325756544	3.469660103	1.94E-13	9.60E-06	TRUE	TRUE
ZFAND2A	Q8N6M9	25.59358541	25.40671485	25.7965398	25.22305362	28.45405215	28.67232504	28.68480307	28.73760937	TRUE	4	2.572321866	3.692126106	3.132223986	1.94E-13	7.19E-07	TRUE	TRUE
CLU	P10909	30.12746779	27.91790942	29.28536731	29.10734699	32.54471198	31.19810405	31.69096197	31.34956284	FALSE	0	1.434330159	3.738294503	2.586312331	4.69E-12	7.33E-04	TRUE	TRUE
PTPRF	P10586	26.45740139	27.53978463	25.83501028	27.21361677	28.37252312	28.35591236	28.62173873	28.34581669	FALSE	0	0.77181505	2.553273867	1.662544459	5.71E-08	0.002375351	TRUE	TRUE
ODC1	P11926	30.39094274	28.8595018	29.61882543	29.88548499	31.84543351	31.04246917	30.87680958	32.10885561	FALSE	0	0.808517434	2.750889018	1.779703226	1.09E-07	0.002653863	TRUE	TRUE
TFDP1	Q14186	29.68360035	28.95261318	28.48007211	29.14701777	27.82078116	27.5798663	28.13542993	27.54919739	FALSE	0	-2.026929555	-0.562084757	-1.294507156	4.04E-07	0.003289294	TRUE	TRUE
NCAPG2	Q86XI2	27.78903514	27.32726953	27.48163542	27.34103275	26.47851512	25.85993672	25.85576122	26.82691024	TRUE	1	-1.933498571	-0.525426206	-1.229462388	5.84E-07	0.003529084	TRUE	TRUE
HSPB1	P04792	37.59017126	36.45536224	36.60742634	36.89187902	38.4999846	37.85799486	38.35447592	37.89536018	FALSE	0	0.511288025	2.020200322	1.265744173	2.27E-06	0.004445132	TRUE	TRUE
NDUFB1	O75438	29.48040124	28.86117893	29.43281859	28.87975029	28.33264999	26.53790688	27.30797255	28.12530989	FALSE	0	-2.568160504	-0.606994361	-1.587577432	6.68E-06	0.005429326	TRUE	TRUE
TNFRSF10A	O00220	28.6649522	28.92354028	28.77172172	29.58806728	27.41210167	28.45227823	27.61988782	27.30149195	FALSE	0	-2.094839134	-0.48642177	-1.290630452	8.42E-06	0.005700005	TRUE	TRUE
WDR54	Q9H977	29.39814614	29.97427852	30.34500041	30.58741412	27.10376219	28.60307147	29.12147817	28.58432768	FALSE	0	-2.806692242	-0.639407605	-1.723049923	1.06E-05	0.005997859	TRUE	TRUE
THBS1	P07996	27.37672372	24.72398534	25.50110822	23.50345121	29.66891754	28.35577819	27.13210072	27.58258378	TRUE	2	0.969019474	4.848036388	2.908527931	5.22E-05	0.008214916	TRUE	TRUE
SPAST	Q9UBP0	24.18920635	25.90226409	25.98186119	26.70833892	27.18666733	27.61439963	27.51861144	27.29259451	TRUE	2	0.560777421	2.854523765	1.707650593	6.16E-05	0.008528112	TRUE	TRUE
ZNF148	Q9UQR1	27.76645767	26.82293635	27.15064088	27.24669824	25.91867267	24.58328762	25.1293042	26.8154098	TRUE	3	-2.74918373	-0.520845693	-1.635014711	8.39E-05	0.009198163	TRUE	TRUE
AP2S1	P53680	27.9110296	28.16789737	26.97982186	27.0865821	25.88182342	26.214025	25.17299278	26.91996337	TRUE	1	-2.509642211	-0.468620967	-1.489131589	9.37E-05	0.009470625	TRUE	TRUE
EDRF1	Q3B7T1	28.01465157	27.44491046	27.97561019	27.70180608	28.53365597	28.98828418	28.33573378	29.05870442	FALSE	0	0.296857824	1.592842207	0.944850016	9.50E-05	0.009506916	TRUE	FALSE
CDK6	Q00534	31.42174603	32.17427691	32.52057758	30.93267397	28.41415252	30.50630171	30.93344984	28.7742621	FALSE	0	-3.564453081	-0.646101083	-2.105277082	1.15E-04	0.010036693	TRUE	TRUE
GNPAT	O15228	27.0980702	27.26924149	27.00066951	26.7616677	26.63892101	25.8651551	26.07379128	25.96083512	TRUE	1	-1.525581534	-0.269891655	-0.897736594	1.33E-04	0.010506808	TRUE	FALSE
CDK11B	P21127	31.51909849	31.95418481	31.87181956	31.43080822	30.31213263	30.90887351	31.07599586	30.85201535	FALSE	0	-1.542176872	-0.271269989	-0.906723431	1.37E-04	0.010618435	TRUE	FALSE
MRPL57	Q9BQC6	27.22622214	27.43422406	27.99564141	28.27854725	28.24399468	29.0095472	29.11344974	29.01669505	FALSE	0	0.33230616	1.892219747	1.112262953	1.38E-04	0.010649951	TRUE	TRUE
KLHDC3	Q9BQ90	27.42847507	25.9357719	27.40714453	26.72501237	24.18605981	24.58203236	26.10718758	25.75665896	TRUE	2	-2.926386489	-0.505846087	-1.716116288	1.50E-04	0.010960686	TRUE	TRUE
BRAT1	Q6PJG6	29.52727445	28.63479073	28.46968578	27.88867795	27.06648981	28.02913291	27.07135535	27.05424195	FALSE	0	-2.259603516	-0.390000933	-1.324802225	1.51E-04	0.010990312	TRUE	TRUE
DOCK5	Q9H7D0	27.38988161	27.63062561	27.21271228	26.9103649	26.39042255	26.30281749	26.62999568	26.52672649	FALSE	0	-1.412255073	-0.234556029	-0.823405551	1.98E-04	0.011754112	TRUE	FALSE
MDN1	Q9NU22	30.97932312	31.5242575	31.62604493	31.91193956	30.0700869	30.25517464	29.9813656	31.1945593	FALSE	0	-1.950792804	-0.319396534	-1.135094669	2.18E-04	0.012041286	TRUE	TRUE
CDK1	P06493	36.43318402	35.9776843	36.15315586	35.40196746	35.25911181	35.02912656	35.14336891	34.28362226	FALSE	0	-1.832465467	-0.292915578	-1.062690523	2.52E-04	0.01252561	TRUE	TRUE
TIFA	Q96CG3	28.60861448	27.48091404	28.21529046	28.03381233	26.80992992	26.08141457	26.65734685	23.19883163	TRUE	2	-4.13936702	-0.656187149	-2.397777084	2.64E-04	0.012694511	TRUE	TRUE
RHOG	P84095	29.27284401	28.09808917	30.70104271	30.89027748	31.42946476	32.01311191	31.36598035	31.5645127	FALSE	0	0.479848276	3.225559902	1.852704089	3.97E-04	0.013996473	TRUE	TRUE
OCIAD2	Q56VL3	25.6857146	26.64832936	26.48513995	26.18299115	23.87151841	26.26657204	24.20201794	23.55037936	TRUE	3	-3.108625787	-0.447217872	-1.777921829	4.79E-04	0.014689416	TRUE	TRUE
FBXL18	Q96ME1	29.66750982	28.73516145	29.66491476	28.87373482	28.82901631	27.79631076	28.06862583	27.15841444	FALSE	0	-2.224601963	-0.319874796	-1.272238379	4.80E-04	0.014700064	TRUE	TRUE
HSPA6	P17066	32.68672209	35.02664931	34.00813979	33.80830925	34.9884703	36.91314038	35.34533786	35.30444638	FALSE	0	0.428698645	3.08208859	1.755393618	5.77E-04	0.015389868	TRUE	TRUE
IGHMBP2	P38935	25.9487126	26.92252167	26.06563902	26.76283652	25.74182497	25.34345042	25.16004251	23.6125189	TRUE	2	-2.579945033	-0.34099147	-1.460468252	7.43E-04	0.016453526	TRUE	TRUE
NAF1	Q96HR8	27.39731856	27.60347113	27.5270918	28.61146928	24.11477947	23.98190656	26.31000966	27.48061759	TRUE	3	-4.099608949	-0.526409789	-2.313009369	8.46E-04	0.017055936	TRUE	TRUE
MAP2K3	P46734	30.53341994	30.70089863	30.1975332	30.68837742	29.62154176	29.76461082	29.21119728	30.13811417	FALSE	0	-1.499906381	-0.192476199	-0.84619129	8.48E-04	0.017068825	TRUE	FALSE
NUSAP1	Q9BXS6	26.78599403	26.07865946	26.4479831	28.42100101	28.12532109	28.67766318	28.09753694	28.59354208	FALSE	0	0.300783125	2.579429715	1.44010642	0.001252409	0.019056737	TRUE	TRUE
KLK6	Q92876	27.59379941	27.14948994	27.47416073	28.08004731	28.95534259	28.13258454	28.48149501	28.2832664	FALSE	0	0.184694228	1.592901347	0.888797787	0.001277971	0.019173904	TRUE	FALSE
KIF14	Q15058	24.27054144	25.04867442	25.29715758	24.11978843	27.76556982	26.48843516	25.26018037	25.67778324	TRUE	3	0.328424984	2.899478368	1.613951676	0.001384407	0.01965506	TRUE	TRUE
SPINDOC	Q9BUA3	25.71372038	27.61334726	28.72985958	28.02226706	28.379639	29.58257725	29.86670657	29.6321599	FALSE	0	0.375412406	3.315531817	1.845472111	0.001386108	0.019662672	TRUE	TRUE
CST6	Q15828	29.7714813	30.02186772	29.789888	29.69051621	30.54269717	31.41227988	30.22617631	30.61321079	FALSE	0	0.177337909	1.582967557	0.880152733	0.001435169	0.019881323	TRUE	FALSE
DNAJA4	Q8WW22	26.0110221	24.36938152	27.58118231	29.21678736	29.18371482	28.36799353	30.41899854	30.50190102	TRUE	1	0.556937099	5.090180207	2.823558653	0.00154476	0.020364478	TRUE	TRUE
AIFM2	Q9BRQ8	26.60745961	25.34001126	28.2197993	27.57099858	29.36098666	28.85084754	28.72795902	27.86414123	TRUE	1	0.34487593	3.187956923	1.766416426	0.001597614	0.020595499	TRUE	TRUE
APP	P05067	29.88246086	29.73274245	29.96973058	28.60798246	31.08025995	30.61429427	30.25824614	30.44990701	FALSE	0	0.20276313	1.902132374	1.052447752	0.001666458	0.020895059	TRUE	TRUE
DNAJA1	P31689	35.62621592	35.72497981	35.92609086	35.29470697	36.29890275	36.5808968	36.56869733	36.08639856	FALSE	0	0.142122599	1.339328336	0.740725467	0.001687668	0.020987123	TRUE	FALSE
RAB3D	O95716	27.63949568	26.95928911	27.49925988	27.05715749	26.64734446	26.31337913	26.50140295	24.85154541	TRUE	4	-2.194654007	-0.226111099	-1.210382553	0.001855707	0.021582993	TRUE	TRUE
EEF1AKNMT	Q8N6R0	29.99841181	29.26039344	29.93176337	29.0089496	27.15581064	28.75438827	29.170978	27.48213026	FALSE	0	-2.55970555	-0.258399968	-1.409052759	0.001974193	0.021991689	TRUE	TRUE
PSAT1	Q9Y617	34.96045451	34.98377844	34.94779018	34.9506728	36.05316563	35.39682047	35.44676878	35.6979864	FALSE	0	0.116882783	1.259139898	0.688011341	0.00255534	0.023646029	TRUE	FALSE
DNAJB1	P25685	35.55911868	36.34872465	36.16306727	35.86507021	36.6860246	37.11554837	37.25906404	36.31920289	FALSE	0	0.140853878	1.58107567	0.860964774	0.002857198	0.024439429	TRUE	FALSE
PTPRG	P23470	26.869758	27.17720211	27.21183562	27.31367054	26.09081661	26.88239897	25.92169203	26.51109669	FALSE	0	-1.460155783	-0.123075201	-0.791615492	0.003274864	0.025487111	TRUE	FALSE
CDK5	Q00535	32.73283428	33.00480087	33.35814677	33.66156727	31.27051488	31.90605312	32.89291015	32.3829883	FALSE	0	-1.986162583	-0.166278793	-1.076220688	0.003326702	0.025613926	TRUE	TRUE
LETM2	Q2VYF4	29.27060812	28.63629494	28.6073745	28.80745128	30.26544195	29.46544463	29.52972436	29.355808	FALSE	0	0.127218392	1.520126654	0.823672523	0.003329375	0.025620449	TRUE	FALSE
DNAJB4	Q9UDY4	32.05226793	32.47124859	32.46351488	31.49352676	32.97574855	33.45173085	33.6684274	32.39712553	FALSE	0	0.150781023	1.855456065	1.003118544	0.003554826	0.026165202	TRUE	TRUE
ID1	P41134	29.07097598	29.33751379	27.62817371	28.96162015	27.57482338	24.8676365	25.80909006	28.40412881	TRUE	1	-3.858197117	-0.313105331	-2.085651224	0.003565264	0.026190185	TRUE	TRUE
VPS51	Q9UID3	28.84203601	28.0619285	27.77943981	27.42012552	26.61857282	27.25986891	27.55747471	26.23444015	FALSE	0	-2.058948588	-0.157638036	-1.108293312	0.004045035	0.027246133	TRUE	TRUE
WRAP73	Q9P2S5	26.96695154	26.96661185	29.38355395	28.01520177	26.74286189	25.15354324	27.09549604	25.05866973	TRUE	3	-3.386592171	-0.254281935	-1.820437053	0.004206737	0.027592784	TRUE	TRUE
WDR6	Q9NNW5	30.58663927	31.20040827	31.46398346	30.55637776	28.66841097	30.31651787	30.46392816	29.63673692	FALSE	0	-2.199913221	-0.160994204	-1.180453713	0.004419962	0.028044163	TRUE	TRUE
FSD1	Q9BTV5	24.4543918	27.3093591	27.39598897	26.88018243	28.01769242	28.35774074	28.23854279	28.00144089	TRUE	1	0.221113493	3.066633782	1.643873637	0.00454328	0.028302617	TRUE	TRUE
FTSJ1	Q9UET6	28.77834478	29.47216508	28.49730259	28.56299527	26.54680654	27.50764547	28.43245888	28.11713152	FALSE	0	-2.201994137	-0.151388516	-1.176691326	0.004936849	0.02911711	TRUE	TRUE
FLVCR1	Q9Y5Y0	25.85443671	25.03368749	25.24974728	26.41680241	26.95042305	26.16771337	26.42128948	26.96680368	TRUE	3	0.126699885	1.849077959	0.987888922	0.004964411	0.029173652	TRUE	FALSE
OIP5	O43482	24.53053363	26.93007994	26.12354923	26.45484964	26.79570854	27.76555687	27.0413655	28.12384079	TRUE	3	0.166918269	2.676811362	1.421864816	0.005911659	0.030719572	TRUE	TRUE
HSPH1	Q92598	37.9369824	37.46297996	37.28669628	37.79190702	38.4564557	38.1135357	38.23574965	38.31199128	FALSE	0	0.073856002	1.245727327	0.659791665	0.006425663	0.03151218	TRUE	FALSE
FOXO3	O43524	26.75553715	27.12809801	26.99985152	27.4956953	26.2810205	26.71440471	26.27072532	24.9673665	TRUE	2	-1.958521868	-0.114310603	-1.036416236	0.006585432	0.031753146	TRUE	TRUE
NEDD8	Q15843	30.28131667	32.46894587	32.9529601	33.4701511	25.366945	28.13760689	32.71877563	28.5372202	TRUE	1	-6.826816572	-0.379596439	-3.603206505	0.007079034	0.032483535	TRUE	TRUE
UBL7	Q96S82	28.24703061	29.26589691	29.56053124	29.35016999	30.20739485	30.20425932	29.71165672	29.80352974	FALSE	0	0.089611527	1.661994414	0.875802971	0.007391049	0.03293544	TRUE	FALSE
TRAPPC9	Q96Q05	24.57390333	24.75438583	24.49983193	23.91334626	26.57793563	24.94748669	25.32505543	25.04895104	TRUE	3	0.10189737	1.97708335	1.03949036	0.007848409	0.033581166	TRUE	TRUE
MARK3	P27448	25.54046625	27.2194789	25.83776997	26.25075444	26.68291112	27.76962792	27.30818712	27.28886614	FALSE	0	0.095553831	2.005007544	1.050280688	0.008666999	0.034655083	TRUE	TRUE
WWTR1	Q9GZV5	25.37398005	25.88625535	25.67640374	26.81788931	26.05174842	27.69314181	27.18156774	27.31751561	TRUE	2	0.097470883	2.147251679	1.122361281	0.009167633	0.035293233	TRUE	TRUE
TAP2	Q03519	27.65676115	28.34998173	26.29407719	27.62197758	26.08255822	24.20124826	24.82524497	27.48378094	TRUE	4	-3.515335561	-0.149647068	-1.832491315	0.009815091	0.036101201	TRUE	TRUE
ZC2HC1A	Q96GY0	27.0285396	26.5651915	28.43814336	28.5870804	28.17658357	30.1432327	29.07038434	28.98497508	FALSE	0	0.110971055	2.767139362	1.439055208	0.01040105	0.036818196	TRUE	TRUE
SENP3	Q9H4L4	28.95687273	29.19866589	27.51918696	27.89868662	24.93391632	27.51929492	26.21193059	27.98090777	TRUE	1	-3.331129404	-0.132551895	-1.731840649	0.010476307	0.036909426	TRUE	TRUE
ANLN	Q9NQW6	32.60525623	32.46813552	31.8970477	31.93359024	33.59845068	33.18138027	32.49181732	32.86039998	FALSE	0	0.055109862	1.558899418	0.80700464	0.01172694	0.038228969	TRUE	FALSE
PRPF39	Q86UA1	27.45349296	28.86382856	28.49755239	27.26176722	28.35608964	29.81573497	29.08787264	29.37502105	FALSE	0	0.070979025	2.208059555	1.13951929	0.012688865	0.039203265	TRUE	TRUE
PHLDA2	Q53GA4	29.26361778	29.0749075	28.68279162	28.83784524	28.34578635	27.64473505	28.74185415	28.13798918	FALSE	0	-1.449574537	-0.04482417	-0.747199354	0.013068695	0.039579705	TRUE	FALSE
GLUL	P15104	30.0110572	29.37000562	29.20020616	29.1607274	30.88853789	30.34452437	30.37122796	29.52818852	FALSE	0	0.02755107	1.667690112	0.847620591	0.018353585	0.044213721	TRUE	FALSE
SEH1L	Q96EE3	33.64399782	33.86968194	34.12391549	33.3688565	32.83113911	32.73496676	33.48761133	33.20510246	FALSE	0	-1.356073559	-0.017742482	-0.686908021	0.019779737	0.045375422	TRUE	FALSE
ETFDH	Q16134	26.02109353	24.84869067	25.30061277	24.93115453	27.13923442	26.59829742	25.40047831	26.07581993	TRUE	3	0.025897908	2.030241382	1.028069645	0.019918844	0.045487313	TRUE	TRUE
PANK4	Q9NVE7	29.10083172	30.5785734	29.4183482	29.47224115	27.19435247	28.56168547	28.96303848	29.13786822	TRUE	1	-2.330010333	-0.026514581	-1.178262457	0.020509098	0.045959563	TRUE	TRUE
CDYL	Q9Y232	31.03412398	28.80302358	28.81343645	28.76198039	29.69012379	27.13950165	25.38237807	26.68885638	TRUE	2	-4.212186166	-0.043666084	-2.127926125	0.020949436	0.04630936	TRUE	TRUE
STAT2	P52630	25.34130967	25.64703803	25.61689207	24.8401391	26.22297101	25.53239163	26.13518807	26.45637781	TRUE	2	0.009985455	1.440789368	0.725387412	0.022479472	0.04751017	TRUE	FALSE
ARHGAP4	P98171	28.14994281	27.41825563	26.06800928	28.14439224	24.94784404	24.23367012	24.67481267	28.03251852	TRUE	2	-3.933404437	-0.012472866	-1.972938652	0.024214657	0.048849489	TRUE	TRUE
SMU1	Q2TAY7	33.27476083	32.61676885	33.04385942	32.86799049	32.46640482	32.50738606	32.20323655	32.31409141	FALSE	0	-1.154493301	-0.001637081	-0.578065191	0.025044142	0.049483148	TRUE	FALSE
CHEK1	O14757	31.50262979	33.33786506	32.63647836	32.33630655	30.65812611	32.04418213	31.72564086	31.1747682	FALSE	0	-2.105755109	4.74E-04	-1.052640617	0.025832652	0.050082378	TRUE	TRUE
CSNK1D	P48730	29.96775191	27.98056351	27.84667129	27.62481575	26.38051183	24.9021007	27.38174819	27.93666453	FALSE	0	-3.41501924	0.005630632	-1.704694304	0.02652416	0.050605802	TRUE	TRUE
RHEB	Q15382	34.44038836	33.79223189	33.99698357	33.32501435	34.6486737	34.87698213	34.59389095	34.25117453	FALSE	0	-0.002836302	1.410887872	0.704025785	0.026700918	0.050739326	TRUE	FALSE
MSLN	Q13421	26.12270843	25.64850791	25.81669911	25.50417179	25.48857184	24.98725305	25.27468342	24.91128969	TRUE	4	-1.21808058	0.002935957	-0.607572311	0.026897045	0.050887365	TRUE	FALSE
ZNF768	Q9H5H4	26.09465926	26.35633514	26.15991272	26.42149163	25.21740207	25.22740161	26.29585915	25.47590398	TRUE	3	-1.411975206	0.004059236	-0.703957985	0.027125512	0.051059672	TRUE	FALSE
NDC80	O14777	28.37166123	28.86772609	28.0690047	28.34454089	29.0064899	28.81571723	29.29050508	28.98663731	FALSE	0	-0.00457025	1.227778556	0.611604153	0.027544225	0.051375092	TRUE	FALSE
ITFG2	Q969R8	28.07157433	28.48597779	27.68426714	27.85847851	27.63628051	27.40228005	27.5139482	26.61858814	FALSE	0	-1.470233963	0.00563353	-0.732300217	0.027598425	0.05141589	TRUE	FALSE
COG7	P83436	26.69205434	26.22764211	27.42306917	27.19220761	27.31065242	28.73757988	27.54073929	27.63435376	TRUE	2	-0.010631314	1.854807382	0.922088034	0.028546379	0.052128468	TRUE	FALSE
UHRF1BP1L	A0JNW5	25.07117106	26.62569737	28.2808095	26.96842794	26.72508047	30.5718813	29.47003362	28.35240648	TRUE	3	-0.024951169	4.111599164	2.043323998	0.028715554	0.052255478	TRUE	TRUE
MTERF3	Q96E29	28.19790636	27.94753665	28.96487757	28.41817455	27.469553	27.36495846	27.5436451	28.21991254	FALSE	0	-1.474979159	0.009766149	-0.732606505	0.028993995	0.05246444	TRUE	FALSE
MIOS	Q9NXC5	25.44172731	24.80692189	25.36658227	26.59138858	27.41726329	26.6357213	25.66820586	26.84201713	TRUE	5	-0.022152981	2.200446747	1.089146883	0.030749447	0.053780712	TRUE	TRUE
PRKACB	P22694	29.03859701	28.56404736	29.1543086	28.04699625	24.54995996	25.51526874	28.97568528	27.73500749	TRUE	2	-4.05506392	0.041050056	-2.007006932	0.030778058	0.053802163	TRUE	TRUE
WDR45	Q9Y484	26.49195658	27.06045002	28.30947275	28.08519204	25.9029438	25.3791582	26.25778598	27.43925595	TRUE	3	-2.509647726	0.025683998	-1.241981864	0.030835103	0.053844934	TRUE	TRUE
DPH6	Q7L8W6	29.59473633	30.18895378	29.99954348	29.85135171	29.23601685	29.36689849	29.57376645	29.2336895	FALSE	0	-1.125712705	0.013605702	-0.556053502	0.031904489	0.054562531	TRUE	FALSE
NTSR1	P30989	25.23399067	26.0188571	25.07663138	24.11803357	25.492865	27.8230876	25.56201243	27.07716427	TRUE	4	-0.038041025	2.791849321	1.376904148	0.032805518	0.055164073	TRUE	TRUE
STK38L	Q9Y2H1	26.1700418	26.31418169	27.78320966	24.9474712	27.56254862	27.90670964	27.23884029	27.3293223	TRUE	1	-0.039512539	2.450770797	1.205629129	0.034289168	0.056149593	TRUE	TRUE
HERC4	Q5GLZ8	29.20691446	29.26224226	30.38600277	28.49870581	26.90559153	28.51769669	28.63749834	28.63373627	FALSE	0	-2.368695603	0.039024369	-1.164835617	0.034500792	0.056289742	TRUE	TRUE
NUDT19	A8MXV4	31.12979486	31.4257441	31.64855434	31.51471331	30.70683191	30.91360662	31.26578358	30.27229061	FALSE	0	-1.306789446	0.026642499	-0.640073474	0.037088836	0.057861682	TRUE	FALSE
PPIE	Q9UNP9	31.15920871	31.68509453	31.91663027	32.05026537	32.0420731	32.64885175	32.20700179	32.48712709	FALSE	0	-0.028663295	1.31559072	0.643463713	0.038036562	0.058431377	TRUE	FALSE
TADA2A	O75478	27.06600832	26.61954206	26.96646658	26.6322717	24.70757528	26.90654866	26.34993592	24.9636951	TRUE	4	-2.238905332	0.06063849	-1.089133421	0.041719782	0.060622694	TRUE	TRUE
TXNL4B	Q9NX01	30.20290908	28.79823227	30.07465482	30.64864632	29.52002096	27.70374854	29.64757181	27.09575201	FALSE	0	-2.962725164	0.084050576	-1.439337294	0.042635162	0.061162967	TRUE	TRUE
NUB1	Q9Y5A7	28.23038112	27.84505958	28.8124542	28.82234812	28.73825681	29.62316041	29.40113943	28.89540468	FALSE	0	-0.043053413	1.516912571	0.736929579	0.042644402	0.061168414	TRUE	FALSE
RNGTT	O60942	28.23144577	27.78074339	26.97819022	27.86866448	27.42606672	25.75659196	26.91027812	27.05280556	FALSE	0	-1.912751037	0.056100291	-0.928325373	0.043324145	0.061568779	TRUE	FALSE
D2HGDH	Q8N465	24.70151492	26.40911275	26.27138166	26.54338912	27.04044516	27.26126749	27.90571754	26.16018628	TRUE	1	-0.068372837	2.289481854	1.110554508	0.043709292	0.061795358	TRUE	TRUE
KHDC4	Q7Z7F0	24.44814259	26.47995693	24.71539065	25.88301844	24.93306889	27.79858002	27.63289864	27.38705026	TRUE	2	-0.096994022	3.209538622	1.5562723	0.043967124	0.061946939	TRUE	TRUE
SORBS1	Q9BX66	26.10353643	24.71040571	26.05569649	24.91311777	26.76634236	26.29333796	25.69571589	26.71194314	TRUE	4	-0.058672056	1.900963522	0.921145733	0.044433975	0.062221219	TRUE	FALSE
CNOT10	Q9H9A5	27.77632747	28.6719622	27.83511571	28.97378815	26.35613826	24.88642609	27.74253477	28.21045362	TRUE	1	-3.131669081	0.100848689	-1.515410196	0.045410228	0.062794116	TRUE	TRUE
DOCK1	Q14185	26.49689448	26.65382913	27.53028593	27.03736954	26.56353866	26.31434567	25.99888138	26.24910292	FALSE	0	-1.344965401	0.048710182	-0.64812761	0.048380481	0.064533939	TRUE	FALSE
COL6A1	P12109	30.51690754	30.17072527	30.1657278	29.97676245	30.27733809	31.20969909	30.78200053	31.01958439	FALSE	0	-0.047076107	1.276325626	0.614624759	0.048880053	0.064826415	TRUE	FALSE
DDX49	Q9Y6V7	28.80683397	28.22198799	28.91836658	28.45344462	27.81568923	27.90344209	28.19258889	28.21696114	FALSE	0	-1.180270353	0.044294452	-0.56798795	0.049364255	0.065109929	TRUE	FALSE
SCFD2	Q8WU76	27.54896688	27.01793649	27.0386011	27.12600524	27.12203623	24.65414256	26.62386435	26.04833336	FALSE	0	-2.225591267	0.084024665	-1.070783301	0.049533325	0.065208938	TRUE	TRUE
RRN3	Q9NYV6	28.15452496	28.31026456	27.01261372	27.99389235	27.38187382	25.89444038	27.01786889	27.44105443	FALSE	0	-1.945320462	0.077291431	-0.934014516	0.051027854	0.066084671	FALSE	FALSE
NDC1	Q9BTX1	29.0593224	27.96023607	28.43935404	29.14249826	27.41467207	25.588495	27.68910514	28.66070385	TRUE	1	-2.734090259	0.109872909	-1.312108675	0.051372711	0.066286926	FALSE	FALSE
TTF2	Q9UNY4	26.65361634	26.19174831	26.84063991	27.41621518	25.16196803	25.88445787	25.21719079	26.95490586	TRUE	4	-2.024383755	0.082535163	-0.970924296	0.051817038	0.066547653	FALSE	FALSE
SERPINH1	P50454	37.8767826	37.16838476	37.1695383	38.02756943	38.61023391	37.79149217	38.00661634	38.70802064	FALSE	0	-0.06683553	1.503879524	0.718521997	0.055361993	0.068202227	FALSE	FALSE
ORC2	Q13416	30.18093671	30.33587987	29.89773241	30.86366125	29.22033839	29.91598287	29.65183371	29.92995043	FALSE	0	-1.34258757	0.062535156	-0.640026207	0.057485321	0.069177601	FALSE	FALSE
PRKAR1B	P31321	26.44446509	28.07544019	28.08486536	27.85512661	28.66153632	28.5435225	28.54493976	28.07627447	TRUE	1	-0.090528528	1.773716426	0.841593949	0.062059223	0.071245041	FALSE	FALSE
SEC24D	O94855	28.33157704	28.81275534	28.34240677	28.18712087	27.66962938	27.42671787	28.45004963	27.57505702	FALSE	0	-1.346366356	0.070163297	-0.63810153	0.063187964	0.071749067	FALSE	FALSE
DHX38	Q92620	31.98454353	31.51703427	31.91570837	32.05781696	30.83830388	30.98158178	31.60391018	31.62999996	FALSE	0	-1.277441687	0.066788021	-0.605326833	0.063367079	0.071828846	FALSE	FALSE
FOSL1	P15407	33.54353115	33.37033821	33.17595636	33.88132024	32.65740826	32.81669425	32.43484277	33.48592084	FALSE	0	-1.359478558	0.071338634	-0.644069962	0.063570589	0.071919427	FALSE	FALSE
MAPK12	P53778	27.37917884	27.14668506	27.51507348	26.78518706	27.93489568	27.80227862	27.85779388	27.44174053	FALSE	0	-0.063954301	1.169246444	0.552646072	0.06594626	0.072971351	FALSE	FALSE
RAB25	P57735	26.01663598	26.98254563	27.27421493	24.94584462	24.92674768	25.80417448	25.4768503	24.61432844	TRUE	4	-2.329195272	0.130625148	-1.099285062	0.067448175	0.073632066	FALSE	FALSE
UPP1	Q16831	24.2212293	25.38522458	26.58105659	25.9180343	26.64758862	26.11587599	26.89101785	26.4133859	TRUE	3	-0.127011033	2.10817283	0.990580899	0.072061501	0.075643854	FALSE	FALSE
IQGAP3	Q86VI3	27.59471552	27.25966766	26.18980194	26.02787413	26.73012804	25.8386211	25.41429863	25.18688803	TRUE	1	-2.076838899	0.125777171	-0.975530864	0.072415821	0.075797407	FALSE	FALSE
TTC19	Q6DKK2	28.77976437	28.08464237	29.08896038	29.73253533	27.36756868	28.03474637	29.09735958	26.78971983	FALSE	0	-2.348829302	0.150575316	-1.099126993	0.076455997	0.077540511	FALSE	FALSE
PDP1	Q9P0J1	33.06531352	33.30044395	33.30530298	33.50968841	32.68372977	32.74579492	32.95844054	32.90650256	FALSE	0	-1.009547771	0.06640724	-0.471570266	0.078393712	0.078372235	FALSE	FALSE
PLEKHA1	Q9HB21	31.13183133	33.27592945	31.15034434	30.82748454	33.39910309	33.34477279	32.48652955	31.93318419	FALSE	0	-0.168992183	2.557992164	1.194499991	0.078726004	0.078514636	FALSE	FALSE
SRSF5	Q13243	32.9806015	32.66457	32.60032903	32.97573865	31.99092638	32.30087455	32.5611643	32.35451363	FALSE	0	-1.079124465	0.072244306	-0.503440079	0.079757989	0.078956501	FALSE	FALSE
RALA	P11233	29.65546461	30.27525842	29.87254202	30.09668306	31.14503919	30.57853418	30.53376857	30.07549892	FALSE	0	-0.087784368	1.304230743	0.608223187	0.080180595	0.079137293	FALSE	FALSE
SMG9	Q9H0W8	27.37878001	26.86962366	27.16103177	28.65617976	25.10350139	26.44014276	26.58823127	27.44011296	TRUE	3	-2.410374119	0.163560705	-1.123406707	0.080826938	0.079413639	FALSE	FALSE
COA4	Q9NYJ1	33.03666869	32.88697371	33.565638	32.95622176	33.34393515	34.33465388	34.0268621	33.33400398	FALSE	0	-0.099729744	1.39670622	0.648488238	0.085167536	0.081212312	FALSE	FALSE
CDK4	P11802	30.77646396	31.57297206	31.96775065	30.38496429	25.68320244	30.3813212	30.50719533	29.97275329	TRUE	1	-4.402056546	0.323217198	-2.039419674	0.08767968	0.082249023	FALSE	FALSE
TTL	Q8NG68	29.29518085	26.89482935	28.18529334	29.88496913	29.85776664	29.76079583	30.28510771	29.22911683	FALSE	0	-0.193634249	2.629891421	1.218128586	0.087934916	0.082354219	FALSE	FALSE
CRIM1	Q9NZV1	28.39109256	25.28388094	27.44919588	27.49152575	28.48362655	28.17168182	28.50451607	28.1536124	TRUE	1	-0.189854841	2.538725692	1.174435425	0.089384694	0.08295136	FALSE	FALSE
DAGLB	Q8NCG7	26.58227082	26.49990782	27.20263109	26.22192229	25.64440659	24.03999843	26.47029388	26.18835274	TRUE	2	-2.253942362	0.172102173	-1.040920094	0.091371308	0.083768735	FALSE	FALSE
UBE2B	P63146	30.30166967	30.71927235	30.54156184	31.19477364	31.36910559	31.45220882	31.59856692	30.75350715	FALSE	0	-0.102903986	1.310959477	0.604027746	0.094096796	0.084889049	FALSE	FALSE
LSM12	Q3MHD2	31.29022433	31.09816848	30.81084087	31.54101952	30.1036753	30.70310787	31.09712622	30.45098574	FALSE	0	-1.296189298	0.103510261	-0.596339519	0.095845461	0.085607559	FALSE	FALSE
NUP37	Q8NFH4	34.01605301	34.35961416	34.1867107	33.23415962	33.30053847	33.41160405	33.61260101	32.99458255	FALSE	0	-1.346604217	0.107998518	-0.619302849	0.096287648	0.085789248	FALSE	FALSE
GTF3C2	Q8WUA4	26.95341101	27.48827737	26.26309909	27.57016557	25.45482215	25.50809921	25.63474517	27.52911422	TRUE	2	-2.255625734	0.181539598	-1.037043068	0.09665186	0.085938903	FALSE	FALSE
NDUFA3	O95167	28.55997853	28.71621006	29.14554901	29.88915099	28.69700306	24.77540155	26.44370778	29.244328	TRUE	2	-3.898177755	0.322953663	-1.787612046	0.099716338	0.087198559	FALSE	FALSE
ATAD2	Q6PL18	26.9629512	25.81754588	27.39019571	29.07021857	24.61800516	26.23562112	24.99787459	27.29229746	TRUE	3	-3.325824672	0.277268159	-1.524278256	0.100394967	0.087477691	FALSE	FALSE
CSRP2	Q16527	29.31387781	25.02841475	27.73526448	28.38876501	30.49800217	30.3185992	28.5609131	28.28485866	TRUE	1	-0.331948877	3.929974424	1.799012774	0.101828848	0.088067792	FALSE	FALSE
SLC27A4	Q6P1M0	27.54566523	27.60809294	27.11771198	28.25163763	26.31867571	24.07356427	26.66159951	27.88270091	FALSE	0	-3.05121833	0.257934645	-1.396641843	0.101919224	0.088105002	FALSE	FALSE
SRA1	Q9HD15	31.48603686	30.97873199	30.69533288	30.2496387	31.88410264	31.80250238	31.02112036	31.37405173	FALSE	0	-0.128374993	1.464393331	0.668009169	0.106034109	0.08980193	FALSE	FALSE
LLGL1	Q15334	27.75890539	25.16437843	26.67934286	27.60578998	25.6710885	26.17198667	25.89539046	25.04537857	TRUE	2	-2.426408193	0.214121958	-1.106143118	0.106803538	0.090119946	FALSE	FALSE
RAP1B	P61224	32.51280895	32.05873795	31.56382802	30.91581449	33.36421607	32.90369225	32.03770456	32.13002904	FALSE	0	-0.172565655	1.86479191	0.846113128	0.11250774	0.092487069	FALSE	FALSE
PRXL2B	Q8TBF2	30.03288594	29.46267377	29.51698055	28.60278761	26.77018466	29.05597861	29.54336195	27.35641803	FALSE	0	-2.694140382	0.249448082	-1.22234615	0.11257486	0.092515038	FALSE	FALSE
COL6A2	P12110	24.96374422	27.18708439	26.91183368	27.54682265	26.62280292	28.0138207	28.51081877	28.25381372	TRUE	1	-0.252262939	2.648148517	1.197942789	0.116147222	0.094008287	FALSE	FALSE
MICB	Q29980	25.33633932	27.95329703	28.04578863	26.8156209	26.851582	28.70665273	28.87437213	29.11869327	TRUE	1	-0.28600436	2.986131476	1.350063558	0.116840794	0.094299336	FALSE	FALSE
NAXD	Q8IW45	27.21380831	28.52765823	28.97672877	28.24142992	29.19354856	29.3945625	29.08948971	28.42783737	FALSE	0	-0.16841988	1.741326335	0.786453227	0.118104189	0.094830541	FALSE	FALSE
NCOA5	Q9HCD5	27.54863383	26.40018994	26.24188005	28.97456847	25.9766773	25.17154798	23.05237821	27.6200322	TRUE	4	-4.065866592	0.39354829	-1.836159151	0.118203386	0.094872307	FALSE	FALSE
RAB8A	P61006	33.38171045	32.92057785	33.16738047	33.58677665	33.86072468	33.85391333	33.54661175	33.71061054	FALSE	0	-0.102798744	1.060506179	0.478853717	0.11839192	0.094951713	FALSE	FALSE
BIRC5	O15392	30.3248484	29.56952632	29.90727809	30.09537643	29.36107147	28.08558366	29.70621535	29.67769449	FALSE	0	-1.697984396	0.16475226	-0.766616068	0.118518759	0.095005152	FALSE	FALSE
HAUS2	Q9NVX0	25.55388917	26.33940162	25.49233753	25.43569582	24.42847153	25.14655524	25.53636303	25.15730892	TRUE	3	-1.414812654	0.138499952	-0.638156351	0.119680101	0.095495118	FALSE	FALSE
MYOF	Q9NZM1	33.66685336	33.94940602	33.49176023	33.96441197	33.6475731	32.51974674	33.31682186	33.27416884	FALSE	0	-1.284552263	0.127491745	-0.578530259	0.121504542	0.096267417	FALSE	FALSE
C6orf62	Q9GZU0	24.76464174	27.10522878	26.90381424	23.29650725	25.77871151	27.52956841	27.50241461	27.80724374	TRUE	3	-0.372367655	3.646240785	1.636936565	0.125371863	0.097915837	FALSE	FALSE
MFN2	O95140	29.22427269	28.07515065	27.77844784	28.23752467	28.11418661	25.67516045	27.69116324	27.61628623	TRUE	1	-2.349662725	0.240363068	-1.054649829	0.125604933	0.098015711	FALSE	FALSE
NDUFA11	Q86Y39	26.35949342	26.50363128	26.92143827	25.89480681	26.71209895	26.89998311	27.20560948	27.03879628	TRUE	2	-0.124200062	1.212759086	0.544279512	0.125758838	0.098081695	FALSE	FALSE
CYREN	Q9BWK5	24.58932975	24.72490581	27.42933286	28.83366483	27.41676523	28.08284982	28.48431228	28.44116554	TRUE	3	-0.391224551	3.815154361	1.711964905	0.125938869	0.098158917	FALSE	FALSE
ZNF280C	Q8ND82	26.12931358	25.79847056	24.92247064	25.42577675	25.37991592	26.3765189	26.71315927	26.89791397	TRUE	2	-0.177933381	1.723671652	0.772869135	0.126860271	0.098554737	FALSE	FALSE
PPP1R14C	Q8TAE6	29.37772804	28.24743338	28.01645859	28.20275162	29.19507851	30.14790475	29.35894477	28.44611086	FALSE	0	-0.191591821	1.843425451	0.825916815	0.127806972	0.098962497	FALSE	FALSE
AGAP3	Q96P47	25.39614804	25.32668221	26.46711659	24.81425813	26.17672249	26.63745738	27.02357369	25.51423126	TRUE	3	-0.195117834	1.869007753	0.83694496	0.128431533	0.099232116	FALSE	FALSE
SMUG1	Q53HV7	28.23405385	27.98347745	26.92179571	28.07830163	25.71047451	25.98462235	28.04489216	27.29326807	TRUE	2	-2.338518024	0.246332247	-1.046092889	0.12969718	0.099780019	FALSE	FALSE
GFM2	Q969S9	26.54433104	27.87894283	29.39527413	25.20050989	28.83131375	29.16239	29.28802456	27.8484969	TRUE	1	-0.360890026	3.416473685	1.52779183	0.130094662	0.099952524	FALSE	FALSE
CD109	Q6YHK3	28.20328794	28.24643423	28.71993387	29.28564222	24.82870593	28.16897691	28.15299884	27.84316506	TRUE	1	-3.056906215	0.326180461	-1.365362877	0.131534534	0.100579207	FALSE	FALSE
PPP2R5A	Q15172	27.02658139	27.5626841	26.71139891	25.04154891	27.29738437	28.87580172	27.37168632	27.2291736	TRUE	1	-0.265620261	2.481536619	1.107958179	0.131986046	0.100776311	FALSE	FALSE
WDR74	Q6RFH5	31.8396932	31.31584729	31.34080193	31.06980041	31.9189412	31.82884509	31.58189456	32.36273156	FALSE	0	-0.128204172	1.191338946	0.531567387	0.132758751	0.1011143	FALSE	FALSE
EPS8	Q12929	26.73582102	27.08865332	28.19595578	28.91693613	29.00830889	27.91081691	28.80330079	29.03703562	FALSE	0	-0.234222366	2.145270346	0.95552399	0.134863482	0.10203936	FALSE	FALSE
ENDOG	Q14249	29.07746974	27.71691759	28.89594959	28.94375089	27.4839548	27.44316808	27.52427591	28.88728698	FALSE	0	-1.851474644	0.203773617	-0.823850514	0.136042959	0.102560697	FALSE	FALSE
RPAIN	Q86UA6	25.26958257	25.63466158	26.05812548	26.93071925	26.23115985	27.04057586	26.68998754	26.82337964	TRUE	3	-0.179770448	1.625777454	0.723003503	0.13673304	0.102866733	FALSE	FALSE
URB2	Q14146	29.45537686	28.77170643	29.16032931	28.63515343	27.79120687	29.1357966	28.47140286	27.9281656	FALSE	0	-1.516807092	0.16881004	-0.673998526	0.137694535	0.103294415	FALSE	FALSE
VPS4B	O75351	32.06326456	31.64134395	32.56637684	32.2259379	32.46866742	32.69658259	32.63069114	32.69414292	FALSE	0	-0.125087104	1.121667509	0.498290202	0.137996824	0.103429189	FALSE	FALSE
COASY	Q13057	25.95553617	26.88693286	25.73606065	23.54559131	27.53533187	27.57707876	25.6785096	26.67032548	TRUE	2	-0.336016695	3.00457905	1.334281178	0.138419577	0.103617927	FALSE	FALSE
ANKRD28	O15084	25.22667895	25.88521013	26.28162977	25.61169056	25.70667556	26.50442127	26.3628012	27.716119	TRUE	3	-0.209297837	1.851701652	0.821201908	0.140016761	0.104333724	FALSE	FALSE
OSTF1	Q92882	30.73823494	31.44830445	31.79374494	31.71654426	31.91080057	32.6022504	31.93896209	31.6990686	FALSE	0	-0.156600426	1.383726962	0.613563268	0.140207567	0.104419531	FALSE	FALSE
NSF	P46459	34.11357992	33.32518815	33.42138982	33.62634164	34.04829079	34.1681523	34.15440127	34.02475019	FALSE	0	-0.123553065	1.078100573	0.477273754	0.14224426	0.105280254	FALSE	FALSE
ZC3H13	Q5T200	26.7071892	27.11622025	27.81065122	26.19954665	25.81376958	25.84887576	25.77345694	27.13205015	FALSE	0	-1.846842984	0.214115539	-0.816363722	0.144142488	0.10608704	FALSE	FALSE
TIMMDC1	Q9NPL8	28.68650849	28.43699025	27.42225534	27.63745713	28.25408963	24.96037854	26.0412272	27.74226612	TRUE	1	-2.936076319	0.343451461	-1.296312429	0.145622222	0.10671917	FALSE	FALSE
SARG	Q9BW04	30.7922162	30.8284729	30.11423446	30.9907966	30.66244721	31.47790038	31.18517816	31.90959733	FALSE	0	-0.166350194	1.421051653	0.627350729	0.145743045	0.106770912	FALSE	FALSE
SMPD4	Q9NXE4	28.87346009	28.03747234	28.30658629	28.42215127	27.71498362	25.22229414	28.44170897	27.63793344	TRUE	1	-2.618937429	0.307562516	-1.155687457	0.146278279	0.107000364	FALSE	FALSE
PDPR	Q8NCN5	28.92527632	29.48556677	29.60933297	28.35224214	29.13644107	29.66402449	30.27575354	30.05913032	FALSE	0	-0.188928932	1.570394544	0.690732806	0.150348504	0.108758379	FALSE	FALSE
DTX2	Q86UW9	25.31627059	25.13212102	25.98528535	26.48440052	24.8942193	25.63625702	24.94720779	24.74404197	TRUE	4	-1.533922622	0.18574692	-0.674087851	0.15146119	0.109243202	FALSE	FALSE
COMMD5	Q9GZQ3	26.84570053	27.15962504	26.60128162	25.53420071	27.70547278	27.65077936	27.01525211	26.74330009	TRUE	1	-0.205805166	1.692803385	0.743499109	0.152145313	0.109542234	FALSE	FALSE
METTL2B	Q6P1Q9	29.99397795	27.51514715	26.00940337	27.13438121	25.28234129	26.63879898	26.46789502	26.66082171	TRUE	1	-3.190771422	0.389245082	-1.40076317	0.152730873	0.109798764	FALSE	FALSE
MANBA	O00462	25.90183077	25.4713754	24.75125654	27.14814847	27.19616549	26.56390465	26.13120874	27.05458373	TRUE	3	-0.255511283	2.092137001	0.918312859	0.152926399	0.109884544	FALSE	FALSE
PTTG1	O95997	29.83692872	28.7482243	28.69516953	29.64807887	30.01178182	29.77752628	29.74293307	29.77665333	FALSE	0	-0.166156041	1.356402584	0.595123272	0.153446348	0.110112949	FALSE	FALSE
LPCAT1	Q8NF37	29.01581402	28.07784168	28.52262121	27.7646739	29.63074379	29.58082154	28.49236034	28.57763967	FALSE	0	-0.203477639	1.653784899	0.72515363	0.154208138	0.110448378	FALSE	FALSE
NOL11	Q9H8H0	31.74842239	31.07414227	31.58257275	31.38256919	31.30882166	30.88954557	30.9820334	30.67649165	FALSE	0	-1.101876908	0.136469745	-0.482703581	0.1553559	0.110955559	FALSE	FALSE
MED27	Q6P2C8	27.45980308	27.01621872	27.11919329	27.05291196	26.88421961	25.22853137	27.2182078	26.23341404	TRUE	1	-1.760556848	0.218679733	-0.770938558	0.155860471	0.11117922	FALSE	FALSE
RABIF	P47224	31.8002607	32.28969108	31.42549126	31.88907268	31.50465276	31.70185848	31.22566929	30.7142611	FALSE	0	-1.289380268	0.160343222	-0.564518523	0.156066248	0.111270559	FALSE	FALSE
RIF1	Q5UIP0	29.33827754	29.24910517	28.83016015	30.87083532	28.32993527	29.01057028	28.02434818	29.36198309	FALSE	0	-2.03546314	0.254692458	-0.890385341	0.157154101	0.111752607	FALSE	FALSE
WDR43	Q15061	32.01954776	31.60418787	32.03696819	32.22263305	31.29716356	29.37730096	31.68773783	31.77916412	FALSE	0	-2.142154731	0.27116953	-0.935492601	0.159209899	0.112669132	FALSE	FALSE
RETREG3	Q86VR2	26.9121541	23.98966016	27.07497178	24.80068603	27.1414885	28.46046174	28.08359258	25.37652892	TRUE	4	-0.457031568	3.599331399	1.571149915	0.159757382	0.112914473	FALSE	FALSE
TRIM21	P19474	27.63593613	29.1265514	29.33228412	29.25225064	27.88369684	28.41766251	28.20276005	27.92119621	FALSE	0	-1.674111468	0.213258125	-0.730426672	0.160331816	0.113172474	FALSE	FALSE
BCL2L12	Q9HB09	25.80749337	24.99354298	26.34747115	25.6224718	25.49269919	26.14714846	27.5568815	27.13030014	TRUE	3	-0.261261576	2.039286575	0.889012499	0.161353267	0.113632743	FALSE	FALSE
HELLS	Q9NRZ9	30.83090787	29.8984033	29.39083418	30.21039021	29.97467063	28.44014921	29.33955896	29.55664426	FALSE	0	-1.732216942	0.222460687	-0.754878128	0.161789183	0.113829759	FALSE	FALSE
NLE1	Q9NVX2	34.30518173	34.04849526	34.31701472	34.06728137	33.48059452	33.97951007	34.09152013	32.23801592	FALSE	0	-1.695404094	0.221237876	-0.737083109	0.164837273	0.115143758	FALSE	FALSE
HPS6	Q86YV9	25.69838982	26.66160758	26.94734056	27.11526249	25.85719017	24.82323885	25.56491423	26.79237612	TRUE	3	-1.946863068	0.254422526	-0.846220271	0.165117778	0.115265374	FALSE	FALSE
STX6	O43752	27.03412206	26.8582641	27.38428543	28.36904036	26.54439727	25.96579251	27.16417182	27.02162468	TRUE	1	-1.698824303	0.223961469	-0.737431417	0.166807921	0.116000713	FALSE	FALSE
DDX41	Q9UJV9	29.41640518	28.87204087	29.31769778	29.34138304	28.9667368	28.22076417	28.72171622	29.04154939	FALSE	0	-1.150596591	0.152216445	-0.499190073	0.167483409	0.116295851	FALSE	FALSE
TMEM205	Q6UW68	25.33717384	26.44287096	24.61620512	23.98832567	26.9435189	24.95343169	26.51811466	26.213426	TRUE	1	-0.324364903	2.446322733	1.060978915	0.167922395	0.116488046	FALSE	FALSE
DNAL1	Q4LDG9	30.71880952	31.24903253	30.90966406	29.36754026	29.53215031	30.56647445	29.72781581	29.01932395	FALSE	0	-1.963212819	0.263571894	-0.849820462	0.170355378	0.117558947	FALSE	FALSE
TAP1	Q03518	27.2938065	26.42079495	27.78107152	26.88759434	24.42252555	25.79978946	26.02835393	27.65955276	TRUE	3	-2.584240602	0.347717798	-1.118261402	0.170790239	0.117751396	FALSE	FALSE
CSPG4	Q6UVK1	27.33978406	28.58163037	28.61189502	28.7356097	28.67551608	28.80376971	29.06493231	29.27656295	FALSE	0	-0.198422923	1.474353873	0.637965475	0.17083372	0.117770656	FALSE	FALSE
PDCD6	O75340	29.07220233	30.27819105	30.78949701	30.30084922	30.56388081	30.6982032	31.13412295	30.74635128	FALSE	0	-0.210118684	1.561027993	0.675454654	0.170862614	0.117783457	FALSE	FALSE
SUGP2	Q8IX01	31.2580053	30.0032813	30.82057578	30.10299733	30.79894593	28.66774681	29.87642785	29.37110898	FALSE	0	-2.007545047	0.272229981	-0.867657533	0.172321454	0.118431625	FALSE	FALSE
CHUK	O15111	26.77836037	27.60514455	27.04505964	27.17664175	26.20617162	25.53294332	26.55683635	27.41371898	TRUE	3	-1.677365744	0.229597725	-0.72388401	0.174177288	0.119261599	FALSE	FALSE
DHX16	O60231	30.57410502	31.37600612	31.22678789	31.07040794	30.23407337	30.52780018	30.90137617	30.61309695	FALSE	0	-1.14300844	0.157528295	-0.492740073	0.175538634	0.119874402	FALSE	FALSE
RAB12	Q6IQ22	25.6923656	26.93059941	26.85881969	27.00797562	25.76680493	25.91354861	26.7451069	24.62453988	FALSE	0	-1.99503345	0.275153449	-0.859940001	0.175683694	0.119939902	FALSE	FALSE
PDCL3	Q9H2J4	33.17677437	33.38764612	33.11316545	32.92236074	32.61649973	33.13663414	32.7440319	32.04314504	FALSE	0	-1.195753777	0.165935843	-0.514908967	0.176915041	0.120497506	FALSE	FALSE
C9orf78	Q9NZ63	31.81936541	32.00567472	32.05797192	32.55930122	32.59981239	32.62149169	32.22908641	32.92244614	FALSE	0	-0.156264695	1.121526373	0.482630839	0.177724856	0.120865804	FALSE	FALSE
AKT1	P31749	30.82245981	30.41465681	30.26084637	29.14973897	30.2760504	29.13668428	29.22627566	28.93300701	FALSE	0	-1.787495627	0.249653325	-0.768921151	0.178206694	0.121085545	FALSE	FALSE
DNAAF2	Q9NVR5	25.09188937	27.38694106	27.10362881	26.80399617	26.55692081	27.6627268	27.70193491	28.50967644	TRUE	2	-0.328383421	2.350785193	1.011200886	0.178241857	0.121101599	FALSE	FALSE
HSPA8	P11142	40.93719516	40.52254983	40.33007884	40.86734859	41.29820267	40.80393521	40.97052177	41.50677542	FALSE	0	-0.159954539	1.121085863	0.480565662	0.182524491	0.123075524	FALSE	FALSE
ZNF428	Q96B54	29.5030069	30.46441644	29.62150976	29.21544286	30.1406817	30.55518444	30.05521186	30.27101352	FALSE	0	-0.186681124	1.295538905	0.554428891	0.184541653	0.124018604	FALSE	FALSE
LYN	P07948	29.03315475	27.65684771	28.25647011	29.14535132	29.15399373	27.63605615	26.71135255	25.92686869	FALSE	0	-2.726816624	0.395040244	-1.16588819	0.18564344	0.124537494	FALSE	FALSE
GPAT3	Q53EU6	29.15933185	29.2015468	28.92652842	28.49473039	28.58300085	28.68671039	28.03265007	28.55065501	FALSE	0	-1.128344934	0.163784364	-0.482280285	0.186042862	0.124726276	FALSE	FALSE
NDUFB5	O43674	26.90694511	25.81125384	27.14481236	27.19347146	27.36068411	25.03200078	25.3609975	25.50297993	TRUE	4	-2.225229439	0.325319214	-0.949955113	0.187513162	0.125424335	FALSE	FALSE
FANCD2	Q9BXW9	29.41571906	28.28008951	28.81086566	28.47036777	28.55539805	28.14858554	27.92798875	28.17270967	FALSE	0	-1.272252067	0.186072071	-0.543089998	0.187595294	0.125463477	FALSE	FALSE
ISYNA1	Q9NPH2	34.85634336	34.92339313	34.64659164	35.95397608	34.1195247	34.36437895	34.32478936	35.06596914	FALSE	0	-1.468558345	0.215737314	-0.626410515	0.188510106	0.125900516	FALSE	FALSE
ARHGAP12	Q8IWW6	28.21925251	29.42040761	29.44904261	29.17287217	29.23050018	30.20831827	29.50839637	29.81548921	FALSE	0	-0.215729031	1.466293594	0.625282282	0.188820954	0.12604947	FALSE	FALSE
FAM83H	Q6ZRV2	29.50422628	27.57322933	27.57351226	29.70358834	27.54964772	26.74394676	26.27978776	28.89885889	FALSE	0	-2.86237841	0.421220865	-1.220578772	0.188866235	0.126071187	FALSE	FALSE
VTI1B	Q9UEU0	26.20494296	28.26329767	28.84354085	27.81012704	25.44308509	28.36402082	24.28899713	26.8966277	TRUE	3	-3.594222481	0.529633593	-1.532294444	0.189145965	0.126205457	FALSE	FALSE
KIF21A	Q7Z4S6	30.21186405	30.74792016	29.74263309	30.09188478	30.55564156	30.62188036	30.70365152	30.82479907	FALSE	0	-0.165651382	1.121486608	0.477917613	0.189636773	0.126441499	FALSE	FALSE
ELOA	Q14241	25.68707218	25.77285557	23.81950595	27.05816158	25.74196413	26.78390162	27.18013653	27.09241022	TRUE	3	-0.386807839	2.617216454	1.115204308	0.189758148	0.126499961	FALSE	FALSE
EPPK1	P58107	27.96699836	26.65888332	26.93571648	27.88413047	24.61934852	26.26507413	27.52031246	26.81219945	TRUE	1	-2.481549993	0.367152961	-1.057198516	0.18998147	0.126607621	FALSE	FALSE
METTL26	Q96S19	28.872001	25.18311534	29.2674143	29.79150698	29.82480139	30.80757991	29.01212498	29.92397444	TRUE	1	-0.561870742	3.789092295	1.613610777	0.190447733	0.126832791	FALSE	FALSE
LEMD2	Q8NC56	29.4942749	27.88973137	28.06413764	28.95514079	28.61726485	26.83985737	28.4647224	26.2943755	FALSE	0	-2.458525709	0.364993418	-1.046766146	0.190690785	0.126950378	FALSE	FALSE
ARL1	P40616	31.89837348	33.03521909	33.06863808	32.24580059	31.47508248	32.03003232	32.42847915	31.84505228	FALSE	0	-1.451767307	0.217074801	-0.617346253	0.192174438	0.127671347	FALSE	FALSE
DENR	O43583	31.39162427	30.79559026	30.84049156	31.18202884	30.86265041	31.72377894	31.76469704	32.08637026	FALSE	0	-0.195854147	1.309735008	0.556940431	0.192192128	0.127679977	FALSE	FALSE
NUP188	Q5SRE5	30.33968781	30.00280171	30.55310446	30.13435058	29.64644589	29.67868098	29.95137559	30.0476006	FALSE	0	-1.003340909	0.150420155	-0.426460377	0.192723164	0.127939402	FALSE	FALSE
LRWD1	Q9UFC0	30.51834431	29.45899369	30.77179883	31.13168697	29.99717136	29.44781999	29.76491061	30.05918887	FALSE	0	-1.538549157	0.232682681	-0.652933238	0.194583074	0.128835265	FALSE	FALSE
SPR	P35270	34.30509349	32.79866311	33.68272187	33.96026279	34.39390973	34.1013159	34.37407862	34.23241593	FALSE	0	-0.210259757	1.387749222	0.588744733	0.194972278	0.129023791	FALSE	FALSE
AJUBA	Q96IF1	23.92878564	25.42482202	25.47485108	26.52884854	27.13446554	25.88254573	25.52403841	26.75946063	TRUE	2	-0.352999751	2.324601265	0.985800757	0.195454335	0.12925781	FALSE	FALSE
TUBB3	Q13509	32.6962983	31.67059193	31.48403519	32.54628851	33.64862872	32.96638023	31.96617326	32.78621605	FALSE	0	-0.26639235	1.751484514	0.742546082	0.195793493	0.129422802	FALSE	FALSE
PDLIM2	Q96JY6	32.53883298	31.4331161	32.23412661	32.90161725	33.08748372	32.70627747	32.64094955	33.03487276	FALSE	0	-0.2131809	1.394126179	0.59047264	0.197155584	0.129983385	FALSE	FALSE
ZFP91	Q96JP5	27.81438767	29.48885579	28.84436338	28.738205	28.67153567	29.8620452	29.48952497	29.69292525	FALSE	0	-0.256369128	1.671478751	0.707554812	0.197928703	0.13030251	FALSE	FALSE
NHP2	Q9NX24	28.52464669	28.09935768	29.60914187	28.27127237	27.47602252	26.68180794	29.0348165	27.69492592	FALSE	0	-2.141318692	0.332895837	-0.904211428	0.202099398	0.131738636	FALSE	FALSE
DTYMK	P23919	34.20909591	34.81894212	35.10826976	34.14304875	35.46285387	36.33839884	35.06138812	34.39467701	FALSE	0	-0.277855527	1.766836173	0.744490323	0.205709483	0.132985285	FALSE	FALSE
PPM1F	P49593	25.50723706	27.89289647	27.01467242	24.56250627	26.19624698	28.80791283	27.45307793	27.818062	TRUE	1	-0.499502942	3.148496706	1.324496882	0.208498481	0.13395093	FALSE	FALSE
QDPR	P09417	32.55458152	32.70979761	32.60062867	32.87040535	32.82555504	33.07388687	33.03621976	33.44794351	FALSE	0	-0.156193067	0.980289076	0.412048004	0.209879444	0.134429949	FALSE	FALSE
POP4	O95707	28.18436739	27.90393225	29.06197723	28.25653765	28.78456922	28.6349475	29.07915386	28.96073483	FALSE	0	-0.196439301	1.222734747	0.513147723	0.212545291	0.135356416	FALSE	FALSE
CEP43	O95684	28.50525641	28.70269007	28.61995484	29.42605415	29.15985552	29.00553316	29.25941967	30.12947504	FALSE	0	-0.220658538	1.370822497	0.57508198	0.213175564	0.135575809	FALSE	FALSE
CEP41	Q9BYV8	26.82422801	27.60973084	27.38949235	27.34941628	24.93709869	27.58902719	27.34359459	24.91654035	TRUE	3	-2.615672167	0.422368843	-1.096651662	0.214201687	0.135933293	FALSE	FALSE
BAZ1A	Q9NRL2	29.40765558	29.25232216	28.70923496	28.46612427	28.60745285	28.10299836	28.62031991	28.51100953	FALSE	0	-1.189304372	0.192526211	-0.49838908	0.215020027	0.136218659	FALSE	FALSE
VRK2	Q86Y07	29.1828625	26.61707473	27.35623249	28.0826002	27.78967747	26.63866553	25.44302858	27.08733287	TRUE	1	-2.557909617	0.417876885	-1.070016366	0.218022281	0.137267723	FALSE	FALSE
ZC3H4	Q9UPT8	27.70620697	29.5785734	29.51715633	29.77553713	29.61136682	30.57653107	29.30444101	30.5858611	FALSE	0	-0.344215169	2.09457825	0.875181541	0.219984259	0.137955183	FALSE	FALSE
PCBD1	P61457	29.36843868	31.61878353	33.0836124	27.73479728	30.40461122	33.33501577	33.08462744	32.55357453	FALSE	0	-0.74558534	4.531683876	1.893049268	0.220370746	0.138090788	FALSE	FALSE
DNTTIP1	Q9H147	27.19486137	25.1262704	25.74923995	27.56230854	25.01980522	25.45761986	25.50384045	26.00898232	TRUE	3	-2.180704716	0.359488516	-0.9106081	0.221023547	0.138319974	FALSE	FALSE
HIKESHI	Q53FT3	24.65396942	30.33019114	30.587603	28.47629827	29.62940657	31.8386359	30.743951	29.90840536	TRUE	1	-0.802297185	4.838465685	2.01808425	0.222981206	0.139008347	FALSE	FALSE
PPP4R3A	Q6IN85	29.43194509	30.04474178	29.96960453	29.09602181	30.28624651	30.68722267	29.98855693	29.75213413	FALSE	0	-0.216798157	1.302721671	0.542961757	0.224202621	0.139438673	FALSE	FALSE
DNAJB6	O75190	30.22532001	30.19408092	30.3560479	29.84980594	30.91789666	34.08491034	31.05371528	29.79901081	FALSE	0	-0.522240707	3.137379869	1.307569581	0.224280007	0.13946596	FALSE	FALSE
POGLUT3	Q7Z4H8	30.39055315	28.91675134	30.06557387	30.7352324	30.46788607	30.79670319	30.64648126	30.79811297	FALSE	0	-0.261976456	1.562512822	0.650268183	0.226723781	0.14032904	FALSE	FALSE
NUF2	Q9BZD4	27.58756908	28.63628383	27.13243991	27.19568053	28.31191015	28.0811785	28.45592352	28.10668739	FALSE	0	-0.242936394	1.444799494	0.60093155	0.227700431	0.140674741	FALSE	FALSE
YARS1	P54577	36.27927609	36.43025285	36.4714123	36.15570475	36.9874926	36.73743119	36.47531474	36.69848001	FALSE	0	-0.160086021	0.941122301	0.39051814	0.231665297	0.14208291	FALSE	FALSE
DCAF15	Q66K64	28.37002653	27.86516893	27.91238339	27.40101409	28.19750271	26.31070895	26.0686982	27.67317762	FALSE	0	-1.990885875	0.341633142	-0.824626366	0.234700905	0.143166429	FALSE	FALSE
TBL2	Q9Y4P3	30.64487428	30.35317319	29.96278151	29.30115874	29.71895956	29.28551714	29.74645628	29.30366283	FALSE	0	-1.332420734	0.228724778	-0.551847978	0.234827642	0.143211772	FALSE	FALSE
NCAPD2	Q15021	32.79008614	32.39014248	32.07452561	31.75991809	32.0674006	31.436879	31.7147972	31.83110586	FALSE	0	-1.185992115	0.20374728	-0.491122417	0.235098714	0.143308782	FALSE	FALSE
METAP1D	Q6UB28	26.11246923	24.10987742	29.29408338	28.36234931	27.98690141	29.04852169	28.79714426	28.58045805	TRUE	2	-0.680442724	3.947565761	1.633561519	0.236265029	0.143726635	FALSE	FALSE
CENPF	P49454	29.41269685	29.6342142	31.07583082	32.31055294	31.73428351	30.95941986	31.47315999	32.55420067	FALSE	0	-0.448258882	2.592143498	1.071942308	0.237399165	0.144133676	FALSE	FALSE
FKBP1A	P62942	27.48885343	25.52516162	27.99934357	25.5695858	27.9232913	27.56805204	27.86765448	27.08516811	TRUE	1	-0.405584791	2.336195556	0.965305382	0.238775598	0.144628647	FALSE	FALSE
ASF1B	Q9NVP2	26.83547614	29.12365134	29.95162815	28.64530456	29.25592818	29.9215631	30.75732961	28.9715332	TRUE	1	-0.460167527	2.635314478	1.087573475	0.240814832	0.145363963	FALSE	FALSE
CYP24A1	Q07973	25.39702466	24.85282509	26.34378569	25.57157261	27.25507407	26.6424505	25.10746941	26.40154495	TRUE	3	-0.343697337	1.964362783	0.810332723	0.241524678	0.145620495	FALSE	FALSE
NSUN6	Q8TEA1	29.37642713	30.22758803	30.21389249	30.58397087	29.24998685	29.77271784	29.75716122	29.56666429	FALSE	0	-1.246113525	0.218439359	-0.513837083	0.242193218	0.145862374	FALSE	FALSE
RIN1	Q13671	27.21055227	28.3225366	28.54937428	27.98610849	25.7042562	25.74193211	27.70770324	28.55820436	TRUE	1	-2.6461483	0.467910448	-1.089118926	0.245290338	0.146986476	FALSE	FALSE
RHOT1	Q8IXI2	27.97682186	27.49126953	27.67027113	27.95347523	25.82191028	26.84471504	27.74785525	27.78390821	TRUE	2	-1.759721766	0.312997278	-0.723362244	0.247394088	0.147753469	FALSE	FALSE
FANCI	Q9NVI1	31.44841542	31.16163325	31.00266435	30.07339972	30.17882081	30.91949178	30.27235327	29.93784382	FALSE	0	-1.446032938	0.257231406	-0.594400766	0.247434857	0.147768361	FALSE	FALSE
CSNK1A1	P48729	26.51145486	25.75674497	27.3627267	28.71727004	24.98104331	25.34423227	24.50144641	27.99375736	TRUE	4	-3.364899243	0.601040626	-1.381929308	0.248915928	0.148310096	FALSE	FALSE
VIRMA	Q69YN4	29.73662768	29.12837185	29.01931465	28.32234932	28.50503383	28.80233829	27.43754676	28.78408084	FALSE	0	-1.63205469	0.293222798	-0.669415946	0.251023896	0.149083652	FALSE	FALSE
INIP	Q9NRY2	33.10886064	32.36839222	32.57686032	32.24928561	32.49569686	32.10165334	31.817734	32.02771743	FALSE	0	-1.134841845	0.204543266	-0.465149289	0.252183134	0.149510345	FALSE	FALSE
NUMBL	Q9Y6R0	24.78514689	25.72696177	27.47369355	27.78371489	27.79213272	26.56369344	27.90813614	27.88286933	TRUE	2	-0.481354213	2.670011489	1.094328638	0.252268348	0.149541747	FALSE	FALSE
L1CAM	P32004	27.28801211	27.00010212	27.23434546	28.3506401	26.77855469	25.41479654	25.93727359	28.04786564	TRUE	3	-2.254880966	0.407576306	-0.92365233	0.2532184	0.149892194	FALSE	FALSE
PABPN1	Q86U42	31.86577797	30.89838014	31.2248635	31.94679368	31.14484656	30.99921389	30.80443728	31.03523459	FALSE	0	-1.192030138	0.215988653	-0.488020743	0.254107182	0.150220616	FALSE	FALSE
CDC42	P60953	31.90370823	32.48529029	32.74287334	32.67815647	32.71976613	33.09174599	32.88388509	32.86370092	FALSE	0	-0.193550413	1.068085316	0.437267451	0.254144554	0.150234438	FALSE	FALSE
DNASE2	O00115	29.77088043	29.12071632	28.51266962	24.96870281	30.08809273	30.70799115	28.50047441	29.40936118	FALSE	0	-0.706071264	3.872546419	1.583237577	0.256389238	0.151066474	FALSE	FALSE
ATG7	O95352	31.48043644	31.76039714	31.32715855	31.40525013	30.89596775	31.16544946	31.42912889	30.87376085	FALSE	0	-0.984113693	0.179646039	-0.402233827	0.256829084	0.151229942	FALSE	FALSE
NUFIP2	Q7Z417	32.27502692	32.15022078	32.18900457	33.34167905	33.3804698	33.01944003	32.63321293	33.10749989	FALSE	0	-0.245612814	1.337958489	0.546172837	0.258893155	0.151998972	FALSE	FALSE
PLOD1	Q02809	33.59997897	33.13733021	33.34332654	33.89692824	34.06073981	33.67975969	33.88579254	34.02574301	FALSE	0	-0.189034328	1.026269865	0.418617769	0.260143567	0.152466417	FALSE	FALSE
RDH10	Q8IZV5	26.58194184	27.88200674	27.71863441	27.23977148	25.50090219	25.92120506	27.03470305	27.65371581	TRUE	2	-2.030451746	0.374537573	-0.827957087	0.260674724	0.152665344	FALSE	FALSE
ECD	O95905	28.53098011	28.8672024	29.08961229	28.21797702	28.47041241	27.69435134	27.34407303	28.77222464	FALSE	0	-1.48776089	0.275405693	-0.606177598	0.261986285	0.153157488	FALSE	FALSE
KPNA1	P52294	29.20237305	28.68712735	28.19447731	28.29878386	28.79736652	29.32552297	29.7259786	28.72489642	FALSE	0	-0.249582769	1.345084239	0.547750735	0.262863078	0.153487247	FALSE	FALSE
MORC2	Q9Y6X9	27.94659398	27.43555249	27.2166021	27.58240012	27.29289508	24.33884689	27.06859869	27.36086765	TRUE	1	-2.532295344	0.472325149	-1.029985097	0.264802264	0.154218756	FALSE	FALSE
GLB1	P16278	27.86783018	30.02318519	30.08039185	29.38642582	29.47810185	30.36161331	30.54267824	30.22806609	FALSE	0	-0.373219123	1.999532349	0.813156613	0.265067542	0.154319063	FALSE	FALSE
SEC23A	Q15436	33.41899451	32.89760178	34.10888566	34.25736951	32.84398927	33.16028223	33.62978444	32.6326459	FALSE	0	-1.485804389	0.27772958	-0.604037405	0.265605003	0.154522464	FALSE	FALSE
AHSA1	O95433	34.31402933	33.49663143	33.98671681	33.92564577	34.64763937	33.96646486	34.46878574	34.41641953	FALSE	0	-0.206221524	1.094364607	0.444071541	0.26863426	0.155673388	FALSE	FALSE
ALAD	P13716	27.24437957	29.75828046	30.10256723	27.63722989	29.50934739	29.77331616	29.7941929	29.69435028	FALSE	0	-0.468661599	2.483036391	1.007187396	0.269243853	0.155905935	FALSE	FALSE
RIPK1	Q13546	29.02652353	30.45685661	30.78263784	29.9611249	25.97085902	29.48862711	30.0129315	29.38161019	FALSE	0	-3.313948428	0.627390902	-1.343278763	0.27038474	0.156342023	FALSE	FALSE
C5orf51	A6NDU8	28.22474349	28.80812779	29.8494401	28.30643748	28.97795483	29.99215549	29.55097479	29.28239848	FALSE	0	-0.305398738	1.612766104	0.653683683	0.270474447	0.15637636	FALSE	FALSE
UBP1	Q9NZI7	25.20057841	25.59574776	27.17741495	26.12594187	26.17517763	26.65646838	26.56332281	28.12800003	TRUE	3	-0.40071558	2.112358514	0.855821467	0.271145423	0.156633414	FALSE	FALSE
CCNT1	O60563	30.2034415	30.26900506	29.79036792	29.91261476	29.77906656	28.76926163	29.45764822	30.09185562	FALSE	0	-1.283004831	0.244206221	-0.519399305	0.272502163	0.157120913	FALSE	FALSE
H2AZ1	P0C0S5	33.96297956	33.5865092	33.71536703	33.99958415	34.17756161	33.15405406	32.98852704	32.80562496	FALSE	0	-1.323706615	0.254370482	-0.534668066	0.276376105	0.158519174	FALSE	FALSE
RHOT2	Q8IXI1	28.80558016	27.38076551	27.88055794	28.76501307	26.98371032	24.72083466	28.3158904	28.03550407	TRUE	1	-2.957107879	0.569119266	-1.193994307	0.276996503	0.158743987	FALSE	FALSE
ZWILCH	Q9H900	26.25016796	27.62904104	27.58319234	26.65149615	25.99829779	27.68663928	25.73619255	25.08490014	TRUE	3	-2.239912639	0.435978768	-0.901966936	0.281615425	0.160425727	FALSE	FALSE
TRMT10A	Q8TBZ6	27.99833314	30.00115496	28.81586912	28.65461618	29.14266697	29.67981663	29.42964407	29.8648966	FALSE	0	-0.321088015	1.644613449	0.661762717	0.282872559	0.160885948	FALSE	FALSE
SLC25A4	P12235	29.34686686	29.30437818	29.55186214	29.47755982	29.26463264	29.2381503	29.03376729	28.52243959	FALSE	0	-1.008397755	0.197559162	-0.405419296	0.284302832	0.16141089	FALSE	FALSE
WWC1	Q8IX03	23.92856573	29.1789725	27.65291197	27.15565932	27.59587591	29.4051866	28.70359036	28.33736835	TRUE	1	-0.747090709	3.81004656	1.531477926	0.284662372	0.161543076	FALSE	FALSE
TMED9	Q9BVK6	31.21891496	30.30695337	31.41276607	31.19295143	30.80676157	28.9966346	30.12102023	31.15569485	FALSE	0	-1.897951437	0.37221414	-0.762868648	0.284723994	0.161565741	FALSE	FALSE
RRP36	Q96EU6	27.3896297	28.53033082	29.66576713	28.43715511	26.461733	26.86974377	28.59464639	28.28029215	FALSE	0	-2.375953427	0.467719701	-0.954116863	0.286287652	0.162141768	FALSE	FALSE
VPS35L	Q7Z3J2	31.59767326	32.22710867	32.02269167	31.65990929	32.29675905	32.83605871	32.06319779	32.09490586	FALSE	0	-0.218720938	1.110490199	0.445884631	0.286505266	0.162222073	FALSE	FALSE
FAR1	Q8WVX9	29.66128987	30.26034538	29.61805975	29.84215502	29.60477964	29.03730918	29.43367107	29.63548229	FALSE	0	-1.042886311	0.207582387	-0.417651962	0.290893337	0.16384883	FALSE	FALSE
STXBP1	P61764	31.751868	31.51466378	31.58516823	32.60111265	31.55316085	31.23386485	31.52901361	31.25611971	FALSE	0	-1.177063422	0.236736607	-0.470163407	0.295248132	0.165477758	FALSE	FALSE
CCT6B	Q92526	24.29702732	24.66890592	32.63560624	34.30724016	32.3186414	31.36184615	31.89590169	33.97756167	TRUE	2	-1.718954909	8.54154055	3.411292821	0.295502581	0.165573397	FALSE	FALSE
FDFT1	P37268	29.17680979	28.49760226	29.2245255	29.11014754	27.98228542	29.11697994	28.79167401	27.96444559	FALSE	0	-1.348673665	0.271823602	-0.538425032	0.296134464	0.165811127	FALSE	FALSE
ZFAND2B	Q8WV99	26.99935552	26.86523213	26.88468933	28.85355405	26.55822238	24.28239667	27.07186092	27.24353002	TRUE	1	-2.785902127	0.56249161	-1.111705259	0.296881356	0.166092542	FALSE	FALSE
HMMR	O75330	29.49432231	28.70713914	29.71603913	30.90321317	30.69042635	29.67243441	30.34421317	31.22812244	FALSE	0	-0.396158889	1.953400195	0.778620653	0.298755199	0.166800575	FALSE	FALSE
DDX31	Q9H8H2	30.3042494	29.50696853	29.98615912	29.45702319	29.4791069	29.0254466	29.63352869	29.33159806	FALSE	0	-1.120019997	0.227659999	-0.446179999	0.299712268	0.167163325	FALSE	FALSE
DNAAF5	Q86Y56	31.67075539	30.97723733	31.36080659	30.90654856	31.1488012	30.45943188	30.72437881	30.83985114	FALSE	0	-1.093972859	0.222530434	-0.435721213	0.300026035	0.167282417	FALSE	FALSE
SMCHD1	A6NHR9	31.47319755	31.41465735	30.96902336	31.15738376	31.05083051	29.80693467	30.85408592	31.1729286	FALSE	0	-1.336825232	0.27208407	-0.532370581	0.300265524	0.167373371	FALSE	FALSE
GPATCH4	Q5T3I0	30.14847246	30.23511403	29.77892747	30.04634623	30.26599202	28.55763283	29.44521479	29.67049442	FALSE	0	-1.425178208	0.29041515	-0.567381529	0.300774387	0.167566791	FALSE	FALSE
MSH2	P43246	32.0957989	31.78494931	31.31339059	30.76465808	31.84042366	30.62428068	30.49702991	30.41257702	FALSE	0	-1.625211574	0.332968767	-0.646121403	0.303064856	0.168440139	FALSE	FALSE
WBP2	Q969T9	31.93306562	33.16523395	32.69689825	31.87239152	32.56278566	33.91403313	33.26609303	32.54499889	FALSE	0	-0.338407301	1.648567983	0.655080341	0.303886802	0.168754649	FALSE	FALSE
PAPOLA	P51003	32.48205732	32.67702471	32.30055073	32.40076475	32.51103775	32.78981559	33.04173566	33.01247828	FALSE	0	-0.193882922	0.94121781	0.373667444	0.305374228	0.169325307	FALSE	FALSE
HLTF	Q14527	29.31024775	29.77465664	29.61422524	30.03007889	29.5233322	28.14957094	28.99775581	29.73560711	FALSE	0	-1.463953437	0.302482208	-0.580735615	0.306674208	0.169825662	FALSE	FALSE
TOR1B	O14657	30.37927248	27.93607276	28.67465507	28.64798447	29.05954114	26.18330043	28.25640463	27.94165774	TRUE	1	-2.649231904	0.550691485	-1.04927021	0.309250195	0.170821666	FALSE	FALSE
INTS5	Q6P9B9	27.85885437	25.36655957	27.32714356	27.71415395	25.60306065	25.02321083	24.92683141	27.95935737	TRUE	2	-3.001751214	0.624625624	-1.188562795	0.309700754	0.170996501	FALSE	FALSE
TSEN54	Q7Z6J9	27.13628002	28.28152504	27.25558814	29.0851033	24.9948273	26.86304249	26.99063538	28.48824735	TRUE	1	-2.801112037	0.590240045	-1.105435996	0.315097697	0.173105667	FALSE	FALSE
VPS16	Q9H269	28.05607964	27.57331444	27.69304217	26.58910713	27.25407006	25.99326677	27.78213363	25.6696175	FALSE	0	-2.036482382	0.430254679	-0.803113852	0.316236552	0.173554346	FALSE	FALSE
ARMC8	Q8IUR7	27.63698202	27.27981456	27.02285944	26.97829801	25.37156727	27.11378096	27.43472081	26.25910246	TRUE	1	-1.736743143	0.367351879	-0.684695632	0.316735232	0.173751218	FALSE	FALSE
FHL2	Q14192	33.34880647	33.16984998	33.03932193	32.68289162	33.6816816	33.49477712	33.56360699	33.09316997	FALSE	0	-0.214667676	1.010850518	0.398091421	0.318459616	0.174433904	FALSE	FALSE
CDC20	Q12834	28.93964595	28.79149759	29.88340273	29.37166031	26.98120596	28.14213569	29.62926749	28.92117512	FALSE	0	-2.105753703	0.449542542	-0.82810558	0.320735992	0.175339763	FALSE	FALSE
RHOA	P61586	32.74204003	32.77364697	33.11262765	32.19012771	33.79360482	33.40398428	32.92659278	32.69522719	FALSE	0	-0.27156581	1.272049165	0.500241678	0.320743945	0.175342938	FALSE	FALSE
DDX58	O95786	25.45460879	28.56174855	28.3623683	25.36237322	27.28338863	28.19475971	28.73722307	28.31691027	TRUE	1	-0.650544886	3.046136292	1.197795703	0.320900372	0.175405384	FALSE	FALSE
NDUFA6	P56556	29.86468334	30.14690601	30.03355671	29.11287339	29.64439166	28.63163324	29.79157536	28.86391211	FALSE	0	-1.415571855	0.302318308	-0.556626773	0.320904956	0.175407214	FALSE	FALSE
GOSR1	O95249	29.20497282	27.89729125	29.87804016	29.7659623	25.85699964	25.20319901	29.66945014	29.59062249	TRUE	2	-4.086717903	0.873720284	-1.606498809	0.321369379	0.175592766	FALSE	FALSE
WDR75	Q8IWA0	31.42249965	30.8817803	31.87986886	31.55097528	31.06934373	30.85710512	31.05956658	31.09095929	FALSE	0	-1.056123343	0.227048653	-0.414537345	0.32377473	0.176557417	FALSE	FALSE
LSG1	Q9H089	29.33486109	29.18675573	29.18102776	29.60121063	29.19463669	27.81326456	29.01972777	29.15511326	FALSE	0	-1.351365979	0.290809516	-0.530278231	0.324206379	0.17673118	FALSE	FALSE
TMEM209	Q96SK2	26.15158501	26.25458185	26.68985734	27.19590863	25.91452546	26.01755749	26.03444369	26.48437726	TRUE	3	-1.173416445	0.252901986	-0.46025723	0.324871582	0.176999354	FALSE	FALSE
NAPRT	Q6XQN6	28.95237209	30.81880453	30.84664907	31.15999128	28.36497331	30.21521478	30.4335657	29.09610485	FALSE	0	-2.339180614	0.505201454	-0.91698958	0.325773954	0.177363908	FALSE	FALSE
BECN1	Q14457	26.7288387	25.73799747	25.81883091	26.71083864	25.59249044	25.89198293	25.47797536	26.07538208	TRUE	4	-1.25228189	0.272944435	-0.489668728	0.329759746	0.178984912	FALSE	FALSE
PRKCD	Q05655	29.39222764	29.57510819	30.27076309	30.54761274	28.96338903	29.47393618	29.82234281	29.48157749	FALSE	0	-1.307455665	0.285222593	-0.511116536	0.33014657	0.179143182	FALSE	FALSE
PA2G4	Q9UQ80	37.39007625	37.07145459	37.15966172	37.15345269	37.53626936	37.37396897	37.61962124	37.58276865	FALSE	0	-0.186845556	0.855837041	0.334495742	0.330483148	0.179281033	FALSE	FALSE
SCPEP1	Q9HB40	28.70717958	30.27770804	28.74757182	27.95050019	29.42096189	30.27427385	30.03728251	29.00235362	FALSE	0	-0.426525563	1.952481685	0.762978061	0.330751065	0.179390855	FALSE	FALSE
C9orf85	Q96MD7	25.4340153	26.96036687	28.87773057	27.4859128	26.45371901	29.48492702	29.11527054	28.68117111	TRUE	3	-0.696051219	3.184582294	1.244265538	0.330983043	0.179486013	FALSE	FALSE
THYN1	Q9P016	30.66597777	32.21181478	31.64197429	31.4270343	31.64543655	32.607887	32.11629333	31.83484976	FALSE	0	-0.315904324	1.44473707	0.564416373	0.331162142	0.179559522	FALSE	FALSE
CYP51A1	Q16850	29.99831347	29.93686973	29.64775927	28.86876127	29.70764201	27.71754704	29.55696856	28.57834404	FALSE	0	-1.850639245	0.4050382	-0.722800522	0.33157213	0.179727935	FALSE	FALSE
PAXX	Q9BUH6	27.85187017	27.3417847	28.59087992	25.24033338	29.23630749	28.96850436	29.11370404	26.56684097	TRUE	2	-0.682252832	3.112497178	1.215122173	0.332238632	0.180002133	FALSE	FALSE
PPAT	Q06203	34.149727	35.09226869	35.15886978	35.06547851	33.908792	34.53157074	34.32080212	34.76572487	FALSE	0	-1.242076456	0.272349327	-0.484863564	0.332381193	0.18006085	FALSE	FALSE
AGO2	Q9UKV8	28.99566367	28.93958512	30.66607016	30.49044935	27.55942659	29.09630447	29.61803607	29.37625379	FALSE	0	-2.207922022	0.487048332	-0.860436845	0.335011594	0.181148524	FALSE	FALSE
CRACR2A	Q9BSW2	26.19800011	25.45909292	26.21567918	26.65100689	26.1132961	27.37798178	26.23413734	27.1207757	TRUE	4	-0.329878925	1.491084835	0.580602955	0.336286661	0.181678734	FALSE	FALSE
SSH3	Q8TE77	25.30692979	26.56099967	27.27879553	27.18091846	26.02302669	28.407295	27.0999291	28.77471364	TRUE	2	-0.566479376	2.555139867	0.994330246	0.337212546	0.182064978	FALSE	FALSE
UBAC1	Q9BSL1	27.71900049	27.72283043	27.24849709	27.77932068	28.60582804	28.25621405	27.69169199	27.68775509	FALSE	0	-0.253251804	1.139172046	0.442960121	0.338418328	0.182569559	FALSE	FALSE
PWP2	Q15269	32.20784178	31.92431917	31.5647478	30.9941976	31.65703302	30.72784062	31.30492972	30.96693305	FALSE	0	-1.309852028	0.292667055	-0.508592486	0.340630547	0.183499997	FALSE	FALSE
MTX1	Q13505	29.77060408	29.01319058	29.02588762	28.43156261	28.81531347	25.98193088	28.785385	28.79351559	FALSE	0	-2.48925901	0.556709031	-0.96627499	0.341041809	0.183673648	FALSE	FALSE
ANAPC4	Q9UJX5	28.6656459	29.13820617	29.02912144	28.1898888	28.76405421	28.1219086	28.41812724	27.82761036	FALSE	0	-1.218968497	0.273387545	-0.472790476	0.34228448	0.184199663	FALSE	FALSE
KAT7	O95251	26.22339794	26.74425085	27.59160399	27.4623368	24.451398	24.93066102	27.00925975	27.49425672	TRUE	2	-2.669223606	0.601216555	-1.034003525	0.344167561	0.18500055	FALSE	FALSE
POLR1B	Q9H9Y6	32.19597441	31.28575696	31.77677816	31.75032548	31.74096286	30.87097333	31.4489076	31.16941938	FALSE	0	-1.149122119	0.259836193	-0.444642963	0.34587741	0.18573178	FALSE	FALSE
EXOC6B	Q9Y2D4	28.30879887	26.11733497	25.58680334	26.98039481	25.24860575	25.87756998	26.29264057	26.2470857	FALSE	0	-2.150485638	0.486770643	-0.831857498	0.34633798	0.185929409	FALSE	FALSE
ASCC3	Q8N3C0	30.76666267	30.53625663	30.12532323	29.81603995	30.26888938	30.04071497	29.49657103	29.60743045	FALSE	0	-1.183485981	0.268147656	-0.457669162	0.34676687	0.1861137	FALSE	FALSE
EPHX2	P34913	30.95971386	30.70713385	31.1790356	32.21921891	30.18462557	29.89766691	31.20675775	31.18159724	FALSE	0	-1.678124934	0.380897561	-0.648613687	0.347550699	0.186451144	FALSE	FALSE
CDK9	P50750	32.92665902	33.17160306	33.41876419	32.37770938	32.22181061	32.6931058	32.95729334	32.13237551	FALSE	0	-1.223022229	0.277947033	-0.472537598	0.348102212	0.186689072	FALSE	FALSE
ARHGEF5	Q12774	26.17075201	28.27171325	28.25203118	27.29154151	26.65915096	25.99669197	25.81895464	27.95560604	TRUE	2	-2.301983375	0.524166203	-0.888908586	0.348953444	0.187057115	FALSE	FALSE
DCTD	P32321	33.3648432	32.81464435	32.9575885	33.3230242	33.67520551	33.30136997	33.3099494	33.6646198	FALSE	0	-0.219820398	0.965342609	0.372761106	0.348973411	0.18706576	FALSE	FALSE
POLD1	P28340	29.24716303	30.26679777	30.21972258	30.0569156	27.56265397	29.72689858	30.26250652	28.96644726	FALSE	0	-2.121181311	0.485134986	-0.818023162	0.350899785	0.187902393	FALSE	FALSE
PELP1	Q8IZL8	29.48234316	28.98772128	28.84585793	28.80034304	29.8756395	30.05257735	28.85996482	29.28148624	FALSE	0	-0.290276848	1.266978096	0.488350624	0.351669747	0.188238237	FALSE	FALSE
LARP4B	Q92615	29.85648232	30.34183012	30.62441177	30.23948919	30.715936	30.45605911	30.59780623	30.78605172	FALSE	0	-0.222195781	0.969015612	0.373409916	0.352037008	0.188398724	FALSE	FALSE
MEAK7	Q6P9B6	31.0345767	30.77341802	32.85166533	33.87663087	28.37646607	30.61003416	31.70729437	32.27580597	FALSE	0	-3.614701186	0.831356009	-1.391672589	0.35336682	0.188981429	FALSE	FALSE
SNRPG	P62308	29.38219363	29.11778327	31.23983087	33.50801098	23.87991204	26.12149254	31.12625604	31.71285426	TRUE	1	-6.759105702	1.555453775	-2.601825964	0.353623999	0.189094412	FALSE	FALSE
DPP9	Q86TI2	31.47388092	31.74301506	31.57609372	31.56241944	30.79543129	31.21806931	31.63408471	31.20247196	FALSE	0	-0.978099501	0.225423566	-0.376337968	0.354282561	0.189384165	FALSE	FALSE
RMC1	Q96DM3	28.17256993	28.48861378	28.488207	27.96851433	27.19684444	28.40885175	27.94105388	27.75038536	FALSE	0	-1.18445499	0.274070182	-0.455192404	0.356036882	0.190159094	FALSE	FALSE
ZBTB7A	O95365	27.04197582	27.48187051	27.6643141	27.69074711	26.96346733	25.63561413	27.52161499	27.29598085	TRUE	2	-1.602104187	0.370989067	-0.61555756	0.356369243	0.190306414	FALSE	FALSE
ZNF385A	Q96PM9	26.18361765	24.23693202	24.98619414	25.9873803	28.16016946	26.47405605	25.04876798	25.74257904	TRUE	3	-0.609159335	2.624883546	1.007862106	0.357335021	0.190735425	FALSE	FALSE
SDCBP	O00560	30.39823111	31.03252168	30.67536922	31.87183685	29.82134044	30.28308606	30.92829414	30.67608007	FALSE	0	-1.477515959	0.342936881	-0.567289539	0.357397156	0.190763073	FALSE	FALSE
VRK1	Q99986	32.59842602	32.20460303	33.17499369	33.39246949	32.46397262	32.7944756	32.31648049	31.7174687	FALSE	0	-1.353142379	0.314094974	-0.519523703	0.357433206	0.190779117	FALSE	FALSE
DDX51	Q8N8A6	30.22176478	29.24944414	29.41974257	29.087141	29.63710618	28.30670131	28.63499568	29.18480137	FALSE	0	-1.442134525	0.334890545	-0.55362199	0.357615724	0.190860376	FALSE	FALSE
JUNB	P17275	30.50126611	31.60332054	31.20627614	32.05742012	29.78505242	31.25724836	30.70031771	31.09315749	FALSE	0	-1.649904149	0.383650685	-0.633126732	0.358205255	0.191123182	FALSE	FALSE
NDUFB4	O95168	30.14428881	29.66909819	29.4508549	29.08118087	29.72150974	27.07193165	28.99982581	29.32693331	FALSE	0	-2.102753908	0.490142777	-0.806305565	0.359279299	0.191603322	FALSE	FALSE
NF2	P35240	28.97595119	29.45652109	29.05756536	29.41081243	29.69048541	29.31035652	29.41156939	30.0615343	FALSE	0	-0.23982709	1.026374862	0.393273886	0.3603546	0.192085777	FALSE	FALSE
NSRP1	Q9H0G5	25.52938401	27.84480323	28.45737269	29.09922464	28.14276916	29.13964402	28.29905899	29.54573076	TRUE	1	-0.639948815	2.738157996	1.04910459	0.360450645	0.192128956	FALSE	FALSE
H2BC21	Q16778	37.86132384	37.20453103	37.32223964	37.0239308	37.75341684	36.47038131	36.7576866	36.27354879	FALSE	0	-1.407942763	0.329446873	-0.539247945	0.360972678	0.192363891	FALSE	FALSE
NFU1	Q9UMS0	32.01652115	32.11432491	32.52006945	32.32962668	32.45281705	32.89382217	32.88835495	32.27295857	FALSE	0	-0.234242748	0.99794802	0.381852636	0.36235268	0.192986977	FALSE	FALSE
GTF2H2C	Q6P1K8	30.03389756	27.31781578	28.61733351	27.64008755	27.64121752	27.59921603	28.0437099	27.0503827	FALSE	0	-2.140770187	0.503466059	-0.818652064	0.363208324	0.193374803	FALSE	FALSE
RAC1	P63000	34.50027549	33.96546285	34.10290836	33.03416237	34.98285166	35.0444373	34.17212028	33.79927984	FALSE	0	-0.368383941	1.56632395	0.598970005	0.363227584	0.193383546	FALSE	FALSE
URB1	O60287	30.25197172	30.17599517	29.75201915	29.01210384	29.33598846	29.98865919	29.02838184	28.51541117	FALSE	0	-1.520082525	0.358257923	-0.580912301	0.364151921	0.193803833	FALSE	FALSE
AKAP8L	Q9ULX6	25.91913081	28.63392306	28.63076024	29.4261428	25.41732414	26.6750976	26.57750646	28.84662313	TRUE	1	-3.333873632	0.787170839	-1.273351396	0.364955984	0.194170538	FALSE	FALSE
ABLIM1	O14639	30.82615438	30.94331945	30.92262568	30.90334669	30.85930921	31.52253363	31.33712857	31.26945788	FALSE	0	-0.21531676	0.911808311	0.348245776	0.365011291	0.1941958	FALSE	FALSE
ATP5MF-PTCD1	G3V325	28.60943882	29.98599328	30.00087276	30.71011959	31.62289133	30.98468119	29.82084913	30.00165805	FALSE	0	-0.484069269	2.045896895	0.780913813	0.365874496	0.194590709	FALSE	FALSE
TOX4	O94842	27.8402244	28.45746453	28.04663563	29.26516797	27.55417988	28.161297	24.67959355	28.63485957	TRUE	1	-3.006672175	0.716890913	-1.144890631	0.36927093	0.196156356	FALSE	FALSE
UQCC2	Q9BRT2	29.84858356	29.69904646	30.57973588	31.24656385	27.68867642	29.83700567	30.49341374	29.82711031	FALSE	0	-2.319200068	0.555338266	-0.881930901	0.371152015	0.197031743	FALSE	FALSE
YME1L1	Q96TA2	30.63313188	29.05456525	29.84815823	30.65140993	30.21785195	28.25509834	29.33376658	29.5106608	FALSE	0	-1.88698172	0.452037906	-0.717471907	0.371342661	0.197120798	FALSE	FALSE
RAB21	Q9UL25	32.21807791	33.61334267	33.44498134	33.03249583	32.67251228	34.44508761	33.94657168	33.82591613	FALSE	0	-0.40677003	1.697365	0.645297485	0.371511743	0.197199831	FALSE	FALSE
MBD1	Q9UIS9	23.72486494	25.82830441	27.54163614	24.82321478	27.34713569	26.57232753	26.03585107	26.17310322	TRUE	3	-0.664185817	2.769384442	1.052599313	0.37184944	0.197357827	FALSE	FALSE
NUDT18	Q6ZVK8	28.09670399	28.93501949	29.15351831	29.78211834	25.94406914	28.70974198	28.97968394	28.47518947	TRUE	1	-2.538195067	0.608857266	-0.9646689	0.371934862	0.197397823	FALSE	FALSE
EMC8	O43402	31.05545403	31.59368712	31.91153688	31.58543622	30.19265533	31.19751884	31.5113422	31.24792889	FALSE	0	-1.313955187	0.315620695	-0.499167246	0.372538233	0.197680693	FALSE	FALSE
ELOVL7	A1L3X0	27.54558986	27.63829319	28.3516853	27.59055706	28.98194276	25.36824347	26.48847718	26.40048322	FALSE	0	-2.558346414	0.61485702	-0.971744697	0.37277154	0.19779024	FALSE	FALSE
MYO9B	Q13459	29.80174906	30.1240475	28.99101688	26.115223	26.38046578	27.35598932	29.64469218	25.64701451	TRUE	4	-3.954332056	0.95239473	-1.500968663	0.373714358	0.198233892	FALSE	FALSE
RPS6KA4	O75676	26.22740278	25.74817633	25.75239182	26.21081105	25.34070257	25.55005367	25.48690216	26.03013084	TRUE	4	-1.008640583	0.24314422	-0.382748182	0.374103634	0.198417522	FALSE	FALSE
RRAS	P10301	30.04638541	31.1803757	31.01357124	31.73533077	31.2496417	31.74741836	31.64410038	31.43427308	FALSE	0	-0.334059783	1.383944982	0.5249426	0.374689864	0.198694562	FALSE	FALSE
FPGS	Q05932	26.18791066	25.72635521	25.745664	26.04216853	26.09595055	25.67923673	27.82054027	26.63472528	TRUE	2	-0.404281211	1.668458427	0.632088608	0.376376187	0.19949488	FALSE	FALSE
MYO1E	Q12965	28.6808334	29.45307755	27.85781857	29.03143096	27.97672191	28.01768586	28.31026219	28.62044493	FALSE	0	-1.385635293	0.336612495	-0.524511399	0.377504548	0.200033239	FALSE	FALSE
CYB5A	P00167	27.66115073	29.47917262	29.22285244	28.76996029	27.94203247	26.36682385	28.73577102	28.69546847	FALSE	0	-2.242916076	0.546395938	-0.848260069	0.378733779	0.200622358	FALSE	FALSE
MBNL2	Q5VZF2	31.49735868	31.94714227	31.72758262	30.66745264	31.63511625	32.43910402	32.32788707	31.51546859	FALSE	0	-0.335028771	1.374048627	0.519509928	0.379124338	0.200810116	FALSE	FALSE
EMC9	Q9Y3B6	25.53105312	26.86977486	27.72141468	26.92040341	24.87768173	26.23056015	27.607643	23.78355692	TRUE	4	-3.004223399	0.732621263	-1.135801068	0.379192497	0.200842912	FALSE	FALSE
PRKDC	P78527	36.60449863	36.19038932	36.47146143	35.77755356	36.26926889	35.96116352	35.75591412	35.32489136	FALSE	0	-1.146009433	0.27967692	-0.433166256	0.379517745	0.200999528	FALSE	FALSE
EBNA1BP2	Q99848	32.68484466	32.52921452	32.17660914	33.18004569	32.63412965	31.6101769	32.15833051	32.33367441	FALSE	0	-1.213508453	0.296307186	-0.458600633	0.379751614	0.201112264	FALSE	FALSE
NME7	Q9Y5B8	31.14922199	31.31937458	31.57303903	31.36420409	30.99370798	31.13671978	31.38422092	30.00404241	FALSE	0	-1.249614447	0.306040148	-0.47178715	0.381070693	0.201750032	FALSE	FALSE
APOBEC3C	Q9NRW3	25.65970648	26.14928235	26.21405059	26.35227224	27.65681583	28.37667591	28.20092883	24.52468977	TRUE	3	-0.715292852	2.9071922	1.095949674	0.383101768	0.202738465	FALSE	FALSE
RSBN1L	Q6PCB5	26.23813528	26.71301837	27.55511396	27.75823734	26.99441889	27.78910213	27.92763466	27.81337135	TRUE	1	-0.369918258	1.499929303	0.565005522	0.384137748	0.203245671	FALSE	FALSE
PKIG	Q9Y2B9	27.08623092	27.66924298	27.77417621	27.7821876	27.30986549	28.20176191	28.17935756	28.44043666	FALSE	0	-0.298723108	1.208515066	0.454895979	0.385129687	0.203733268	FALSE	FALSE
TTC4	O95801	31.05766607	32.03615032	31.67508544	31.72992181	31.37050698	32.2782518	32.3314077	32.40708826	FALSE	0	-0.310496877	1.254712433	0.472107778	0.385630917	0.203980384	FALSE	FALSE
ANAPC10	Q9UM13	26.43647407	25.31075851	28.30719445	26.87558293	26.22718824	28.75576636	28.35297732	27.60430104	TRUE	3	-0.660364408	2.665475909	1.00255575	0.386131583	0.204227717	FALSE	FALSE
SIAE	Q9HAT2	28.70161437	27.91149784	27.88055794	26.55186809	26.5249985	26.60854193	28.04907063	27.00158777	TRUE	2	-1.903468796	0.472799095	-0.715334851	0.38726392	0.204788935	FALSE	FALSE
ERCC2	P18074	29.04189833	28.37768108	28.50005469	27.76587644	27.08887203	28.20405833	28.78780223	26.96883608	FALSE	0	-1.75399807	0.436027127	-0.658985471	0.387620556	0.204966225	FALSE	FALSE
XPNPEP3	Q9NQH7	29.12096991	27.59024277	28.81188381	29.95659658	29.54221907	28.96035275	29.74495689	29.96162811	FALSE	0	-0.451684442	1.816416315	0.682365937	0.387757067	0.205034154	FALSE	FALSE
CREB1	P16220	30.00963723	29.78053399	30.18561171	30.69252822	29.20917943	29.45301391	29.78785993	30.35130447	FALSE	0	-1.243182909	0.309706202	-0.466738354	0.388558864	0.205433897	FALSE	FALSE
ARFGEF2	Q9Y6D5	28.00331237	27.21852945	27.66423102	26.53383555	27.1543573	26.24515846	27.36518967	26.38987691	FALSE	0	-1.509247332	0.376584311	-0.566331511	0.389251241	0.205780137	FALSE	FALSE
SCFD1	Q8WVM8	32.83135482	32.56450984	32.89186937	32.75923544	32.98878152	32.65256166	31.8218035	31.67719724	FALSE	0	-1.270576858	0.317264079	-0.47665639	0.389571818	0.205940781	FALSE	FALSE
WDR36	Q8NI36	32.83373517	31.94361724	32.18916284	31.70653986	32.22832387	31.60476398	31.56283397	31.46885117	FALSE	0	-1.205119962	0.300978894	-0.452070534	0.38965826	0.205984134	FALSE	FALSE
TUBGCP2	Q9BSJ2	28.59473633	27.49361793	28.39441585	28.07223354	28.45388175	26.71022547	27.73251997	27.33158043	FALSE	0	-1.551152015	0.387754004	-0.581699005	0.390057329	0.206184476	FALSE	FALSE
KIFAP3	Q92845	25.4806341	28.07118411	27.28282065	26.0414818	26.57803727	28.46182242	27.66129959	27.59941922	TRUE	2	-0.571988508	2.28421742	0.856114456	0.390810462	0.206563463	FALSE	FALSE
MTREX	P42285	33.54461492	33.44795467	33.10166742	32.93992196	33.22887147	32.87602057	32.76682562	32.70952243	FALSE	0	-0.969216257	0.242756815	-0.363229721	0.390912012	0.206614654	FALSE	FALSE
TOP2B	Q02880	28.67907252	28.0281891	28.61251945	28.59135289	28.96342494	26.79317943	27.25132036	28.27428118	FALSE	0	-1.75397616	0.439512132	-0.657232014	0.391109743	0.206714392	FALSE	FALSE
STAMBP	O95630	30.01720851	29.71043531	30.35485072	30.06028372	30.54539185	30.15361107	30.70553846	30.20045068	FALSE	0	-0.244694429	0.975801331	0.365553451	0.391427256	0.206874719	FALSE	FALSE
ZC3HAV1	Q7Z2W4	31.18404146	31.40186781	31.49165508	31.70744923	31.81535657	31.476012	31.93674801	31.93099066	FALSE	0	-0.230412662	0.91745949	0.343523414	0.392088009	0.207209041	FALSE	FALSE
FTSJ3	Q8IY81	33.13277166	32.66597276	32.55814393	32.66001142	32.64421214	31.94929426	32.28744264	32.61986025	FALSE	0	-1.012676316	0.254631076	-0.37902262	0.392612265	0.207474953	FALSE	FALSE
SMIM20	Q8N5G0	27.87919629	26.64177978	27.1551998	27.89111206	28.2850753	28.39118483	27.39689437	27.62482187	TRUE	1	-0.359393899	1.424738122	0.532672111	0.394014104	0.208188855	FALSE	FALSE
SNX5	Q9Y5X3	32.18248559	32.85256634	32.11060457	32.59540426	32.29722134	33.38557175	33.11110571	32.73255695	FALSE	0	-0.301275949	1.193973442	0.446348747	0.394148836	0.208257691	FALSE	FALSE
EIF4G3	O43432	27.35991741	29.46769779	29.0719287	29.17745394	24.25365318	28.76246843	28.30613209	28.33777211	TRUE	2	-3.623023112	0.914537095	-1.354243008	0.394309952	0.208340056	FALSE	FALSE
GOT2	P00505	33.32138777	33.14096101	33.65701328	31.31041682	33.62375469	33.47274132	33.81164666	33.24638368	FALSE	0	-0.460816477	1.823190205	0.681186864	0.394878032	0.208630918	FALSE	FALSE
MAP4K5	Q9Y4K4	25.15817887	26.2979387	27.13491713	26.3499831	26.68004514	27.06952388	27.28323782	26.31046365	TRUE	3	-0.406390422	1.607516771	0.600563175	0.394970311	0.208678231	FALSE	FALSE
EIF1AD	Q8N9N8	31.99529663	31.29147631	32.07313877	32.30329135	32.01483256	32.04617466	32.49468838	32.93563882	FALSE	0	-0.310190323	1.224256008	0.457032843	0.395941628	0.20917737	FALSE	FALSE
LYPLA1	O75608	31.55688364	32.22379178	32.7875575	33.04192154	32.75568749	33.11624507	33.02010791	32.68025758	FALSE	0	-0.333188983	1.314260773	0.490535895	0.39619545	0.209308143	FALSE	FALSE
VPS13C	Q709C8	27.5625348	27.57645204	27.80334125	27.97505718	27.29978489	27.53431862	25.55365972	27.86761752	TRUE	1	-1.783515332	0.452513076	-0.665501128	0.396541568	0.209486696	FALSE	FALSE
CYB5R1	Q9UHQ9	27.20073983	27.30202949	27.63939196	27.90723398	26.86062519	26.81210059	27.57590342	27.20043427	TRUE	1	-1.073105256	0.272939364	-0.400082946	0.397613379	0.210041296	FALSE	FALSE
KCTD9	Q7L273	27.50356129	28.18232418	28.25704467	28.75696021	24.42395037	27.12124381	28.29500105	28.3719423	TRUE	1	-3.012571919	0.768695499	-1.12193821	0.39900795	0.210766739	FALSE	FALSE
CHEK2	O96017	24.92114084	27.40834967	27.14835176	27.5932896	27.10237005	28.10508007	28.74943628	26.78550174	TRUE	3	-0.630128715	2.465756852	0.917814068	0.399670198	0.211112771	FALSE	FALSE
KDM3B	Q7LBC6	29.52365218	29.90912904	30.35062369	31.04467381	30.31941163	30.5355513	30.70138948	31.46823998	FALSE	0	-0.377272558	1.475529391	0.549128417	0.399898489	0.211232287	FALSE	FALSE
NECAP2	Q9NVZ3	27.96916752	30.21889793	30.36563813	29.8085178	29.82258593	30.79422246	31.07909773	29.80210176	FALSE	0	-0.539526899	2.107420153	0.783946627	0.400452825	0.211522989	FALSE	FALSE
SCRIB	Q14160	30.5624603	29.994978	30.0892256	31.17892806	30.24207343	29.60813749	29.51801197	30.46559343	FALSE	0	-1.340056007	0.344168188	-0.497943909	0.401836717	0.212251812	FALSE	FALSE
RBM4B	Q9BQ04	24.0180631	27.55638865	27.03777686	26.88322675	27.6041707	28.29733203	28.15214958	25.94159768	TRUE	1	-0.777970768	3.027868083	1.124948658	0.402014897	0.212345972	FALSE	FALSE
ARL6IP4	Q66PJ3	28.15435551	30.91428733	30.4343304	29.92304704	29.8288652	30.77402909	30.76622278	31.32802405	FALSE	0	-0.56591066	2.201471083	0.817780211	0.402222985	0.212456032	FALSE	FALSE
RAD51	Q06609	28.61601662	28.83506014	28.08957031	25.10739076	24.55380235	28.1437332	27.19908702	25.1865762	TRUE	2	-3.745208451	0.962788915	-1.391209768	0.402243134	0.212466694	FALSE	FALSE
TSC22D4	Q9Y3Q8	26.20108333	27.16098475	26.60317719	25.31146789	27.02083178	26.79059487	27.51550208	26.33131951	TRUE	2	-0.412327584	1.603095124	0.59538377	0.402470577	0.212587117	FALSE	FALSE
AGPAT5	Q9NUQ2	30.52190877	29.38299617	29.09345371	29.69397587	30.34462269	26.72920741	28.82685472	28.97194491	FALSE	0	-2.571203198	0.6613508	-0.954926199	0.402482932	0.212593662	FALSE	FALSE
CBWD1	Q9BRT8	31.32629849	29.73320303	29.95805268	30.32066988	30.75925307	29.02424217	29.1861114	29.72505612	FALSE	0	-1.779845938	0.458065278	-0.66089033	0.402731731	0.212725539	FALSE	FALSE
VPS13A	Q96RL7	27.42055909	23.98647238	27.69229329	24.64991187	30.0950476	28.07326262	25.74217181	26.12874479	TRUE	4	-1.100133806	4.245128904	1.572497549	0.405728519	0.214325532	FALSE	FALSE
H2AC6	Q93077	38.44192096	37.45026679	37.78510434	37.88280941	38.8559526	35.37172901	37.15000696	36.62054708	FALSE	0	-2.405438009	0.624505088	-0.89046646	0.40651086	0.214746785	FALSE	FALSE
TBPL1	P62380	29.01430537	29.7313633	29.88951341	29.28531754	29.73107985	30.05451386	30.26328338	29.51765965	FALSE	0	-0.289375794	1.112394355	0.41150928	0.407366447	0.215209191	FALSE	FALSE
BCL10	O95999	31.5849992	31.81885632	31.84799824	31.73242549	32.23789423	32.20382908	31.65641002	32.23670105	FALSE	0	-0.23744555	0.912723111	0.33763878	0.407387849	0.215220781	FALSE	FALSE
TCF12	Q99081	26.46312016	26.21277983	27.83973644	27.33288698	26.96489112	26.34280002	25.84580815	26.40123592	TRUE	3	-1.55071538	0.403821274	-0.573447053	0.407816641	0.215453225	FALSE	FALSE
MGME1	Q9BQP7	31.21712292	31.64117328	30.96749008	31.48759418	31.6541196	31.64601576	31.67822392	31.67209735	FALSE	0	-0.23565134	0.904189427	0.334269044	0.408167168	0.215643582	FALSE	FALSE
ABRAXAS2	Q15018	29.18225317	29.65781115	29.20936513	28.97317768	30.01764439	30.19801334	29.35927393	29.17656768	FALSE	0	-0.304791803	1.169237907	0.432223052	0.408256327	0.215692049	FALSE	FALSE
PRPF38B	Q5VTL8	28.13265765	26.81246041	25.66944155	27.48852759	25.90247362	25.80832886	24.77503024	27.78089031	TRUE	3	-2.594599719	0.676417632	-0.959091043	0.408300112	0.215715858	FALSE	FALSE
POLR2C	P19387	30.41826166	30.4191577	30.35326795	30.32684305	29.594524	28.94996675	30.64548086	30.28515724	FALSE	0	-1.382271222	0.361070465	-0.510600378	0.409146673	0.216177134	FALSE	FALSE
UBE4B	O95155	25.43555785	29.26460147	28.33653535	28.23197408	27.07034812	29.43158509	30.19656828	29.4921465	FALSE	0	-0.871688543	3.332678162	1.23049481	0.409710444	0.216485322	FALSE	FALSE
EIF2B4	Q9UI10	29.02767646	29.87803805	29.40997839	29.82124286	28.45402943	28.33385102	29.68632205	29.5213736	FALSE	0	-1.450196651	0.379516818	-0.535339917	0.409944228	0.216613357	FALSE	FALSE
PSME4	Q14997	32.06571902	32.21127732	32.82196317	32.33773459	31.76201467	32.04433982	32.30829415	31.85177753	FALSE	0	-0.995994863	0.260860902	-0.36756698	0.410288374	0.216802085	FALSE	FALSE
MGST1	P10620	30.61331462	30.97070728	30.82703737	29.01134165	30.23411636	29.08905117	30.31580656	28.93695191	FALSE	0	-1.928328041	0.505090588	-0.711618727	0.410324453	0.216821888	FALSE	FALSE
TMEM263	Q8WUH6	24.75935741	27.75884181	28.41829191	29.94768037	27.42555116	29.28775233	29.6125534	30.22297956	TRUE	2	-1.006701172	3.839033651	1.41616624	0.4108094	0.217088388	FALSE	FALSE
PPID	Q08752	35.16223912	35.01031185	35.16450046	34.59845616	35.31327083	35.53043516	35.65179569	34.92230964	FALSE	0	-0.263502801	1.004654663	0.370575931	0.410898169	0.217137235	FALSE	FALSE
YOD1	Q5VVQ6	28.83408399	26.55017091	27.71168604	28.6085392	27.40956183	27.42127283	28.01459483	24.40625522	TRUE	2	-3.019501811	0.793104092	-1.11319886	0.411517346	0.217478518	FALSE	FALSE
TAF10	Q12962	28.08311121	28.25931186	28.44346412	28.54089838	27.65554278	29.03474637	29.22721006	29.75723259	FALSE	0	-0.418310903	1.59228402	0.586986558	0.41160009	0.2175242	FALSE	FALSE
ZGPAT	Q8N5A5	26.56678521	25.28815862	25.07434671	27.3416999	26.8025927	25.84779866	27.19358062	27.53492547	TRUE	3	-0.556013673	2.109967181	0.776976754	0.412928705	0.218252046	FALSE	FALSE
TMEM132A	Q24JP5	27.32073319	24.84814834	27.25939564	27.35473802	26.4296525	27.72272705	27.94218012	28.1078365	TRUE	1	-0.61288885	2.322579335	0.854845243	0.413528315	0.218581986	FALSE	FALSE
SEC24A	O95486	29.40642289	27.98046433	28.53141522	29.0275387	28.49259594	26.64839123	28.52190906	28.54662098	FALSE	0	-1.862258961	0.494096996	-0.684080983	0.415878288	0.21988397	FALSE	FALSE
HEATR6	Q6AI08	27.76188583	26.50393446	25.5030471	25.89873196	24.95533504	26.61126537	26.08379325	24.93197492	TRUE	4	-2.100899477	0.558284097	-0.77130769	0.416551764	0.22025975	FALSE	FALSE
HEATR1	Q9H583	32.69765588	32.10861223	32.57954317	32.1447259	32.21253216	32.33997575	31.93209054	31.47271392	FALSE	0	-1.071501457	0.284889049	-0.393306204	0.416783141	0.220389126	FALSE	FALSE
DPH2	Q9BQC3	28.4558496	28.72201414	28.25543059	28.14392984	27.34136915	28.31157706	28.32200153	27.97121868	TRUE	1	-1.111210526	0.295681655	-0.407764436	0.417125653	0.220580905	FALSE	FALSE
RAD18	Q9NS91	27.82445139	28.71449234	28.91350962	29.08376801	28.84530793	28.67448157	29.29117397	29.69135183	FALSE	0	-0.35712084	1.340167813	0.491523487	0.417748652	0.22093053	FALSE	FALSE
INTS3	Q68E01	29.20353363	29.06480112	29.15882227	28.51976877	26.92535497	28.50944495	29.01735576	28.95447323	TRUE	1	-1.731996805	0.461848366	-0.63507422	0.418042448	0.221095767	FALSE	FALSE
CCDC22	O60826	29.32871416	29.70203921	30.25496473	29.97132316	30.13729019	30.04332149	30.06956864	30.52911806	FALSE	0	-0.276834655	1.037963212	0.380564279	0.418127866	0.221143851	FALSE	FALSE
RMDN1	Q96DB5	24.82863289	27.83354293	27.18669863	27.53614775	30.91873029	30.45060586	27.79853041	25.03161508	TRUE	2	-1.240200491	4.647430215	1.703614862	0.418366245	0.221278144	FALSE	FALSE
KIF3A	Q9Y496	23.99417359	26.6244561	25.97523714	26.13949656	26.09709746	26.45131195	26.10701141	27.04744069	TRUE	2	-0.54067896	2.025428026	0.742374533	0.418508561	0.221358392	FALSE	FALSE
MYO1D	O94832	28.69060415	27.81272258	28.06149069	28.27620462	28.69113609	26.19146812	27.0021439	28.11652599	TRUE	1	-1.938139481	0.51826551	-0.709936985	0.419245946	0.221775056	FALSE	FALSE
SKA1	Q96BD8	25.65499494	26.56340094	26.07497178	27.96311672	27.69739385	27.64867005	27.84175362	26.12663933	TRUE	2	-0.55813435	2.087120574	0.764493112	0.419269634	0.221788466	FALSE	FALSE
DBT	P11182	28.33681923	27.26932745	29.51357236	29.44216622	29.3052292	29.30827166	29.15515389	29.40560992	FALSE	0	-0.476850951	1.783040657	0.653094853	0.419299519	0.221805386	FALSE	FALSE
TUBA1C	Q9BQE3	32.96106674	31.10257098	30.71356032	32.70248561	31.37499547	28.51644593	30.36621315	32.56392272	FALSE	0	-3.181042377	0.85198919	-1.164526593	0.420111686	0.222166244	FALSE	FALSE
COIL	P38432	28.96469306	27.99295361	27.84571927	27.26424536	28.93331986	24.80556891	27.12347831	27.022184	FALSE	0	-2.859980365	0.768450258	-1.045765053	0.422107168	0.222947728	FALSE	FALSE
ZNF281	Q9Y2X9	25.49358227	26.62773787	25.19821813	28.53808057	25.45768744	27.85837204	28.87333669	28.55612084	TRUE	3	-0.898203759	3.342152843	1.221974542	0.422245047	0.223001831	FALSE	FALSE
ATP6V1D	Q9Y5K8	31.12987655	30.73886254	30.73372643	31.5367272	31.18998343	31.12298884	31.46747052	32.0484567	FALSE	0	-0.311402344	1.156255723	0.422426689	0.423568133	0.223521709	FALSE	FALSE
TAF2	Q6P1X5	26.71943963	26.6181701	26.49599624	25.56862798	25.28796519	26.91577192	25.14332324	25.65226558	TRUE	4	-1.644419598	0.442965584	-0.600727007	0.423696777	0.223572325	FALSE	FALSE
DMAC2	Q9NW81	25.61299867	25.51728814	26.41216374	24.68541847	27.62794571	25.4801298	25.65722654	26.33686613	TRUE	3	-0.530311593	1.967461174	0.718574791	0.424111121	0.223724001	FALSE	FALSE
EGFR	P00533	28.6796221	28.04185126	29.09031691	30.20554889	29.58279308	26.03776037	27.19697803	28.9621884	FALSE	0	-2.901449436	0.782639791	-1.059404823	0.424609819	0.223906672	FALSE	FALSE
ADAT2	Q7Z6V5	25.80999923	25.52415779	26.36973776	26.94746323	26.15553352	26.97262791	26.15890423	27.95392139	TRUE	3	-0.478346694	1.773161218	0.647407262	0.424683619	0.223933716	FALSE	FALSE
TATDN3	Q17R31	26.30552801	28.3889776	28.23373379	26.98125914	28.27789327	28.57476798	28.31734923	27.43733072	FALSE	0	-0.500920992	1.849842323	0.674460666	0.4272271	0.224867491	FALSE	FALSE
PXN	P49023	32.5002575	33.53109652	33.20311339	33.75108612	33.25890472	34.02109081	33.35194824	34.37496605	FALSE	0	-0.375911482	1.38658962	0.505339069	0.428008461	0.225155029	FALSE	FALSE
SEC16A	O15027	27.99048392	29.49585027	29.84853429	30.03328681	29.28890771	29.98424728	30.23295012	30.4276337	FALSE	0	-0.477415168	1.760206926	0.641395879	0.428311183	0.225266516	FALSE	FALSE
DCAF13	Q9NV06	29.97924739	29.73187111	29.32047739	30.67402697	29.58224754	28.27654585	29.58718534	29.94104782	FALSE	0	-1.592133752	0.432835604	-0.579649074	0.429883018	0.225846181	FALSE	FALSE
SLIRP	Q9GZT3	33.85501151	33.9264901	33.91866859	33.14912996	34.17830008	34.13314353	33.9945175	33.95995012	FALSE	0	-0.26492915	0.973234682	0.354152766	0.430768153	0.226173185	FALSE	FALSE
TAF6	P49848	27.11849645	25.61674729	27.26498638	27.80020625	23.90682922	24.98430527	26.89781624	27.61876151	TRUE	3	-3.019388617	0.823026549	-1.098181034	0.431675572	0.226508862	FALSE	FALSE
RASA1	P20936	26.33958535	28.28924663	27.53551812	27.00266256	27.07812236	28.21410503	28.21146771	28.10114734	FALSE	0	-0.458031458	1.676946349	0.609457445	0.433049271	0.227017879	FALSE	FALSE
INPP5F	Q9Y2H2	25.72840316	26.18189804	23.38502662	26.98872068	26.83833309	25.29644878	26.54163903	27.79303174	TRUE	3	-0.79336512	2.886067186	1.046351033	0.437407993	0.228639883	FALSE	FALSE
MORF4L2	Q15014	25.66305956	26.21912085	27.95387034	23.7765584	25.69557138	27.62853685	28.43307037	26.54162806	TRUE	4	-0.889875029	3.232973788	1.171549379	0.438284586	0.228967375	FALSE	FALSE
CPNE1	Q99829	31.14585577	31.80381633	32.67951553	31.55044644	31.57382667	32.69379415	32.97954096	32.17504281	FALSE	0	-0.42647976	1.54776502	0.56064263	0.439015095	0.229240625	FALSE	FALSE
GTF2B	Q00403	30.12505951	30.53828629	30.69503231	30.77191463	30.70787066	30.83014072	31.23211232	30.74588972	FALSE	0	-0.263877799	0.956738139	0.34643017	0.439667321	0.229484851	FALSE	FALSE
CCDC117	Q8IWD4	27.38592999	30.35702062	29.98418765	28.6052092	29.35697682	29.82204411	30.40460715	30.03642579	FALSE	0	-0.626225504	2.270078704	0.8219266	0.439792782	0.229531857	FALSE	FALSE
LAMC2	Q13753	26.15141559	27.49807508	27.84737183	28.89475141	26.01119136	29.57701423	29.35974165	30.44054618	TRUE	1	-0.954246671	3.452686426	1.249219877	0.441068315	0.23001028	FALSE	FALSE
NCAPD3	P42695	26.73710392	27.31337595	26.34197651	25.87227898	26.24465317	25.57199156	26.36941142	26.18503163	TRUE	1	-1.308886669	0.362062877	-0.473411896	0.441661925	0.23023325	FALSE	FALSE
DCAF6	Q58WW2	27.16829402	26.41136496	26.44187668	25.777596	25.87573131	27.8469794	27.48368142	27.07828453	TRUE	3	-0.476124055	1.718896551	0.621386248	0.44258538	0.230580525	FALSE	FALSE
TRAPPC4	Q9Y296	29.53519424	30.75276594	29.93689711	30.33195022	28.8804083	30.26028494	30.28458692	28.6827916	FALSE	0	-1.694545028	0.47017715	-0.612183939	0.443744374	0.231017084	FALSE	FALSE
THUMPD1	Q9NXG2	32.27452921	33.1370018	32.25703385	32.63553913	31.22994635	32.41685985	32.28540696	32.46835642	FALSE	0	-1.318532095	0.366764894	-0.475883601	0.445455537	0.231663081	FALSE	FALSE
MRTO4	Q9UKD2	33.34266516	32.88380434	32.31427339	33.08999094	33.18640006	31.88725334	32.15966752	32.50263747	FALSE	0	-1.313066745	0.365679022	-0.473693861	0.446267533	0.231970237	FALSE	FALSE
PKP2	Q99959	30.31018754	28.74643108	29.79933464	29.49287508	29.72399655	29.20494789	28.85162946	28.41176269	FALSE	0	-1.49465201	0.41640613	-0.53912294	0.446525249	0.232067806	FALSE	FALSE
HEATR3	Q7Z4Q2	30.58154805	30.25650077	30.58135909	30.9353545	29.93697582	30.24773312	30.57853684	30.20663339	FALSE	0	-0.960080409	0.267638787	-0.346220811	0.446941419	0.23222545	FALSE	FALSE
THAP12	O43422	28.572625	24.6563406	27.40730763	26.7449565	27.13513103	25.56628764	25.2650141	25.24377733	TRUE	3	-2.896079988	0.810570169	-1.04275491	0.449680355	0.233265571	FALSE	FALSE
CRIP1	P50238	29.58384362	31.40346245	31.04852363	31.20108318	30.60211685	33.48881507	29.80349106	34.87679088	FALSE	0	-1.077352414	3.844502899	1.383575242	0.450528038	0.233588413	FALSE	FALSE
KTI12	Q96EK9	26.50184619	28.92119574	28.65609027	28.73476958	27.90328051	29.45200439	29.88888677	28.82774534	TRUE	1	-0.634245192	2.263252809	0.814503808	0.450538321	0.233592332	FALSE	FALSE
HERC2	O95714	29.31059945	28.4880722	27.85406729	27.69855221	28.31367025	27.72323142	27.62061613	27.6454974	FALSE	0	-1.423174309	0.39903634	-0.512068984	0.450901529	0.233730799	FALSE	FALSE
PDCD11	Q14690	34.17033349	33.01682828	32.98698631	33.0116037	33.5971711	31.2727511	32.60674808	33.01678904	FALSE	0	-1.872832359	0.526686126	-0.673073117	0.452951523	0.234513863	FALSE	FALSE
PGBD5	Q8N414	29.99671945	32.67012041	30.89607214	29.04410938	31.51957939	32.86623754	31.58320522	30.63625746	FALSE	0	-0.78223135	2.781360465	0.999564557	0.452990958	0.234528952	FALSE	FALSE
TRIM56	Q9BRZ2	27.79255082	27.74051448	27.70653771	27.1649144	26.68506129	28.06835323	27.06362339	26.70584156	FALSE	0	-1.309800084	0.368981114	-0.470409485	0.454130423	0.234965378	FALSE	FALSE
DNAJC13	O75165	29.99593163	29.45934956	29.57918522	28.77981307	29.15080863	29.07093633	29.17825539	28.83588349	FALSE	0	-1.099909745	0.310711928	-0.394598909	0.456030702	0.235695036	FALSE	FALSE
ATP6AP1	Q15904	29.67373262	28.56283217	29.37551392	28.94557733	29.30804418	26.99736977	28.84700857	28.76070494	FALSE	0	-1.84338199	0.521117703	-0.661132144	0.456536402	0.235889601	FALSE	FALSE
ATG9A	Q7Z3C6	26.69948678	27.30245893	26.48840141	26.77777528	24.41896955	26.37727692	25.74384974	27.6047854	TRUE	1	-2.177753218	0.616132823	-0.780810198	0.457082726	0.236099981	FALSE	FALSE
TRAPPC1	Q9Y5R8	25.4444392	25.87941848	25.9818231	24.41774606	26.4105104	27.18573933	26.73215448	24.51802838	TRUE	2	-0.618610614	2.180113497	0.780751441	0.45909806	0.236877725	FALSE	FALSE
HSDL1	Q3SXM5	29.4821744	28.94978516	29.7101061	28.4793798	29.74130846	26.57791559	28.68332681	28.3909803	FALSE	0	-2.253547464	0.639590308	-0.806978578	0.459251599	0.236937086	FALSE	FALSE
UQCRC1	P31930	34.47821389	33.76913365	34.06849677	34.02706845	34.46270462	33.18125121	33.75800464	33.09422105	FALSE	0	-1.289414975	0.366049352	-0.461682811	0.459428708	0.237005579	FALSE	FALSE
NACA4P	Q9BZK3	31.72364168	31.5850723	30.0941884	29.65214661	31.84509248	32.7251724	31.45657182	30.30151355	FALSE	0	-0.649943156	2.286593785	0.818325314	0.460283696	0.237336518	FALSE	FALSE
GLTP	Q9NZD2	26.65487509	26.74921767	27.19131816	25.74050865	27.57105764	28.6777998	26.85454445	26.10909164	TRUE	2	-0.572388736	2.01067571	0.719143487	0.46133453	0.237743924	FALSE	FALSE
PRCP	P42785	28.67331384	30.14218848	30.20292524	28.43294925	30.52845208	29.75148134	29.65311782	29.94502613	FALSE	0	-0.482958383	1.696308665	0.606675141	0.461423005	0.237778259	FALSE	FALSE
RING1	Q06587	27.35270327	28.68640506	28.73423882	27.89428433	27.67924264	30.87853184	28.96610618	28.52765928	FALSE	0	-0.674434754	2.366388985	0.845977116	0.462135269	0.238054861	FALSE	FALSE
UTP11	Q9Y3A2	28.98180016	28.32416041	28.55287531	27.91655759	28.5634439	25.08359234	28.24851994	28.13829557	TRUE	1	-2.617092229	0.746321366	-0.935385432	0.462536797	0.238210941	FALSE	FALSE
DNAJC5	Q9H3Z4	27.30502951	29.38062847	27.97503144	27.2907	27.57982912	25.13782737	28.10628447	27.48047133	TRUE	2	-2.556730145	0.733241581	-0.911744282	0.4664366	0.239732513	FALSE	FALSE
OLA1	Q9NTK5	34.76642119	35.19119954	35.20468444	35.56600553	35.57435054	35.40668019	35.24097052	35.95239473	FALSE	0	-0.290839098	1.013881735	0.361521318	0.466600806	0.239796809	FALSE	FALSE
NFS1	Q9Y697	31.25516945	31.25198991	31.29197603	30.67292971	31.045143	31.85896743	31.57389074	31.4437765	FALSE	0	-0.291974888	1.016831181	0.362428147	0.467286307	0.240065418	FALSE	FALSE
DKC1	O60832	33.93315899	33.00891244	33.45310848	33.45590409	33.78156001	32.6664916	32.80205441	32.87461556	FALSE	0	-1.21115041	0.347969196	-0.431590607	0.46767763	0.240218902	FALSE	FALSE
RAP2B	P61225	29.31385884	28.98587413	28.42092838	29.22319494	29.69299013	25.24546776	28.4381526	28.34410511	TRUE	1	-2.964959057	0.853388711	-1.055785173	0.468927138	0.240709692	FALSE	FALSE
YY1	P25490	24.93539527	29.02108233	29.459761	28.89947608	27.45677571	30.07874425	30.1679801	29.95092032	FALSE	0	-1.082211902	3.751564754	1.334676426	0.470473661	0.241318657	FALSE	FALSE
SERPINB8	P50452	25.77498781	27.07702344	28.23688929	27.30483349	26.62086893	26.73509622	26.98182324	24.99569432	TRUE	2	-2.151980987	0.621855327	-0.76506283	0.471669683	0.241790764	FALSE	FALSE
PACS1	Q6VY07	25.5375255	25.36729971	26.92209351	26.24267087	26.01347469	25.40847154	25.38326925	25.28464744	TRUE	1	-1.392208694	0.402345353	-0.494931671	0.47173932	0.241818283	FALSE	FALSE
PGM3	O95394	33.04905721	32.82357283	33.10867036	33.36695572	33.38030749	33.36944573	33.25563312	33.55844426	FALSE	0	-0.247146594	0.854933842	0.303893624	0.471942367	0.241898543	FALSE	FALSE
CDCA3	Q99618	29.44721276	30.00047905	30.05772913	30.5422208	31.37335372	29.57197756	30.21175856	31.1749259	FALSE	0	-0.464879519	1.607066514	0.571093498	0.472395493	0.242077759	FALSE	FALSE
PDLIM3	Q53GG5	25.54412676	25.97266308	26.56360137	27.24778584	25.11769771	25.94036792	25.58372361	26.44942867	TRUE	3	-1.573886129	0.455406566	-0.559239782	0.472585755	0.242153054	FALSE	FALSE
OGT	O15294	32.45256337	32.81844147	32.83040774	32.73778406	32.05836109	32.58518015	32.37412717	32.56474105	FALSE	0	-0.885591125	0.257197542	-0.314196791	0.475148191	0.243169652	FALSE	FALSE
XRN1	Q8IZH2	27.04296659	26.54268777	27.09387232	25.06372303	25.11308664	25.72745764	26.04702424	26.33900025	TRUE	2	-1.774410893	0.516070423	-0.629170235	0.476138966	0.243564001	FALSE	FALSE
TPRG1L	Q5T0D9	27.81989134	28.5196508	27.11435392	26.88343503	27.25459188	24.36085055	26.89255182	28.01195973	TRUE	1	-2.691804692	0.783116132	-0.95434428	0.476342913	0.243645265	FALSE	FALSE
ITSN1	Q15811	26.91360158	28.36278155	28.85483184	30.90965848	28.899757	29.51017398	30.09277961	30.43037131	FALSE	0	-0.798621399	2.744725625	0.973052113	0.476437643	0.24368302	FALSE	FALSE
ARFIP1	P53367	32.30854747	33.1065896	32.62961914	32.35384447	32.58353247	33.15238998	33.06745522	33.02652868	FALSE	0	-0.294204326	1.009857159	0.357826417	0.477310546	0.24403124	FALSE	FALSE
COMMD2	Q86X83	28.81447257	29.06505148	29.61760781	29.09186585	29.54605008	29.33871832	29.49756088	29.51428872	FALSE	0	-0.269246623	0.923056769	0.326905073	0.47816077	0.244370953	FALSE	FALSE
ARFIP2	P53365	29.2642853	30.10974584	29.74250101	28.57628035	29.66262785	30.37322429	29.81544798	29.72568672	FALSE	0	-0.388539103	1.330626265	0.471043581	0.478889938	0.244662725	FALSE	FALSE
TRMT2A	Q8IZ69	28.63549105	29.02043839	29.18843681	29.12973585	27.58896144	28.36436443	28.90950556	29.20354101	FALSE	0	-1.347352065	0.39348724	-0.476932412	0.479003161	0.244708066	FALSE	FALSE
ZYG11B	Q9C0D3	28.92225245	27.95424793	28.7969145	28.77171887	28.40336319	27.49935059	28.68261766	28.08370359	FALSE	0	-1.254548674	0.366499324	-0.444024675	0.479220455	0.244795109	FALSE	FALSE
SFXN1	Q9H9B4	32.66171278	32.2780445	31.71253884	31.94837489	32.75322331	30.02252969	31.84051901	31.22249911	FALSE	0	-1.952245809	0.571295862	-0.690474974	0.480403606	0.245269676	FALSE	FALSE
CCDC97	Q96F63	27.12537112	27.61028896	27.08086983	28.65235685	27.26057925	26.44920979	26.02723717	28.07591253	FALSE	0	-1.878954638	0.550980625	-0.663987007	0.481830841	0.245843549	FALSE	FALSE
KDM2A	Q9Y2K7	29.71809554	27.42091501	29.16755213	28.63134376	29.6322153	30.15476365	29.05052795	28.75096544	FALSE	0	-0.551148185	1.876431133	0.662641474	0.482974538	0.246304532	FALSE	FALSE
ABHD11	Q8NFV4	32.93134631	33.23329588	33.49675714	34.24525169	32.91753758	33.10733614	32.74638382	33.43432622	FALSE	0	-1.206374213	0.35584059	-0.425266812	0.485912545	0.247493342	FALSE	FALSE
PCF11	O94913	28.94251096	28.57235479	28.49968894	30.24527357	27.89896448	28.10508007	28.29091615	29.48541706	FALSE	0	-1.760601622	0.520876371	-0.619862625	0.487992262	0.248338924	FALSE	FALSE
CHORDC1	Q9UHD1	35.75817794	35.30483826	35.44700909	36.24755882	36.3194093	35.57146341	35.74864973	37.10179812	FALSE	0	-0.41743292	1.409301136	0.495934108	0.488807251	0.248671216	FALSE	FALSE
NLRP2	Q9NX02	32.11130428	33.49921127	33.00453751	31.45926193	30.99091072	32.31407548	32.56451213	31.57883347	FALSE	0	-1.865862792	0.552871201	-0.656495795	0.489065486	0.248776616	FALSE	FALSE
UBQLN4	Q9NRR5	32.36476768	32.44710038	33.05671967	33.18397121	32.65538966	33.25574061	33.48454391	33.21072475	FALSE	0	-0.328942839	1.105862825	0.388459993	0.491746501	0.24987403	FALSE	FALSE
GTSE1	Q9NYZ3	26.38793325	26.04099147	28.31556846	28.30380052	27.31287502	27.72891861	28.6608196	28.34618319	TRUE	2	-0.637579406	2.137830758	0.750125676	0.493574815	0.250625743	FALSE	FALSE
SUB1	P53999	35.82193064	35.51744959	35.53568733	35.94752203	36.21160726	35.64018042	35.83984867	36.55652144	FALSE	0	-0.303215815	1.015999917	0.356392051	0.494050826	0.250821903	FALSE	FALSE
RPAP1	Q9BWH6	27.78981197	26.8180212	28.077808	26.3935929	26.37062569	26.49559121	27.03486976	27.08445696	TRUE	2	-1.492842408	0.445997188	-0.52342261	0.494787569	0.251125876	FALSE	FALSE
ZMPSTE24	O75844	30.9409973	30.18234954	29.98457978	30.37341716	30.84318014	29.1741511	29.37243772	30.02680429	FALSE	0	-1.472320807	0.439935539	-0.516192634	0.494897194	0.251171145	FALSE	FALSE
PYM1	Q9BRP8	31.16764786	31.82336142	31.18405689	31.99373174	31.60970691	31.70588656	31.97887156	32.46623005	FALSE	0	-0.340347077	1.136295662	0.397974292	0.496569768	0.251863052	FALSE	FALSE
UAP1	Q16222	35.74582508	35.20290501	34.89154974	34.84512261	35.66851598	35.35216488	35.57743737	35.47928426	FALSE	0	-0.29776983	0.993769845	0.348000008	0.496832841	0.251972092	FALSE	FALSE
ANKMY2	Q8IV38	25.47172372	28.97881231	29.45187622	29.77623496	28.28640281	29.98165819	29.94219123	30.04717342	TRUE	1	-0.979581557	3.268970785	1.144694614	0.496888408	0.251995131	FALSE	FALSE
TBCEL	Q5QJ74	26.16700933	28.51784299	26.43247196	26.60657055	25.07945915	27.79767633	26.21864814	24.98969671	TRUE	3	-2.597626931	0.778419684	-0.909603624	0.496900377	0.252000094	FALSE	FALSE
UTP3	Q9NQZ2	29.78463074	29.53768076	29.57079085	27.53096667	30.00289938	24.38717746	28.59860843	27.96184223	FALSE	0	-3.908305627	1.171534868	-1.368385379	0.497108134	0.252086259	FALSE	FALSE
WDR45B	Q5MNZ6	31.62942586	32.62907919	33.15053498	32.26910043	30.26938489	32.51044156	32.53346135	31.60399459	FALSE	0	-1.973274979	0.592845946	-0.690214517	0.498690524	0.252743726	FALSE	FALSE
KLHL42	Q9P2K6	26.91303413	25.98098673	27.19167226	27.80670469	26.42514461	26.14261183	26.39589965	26.92658863	TRUE	2	-1.431214028	0.430137481	-0.500538273	0.498928426	0.252842755	FALSE	FALSE
SLC25A13	Q9UJS0	28.42727174	27.39003652	27.52613872	27.83049238	28.5801414	24.91184766	26.7897161	27.43888289	TRUE	1	-2.469580834	0.742905179	-0.863337828	0.499581366	0.253114794	FALSE	FALSE
CWC27	Q6UX04	30.50876634	31.71246305	30.84669613	31.64347122	31.41482673	31.54193482	31.72439138	31.66978136	FALSE	0	-0.353356267	1.173125039	0.409884386	0.500476219	0.253488212	FALSE	FALSE
BUD23	O43709	28.6644912	29.19450977	29.75791888	31.10541845	29.80090772	30.2123793	30.50961641	30.72810794	FALSE	0	-0.547464717	1.811801252	0.632168268	0.502683469	0.254412229	FALSE	FALSE
PDIA5	Q14554	27.22366715	29.6759414	29.60708127	29.26352221	28.61444209	29.77293558	30.23825125	30.15117341	FALSE	0	-0.65364529	2.156940437	0.751647573	0.504700732	0.25526041	FALSE	FALSE
GPX8	Q8TED1	30.86344212	29.68318251	29.61253483	30.02202113	31.44906692	29.84402002	30.31591136	30.66558087	FALSE	0	-0.456182725	1.502882014	0.523349644	0.505838898	0.255740542	FALSE	FALSE
PCK2	Q16822	31.36023435	30.37499621	32.04081106	32.87156993	32.14492309	32.10545192	32.41827612	32.40039331	FALSE	0	-0.528114224	1.738830666	0.605358221	0.50625031	0.255914377	FALSE	FALSE
RABGGTB	P53611	33.28461057	33.70207791	33.78228213	33.09381798	32.30460727	33.1270221	33.75000757	32.93929518	FALSE	0	-1.250909079	0.379980841	-0.435464119	0.506355127	0.25595869	FALSE	FALSE
GTF3C1	Q12789	30.34914195	29.76721905	29.56885698	29.71635136	29.21930958	29.57831814	29.2747344	29.90835217	FALSE	0	-1.020463136	0.31003561	-0.355213763	0.506480662	0.256011774	FALSE	FALSE
PHLDB1	Q86UU1	25.59707863	25.65919942	27.73926969	26.23781793	26.08980261	27.58056235	27.27995968	26.91810508	TRUE	3	-0.575808052	1.89334008	0.658766014	0.507177803	0.256306826	FALSE	FALSE
FBL	P22087	34.40282939	33.5526974	34.05315964	34.01847692	33.98323899	32.55441758	33.477169	34.0995149	FALSE	0	-1.375061694	0.418650262	-0.478205716	0.507947466	0.256633076	FALSE	FALSE
INTS14	Q96SY0	26.02455872	27.19395387	28.10485358	29.10255279	23.88824852	27.03067714	26.46749711	28.30519146	TRUE	1	-3.40584735	1.038694976	-1.183576187	0.509123689	0.257132689	FALSE	FALSE
TP53BP2	Q13625	25.61509343	25.79350835	26.6803408	27.28419005	25.84680031	28.07999265	26.79357454	27.34497862	TRUE	2	-0.59327224	1.939378991	0.673053375	0.511253499	0.258040542	FALSE	FALSE
TPP1	O14773	26.05685796	27.23803538	30.21882492	29.33546222	28.45330226	29.38424433	29.90678567	29.28136761	FALSE	0	-0.922877354	3.011137044	1.044129845	0.512571461	0.258604418	FALSE	FALSE
FAM162A	Q96A26	29.6799287	29.36262936	28.99551879	29.10308587	29.72376337	27.12961027	28.47478272	29.22414416	FALSE	0	-1.866624139	0.572193045	-0.647215547	0.51268725	0.258654033	FALSE	FALSE
MED23	Q9ULK4	29.02776897	27.7322159	28.17843327	27.43643985	27.77737444	28.44445339	27.24790488	26.47288974	FALSE	0	-1.753924964	0.537807201	-0.608058882	0.512895498	0.258743299	FALSE	FALSE
POLR1C	O15160	32.4329077	31.65778288	32.1653353	31.98305575	32.2333261	31.27836549	31.65551022	31.59583211	FALSE	0	-1.064824545	0.326800692	-0.369011927	0.513519575	0.259011051	FALSE	FALSE
BMS1	Q14692	33.44427302	32.58306567	32.59121645	33.01162037	33.19102654	32.02793092	31.97847046	32.66221221	FALSE	0	-1.278000352	0.392732667	-0.442633843	0.514419065	0.259397603	FALSE	FALSE
TAX1BP1	Q86VP1	29.39751392	29.85252191	29.37328318	29.7846151	29.76859626	30.07350123	29.94232824	29.8184105	FALSE	0	-0.265737494	0.863188552	0.298725529	0.515671083	0.259936914	FALSE	FALSE
SUGP1	Q8IWZ8	29.09530706	30.57540951	31.04802343	31.45867356	30.16168245	31.82192638	31.43804143	31.51099746	FALSE	0	-0.614763682	1.992380763	0.68880854	0.517255678	0.260621607	FALSE	FALSE
PDS5B	Q9NTI5	29.89038877	28.90034732	29.53454624	28.92257383	29.19020762	28.81221299	28.50574273	29.16801034	FALSE	0	-1.13718643	0.351345189	-0.39292062	0.518163484	0.261014941	FALSE	FALSE
NSMCE2	Q96MF7	27.80726514	29.26189188	29.35913504	28.55872392	28.55798987	30.27269726	29.20395074	29.23925537	FALSE	0	-0.51132201	1.654760637	0.571719314	0.518254765	0.261054535	FALSE	FALSE
PRKAR1A	P10644	33.27239089	34.24625553	33.87840748	34.02337675	33.98860117	34.24429499	34.15345845	34.42025115	FALSE	0	-0.310345316	1.003432876	0.34654378	0.518891825	0.261331087	FALSE	FALSE
PTPN11	Q06124	32.75097089	32.68968353	32.61456923	33.6262175	33.34200734	33.04276438	33.12051864	33.7110892	FALSE	0	-0.344029788	1.111498994	0.383734603	0.519420757	0.261560997	FALSE	FALSE
MARCHF5	Q9NX47	26.72353817	27.12176409	27.09504377	24.69413261	25.60163722	24.23463673	27.16632083	25.07472507	TRUE	1	-2.575929877	0.797350485	-0.889289696	0.519466026	0.261580687	FALSE	FALSE
LSM14A	Q8ND56	29.73365118	30.72103677	29.54171366	31.18139795	29.72113222	30.30951706	29.11492234	29.89583155	FALSE	0	-1.547973525	0.479775328	-0.534099099	0.520361896	0.26197075	FALSE	FALSE
MICAL1	Q8TDZ2	29.64969087	28.48157375	28.11396294	27.89393495	27.92353743	28.31922489	28.32991467	27.53550715	FALSE	0	-1.471886373	0.456397187	-0.507744593	0.520673167	0.262106461	FALSE	FALSE
SURF2	Q15527	30.47390921	30.36694048	30.14213057	30.37399538	29.89093136	29.98958975	30.46127406	29.78273533	FALSE	0	-0.89390865	0.277686081	-0.308111285	0.521942363	0.262660794	FALSE	FALSE
AARS2	Q5JTZ9	28.00196323	28.08399089	27.25495783	27.69633462	25.79889227	27.14703569	28.23487923	27.451805	FALSE	0	-1.745302524	0.542985332	-0.601158596	0.522993722	0.263121182	FALSE	FALSE
SMAP	O00193	31.19928615	32.66780581	32.48568866	34.03692022	32.61616255	33.1123515	33.28438366	34.28186962	FALSE	0	-0.656794986	2.109328238	0.726266626	0.523583522	0.263379933	FALSE	FALSE
MACROH2A1	O75367	34.11380211	32.96599562	33.62149075	34.21069319	34.11848814	32.90806704	32.99910271	32.95086624	FALSE	0	-1.405318538	0.437589765	-0.483864386	0.52359428	0.263384656	FALSE	FALSE
RNASEH2C	Q8TDP1	28.57830443	28.76251072	27.93592294	28.46628557	28.25433099	29.15062363	26.70926505	27.05993918	FALSE	0	-1.866887863	0.582455461	-0.642216201	0.524958726	0.263984592	FALSE	FALSE
INTS2	Q9H0H0	26.50170065	26.04312548	27.02248915	26.36974226	27.04118635	25.10672607	26.22015475	25.38078756	TRUE	3	-1.591537344	0.497435939	-0.547050703	0.526200782	0.264532334	FALSE	FALSE
CDK7	P50613	29.62487228	30.78140575	31.03777686	29.3355018	29.30625203	29.91064255	30.30739095	28.93787856	FALSE	0	-1.686168451	0.52747215	-0.579348151	0.526806235	0.2647999	FALSE	FALSE
SCARB1	Q8WTV0	29.30493974	29.14856597	28.07530207	29.03807693	29.96720646	26.21429341	27.04607806	28.67543782	FALSE	0	-2.669636235	0.83770176	-0.915967238	0.528948618	0.265749671	FALSE	FALSE
MRPS11	P82912	31.23803127	30.54950433	30.55536675	30.20064948	31.37078378	30.87968889	31.02884109	30.71927937	FALSE	0	-0.333137597	1.060658245	0.363760324	0.529605889	0.266041998	FALSE	FALSE
AAMDC	Q9H7C9	31.62670562	32.28093241	32.46185307	31.37912289	31.90843572	33.13577292	32.2676011	32.23001787	FALSE	0	-0.410632524	1.307239333	0.448303405	0.529685972	0.266077646	FALSE	FALSE
COLGALT1	Q8NBJ5	32.67327195	33.68626578	33.61794515	33.51349067	33.53042409	33.67209575	33.87937863	33.83921172	FALSE	0	-0.327830491	1.042898803	0.357534156	0.530180154	0.266297771	FALSE	FALSE
KCNAB2	Q13303	25.79408038	26.3183975	27.76495302	28.04136981	26.70332575	25.02497109	25.36857601	27.496378	TRUE	3	-2.425338973	0.762564039	-0.831387467	0.530334827	0.26636672	FALSE	FALSE
ZNF830	Q96NB3	27.09518512	27.96360458	26.94425516	29.23357124	27.62724229	28.35061731	28.50765585	29.57717585	TRUE	1	-0.648302172	2.06133977	0.706518799	0.530533189	0.26645518	FALSE	FALSE
UTP6	Q9NYH9	30.7185266	30.12945091	30.17379619	29.5134778	30.62217501	28.64496133	29.7139866	29.39650319	FALSE	0	-1.575697769	0.496885081	-0.539406344	0.532380363	0.267280901	FALSE	FALSE
RBM33	Q96EV2	28.18935173	30.24658221	29.40275881	29.98876715	29.62832736	29.83335573	30.36305941	30.19300385	FALSE	0	-0.504880753	1.60002398	0.547571613	0.532826849	0.267481025	FALSE	FALSE
BABAM2	Q9NXR7	28.36405541	29.61695089	27.96469448	28.36041733	28.2658432	29.37212418	29.36218132	29.37183088	FALSE	0	-0.478281141	1.511211874	0.516465367	0.534897413	0.268411847	FALSE	FALSE
CPSF1	Q10570	32.43022862	33.12769999	32.75655006	31.37321028	32.00645118	32.42709466	32.01053021	31.13592678	FALSE	0	-1.541876042	0.48803298	-0.526921531	0.534964217	0.268441954	FALSE	FALSE
USP47	Q96K76	28.87641665	29.89790916	29.98639409	29.50605052	28.69378399	30.87083107	31.0332366	30.21974016	FALSE	0	-0.59111794	1.866528642	0.637705351	0.535347288	0.268614691	FALSE	FALSE
ELP4	Q96EB1	25.62372781	29.82109984	29.64633454	28.72782445	28.86255628	30.02419356	29.54524048	29.47859399	FALSE	0	-0.951022808	2.99682165	1.022899421	0.536769747	0.269257493	FALSE	FALSE
AHCTF1	Q8WYP5	32.22457116	31.58515383	31.92249048	32.59520061	31.85879609	31.48248139	31.33800186	32.13680585	FALSE	0	-1.107174057	0.351508612	-0.377832723	0.537073211	0.269394909	FALSE	FALSE
PIN4	Q9Y237	27.43789905	25.38463371	29.87524885	30.30088119	28.09023205	28.72970952	29.72619655	32.43512526	TRUE	2	-1.392029245	4.383329532	1.495650143	0.537271484	0.269484746	FALSE	FALSE
PHLDB2	Q86SQ0	30.13657671	31.37716933	31.01288811	32.09027224	31.01345734	32.04561456	31.64181477	32.04945137	FALSE	0	-0.496719052	1.563434881	0.533357915	0.537569716	0.269619954	FALSE	FALSE
HTRA2	O43464	27.46821173	27.97519227	28.72045618	28.89447242	25.38736601	28.17157557	27.84870857	28.42633929	TRUE	1	-2.364251546	0.752079969	-0.806085789	0.538430691	0.270010833	FALSE	FALSE
COA3	Q9Y2R0	26.24933305	26.0322248	25.75836369	25.72350404	26.56096735	24.66838421	25.78988073	24.53320489	TRUE	3	-1.622179475	0.516685272	-0.552747102	0.539319409	0.270415156	FALSE	FALSE
NGRN	Q9NPE2	27.42987574	28.64940681	29.25967844	28.75044796	29.05201861	29.08335329	29.29426623	28.58936985	FALSE	0	-0.450940716	1.415740236	0.48239976	0.539333284	0.270421475	FALSE	FALSE
SRI	P30626	29.15460614	27.85679653	28.84817129	27.97346534	29.26778316	28.99355426	29.08859776	28.30584122	FALSE	0	-0.426854731	1.338223274	0.455684272	0.540315574	0.270869394	FALSE	FALSE
UNK	Q9C0B0	25.16676698	26.56516126	26.05477957	27.05143716	24.86946544	27.92567903	27.60274706	27.90736851	TRUE	3	-0.812672644	2.546230182	0.866778769	0.540740629	0.271063547	FALSE	FALSE
AHNAK2	Q8IVF2	29.0750063	30.25765547	29.69157851	30.64010727	27.41175081	30.11593601	29.45222871	29.76139736	FALSE	0	-2.146729419	0.685212087	-0.730758666	0.540788048	0.271085219	FALSE	FALSE
SENP6	Q9GZR1	27.75324978	25.77965752	25.71976598	28.51250721	24.94931881	24.93633545	27.27339119	26.79494569	TRUE	4	-2.799891607	0.894296936	-0.952797335	0.541255076	0.271298799	FALSE	FALSE
WIPF2	Q8TF74	24.89365929	27.60712593	27.60441478	27.63968811	26.86680437	28.04506118	27.53629762	28.46475706	TRUE	2	-0.74419988	2.328215933	0.792008027	0.541774652	0.271536696	FALSE	FALSE
TBK1	Q9UHD2	29.82320836	29.35301097	29.08160095	29.06888041	26.27605683	29.52917005	28.85255449	29.42945908	FALSE	0	-2.383070102	0.763339975	-0.809865064	0.543233086	0.272206077	FALSE	FALSE
TRAM1	Q15629	29.43903408	29.14923045	28.32374389	28.19904805	28.29497026	28.01239245	28.33420689	28.7795806	FALSE	0	-1.243209089	0.398255946	-0.422476572	0.543291902	0.272233122	FALSE	FALSE
BRD8	Q9H0E9	26.46657486	25.71397289	27.3552992	29.59475314	27.54420521	27.85992098	28.06253814	29.51796952	TRUE	1	-0.909090421	2.8361073	0.963508439	0.54371634	0.272428405	FALSE	FALSE
AURKB	Q96GD4	28.84366146	26.74240796	28.84494201	28.43949145	27.71481298	27.1578125	28.01407818	27.66578573	FALSE	0	-1.706805771	0.547799026	-0.579503373	0.544596993	0.272834241	FALSE	FALSE
ZFYVE16	Q7Z3T8	26.45639377	26.54265616	26.64015484	28.38305501	26.41464558	28.19226173	28.47710883	27.67565726	TRUE	2	-0.646943872	2.015650676	0.684353402	0.544619585	0.272844664	FALSE	FALSE
SH3GLB2	Q9NR46	28.81714213	30.07442928	29.91305274	29.35901158	29.7593967	30.41920422	29.88065934	29.74040708	FALSE	0	-0.386857579	1.204873388	0.409007904	0.54487185	0.272961085	FALSE	FALSE
PHYH	O14832	27.6311139	29.3010441	29.28716214	28.68377522	28.92745346	29.25121279	29.61099041	29.04432059	FALSE	0	-0.458023044	1.423463992	0.482720474	0.546354654	0.273646874	FALSE	FALSE
TK1	P04183	30.76477118	32.04887479	31.45377421	29.79098526	31.96751037	32.03823834	31.57292959	30.87094052	FALSE	0	-0.567988528	1.763595218	0.597803345	0.546991082	0.273941992	FALSE	FALSE
ASRGL1	Q7L266	31.0110611	30.92353421	30.88703029	31.64410533	31.30480411	31.48469463	31.1294768	31.95885475	FALSE	0	-0.336064598	1.042114282	0.353024842	0.547893016	0.27436103	FALSE	FALSE
APOB	P04114	30.25626613	29.52498069	29.14265562	28.73841965	29.9910624	28.27905229	29.25212915	27.42009268	FALSE	0	-2.009964311	0.649971529	-0.679996391	0.549799339	0.27524982	FALSE	FALSE
GNAS	O95467	28.94229423	27.87102161	28.47846324	28.10667098	29.48889735	28.75816793	28.25557836	28.59333331	FALSE	0	-0.405649819	1.254413264	0.424381722	0.549806751	0.275253284	FALSE	FALSE
CLTB	P09497	32.91108889	33.04225062	32.23521429	32.16890667	33.02567675	32.95523367	32.65156554	33.12128692	FALSE	0	-0.333970867	1.03212207	0.349075601	0.550231008	0.275451669	FALSE	FALSE
SEC24B	O95487	29.38358273	27.64063575	27.88417992	29.42370739	29.13955914	29.37028778	28.55010678	29.54883806	FALSE	0	-0.544894662	1.683237652	0.569171495	0.550532374	0.275592719	FALSE	FALSE
TNRC6B	Q9UPQ9	26.70209187	25.85347946	26.83652771	29.57995918	26.80135395	28.72309904	27.76833606	29.85056631	TRUE	3	-0.99923285	3.084881421	1.042824285	0.550947355	0.27578712	FALSE	FALSE
RNMT	O43148	30.87953696	30.69495814	31.17424578	31.41207876	30.74207618	31.59922505	31.56085843	31.73021457	FALSE	0	-0.352713644	1.088490943	0.367888649	0.551216241	0.275913191	FALSE	FALSE
SECISBP2	Q96T21	25.09747313	26.27813264	26.76340269	26.27768006	26.94918971	28.39707375	26.06411352	25.8350307	TRUE	4	-0.680712033	2.095071609	0.707179788	0.553070013	0.276784698	FALSE	FALSE
NIT1	Q86X76	25.1597526	27.62842311	29.16650096	25.50252387	29.10340013	29.5792744	29.56620917	24.96984302	TRUE	2	-1.388776431	4.269539518	1.440381543	0.553842685	0.277149167	FALSE	FALSE
PGD	P52209	35.52009956	36.17001361	35.95326571	36.04666718	36.11283666	36.32487879	35.86524986	36.73796903	FALSE	0	-0.326269246	1.001713391	0.337722073	0.554765203	0.277585263	FALSE	FALSE
HM13	Q8TCT9	29.8724303	28.05536309	26.51340312	28.8429606	29.06445262	28.26088541	24.68930612	26.49610121	TRUE	2	-3.541481196	1.154775315	-1.193352941	0.555526417	0.277945884	FALSE	FALSE
RPP14	O95059	25.14329918	24.81542736	27.05873956	28.63540573	27.77992321	26.28704716	27.35114879	28.15564108	TRUE	3	-0.948607215	2.90905142	0.980222103	0.55556206	0.277962787	FALSE	FALSE
CORO1C	Q9ULV4	34.85086528	34.42052467	34.51907577	34.82718925	34.48086118	34.1322432	34.20280339	34.62414923	FALSE	0	-0.873792249	0.284993266	-0.294399491	0.555706984	0.278031531	FALSE	FALSE
POGZ	Q7Z3K3	29.02061719	29.54469952	28.83920303	30.0378945	29.67212171	29.69160591	29.7862242	29.74828852	FALSE	0	-0.352385337	1.080298385	0.363956524	0.555782613	0.278067415	FALSE	FALSE
CDK5RAP1	Q96SZ6	26.75879618	25.05249311	26.16877403	27.22004336	25.9281896	23.0528198	25.77658391	26.71693977	TRUE	2	-2.764756429	0.901969625	-0.931393402	0.555879235	0.27811327	FALSE	FALSE
ANAPC1	Q9H1A4	28.83567878	29.59196215	29.73468534	29.20603442	28.15763922	28.93003042	29.42588478	29.19380312	FALSE	0	-1.233308711	0.40280713	-0.41525079	0.556656578	0.278482598	FALSE	FALSE
MET	P08581	28.55216453	29.29451464	28.75046463	29.77378432	27.82462569	28.55939226	28.24204866	29.64411695	FALSE	0	-1.560207716	0.509835436	-0.52518614	0.55700883	0.278650203	FALSE	FALSE
BTAF1	O14981	29.37258411	29.34175291	28.48478383	29.39814961	28.48754954	28.10842869	28.5843312	29.60771725	FALSE	0	-1.344619021	0.439997134	-0.452310944	0.557964268	0.279105581	FALSE	FALSE
GLIPR2	Q9H4G4	26.53808703	28.52853634	27.7350385	25.34338779	28.22275722	24.07619691	26.50568593	24.7333516	TRUE	3	-3.426537361	1.12300836	-1.1517645	0.5590363	0.279617878	FALSE	FALSE
DNAJB12	Q9NXW2	29.96237601	29.10067338	29.75575125	29.29492767	29.70937981	28.89950901	29.37638986	28.50703778	FALSE	0	-1.20683314	0.396127209	-0.405352965	0.56008087	0.280118432	FALSE	FALSE
PCNA	P12004	37.45586166	36.80099787	36.60362234	36.92377854	36.66981047	36.58100713	36.69734385	36.6161893	FALSE	0	-0.911067982	0.301113159	-0.304977412	0.564808852	0.282401364	FALSE	FALSE
GNA13	Q14344	28.76066653	27.97297717	27.7725642	28.33522774	28.10675655	28.48828776	27.20116817	27.26747862	FALSE	0	-1.328050871	0.439178595	-0.444436138	0.565199481	0.282591266	FALSE	FALSE
SLC25A22	Q9H936	30.36772327	29.32389373	29.3652695	30.110934	30.43227834	27.177555	29.2218488	29.36785513	FALSE	0	-2.217575956	0.733434344	-0.742070806	0.565288302	0.282634473	FALSE	FALSE
GAK	O14976	31.47391629	30.75158529	31.29697867	32.21051473	30.41229169	30.51858593	31.35267969	31.56272402	FALSE	0	-1.410072313	0.466715488	-0.471678412	0.56580596	0.282886496	FALSE	FALSE
IMMT	Q16891	33.57226418	32.36034566	32.95430796	33.89274123	33.23515347	30.85576305	32.5424985	33.38994684	FALSE	0	-2.062477109	0.684328537	-0.689074286	0.56748476	0.283706236	FALSE	FALSE
WDR3	Q9UNX4	32.84632076	31.98567795	32.56038299	31.57177295	32.41127554	31.44465173	31.90408345	31.4977843	FALSE	0	-1.277178934	0.423999125	-0.426589904	0.567859344	0.283889647	FALSE	FALSE
MTCH2	Q9Y6C9	31.18817709	30.37839968	29.70698424	30.43167442	30.90998097	28.57735427	29.61277057	30.18331058	FALSE	0	-1.81289941	0.601989888	-0.605454761	0.568020489	0.283968608	FALSE	FALSE
HSPE1	P61604	39.18679756	38.48690464	38.45099025	38.63183172	39.42878394	38.74287859	38.72305364	39.22283791	FALSE	0	-0.339897811	1.020412769	0.340257479	0.570157125	0.285018817	FALSE	FALSE
DHRS11	Q6UWP2	27.59865902	25.43973031	26.47571693	25.27647109	26.53267747	26.77322483	28.24283862	26.11706725	TRUE	3	-0.720068093	2.157683502	0.718807704	0.57143643	0.28565056	FALSE	FALSE
UQCRFS1	P47985	32.8186388	31.79537056	32.24748027	31.20008855	32.4581922	30.59849113	31.73375637	31.01466589	FALSE	0	-1.69599521	0.567758912	-0.564118149	0.573563084	0.286705657	FALSE	FALSE
FKBP4	Q02790	37.06456264	37.34000064	37.03803646	37.40168398	37.32646075	37.35483027	37.52660123	37.74545425	FALSE	0	-0.279065777	0.833597165	0.277265694	0.573580375	0.286714261	FALSE	FALSE
CAPN7	Q9Y6W3	28.12313611	28.04452136	28.89471346	27.42590831	25.10212917	28.46397797	28.58192783	26.89491089	TRUE	1	-2.591284468	0.868617784	-0.861333342	0.574464531	0.287154764	FALSE	FALSE
DNAJC19	Q96DA6	29.43188684	28.62043322	28.46460075	29.16302832	29.30763564	27.7082778	28.36775802	28.48998582	FALSE	0	-1.358715772	0.455569849	-0.451572961	0.574641422	0.287243024	FALSE	FALSE
GSTCD	Q8NEC7	25.42834438	24.6529806	27.46117228	24.03047418	24.9118099	26.54420062	26.69819736	26.87469026	TRUE	4	-0.872655837	2.60061919	0.863981676	0.575174609	0.287509321	FALSE	FALSE
CTSC	P53634	28.98715782	29.82566168	30.23164096	30.38290623	29.79174178	30.02187641	30.75876714	30.62994836	FALSE	0	-0.449713634	1.337197137	0.443741751	0.576702125	0.288274423	FALSE	FALSE
WDR18	Q9BV38	31.10696933	30.85610034	31.36703012	30.29513748	30.4781591	31.00132079	30.59021819	30.05225906	FALSE	0	-1.132668435	0.381028373	-0.375820031	0.576880585	0.288364023	FALSE	FALSE
PGM2L1	Q6PCE3	27.34085165	27.36225776	29.20417062	28.79761369	28.49691372	29.22271402	29.49060577	27.95372441	FALSE	0	-0.624760501	1.854292603	0.614766051	0.577946759	0.288900256	FALSE	FALSE
ITPR3	Q14573	30.84296506	30.66663465	30.42237639	30.91681606	30.70709405	30.31310234	30.10780842	30.54613492	FALSE	0	-0.885936724	0.298610507	-0.293663108	0.578208307	0.289032047	FALSE	FALSE
PPIL2	Q13356	27.14194585	29.65883958	29.28612138	28.25796169	28.50942391	29.94507803	29.48397993	29.02782623	FALSE	0	-0.667268696	1.977988499	0.655359901	0.578794541	0.289327797	FALSE	FALSE
CDV3	Q9UKY7	34.91644222	35.08663611	34.56035295	35.10198422	35.14815356	35.39018083	34.83616155	35.51721557	FALSE	0	-0.312625839	0.925773844	0.306574002	0.579487452	0.289677996	FALSE	FALSE
RRP12	Q5JTH9	32.73529686	32.342333	32.28087964	32.21359109	32.32844898	31.71354825	32.19066106	32.15397455	FALSE	0	-0.894963366	0.302229491	-0.296366938	0.579505619	0.289687187	FALSE	FALSE
INTS4	Q96HW7	29.91052594	29.13926222	29.40399953	28.27059095	28.89936914	28.54591234	28.87323052	28.75530077	FALSE	0	-1.246616522	0.421333583	-0.412641469	0.580071009	0.28997346	FALSE	FALSE
ACSF2	Q96CM8	29.55632265	25.5633366	27.94273934	28.33902947	29.14173991	29.05349391	29.29500105	27.55151798	TRUE	1	-0.929526092	2.749688483	0.910081196	0.580203704	0.290040714	FALSE	FALSE
IFITM3	Q01628	30.44254966	30.71003513	30.80406112	29.72727686	29.69131919	29.10097914	30.7527086	30.2419196	FALSE	0	-1.433068615	0.484570495	-0.47424906	0.580378585	0.290129388	FALSE	FALSE
CDC42BPB	Q9Y5S2	27.55320384	28.1401086	26.68965284	29.53886025	27.29434231	27.32521775	26.61975817	28.00297801	FALSE	0	-2.025366205	0.685601558	-0.669882324	0.581125819	0.29050877	FALSE	FALSE
SCARB2	Q14108	28.58503587	28.59569951	28.67457848	27.18603383	28.66212643	26.1707299	28.46985895	26.91886558	FALSE	0	-2.133031677	0.723148268	-0.704941705	0.582159171	0.291034752	FALSE	FALSE
YES1	P07947	28.41105187	29.31427427	29.07009126	29.01189809	28.86391206	29.06237105	27.96184562	28.39158579	FALSE	0	-1.155888847	0.392088368	-0.381900239	0.582530345	0.29122406	FALSE	FALSE
SNX16	P57768	27.21359267	26.20602956	25.27795814	27.06480337	25.84176609	27.45402652	27.25477548	27.71287997	TRUE	2	-0.642144526	1.892676695	0.625266084	0.582668377	0.291294512	FALSE	FALSE
LRSAM1	Q6UWE0	25.82322613	27.8996996	29.12565727	28.89899982	27.87362607	28.97564738	28.68998754	29.4534486	FALSE	0	-0.833470213	2.456033598	0.811281693	0.5828235	0.29137372	FALSE	FALSE
SPATA33	Q96N06	27.22532169	26.94021818	26.48464271	26.29092613	25.41548897	27.1303045	25.34380393	26.87499993	FALSE	0	-1.647269771	0.559014083	-0.544127844	0.582826996	0.291375505	FALSE	FALSE
ELOVL1	Q9BW60	25.24708594	27.30265494	25.26734008	28.3110282	26.10906529	25.03684088	26.64894897	24.90928625	TRUE	4	-2.591657776	0.879673893	-0.855991942	0.582961199	0.29144406	FALSE	FALSE
CARD19	Q96LW7	26.61720564	25.46561576	26.07670271	24.96936227	25.14473397	25.87320399	25.01179331	25.28811059	TRUE	2	-1.370920014	0.465397754	-0.45276113	0.583067448	0.291498354	FALSE	FALSE
RRP9	O43818	33.55543614	32.98143958	33.21586065	32.99170049	33.6403839	31.94384379	32.72879294	32.72665053	FALSE	0	-1.290471056	0.438088198	-0.426191429	0.583069193	0.291499246	FALSE	FALSE
TARDBP	Q13148	33.09699561	33.81467155	33.74933925	33.55228604	33.54930933	34.27660646	34.11354456	33.6096644	FALSE	0	-0.343429678	1.011345825	0.333958073	0.583263918	0.291598795	FALSE	FALSE
SSNA1	O43805	31.37542039	32.41337328	31.99653485	31.81514004	31.96570241	32.43586052	32.29129148	32.22646722	FALSE	0	-0.339176608	0.998603149	0.32971327	0.583411792	0.29167443	FALSE	FALSE
ACOT13	Q9NPJ3	34.02578632	33.71472032	33.45025063	34.1757884	33.84543486	33.73894676	32.97457375	33.44560194	FALSE	0	-1.031450064	0.35045589	-0.340497087	0.583649096	0.291795874	FALSE	FALSE
NDUFS4	O43181	30.85522316	29.45826073	30.33605119	31.16397596	30.45881502	25.42909504	29.98291571	30.89803897	TRUE	1	-3.82946496	1.307141805	-1.261161578	0.586762681	0.293397024	FALSE	FALSE
ST13	P50502	36.70232066	37.04719353	36.97741261	37.29372301	37.04358159	37.26824161	37.3503055	37.48450233	FALSE	0	-0.292039893	0.855030508	0.281495308	0.587191828	0.293618848	FALSE	FALSE
UBE2H	P62256	32.48855592	32.96471572	33.01556316	33.0931007	32.57580569	33.52875715	33.547484	33.29861031	FALSE	0	-0.360222675	1.054583497	0.347180411	0.587237704	0.293642577	FALSE	FALSE
FTH1	P02794	30.71020034	30.81020792	29.86281464	31.11523855	30.24610855	29.57278237	29.42325522	31.19838887	FALSE	0	-1.563355156	0.534391936	-0.51448161	0.587722958	0.29389377	FALSE	FALSE
PPP1R8	Q12972	31.38908375	33.34508694	32.74803103	33.17725858	32.90427437	33.17879492	33.0925683	33.44970826	FALSE	0	-0.511309534	1.494252308	0.491471387	0.588434109	0.294262544	FALSE	FALSE
ERGIC2	Q96RQ1	26.81717335	26.55405408	27.26816804	27.17964356	26.71575025	25.10082603	26.75494506	27.18457106	TRUE	2	-1.568232916	0.536759602	-0.515736657	0.588603871	0.294350689	FALSE	FALSE
MTMR6	Q9Y217	28.85806556	28.74856692	28.63163758	28.06308327	23.17110623	28.63720744	28.838497	28.41683292	TRUE	1	-3.984611673	1.3657568	-1.309427437	0.589563461	0.294849762	FALSE	FALSE
TRIM47	Q96LD4	28.8098853	30.836035	30.29189489	28.33303583	27.87108459	29.56939563	29.15553938	28.90546787	FALSE	0	-2.107035878	0.722354101	-0.692340888	0.589704428	0.294923196	FALSE	FALSE
GLO1	Q04760	35.6421044	34.20712556	34.61882543	35.37796429	35.55347519	34.86098581	35.24355189	35.99734359	FALSE	0	-0.472479659	1.37714806	0.452334201	0.590207483	0.295185502	FALSE	FALSE
PRPF38A	Q8NAV1	29.68509425	30.45953793	30.70706057	29.18252065	30.39824513	30.69123295	30.83496976	29.90677587	FALSE	0	-0.469710484	1.368215639	0.449252578	0.590631183	0.295406732	FALSE	FALSE
SRFBP1	Q8NEF9	25.53841747	26.28023171	26.82895632	27.75145246	25.36949717	25.41078943	24.79222206	27.70740198	TRUE	4	-2.37511617	0.815542516	-0.779786827	0.59076459	0.295476447	FALSE	FALSE
SPRY4	Q9C004	28.23628369	27.88898563	28.31681472	28.98545664	28.93269639	24.5501627	27.66255883	28.4054458	TRUE	1	-2.952468615	1.014130131	-0.969169242	0.590991916	0.295595304	FALSE	FALSE
PSMB3	P49720	35.28777024	34.57554874	35.10663728	34.05856813	34.84410067	34.15222538	34.858599	33.04973108	FALSE	0	-1.618102726	0.556168593	-0.530967066	0.591444396	0.29583212	FALSE	FALSE
DCXR	Q7Z4W1	33.61373337	34.10664606	34.62810849	34.76113338	33.83331542	35.02771652	34.81217172	35.22913753	FALSE	0	-0.469615197	1.365975139	0.448179971	0.591597743	0.29591245	FALSE	FALSE
PRKAA1	Q13131	29.97914774	30.43606842	29.61127033	30.51388415	29.81979859	30.87082538	30.54981679	30.84020617	FALSE	0	-0.40396972	1.174107864	0.385069072	0.592126641	0.29618979	FALSE	FALSE
NDUFA10	O95299	30.52457977	30.06275259	29.73148884	30.22224179	30.93056518	27.58361403	29.18491006	29.97423884	FALSE	0	-2.188561618	0.754694177	-0.71693372	0.593629939	0.296980471	FALSE	FALSE
NDRG3	Q9UGV2	29.25435524	30.71475539	30.5670792	30.42532048	30.56273299	30.89484968	30.84126652	30.31056382	FALSE	0	-0.434118266	1.258069618	0.411975676	0.594080154	0.297217959	FALSE	FALSE
CARMIL1	Q5VZK9	28.63851789	28.43064996	30.0783336	30.15659974	26.16793911	29.09125078	28.43866019	30.00498002	FALSE	0	-2.756177684	0.955542139	-0.900317772	0.597228377	0.298887657	FALSE	FALSE
DNLZ	Q5SXM8	28.05663887	29.69684663	28.22678738	27.59033252	28.15168436	28.1589594	28.14301084	26.82519852	FALSE	0	-1.754591138	0.608714997	-0.572938071	0.597683748	0.299130486	FALSE	FALSE
EMC1	Q8N766	31.1395117	29.52442058	30.46535017	29.99878408	30.68855574	29.18282692	29.91688984	29.29943676	FALSE	0	-1.563060259	0.542881622	-0.510089318	0.598440666	0.299534862	FALSE	FALSE
NUDT9	Q9BW91	31.93664182	33.02467475	32.58031974	32.14031511	32.53048789	33.22197951	32.91352103	32.47606886	FALSE	0	-0.388935258	1.118988201	0.365026471	0.598937019	0.29980054	FALSE	FALSE
JMJD1C	Q15652	27.02179954	28.31058018	26.69492557	28.38685929	27.77928304	27.05423075	25.55858099	27.42970284	TRUE	3	-1.990344199	0.694160721	-0.648091739	0.601212776	0.301023842	FALSE	FALSE
ATAD3B	Q5T9A4	30.10797682	28.52969304	29.01047273	27.98611625	29.44107318	27.3704347	27.87579463	28.43230255	FALSE	0	-1.932370759	0.675043878	-0.628663441	0.602302303	0.30161254	FALSE	FALSE
PIK3CB	P42338	25.81435192	28.08632399	28.63709602	28.6110065	28.32702318	28.07684371	28.73232011	28.71395685	FALSE	0	-0.726905197	2.077587901	0.675341352	0.603340298	0.302175242	FALSE	FALSE
WASF1	Q92558	26.31499748	27.82904648	24.06382604	27.62467124	25.41094128	27.97691684	28.40317479	28.24794523	TRUE	3	-1.133665964	3.23688442	1.051609228	0.604013848	0.302541349	FALSE	FALSE
DMAP1	Q9NPF5	26.81407109	26.18985225	26.04363704	26.48932698	26.51327203	25.811776	26.01613428	25.9239721	TRUE	2	-0.979006339	0.34313986	-0.31793324	0.604515793	0.302814679	FALSE	FALSE
SMYD3	Q9H7B4	26.8074717	26.64581723	27.66277644	24.57060024	27.75483938	28.01187649	28.03866172	25.37962843	TRUE	1	-0.944015188	2.693185398	0.874585105	0.604557231	0.302837263	FALSE	FALSE
NOP9	Q86U38	29.82761185	30.36419304	29.96598525	29.15058721	28.02076329	29.40548518	30.49078301	29.1046299	FALSE	0	-1.760647602	0.617289625	-0.571678988	0.604716153	0.302923903	FALSE	FALSE
GRIPAP1	Q4V328	25.71603474	25.22791953	27.40208645	29.06243034	25.30469227	28.35547727	29.07993275	29.46914485	TRUE	3	-1.29940854	3.699796573	1.200194016	0.605865645	0.303551861	FALSE	FALSE
CDCA8	Q53HL2	29.83216967	28.37403056	28.46352703	28.51499363	29.97172014	29.71830467	28.56025374	28.92552857	FALSE	0	-0.540733017	1.536276137	0.49777156	0.607310681	0.304344493	FALSE	FALSE
SETD7	Q8WTS6	31.51249224	31.32626566	31.65398438	30.86711926	31.79103152	32.05187919	32.02031841	30.9639328	FALSE	0	-0.39861756	1.132267755	0.366825097	0.60745371	0.304423144	FALSE	FALSE
PCYOX1L	Q8NBM8	26.82265754	27.60792796	26.84081844	25.24830993	26.72561832	25.7791796	25.46139121	26.27323897	TRUE	1	-1.760503887	0.620361009	-0.570071439	0.608064501	0.304759414	FALSE	FALSE
SPATS2	Q86XZ4	31.23563729	30.32196115	30.38712855	31.63033393	31.14166939	31.26421711	30.94844354	31.91097385	FALSE	0	-0.459921392	1.305042874	0.422560741	0.608142804	0.30480257	FALSE	FALSE
RSRC2	Q7L4I2	28.74224763	30.87873938	28.41540384	27.68558705	29.84248609	30.39625362	29.60005814	28.81561197	FALSE	0	-0.798443874	2.264659841	0.733107983	0.608421304	0.304956152	FALSE	FALSE
UBA5	Q9GZZ9	31.29896555	29.8474271	30.74745559	30.7093109	31.30774564	30.7701604	31.24573659	30.81303364	FALSE	0	-0.418405122	1.185163692	0.383379285	0.609301261	0.305442305	FALSE	FALSE
SNAP29	O95721	32.42441492	32.58618935	32.43941537	32.12068428	32.59436491	33.16021307	32.34597889	32.65505559	FALSE	0	-0.324068123	0.9165224	0.296227138	0.610328582	0.306011597	FALSE	FALSE
RPL7L1	Q6DKI1	32.07031844	31.87803844	32.24181817	31.99833676	32.0147594	31.32230506	31.99361255	31.7121141	FALSE	0	-0.886452978	0.313592631	-0.286430173	0.61065869	0.306194924	FALSE	FALSE
OXA1L	Q15070	29.28370066	27.3789962	26.82321704	27.16201912	29.68981032	25.18204223	25.56458069	25.78466683	TRUE	2	-3.425812393	1.212395916	-1.106708238	0.610918451	0.306339319	FALSE	FALSE
CNPY3	Q9BT09	32.75981403	31.17401515	31.15591215	31.70083819	32.84883667	32.09647664	31.53168062	32.2448181	FALSE	0	-0.529107305	1.494723553	0.482808124	0.611073582	0.30642561	FALSE	FALSE
TSEN2	Q8NCE0	29.47744111	29.83879795	29.63431183	29.84602777	29.33092528	29.29929956	29.70308635	29.41213949	FALSE	0	-0.813669944	0.288105957	-0.262781993	0.611257722	0.306528093	FALSE	FALSE
MIS18A	Q9NYP9	28.33319972	26.61671443	26.82085529	28.29649266	27.88925215	25.53238683	25.92519606	27.77294142	TRUE	2	-2.28165777	0.807914944	-0.736871413	0.611274711	0.306537551	FALSE	FALSE
AIP	O00170	35.02935908	34.79497829	34.7823196	34.81444224	34.59124464	34.69659453	34.66831276	34.48323491	FALSE	0	-0.759978816	0.269122631	-0.245428092	0.611325796	0.306565994	FALSE	FALSE
SMC5	Q8IY18	27.57027181	28.18349037	27.77426968	27.9785632	26.6418559	27.85750506	28.10555276	27.317957	FALSE	0	-1.226469737	0.434607562	-0.395931088	0.611769233	0.306813091	FALSE	FALSE
NUDC	Q9Y266	35.6254948	35.85871795	35.22091863	35.30283835	35.77140708	35.9203636	35.71928378	35.69597405	FALSE	0	-0.301803354	0.851332739	0.274764692	0.612049264	0.306969313	FALSE	FALSE
IK	Q13123	31.78797	31.88671886	32.00267667	31.92004431	31.82171849	31.32240545	31.57594917	31.82752661	FALSE	0	-0.813539169	0.288634108	-0.262452531	0.612572458	0.307261568	FALSE	FALSE
ZBTB21	Q9ULJ3	26.41175504	27.14112152	25.01858608	27.48664235	26.20574573	24.24176535	25.81727574	26.82339451	TRUE	2	-2.301975809	0.817013981	-0.742480914	0.612814699	0.30739705	FALSE	FALSE
WDR46	O15213	31.64295696	30.06117841	30.81369729	30.84440085	30.94458953	29.03278694	30.56023042	30.65852794	FALSE	0	-1.679520221	0.596470877	-0.541524672	0.613232492	0.307630965	FALSE	FALSE
TDP2	O95551	29.00762583	27.72933029	28.8713345	29.34258338	27.70547278	28.41802083	28.20304854	28.83015792	FALSE	0	-1.391682613	0.494595649	-0.448543482	0.613696823	0.307891307	FALSE	FALSE
LRRC8E	Q6NSJ5	24.40528197	26.99710625	26.85131256	25.79886418	26.83276472	26.03892228	26.72032909	26.9379434	TRUE	2	-0.683183333	1.921880599	0.619348633	0.613849642	0.307977074	FALSE	FALSE
EIF4A1	P60842	38.36756931	37.63901828	37.68561778	38.12013537	38.49587833	37.93830608	38.23365024	38.35835378	FALSE	0	-0.334857331	0.941781179	0.303461924	0.613999667	0.308061316	FALSE	FALSE
RIOX2	Q8IUF8	29.55059073	29.56026993	31.00834316	31.44380825	31.03301795	30.31763302	31.40960388	30.97445505	FALSE	0	-0.599569785	1.6854187	0.542924457	0.614336377	0.308250532	FALSE	FALSE
LRRC40	Q9H9A6	27.00721148	28.65817957	28.90347493	27.62173291	27.53908481	28.01881104	27.91829239	26.43571784	FALSE	0	-1.769336141	0.629989728	-0.569673206	0.614929059	0.308584097	FALSE	FALSE
ZNF185	O15231	32.39438304	32.93923172	31.86634566	31.82057272	33.23771114	33.11487406	32.02570777	32.34988074	FALSE	0	-0.472466266	1.326286548	0.426910141	0.615247552	0.308763612	FALSE	FALSE
NOL10	Q9BSC4	30.83528025	30.19923	29.97651372	30.43833935	30.57470715	28.67679114	29.95430047	30.33152402	FALSE	0	-1.485403153	0.52938288	-0.478010137	0.61553837	0.308927691	FALSE	FALSE
COX17	Q14061	32.90291679	33.301965	33.86067598	33.18936327	32.97967205	33.99652866	33.86222465	33.8755355	FALSE	0	-0.404066288	1.133586201	0.364759957	0.615648122	0.308989653	FALSE	FALSE
ATP5PF	P18859	35.00726304	34.54738174	34.87611976	35.42647065	34.93648427	34.02802948	34.47027601	35.01084193	FALSE	0	-1.097085101	0.391283349	-0.352900876	0.6160309	0.309205931	FALSE	FALSE
TTI2	Q6NXR4	28.46571021	27.75336187	27.6760271	27.04097401	28.68428683	27.39504136	26.85692459	24.6436584	FALSE	0	-2.609370612	0.931289599	-0.839040507	0.616481485	0.309460867	FALSE	FALSE
SARNP	P82979	34.29657039	34.75925657	34.29359136	34.0033858	34.55316872	35.04101007	34.30204015	34.68325731	FALSE	0	-0.340634617	0.953970686	0.306668035	0.616791032	0.309636223	FALSE	FALSE
LAD1	O00515	31.26731878	31.19071739	31.26592715	31.93018504	31.58900024	31.63022875	31.39703442	32.43792669	FALSE	0	-0.388983851	1.089004723	0.350010436	0.617014784	0.309763088	FALSE	FALSE
PBLD	P30039	26.16217322	27.57996949	26.55158949	25.93936799	26.67603234	25.86098134	26.72438886	24.49729329	TRUE	3	-1.924988577	0.6877864	-0.618601089	0.617201561	0.30986906	FALSE	FALSE
MGST3	O14880	25.94714838	26.36111103	25.65575781	25.63031655	26.59719312	25.03264198	25.51044647	24.48398648	TRUE	3	-1.53275131	0.547718447	-0.492516432	0.617292571	0.309920719	FALSE	FALSE
AIMP2	Q13155	31.95899248	31.12417954	31.06744793	31.09545824	31.92962552	31.73150079	31.45504785	31.42247391	FALSE	0	-0.359858623	1.006143571	0.323142474	0.617875899	0.3102522	FALSE	FALSE
RAD50	Q92878	28.93653302	29.11541287	29.53356396	30.45096989	28.62553374	28.08319367	29.13149891	30.04588363	FALSE	0	-1.674206334	0.599021449	-0.537592442	0.618119569	0.310390855	FALSE	FALSE
BOD1	Q96IK1	28.80622743	30.25711014	29.48104432	27.47727282	29.79847632	30.48063675	29.43870919	28.91199956	FALSE	0	-0.7265929	2.030676453	0.652041777	0.618145261	0.310405481	FALSE	FALSE
EI24	O14681	26.63460048	26.1717348	27.89554778	27.90280225	26.1062796	25.31152378	27.76938841	26.78716149	TRUE	1	-2.051229599	0.736063581	-0.657583009	0.620030605	0.311482164	FALSE	FALSE
ATP5PD	O75947	34.11651434	34.12235354	34.16006225	34.06492355	33.55345958	33.63714324	33.950477	34.23449724	FALSE	0	-0.849678683	0.305540378	-0.272069153	0.621404108	0.312270792	FALSE	FALSE
CUTA	O60888	26.36205557	29.56200199	30.28707833	27.81694748	23.85293151	29.2001776	30.33408648	23.42658802	TRUE	3	-5.634166	2.027016116	-1.803574942	0.621725296	0.31245573	FALSE	FALSE
SNX3	O60493	34.48135371	35.17778314	34.80287994	33.8861834	34.93657167	35.59100178	35.35960891	34.20183305	FALSE	0	-0.489258971	1.359666577	0.435203803	0.621843733	0.312523976	FALSE	FALSE
RPS19	P39019	36.33355615	36.87309589	36.91112927	36.76585665	36.83752014	37.068298	36.9397619	37.10500621	FALSE	0	-0.300526688	0.834000834	0.266737073	0.622760141	0.31305294	FALSE	FALSE
SLC25A24	Q6NUK1	29.67107992	28.93796671	27.38391073	29.4128614	29.56710351	28.0358634	26.1382602	28.38917246	FALSE	0	-2.561378003	0.923668411	-0.818854796	0.623249117	0.31333585	FALSE	FALSE
ASPSCR1	Q9BZE9	28.07636712	29.65027989	28.81920403	28.85948044	28.7121322	30.08221101	29.32048662	29.09476773	FALSE	0	-0.509439393	1.411572435	0.451066521	0.623769417	0.313637394	FALSE	FALSE
CFAP36	Q96G28	28.1372092	28.78128603	29.24616396	30.53231084	29.56578481	29.38235944	29.59574857	30.3205634	FALSE	0	-0.612458406	1.696201501	0.541871548	0.624083895	0.313819908	FALSE	FALSE
SBNO1	A3KN83	29.6851529	29.50846636	29.56592191	30.42651733	24.72356385	30.69398473	29.38337472	29.51559739	TRUE	1	-3.811293594	1.37652469	-1.217384452	0.624252392	0.313917778	FALSE	FALSE
IDH3G	P51553	33.45608126	32.62406099	32.87246642	32.04570127	32.52773855	32.26191095	32.82719048	31.76973557	FALSE	0	-1.26175038	0.455883184	-0.402933598	0.624504865	0.31406453	FALSE	FALSE
MRPL4	Q9BYD3	32.21878413	31.05902804	31.57275059	31.41419404	31.42799808	30.99614558	31.34820136	31.17720592	FALSE	0	-1.02984314	0.3722402	-0.32880147	0.624762556	0.314214443	FALSE	FALSE
CACYBP	Q9HB71	36.05816489	36.22279565	35.94042127	35.65090955	36.18013901	36.49130369	36.16044615	36.10843643	FALSE	0	-0.302418911	0.836435868	0.267008478	0.624948371	0.314322624	FALSE	FALSE
GMPPA	Q96IJ6	29.49049879	31.37727291	31.51531282	30.78319592	29.5907345	30.59559734	30.74019449	30.13096474	FALSE	0	-1.651511225	0.597116541	-0.527197342	0.62495028	0.314323735	FALSE	FALSE
GSTO1	P78417	35.5746915	35.45185548	35.50292364	34.13846988	35.66760539	35.98698153	35.48502209	35.17987318	FALSE	0	-0.468788072	1.294558925	0.412885427	0.625963403	0.314914771	FALSE	FALSE
SPCS2	Q15005	31.59628091	31.84675678	31.38108473	31.51757843	32.14991221	29.99100409	31.55543493	30.6802799	FALSE	0	-1.540754384	0.558219522	-0.491267431	0.626287618	0.315104341	FALSE	FALSE
PMM2	O15305	32.95978457	33.22190995	32.66592124	31.62311926	33.07334463	33.49833132	32.82108912	32.74696769	FALSE	0	-0.474326251	1.308825122	0.417249435	0.626472824	0.315212726	FALSE	FALSE
UTP20	O75691	30.59969704	30.03033095	30.2449444	30.22983467	30.66574302	28.66954714	29.98009282	29.98560593	FALSE	0	-1.414616718	0.512707637	-0.450954541	0.626525811	0.315243747	FALSE	FALSE
SYAP1	Q96A49	30.7957117	33.35821804	33.0540544	32.82969737	32.28667789	33.90057725	33.22542637	33.18509663	FALSE	0	-0.727928806	2.007977131	0.640024162	0.626673936	0.315330496	FALSE	FALSE
EXOC4	Q96A65	28.73491004	27.69143927	28.63460563	28.14530963	29.0304664	28.79039633	28.67572081	28.13910155	FALSE	0	-0.406648664	1.121358927	0.357355131	0.626889867	0.315457034	FALSE	FALSE
TRMT13	Q9NUP7	28.1952595	28.04998021	28.2001857	27.19025589	28.96474103	27.72266399	28.13625025	28.3780318	FALSE	0	-0.446271974	1.229274857	0.391501441	0.627600322	0.315874027	FALSE	FALSE
PDCD4	Q53EL6	26.70634996	28.14569685	28.76672279	30.19617359	28.19147203	29.27882286	29.57817863	29.7712229	TRUE	1	-0.860984726	2.363361336	0.751188305	0.62985731	0.317205489	FALSE	FALSE
CPSF2	Q9P2I0	31.69336095	31.833209	32.61227359	32.25900592	30.93901947	32.05954726	32.0577068	31.82741848	FALSE	0	-1.191307032	0.43422831	-0.378539361	0.63019813	0.317407448	FALSE	FALSE
PYGO2	Q9BRQ0	24.37190468	25.66875251	27.48104264	26.7742932	26.49067017	27.74198189	25.56010897	27.68177638	TRUE	3	-0.91206238	2.501334568	0.794636094	0.63043357	0.317547102	FALSE	FALSE
MARCKS	P29966	33.02125107	33.79059324	32.44860469	31.53063093	33.22743863	34.22112328	32.96409663	32.65020659	FALSE	0	-0.651968997	1.787861597	0.5679463	0.630493473	0.317582652	FALSE	FALSE
NPM3	O75607	33.11456239	32.97796166	33.7340739	32.75900943	33.38232063	33.44355097	33.64073944	33.3254872	FALSE	0	-0.346581159	0.949826585	0.301622713	0.630891184	0.317818864	FALSE	FALSE
FABP6	P51161	27.05406472	26.01269075	23.63327076	28.5422551	26.78268457	27.41154171	28.12224107	26.85925835	TRUE	3	-1.130063758	3.096785946	0.983361094	0.630937441	0.317846359	FALSE	FALSE
GARS1	P41250	35.543471	35.22854705	34.78449829	35.33303949	34.78152755	34.96638439	34.55697108	35.35083624	FALSE	0	-0.971539916	0.354621631	-0.308459142	0.631105048	0.31794602	FALSE	FALSE
FAM118B	Q9BPY3	28.02584059	29.35660488	29.51372386	29.40204083	29.20988591	29.8278158	29.53084114	29.34786442	FALSE	0	-0.465529413	1.274627972	0.40454928	0.631489861	0.318175051	FALSE	FALSE
IFI35	P80217	27.21435026	29.891051	30.11564557	30.13439696	29.14198671	30.1982061	30.26144928	30.67292302	FALSE	0	-0.840290911	2.299851569	0.729780329	0.63173656	0.318322042	FALSE	FALSE
TMSB4X	P62328	34.92911174	32.29632379	29.0107061	31.96136219	35.01223873	33.22007111	30.13856835	36.26270986	FALSE	0	-1.854238161	5.072280275	1.609021057	0.632081457	0.318527752	FALSE	FALSE
ALKBH7	Q9BT30	30.31167618	29.42533644	29.81169631	29.48309536	29.68161172	29.32752294	29.85812104	28.67564615	FALSE	0	-1.173534964	0.42908374	-0.372225612	0.632205705	0.31860192	FALSE	FALSE
GPD1L	Q8N335	31.54628823	31.93131188	31.72185342	30.95160413	32.13839507	32.38521075	31.72793002	31.3371436	FALSE	0	-0.414421188	1.133232076	0.359405444	0.632320019	0.318670186	FALSE	FALSE
SLC25A32	Q9H2D1	25.0015708	25.38027032	26.62255919	25.04605282	26.14641746	24.06865822	25.13292293	24.39854776	TRUE	4	-1.816337722	0.664384344	-0.575976689	0.63246787	0.318758519	FALSE	FALSE
PPP1R21	Q6ZMI0	24.58580016	25.5547593	27.59371527	25.80550935	25.86884241	27.18573933	26.24639407	26.85857343	TRUE	4	-0.757252698	2.067135272	0.654941287	0.633429872	0.31933438	FALSE	FALSE
GGA3	Q9NZ52	28.21109545	28.84059894	28.39687845	29.11487936	26.17293123	29.01881104	28.46330552	28.39585761	TRUE	1	-1.983142344	0.726868934	-0.628136705	0.633770855	0.319538959	FALSE	FALSE
MOB2	Q70IA6	27.1063572	27.70901001	27.65548144	25.57924577	27.27685334	28.28734735	28.12522345	26.72702719	TRUE	1	-0.685228086	1.868406545	0.59158923	0.634157947	0.319771499	FALSE	FALSE
ATG16L1	Q676U5	25.65722512	28.37779626	29.05398717	28.02444829	27.62048701	28.54336899	29.3152729	28.66070104	TRUE	1	-0.877274963	2.39046152	0.756593278	0.634587202	0.320029738	FALSE	FALSE
NUP50	Q9UKX7	33.84489547	34.11883036	33.76142013	34.43700081	33.68182377	33.62526104	33.61902479	34.0991491	FALSE	0	-0.898178528	0.329734501	-0.284222014	0.634805645	0.320161302	FALSE	FALSE
DPH7	Q9BTV6	27.9820349	28.21114992	29.67609479	29.82886028	28.83528734	29.38206202	30.27506766	29.40188413	FALSE	0	-0.637633611	1.735714241	0.549040315	0.635236079	0.32042084	FALSE	FALSE
DIMT1	Q9UNQ2	32.0935369	31.76692734	32.05581752	32.37978169	31.67823715	31.61745271	31.75869845	32.14495677	FALSE	0	-0.867756579	0.319397389	-0.274179595	0.636476791	0.321171159	FALSE	FALSE
HNRNPC	P07910	37.45482683	36.46516565	36.52438029	37.7405383	37.30481242	36.18859232	36.20254734	36.75401922	FALSE	0	-1.372892891	0.505423002	-0.433734945	0.636602005	0.321247065	FALSE	FALSE
CHAF1B	Q13112	31.63646005	31.07813273	30.69790477	30.29514844	31.24348134	30.29865353	30.37330226	30.18906703	FALSE	0	-1.268729708	0.467158794	-0.400785457	0.636715656	0.32131599	FALSE	FALSE
FMR1	Q06787	28.38137643	27.27848648	26.62122703	27.57494496	27.47608964	25.24278588	27.41019212	27.26589288	FALSE	0	-1.948277152	0.717739959	-0.615268596	0.6370414	0.321513697	FALSE	FALSE
TEX10	Q9NXF1	29.02734495	27.81167363	28.48830756	28.11622695	28.9368478	29.83799568	28.49178696	28.04436361	FALSE	0	-0.545989718	1.479710201	0.466860242	0.638059705	0.322133222	FALSE	FALSE
RILPL1	Q5EBL4	24.62096886	26.23052956	26.09513181	27.26784292	26.0939373	27.22151408	26.27256436	26.94422858	TRUE	2	-0.679124286	1.838009874	0.579442794	0.638932855	0.322666229	FALSE	FALSE
NME2	P22392	38.06595108	37.8036465	38.00477134	37.59481434	38.33702588	37.93592903	37.85861274	38.44568246	FALSE	0	-0.324748229	0.878781649	0.27701671	0.639027501	0.322724105	FALSE	FALSE
GCDH	Q92947	29.64185572	29.23217694	28.8479362	29.65165757	30.01261308	28.82425271	28.69770024	27.97460011	FALSE	0	-1.478945047	0.546714898	-0.466115075	0.639237738	0.322852735	FALSE	FALSE
STX10	O60499	28.65429174	28.05159163	28.22309819	28.58949273	28.88984009	26.6712619	27.56014758	28.39514595	TRUE	1	-1.588229072	0.587189691	-0.500519691	0.63932062	0.322903471	FALSE	FALSE
NUDT15	Q9NV35	32.87195807	32.46606065	32.55105606	32.6219779	32.68169964	33.04153041	33.10411	32.71635867	FALSE	0	-0.303051844	0.819374867	0.258161512	0.639568887	0.323055538	FALSE	FALSE
ZCCHC9	Q8N567	26.42128693	26.24124303	24.85872611	27.99818025	28.71737996	26.33265926	25.76501809	28.18597573	TRUE	2	-1.023008317	2.763806678	0.87039918	0.64006397	0.323359188	FALSE	FALSE
POLR2A	P24928	32.37737646	33.10073662	32.36368786	32.47503769	32.59334585	33.08266757	32.79737203	33.00642145	FALSE	0	-0.341941896	0.923426033	0.290742069	0.64032619	0.323520234	FALSE	FALSE
SCYL2	Q6P3W7	28.83468335	27.23977171	27.5955737	28.15701071	28.28892044	29.03338191	27.67891263	28.65001399	FALSE	0	-0.537134946	1.4492297	0.456047377	0.640906904	0.32387743	FALSE	FALSE
ATP5PB	P24539	30.59617955	30.41956011	30.88879115	31.49542654	31.18000596	24.81244277	30.38685633	31.41780381	TRUE	1	-4.451312473	1.64988823	-1.400712121	0.640936602	0.323895717	FALSE	FALSE
COQ5	Q5HYK3	27.49656033	28.55905546	27.91517863	27.16318616	26.80835962	27.34747183	28.17856979	27.06474894	FALSE	0	-1.379480513	0.5120653	-0.433707606	0.641879004	0.324477042	FALSE	FALSE
CUTC	Q9NTM9	30.21705701	29.81162444	29.86421917	29.84863939	30.63048122	30.18532527	30.05587487	29.96360638	FALSE	0	-0.323132642	0.870006502	0.27343693	0.642242767	0.324701961	FALSE	FALSE
RBM39	Q14498	32.62420872	31.83128756	32.27216691	32.59484934	32.55755316	33.00099601	32.5741849	32.39102344	FALSE	0	-0.354994122	0.955616615	0.300311247	0.642358544	0.324773609	FALSE	FALSE
TOMM5	Q8N4H5	29.66292865	28.10597771	26.0422999	30.18359766	27.01422986	25.93945172	27.21431228	29.53915564	TRUE	2	-3.411959661	1.268132455	-1.071913603	0.64268507	0.324975841	FALSE	FALSE
ACBD6	Q9BR61	29.9822338	28.36522785	29.41913786	28.67647382	29.26322011	28.59149483	29.16696956	27.04411406	FALSE	0	-1.891950705	0.703313315	-0.594318695	0.642799541	0.325046795	FALSE	FALSE
ALDH2	P05091	32.90889045	32.83410601	32.28289312	32.57697189	33.47260006	32.74854338	32.85825842	32.72450969	FALSE	0	-0.355528624	0.956053665	0.30026252	0.643023591	0.325185756	FALSE	FALSE
CORO7	P57737	29.80968358	27.7833542	28.54091886	30.28021551	29.44422167	26.56052168	27.22468518	29.67818671	FALSE	0	-2.792495511	1.03921706	-0.876639225	0.643493272	0.325477429	FALSE	FALSE
ELOC	Q15369	34.41889386	34.19924175	33.89763303	34.13858113	34.88463343	34.58189695	33.8973875	34.50612093	FALSE	0	-0.36046016	0.968304684	0.303922262	0.643685232	0.325596781	FALSE	FALSE
IL18	Q14116	34.56240593	34.68449724	34.10537202	35.8590611	34.26075175	33.9853507	34.31137231	34.92544171	FALSE	0	-1.377636541	0.513426639	-0.432104951	0.644412705	0.326049847	FALSE	FALSE
BDH1	Q02338	25.45040229	25.89735424	25.40159533	25.83368638	25.2793428	26.28689227	26.10040706	26.20991671	TRUE	2	-0.384480687	1.031240985	0.323380149	0.644661515	0.326205082	FALSE	FALSE
DNAJC7	Q99615	33.27951982	33.28174477	33.04351857	33.370986	33.39113167	33.58125589	33.55997071	33.39271111	FALSE	0	-0.283925954	0.758576064	0.237325055	0.647123381	0.327748716	FALSE	FALSE
KIF23	Q02241	29.77998634	29.46441018	30.22898355	30.29357886	30.06767437	30.37900543	30.29974802	30.17293106	FALSE	0	-0.344895599	0.921095573	0.288099987	0.647380456	0.327910715	FALSE	FALSE
DBR1	Q9UK59	27.67628703	28.39165197	28.88677348	28.88353083	27.43311414	29.60332665	29.59241275	29.48816353	FALSE	0	-0.684268027	1.823654909	0.569693441	0.648687001	0.328736439	FALSE	FALSE
STK24	Q9Y6E0	32.67983642	32.91046321	32.65678962	32.80500284	32.91860939	33.19820568	33.07837049	32.82167798	FALSE	0	-0.289937105	0.772322826	0.241192861	0.649007703	0.328939733	FALSE	FALSE
ERO1A	Q96HE7	34.8637198	34.31802847	34.63757415	34.28086879	35.0173257	34.78951079	34.66212375	34.6865242	FALSE	0	-0.317172664	0.844819272	0.263823304	0.649046828	0.328964551	FALSE	FALSE
SEPTIN6	Q14141	25.8444996	27.18039538	27.10404885	28.87607913	26.46902187	28.24113596	28.31671332	28.95354115	TRUE	2	-0.894634836	2.382329506	0.743847335	0.649209093	0.329067518	FALSE	FALSE
NSD2	O96028	28.32313463	27.41128706	27.29714227	29.09149449	27.62239866	26.00646326	27.23426639	28.68920036	FALSE	0	-2.058603007	0.773238119	-0.642682444	0.649349079	0.329156398	FALSE	FALSE
LAMC1	P11047	30.24804169	30.5883443	30.63557597	31.88132037	30.67572797	31.01334585	31.23203508	32.48095717	FALSE	0	-0.61661062	1.641002486	0.512195933	0.649582291	0.329304573	FALSE	FALSE
NUCB1	Q02818	33.55045777	33.84809991	33.44143921	34.29882573	34.35106328	33.55125607	33.88651712	34.81520447	FALSE	0	-0.442135243	1.174744407	0.366304582	0.65060904	0.329958468	FALSE	FALSE
LSM3	P62310	30.8332727	31.18661666	31.25109612	32.12743085	30.97808221	29.50036616	31.79355675	31.02038511	FALSE	0	-1.689856843	0.636843794	-0.526506524	0.651433988	0.330485669	FALSE	FALSE
ANKFY1	Q9P2R3	29.63531905	29.1875646	28.91699762	28.90532549	29.40415418	29.17218986	29.58205776	29.61359649	FALSE	0	-0.340899377	0.904295144	0.281697883	0.651625904	0.330608552	FALSE	FALSE
SOX9	P48436	28.60272222	29.81108654	29.20272506	30.25173767	26.64748376	29.52798152	28.48413255	30.15404308	TRUE	1	-2.452481976	0.925166691	-0.763657643	0.652055918	0.330884208	FALSE	FALSE
FKBP5	Q13451	30.0400652	31.91039202	31.26140645	32.4865193	31.35292383	31.76717238	32.03368619	32.8281107	FALSE	0	-0.692902565	1.834657636	0.570877536	0.652780674	0.331349821	FALSE	FALSE
TTC27	Q6P3X3	31.73264247	32.09550302	31.82081403	30.17147927	30.73938272	31.0057651	31.56733528	30.61983589	FALSE	0	-1.51737732	0.573317418	-0.472029951	0.653046196	0.331520722	FALSE	FALSE
GNL1	P36915	25.12951534	30.83994795	30.51158987	28.23010821	29.59211318	30.61806561	30.48901807	28.84845748	TRUE	1	-1.470008931	3.888255418	1.209123243	0.653425598	0.331765219	FALSE	FALSE
HOOK1	Q9UJC3	28.37462813	30.96774165	29.36869118	30.31920868	29.35023329	30.60001953	30.50384965	31.05024453	FALSE	0	-0.754403622	1.991442307	0.618519342	0.654677212	0.332574294	FALSE	FALSE
EXOSC1	Q9Y3B2	33.55181278	33.55123438	33.94179191	33.79408443	33.46856903	33.40941551	33.6392186	33.34826155	FALSE	0	-0.783715032	0.296985623	-0.243364705	0.654879934	0.332705701	FALSE	FALSE
POLR3A	O14802	28.30714214	27.85176625	28.22340833	30.4201772	26.93253335	27.56011236	27.85051969	29.54891236	FALSE	0	-2.343219066	0.888010988	-0.727604039	0.654920407	0.332731948	FALSE	FALSE
PRDX1	Q06830	40.33600112	39.65667443	39.41145156	39.21498954	40.68273997	41.35975706	39.2386904	39.45802341	FALSE	0	-0.647078	1.707125095	0.530023547	0.655043598	0.332811864	FALSE	FALSE
SFPQ	P23246	35.83908378	34.96059056	35.11673857	34.89194745	36.03088793	35.38163917	35.44783423	35.24975587	FALSE	0	-0.398778111	1.049656534	0.325439212	0.656466612	0.33373773	FALSE	FALSE
TSTA3	Q13630	32.9672099	33.28865775	34.07633415	32.97278463	33.91967539	33.739839	34.11818007	33.02719236	FALSE	0	-0.459895106	1.209845311	0.374975103	0.656817048	0.333966512	FALSE	FALSE
MKRN2	Q9H000	26.53045481	25.70175774	27.61201501	25.1302364	24.98325873	26.62763459	25.76139586	25.19998632	TRUE	4	-1.938385613	0.737291391	-0.600547111	0.65720332	0.334219047	FALSE	FALSE
BAG5	Q9UL15	31.337575	29.84257584	30.37865285	31.5441656	29.80987601	30.48707527	30.01262235	30.94335964	FALSE	0	-1.493831661	0.568813644	-0.462509009	0.657874117	0.33465849	FALSE	FALSE
CCDC51	Q96ER9	29.46644974	28.20905018	28.4172571	28.80244395	29.08444676	26.12303982	28.5861082	28.49204714	TRUE	1	-2.107136389	0.802356868	-0.65238976	0.657883518	0.334664657	FALSE	FALSE
PRKCI	P41743	28.44149545	29.24218739	29.01836558	28.06069083	27.18758327	29.05121083	28.90987422	27.55816218	FALSE	0	-1.660481838	0.632527461	-0.513977188	0.65812676	0.334824293	FALSE	FALSE
TTC5	Q8N0Z6	27.42414774	25.1076026	27.61101175	27.39991383	27.64878008	26.92323914	27.0857666	28.36692485	FALSE	0	-0.763707033	2.004724408	0.620508688	0.658165105	0.334849471	FALSE	FALSE
CKAP2	Q8WWK9	25.2535065	26.48150771	26.3921197	26.13094683	29.561028	24.78778039	26.55081289	26.96876354	TRUE	4	-1.112118283	2.917270319	0.902576018	0.658596397	0.335132933	FALSE	FALSE
ADAM9	Q13443	30.29822122	29.45700337	29.15807659	29.75190882	30.81514323	27.86532922	28.45121245	29.04280753	FALSE	0	-2.014154996	0.768796205	-0.622679396	0.659372069	0.335643927	FALSE	FALSE
ALAS1	P13196	28.25422347	27.99426596	26.63715648	27.25397857	27.57392468	27.97241578	28.22480696	27.96762968	FALSE	0	-0.493765496	1.293341803	0.399788154	0.659498982	0.335727681	FALSE	FALSE
HADH	Q16836	29.69820388	30.66186771	30.80693367	31.7554322	30.67565734	31.50408562	30.98223151	31.60629506	FALSE	0	-0.569967183	1.492883215	0.461458016	0.659522619	0.335743284	FALSE	FALSE
BOLA1	Q9Y3E2	31.70026686	31.86730416	32.7431181	32.70900921	30.87902987	31.97290297	32.72741117	31.60223121	FALSE	0	-1.487027524	0.567965967	-0.459530778	0.659777964	0.335911934	FALSE	FALSE
EEF2K	O00418	28.71018953	30.82195313	29.68862048	29.101606	29.59626193	30.96510479	29.5311481	30.37261066	FALSE	0	-0.663110648	1.734488823	0.535689087	0.660363169	0.336299082	FALSE	FALSE
ATP1B3	P54709	32.72047669	31.76670789	31.80460803	31.45392258	32.4348771	30.35360631	31.23684703	31.75160227	FALSE	0	-1.594009852	0.609618621	-0.492195616	0.660580382	0.336443007	FALSE	FALSE
HCCS	P53701	29.57943816	28.83702692	28.33307565	28.55651034	29.52877568	26.99064994	28.43353409	28.16684496	TRUE	1	-1.770732214	0.677609021	-0.546561597	0.660948658	0.336687304	FALSE	FALSE
CBL	P22681	28.47596724	28.75432782	28.61314053	29.99897057	28.70149294	29.44373628	29.14727908	30.54840129	FALSE	0	-0.620228181	1.619479891	0.499625855	0.661445331	0.337017331	FALSE	FALSE
CDA	P32320	25.56251918	30.8333895	30.75288019	30.64814996	28.91254377	30.54964967	31.85734882	31.50105095	TRUE	1	-1.559232556	4.071059742	1.255913593	0.661484353	0.337043287	FALSE	FALSE
ALDH6A1	Q02252	28.68772865	27.68979883	29.35253254	29.6999956	28.75883587	29.0838075	29.41534477	30.20861771	FALSE	0	-0.633947398	1.65222251	0.509137556	0.662592573	0.337782103	FALSE	FALSE
POLE2	P56282	23.95998316	24.90032402	27.00380554	27.27487152	26.78236583	26.04860722	28.26937205	25.55004002	TRUE	3	-1.093900833	2.849601266	0.877850217	0.662888921	0.337980215	FALSE	FALSE
WDR48	Q8TAF3	24.46410177	25.56979346	25.39940103	28.74313513	26.70338916	25.82099008	26.50441575	29.35709709	TRUE	3	-1.312919124	3.417649461	1.052365168	0.66333719	0.338280328	FALSE	FALSE
MACROH2A2	Q9P0M6	29.7957977	28.98591191	28.34435985	30.73649892	29.3671284	28.28382564	28.37625465	29.57690373	FALSE	0	-1.837339181	0.708111199	-0.564613991	0.665317638	0.339612606	FALSE	FALSE
EIF2A	Q9BY44	33.84837817	33.82026244	33.6704351	33.7779271	33.29821427	33.73447568	33.77171119	33.32705843	FALSE	0	-0.8020231	0.309251481	-0.246385809	0.665617692	0.339815372	FALSE	FALSE
RPS6KA5	O75582	25.99196236	28.15694307	27.83394502	27.53312417	26.97819181	28.10794597	28.4498239	28.11691879	FALSE	0	-0.67247454	1.74092747	0.534226465	0.666702532	0.340550495	FALSE	FALSE
HLA-C	P10321	28.73161058	27.48733334	28.18678125	28.29281852	27.40106717	28.30307898	27.13401271	28.26687477	FALSE	0	-1.298362496	0.50160747	-0.398377513	0.666805049	0.340620129	FALSE	FALSE
RPS20	P60866	35.96790772	35.61969389	35.464105	34.92197365	36.44362202	36.00567952	35.48225397	35.43873054	FALSE	0	-0.439832974	1.138135872	0.349151449	0.666981774	0.340740235	FALSE	FALSE
PTK7	Q13308	32.01440554	31.44707162	31.94356866	33.03794853	30.98753722	31.84729431	31.6125472	32.29791217	FALSE	0	-1.383535156	0.534683426	-0.424425865	0.666999844	0.340752521	FALSE	FALSE
INTS6	Q9UL03	26.7335921	25.98361717	26.9539383	26.99042343	26.36328471	27.58764291	27.30993313	26.88262391	TRUE	1	-0.467745016	1.208701844	0.370478414	0.667819787	0.341310926	FALSE	FALSE
GALNT1	Q10472	27.05071721	24.30849034	26.0156309	26.82203304	25.92407424	27.38261888	26.79192062	26.57931532	TRUE	3	-0.785554703	2.026083492	0.620264395	0.668982886	0.342106195	FALSE	FALSE
SNTB2	Q13425	28.68154401	27.4002605	27.59342506	28.75614381	28.0467633	27.93526149	26.36464451	28.05606103	FALSE	0	-1.657232337	0.642910811	-0.507160763	0.669330645	0.342344701	FALSE	FALSE
TRUB1	Q8WWH5	28.37929967	28.75550453	27.32191692	28.98545664	28.56843675	28.7241672	28.99566143	28.69681572	FALSE	0	-0.489371219	1.260822891	0.385725836	0.66963448	0.342553357	FALSE	FALSE
ARL3	P36405	36.52920548	35.88304042	36.2218286	37.08840825	35.90779848	35.87699665	36.3053197	36.33931274	FALSE	0	-1.057038629	0.410511041	-0.323263794	0.669983803	0.342793568	FALSE	FALSE
NDUFS2	O75306	31.72366428	31.22583451	31.55337443	31.47146826	32.21717445	30.09073784	30.97469656	30.94811881	FALSE	0	-1.425461866	0.553654954	-0.435903456	0.670053185	0.342841319	FALSE	FALSE
AQR	O60306	29.94238829	29.58919103	29.51693126	29.18020655	29.45600739	28.97042554	29.53171097	29.16400462	FALSE	0	-0.904782467	0.35149817	-0.276642149	0.670186469	0.342933087	FALSE	FALSE
TRAPPC3	O43617	29.8077927	30.68551063	30.22497615	29.85630384	30.1258613	30.95061303	30.46136967	30.29385446	FALSE	0	-0.399366331	1.027923907	0.314278788	0.67023064	0.34296351	FALSE	FALSE
DICER1	Q9UPY3	28.92802956	27.78607377	29.216163	29.5340067	26.92003843	28.28384274	28.80874617	29.18193557	FALSE	0	-1.856497667	0.721642609	-0.567427529	0.670534356	0.343172847	FALSE	FALSE
CRELD2	Q6UXH1	30.50295145	30.7329035	27.68198295	27.61174085	31.42421976	30.40979988	28.55646223	29.76314069	FALSE	0	-1.152699539	2.96472144	0.90601095	0.67068032	0.343273544	FALSE	FALSE
TRRAP	Q9Y4A5	29.06971864	28.05120283	28.33530602	27.91441886	28.5894062	25.24099958	27.89648155	28.67655688	TRUE	1	-2.428605083	0.945004018	-0.741800533	0.671161439	0.343605883	FALSE	FALSE
VAC14	Q08AM6	29.423685	28.91783631	28.39120709	28.44808119	29.1818813	29.26501784	29.33659806	28.68192628	FALSE	0	-0.409651572	1.051958515	0.321153471	0.671634783	0.343933486	FALSE	FALSE
NANS	Q9NR45	33.23623866	32.86747176	32.86270798	33.19797949	33.18594061	33.73872071	32.6689803	33.89107564	FALSE	0	-0.421177723	1.081337412	0.330079845	0.671757706	0.344018665	FALSE	FALSE
TOMM20	Q15388	30.78848021	29.23589624	29.87888417	30.21983884	31.01381572	26.79509983	29.80089307	29.23648453	FALSE	0	-2.686060896	1.047657739	-0.819201579	0.672592825	0.344598493	FALSE	FALSE
FKBP2	P26885	36.00703212	34.97410959	35.21925729	35.15730196	35.91130327	35.69473956	35.38122154	35.58261683	FALSE	0	-0.388629454	0.994719571	0.303045059	0.673610204	0.345307553	FALSE	FALSE
TPX2	Q9ULW0	33.477439	33.4472054	33.65171316	33.50588506	34.28534096	33.58685068	33.49984177	33.76751057	FALSE	0	-0.33900073	0.867651411	0.264325341	0.673638419	0.34532726	FALSE	FALSE
ZNF706	Q9Y5V0	28.6748898	29.86595866	31.19044746	32.58991141	29.94112913	31.51783752	31.80525665	32.52083064	FALSE	0	-1.111651551	2.843574857	0.865961653	0.673983808	0.345568681	FALSE	FALSE
LSR	Q86X29	29.42561113	29.03975585	29.77386275	29.84687071	29.84990812	26.27295028	28.59859903	30.21026956	FALSE	0	-2.590260407	1.013073682	-0.788593363	0.674252558	0.345756771	FALSE	FALSE
STAU2	Q9NUL3	29.12396203	27.97266045	27.93412275	27.77632245	26.05453797	27.97710717	27.60613545	28.81717345	FALSE	0	-1.933088855	0.757032032	-0.588028411	0.675035895	0.346306198	FALSE	FALSE
RPS21	P63220	36.76007669	35.7170318	35.07482841	36.00508476	36.234983	35.15013563	34.34114515	35.82793725	FALSE	0	-1.646461185	0.645050866	-0.50070516	0.675285322	0.346481518	FALSE	FALSE
APOC3	P02656	29.48861543	27.23135349	27.50251616	25.31045206	25.51653767	26.20820639	27.11183078	27.39653858	TRUE	2	-2.714644091	1.064732229	-0.824955931	0.675956753	0.346954363	FALSE	FALSE
ZFAND5	O76080	26.13589033	26.39650056	27.98634899	30.06680206	27.49161131	27.94110523	28.33108414	30.79617256	TRUE	2	-1.28727969	3.274495339	0.993607824	0.677339776	0.34793251	FALSE	FALSE
SDAD1	Q9NVU7	30.80897731	30.57775415	30.74312337	30.46581204	30.8057605	31.0311546	30.98681063	30.70600339	FALSE	0	-0.302614783	0.769645906	0.233515561	0.677437228	0.348001645	FALSE	FALSE
BORCS7	Q96B45	30.7215404	31.3025091	31.17772156	31.40058376	30.96160836	31.85040066	31.47032683	31.48324547	FALSE	0	-0.377904026	0.959517274	0.290806624	0.67844266	0.348716588	FALSE	FALSE
ITPRID2	P28290	33.41841087	33.35114396	33.24087099	34.01308693	32.83426169	33.08582744	32.98554908	33.84481895	FALSE	0	-1.05107334	0.414545538	-0.318263901	0.679282533	0.349316123	FALSE	FALSE
ZC3H14	Q6PJT7	31.39506594	32.1782634	31.38491887	31.72516112	31.98487046	32.25596325	31.71835907	31.84734766	FALSE	0	-0.366471015	0.928036576	0.28078278	0.680017835	0.349842757	FALSE	FALSE
PODXL	O00592	30.00969187	29.74779591	29.33498734	29.35373718	30.02223882	29.0569693	28.73820735	29.27321327	FALSE	0	-1.121092114	0.443300336	-0.338895889	0.680816372	0.350416537	FALSE	FALSE
TSNAX	Q99598	34.54345272	33.22350712	32.2181354	32.74063777	33.3995116	31.36683192	32.23236775	33.28825615	FALSE	0	-2.018294319	0.798911527	-0.609691396	0.681442864	0.350868058	FALSE	FALSE
TP53BP1	Q12888	32.72497021	33.1186271	32.92185435	34.05793767	31.73366955	32.94537562	32.9635412	33.42137241	FALSE	0	-1.457335019	0.577619743	-0.439857638	0.682220314	0.351430053	FALSE	FALSE
DDX42	Q86XP3	33.44705786	33.4014381	33.49967408	33.59932289	33.50503314	33.74150825	33.84104799	33.75720199	FALSE	0	-0.294868166	0.743517392	0.224324613	0.682567494	0.351681622	FALSE	FALSE
VAPA	Q9P0L0	32.57841396	31.78243677	32.85849816	33.6823948	32.15819666	31.05742813	32.38001684	33.18836004	FALSE	0	-1.755969876	0.697098873	-0.529435502	0.683168804	0.352118218	FALSE	FALSE
ATP6V1G1	O75348	33.54249293	33.71663042	33.44665319	33.206943	33.76254747	33.84436256	33.73816967	33.51556461	FALSE	0	-0.313576691	0.78753908	0.236981195	0.684931197	0.353404357	FALSE	FALSE
FOXK1	P85037	28.48828775	27.98252233	27.77947816	29.46914848	29.50627503	28.15094937	28.2722973	29.84818272	FALSE	0	-0.681927746	1.711061588	0.514566921	0.685476009	0.353803924	FALSE	FALSE
SCAF1	Q9H7N4	28.50855231	27.73486751	28.89571205	28.66507766	27.65356577	27.65119025	27.83451495	29.04758021	FALSE	0	-1.345343927	0.536664746	-0.40433959	0.686014742	0.35419996	FALSE	FALSE
BICD2	Q8TD16	32.47883947	32.88999345	32.25414963	33.12112912	31.86491685	32.66607029	31.87906109	32.94033448	FALSE	0	-1.15936929	0.462504807	-0.348432242	0.686048257	0.354224628	FALSE	FALSE
NDUFB9	Q9Y6M9	30.32087475	30.13289325	30.92430648	30.80869383	30.40395133	31.65678607	31.43476381	30.25887352	FALSE	0	-0.520632955	1.304436167	0.391901606	0.686338867	0.354438678	FALSE	FALSE
RBM7	Q9Y580	26.17057235	26.76610263	26.66114199	28.50034398	25.91345403	27.91890847	28.45040378	28.56470094	TRUE	2	-0.913644324	2.288297456	0.687326566	0.686550053	0.354594397	FALSE	FALSE
IMPA1	P29218	33.42013925	33.94377555	33.91341313	33.42631748	33.46825343	34.34882188	34.03550478	33.99282454	FALSE	0	-0.379905402	0.950785017	0.285439807	0.686994803	0.354922805	FALSE	FALSE
RIOK1	Q9BRS2	28.72712674	30.27022497	29.17187437	29.93317003	29.95117975	30.10058612	29.10295791	30.75923326	FALSE	0	-0.603016681	1.508797146	0.452890232	0.687137343	0.355028192	FALSE	FALSE
MAGEB2	O15479	34.45561495	34.33798958	34.35591312	33.80069046	34.69187905	34.50198938	34.52322078	34.25179405	FALSE	0	-0.339892879	0.849230449	0.254668785	0.687972844	0.355647242	FALSE	FALSE
TOE1	Q96GM8	29.82962508	30.26983357	30.51941989	30.23685076	28.43568192	30.04778697	30.34183086	30.2701014	FALSE	0	-1.467526723	0.587362649	-0.440082037	0.687977974	0.35565105	FALSE	FALSE
NDUFA12	Q9UI09	29.7738708	28.87618601	29.01490046	28.73088572	30.12870523	25.22725697	29.22088447	28.16069439	TRUE	1	-3.04991878	1.220767815	-0.914575482	0.68801105	0.355675604	FALSE	FALSE
TRIM5	Q9C035	26.26184843	27.30130102	28.22654628	24.26728119	24.83292882	27.84444316	24.40049513	25.1244107	TRUE	3	-3.216203983	1.288854427	-0.963674778	0.688706748	0.356192884	FALSE	FALSE
MSI2	Q96DH6	31.89002839	31.22385955	31.40951694	32.1448636	31.77828539	30.94004726	31.32117261	31.40315118	FALSE	0	-1.024263851	0.411457829	-0.306403011	0.690124995	0.357252314	FALSE	FALSE
MTIF2	P46199	24.81506142	29.12311766	28.88649628	29.4061202	28.18313589	28.96611458	29.09360785	29.77265579	TRUE	1	-1.271380722	3.163739995	0.946179636	0.690341898	0.357414925	FALSE	FALSE
SLC12A2	P55011	29.34105328	28.24669621	28.34213973	29.50157437	29.14422365	28.71859085	27.39438463	28.35304574	FALSE	0	-1.522782145	0.612172788	-0.455304679	0.690558774	0.357577672	FALSE	FALSE
PGRMC1	O00264	32.95948986	32.32126312	31.70819063	31.46443193	32.49099523	30.7077602	31.73864345	31.69764275	FALSE	0	-1.52109523	0.611928285	-0.454583473	0.690972181	0.35788833	FALSE	FALSE
FHL1	Q13642	29.59669928	30.59710138	30.16878658	28.41404555	30.33138912	30.49016895	30.19457996	29.61967709	FALSE	0	-0.6257222	1.555313368	0.464795584	0.690998401	0.357908052	FALSE	FALSE
POLR1E	Q9GZS1	30.40995221	29.89404288	28.94988884	29.35860412	30.61563837	29.87502885	30.01796845	29.60639924	FALSE	0	-0.505722764	1.2569962	0.375636718	0.691018369	0.357923074	FALSE	FALSE
EIF2B2	P49770	32.74491314	33.23237355	32.76445367	32.97112291	32.80885323	32.5178625	32.87266763	32.54903745	FALSE	0	-0.807095871	0.32487464	-0.241110615	0.691302994	0.358137332	FALSE	FALSE
HARS2	P49590	31.3079644	31.86808089	31.32691492	30.6891056	30.6395192	31.31278191	31.12116744	30.87457654	FALSE	0	-1.041153441	0.419143085	-0.311005178	0.691379276	0.358194802	FALSE	FALSE
FKBP7	Q9Y680	27.25455945	28.03736018	28.37485956	29.17781062	27.84445893	28.73140286	28.60664645	29.59551945	FALSE	0	-0.65202354	1.618742475	0.483359467	0.691698253	0.358435323	FALSE	FALSE
VAMP7	P51809	29.05361723	28.2113985	28.64853935	27.78646618	29.12819278	26.28881326	28.3609186	27.61019564	FALSE	0	-1.936596524	0.780646043	-0.577975241	0.692139603	0.358768681	FALSE	FALSE
STX18	Q9P2W9	26.70730472	26.67660773	28.38508495	27.6723211	25.05429103	25.17216853	27.96205505	28.0960675	TRUE	2	-2.6445918	1.066223602	-0.789184099	0.692239509	0.358844232	FALSE	FALSE
APPL1	Q9UKG1	25.8928285	27.00274714	26.76938442	25.01779981	25.24059272	24.09345583	26.57256441	26.28966485	TRUE	2	-2.085315823	0.842074789	-0.621620517	0.693161078	0.359542734	FALSE	FALSE
RNF126	Q9BV68	25.76461403	25.6985254	28.53924381	29.29747616	26.44715217	28.49782959	28.80644518	29.2752988	TRUE	2	-1.264471339	3.127904509	0.931716585	0.693797412	0.360026723	FALSE	FALSE
BABAM1	Q9NWV8	27.30953079	28.265478	26.81001844	27.27184273	26.52804478	28.72173355	27.83136723	28.68137585	TRUE	1	-0.715623689	1.768449418	0.526412865	0.694379422	0.360470605	FALSE	FALSE
NUCKS1	Q9H1E3	30.05561093	32.18154409	31.32648377	32.65113259	30.66546589	32.27222341	32.30542067	33.92060849	FALSE	0	-1.003066836	2.477540378	0.737236771	0.69466853	0.360691531	FALSE	FALSE
CAVIN3	Q969G5	26.28452025	26.78292608	27.42819412	26.10607497	28.76733525	27.97777838	25.55114962	26.89163374	FALSE	0	-0.88027573	2.173366516	0.646545393	0.694903642	0.360871407	FALSE	FALSE
ANAPC7	Q9UJX3	30.97519891	30.39247655	30.04903728	30.4007311	30.11903047	30.48410142	29.86223688	30.23125097	FALSE	0	-0.942420962	0.382008911	-0.280206025	0.695359608	0.361220794	FALSE	FALSE
NOL6	Q9H6R4	30.86228628	30.25468798	29.92608183	30.23783259	30.60941498	29.42501366	29.57272867	30.28543301	FALSE	0	-1.168805058	0.474655875	-0.347074592	0.696432823	0.362046	FALSE	FALSE
KIFC1	Q9BW19	27.71214791	28.49192862	28.85565576	29.62976419	26.84131846	28.36502715	28.42866463	28.9413944	FALSE	0	-1.780074085	0.723528166	-0.528272959	0.69693731	0.362435293	FALSE	FALSE
EMC7	Q9NPA0	29.26492962	28.29071543	28.07597134	28.63742255	28.82661431	26.36637671	28.18111594	28.71824556	TRUE	1	-1.836521932	0.74817872	-0.544171606	0.698249411	0.363451985	FALSE	FALSE
ATP5ME	P56385	32.36273447	32.20174387	31.9509047	31.8509388	32.27863025	31.76849173	31.73788099	31.53783686	FALSE	0	-0.880633768	0.358892765	-0.260870502	0.698460886	0.363616419	FALSE	FALSE
PHB2	Q99623	35.81241136	33.72737784	34.49925245	34.49883904	35.11143937	33.59865951	33.96249269	33.93107058	FALSE	0	-1.633317103	0.666207826	-0.483554638	0.698948925	0.363996504	FALSE	FALSE
NUP107	P57740	31.27301717	31.11634902	31.20724731	31.15473468	31.10128933	31.20910956	31.08937268	30.25224082	FALSE	0	-0.928476227	0.378808327	-0.27483395	0.699093324	0.364109124	FALSE	FALSE
UTP18	Q9Y5J1	31.94355374	30.77844499	31.08127877	31.88866394	31.63772263	30.51146943	30.68490046	31.34288656	FALSE	0	-1.279770313	0.522289126	-0.378740594	0.699264977	0.364243098	FALSE	FALSE
MAK16	Q9BXY0	30.99273655	30.56230411	30.85769273	30.91897665	31.08197729	30.51413973	30.24806067	30.43231077	FALSE	0	-0.891431656	0.363820865	-0.263805396	0.69929212	0.364264294	FALSE	FALSE
GID4	Q8IVV7	29.73351176	30.07609554	30.12461178	30.46532513	29.43740081	30.03320904	30.21194287	29.59530362	FALSE	0	-0.947870968	0.387027037	-0.280421965	0.699545768	0.364462482	FALSE	FALSE
ANKHD1	Q8IWZ3	28.38620058	29.81113247	30.49813343	30.55842066	29.46725309	30.5641299	30.5829986	30.67493146	FALSE	0	-0.703015378	1.720728331	0.508856476	0.699888633	0.364730749	FALSE	FALSE
KLC2	Q9H0B6	31.12274914	32.78085688	32.45875316	31.19899911	31.48576371	33.04663742	32.66316632	32.28542778	FALSE	0	-0.664254951	1.624073417	0.479909233	0.700515429	0.365222267	FALSE	FALSE
TTC37	Q6PGP7	25.20163065	26.63829319	26.60066162	27.12592074	24.98614172	25.02744751	26.32409852	26.99923201	TRUE	3	-1.886616354	0.771823142	-0.557396606	0.700653467	0.365330704	FALSE	FALSE
PPP2CA	P67775	30.58202321	31.81150966	32.567412	32.45841145	30.74721866	31.56148716	33.11146445	28.49446458	FALSE	0	-2.965621909	1.213261171	-0.876180369	0.700659137	0.36533516	FALSE	FALSE
RNF2	Q99496	30.42803416	30.68180716	31.1973984	31.36820307	31.32774478	30.87680514	31.17227888	31.45404909	FALSE	0	-0.400368074	0.978085615	0.288858771	0.700979625	0.365587195	FALSE	FALSE
DDX24	Q9GZR7	33.67036676	32.89963867	32.9196696	33.09882323	33.43291802	32.01961893	32.84074582	32.92152739	FALSE	0	-1.16361157	0.476767515	-0.343422028	0.701525452	0.366017301	FALSE	FALSE
HSP90AA1	P07900	40.58657796	40.25839622	40.02554508	39.87573938	40.88321524	40.28895353	40.20781069	40.44234649	FALSE	0	-0.374168162	0.912201808	0.269016823	0.702150743	0.366511365	FALSE	FALSE
CEBPB	P17676	26.30331327	26.26554024	26.84040885	27.21942971	24.35966989	25.79128053	26.78848624	27.33930186	TRUE	2	-1.997582329	0.822605561	-0.587488384	0.704384975	0.36828851	FALSE	FALSE
SIRT6	Q8N6T7	27.73597201	27.139628	28.76672279	27.24712561	28.31330713	28.59966591	28.72565162	27.10790648	FALSE	0	-0.650536961	1.579078322	0.46427068	0.704621092	0.368477409	FALSE	FALSE
ATP5F1C	P36542	34.25082037	33.278786	33.6995819	33.05377928	34.28606287	31.98396714	33.23716187	32.86115624	FALSE	0	-1.628550288	0.671240574	-0.478654857	0.70489268	0.368694946	FALSE	FALSE
TGS1	Q96RS0	27.50178649	29.68753125	29.52988868	29.06019344	24.87554263	28.5883975	29.3474568	29.1793697	TRUE	1	-3.223725727	1.32940912	-0.947158304	0.705183361	0.368928083	FALSE	FALSE
CASP2	P42575	28.54454505	26.85215529	28.50098862	28.16535299	27.95745157	28.82780115	28.49619944	28.38917246	FALSE	0	-0.564654809	1.368446144	0.401895667	0.705514381	0.369193963	FALSE	FALSE
CARS1	P49589	34.2982216	34.90221195	34.56581292	34.81716562	34.94258331	34.85517847	34.80039529	34.9186726	FALSE	0	-0.3280505	0.794759292	0.233354396	0.705708866	0.369350371	FALSE	FALSE
SMARCC2	Q8TAQ2	25.95252056	30.05081532	29.61274854	31.04936136	29.19817425	29.99033507	30.46976818	30.79049338	TRUE	1	-1.330047773	3.221710323	0.945831275	0.705807083	0.369429413	FALSE	FALSE
LGALS8	O00214	27.62903213	28.03654109	29.58147928	28.29939902	28.59826247	29.60661255	29.1802412	28.05976468	FALSE	0	-0.66751393	1.616728619	0.474607344	0.705862185	0.369473773	FALSE	FALSE
MLYCD	O95822	29.49139623	29.69590536	28.91072865	28.80694628	28.84272471	32.96354475	29.0524779	29.32325375	FALSE	0	-1.152975299	2.791487596	0.819256149	0.706071199	0.369642146	FALSE	FALSE
MRGBP	Q9NV56	30.25305352	28.45331298	27.64588536	29.33316759	30.3257372	25.76165846	27.42812178	28.55389529	FALSE	0	-3.081011968	1.273008603	-0.904001683	0.706270461	0.369802819	FALSE	FALSE
EXOSC10	Q01780	31.33222477	31.21244642	30.93439588	31.4939507	31.44558627	31.60388481	31.31237343	31.53418388	FALSE	0	-0.325188443	0.786693749	0.230752653	0.706518607	0.370003121	FALSE	FALSE
ARPC4-TTLL3	F8WCF6	35.26260679	35.27983304	35.523407	35.86216898	35.91351168	35.50392569	35.7118807	35.76837431	FALSE	0	-0.341991393	0.826829677	0.242419142	0.706867947	0.370285506	FALSE	FALSE
MTMR2	Q13614	26.9154305	26.78853501	26.71472613	28.13561978	27.50112269	28.11222214	26.54484221	28.19821245	TRUE	2	-0.635635339	1.536679374	0.450522018	0.706901157	0.370312375	FALSE	FALSE
CDC42EP4	Q9H3Q1	26.61734908	28.32291396	26.6252564	26.8379914	25.64245412	29.9765348	28.60570844	27.45998824	FALSE	0	-1.158470748	2.799058123	0.820293687	0.707222581	0.370572649	FALSE	FALSE
ERICH5	Q6P6B1	25.20117736	27.61795259	27.13414613	28.46932194	25.75876438	29.50096191	27.48023055	29.31104846	TRUE	1	-1.281945377	3.096149018	0.907101821	0.707448259	0.37075563	FALSE	FALSE
NDEL1	Q9GZM8	25.11941524	24.89760148	26.01481204	26.04070511	25.73904178	25.67993843	25.36988137	26.94249365	TRUE	3	-0.586214706	1.41562538	0.414705337	0.707526733	0.370819303	FALSE	FALSE
FKBP8	Q14318	30.32665413	29.20901034	29.12640051	29.25745717	30.18239903	27.59854268	28.99103878	29.08093998	FALSE	0	-1.763688126	0.730387284	-0.516650421	0.707556519	0.370843477	FALSE	FALSE
ACTBL2	Q562R1	33.94627286	26.26544934	30.53209822	32.37486228	31.68696181	30.83656869	35.31639001	31.45835611	TRUE	1	-2.193504762	5.28330172	1.544898479	0.708978111	0.372001247	FALSE	FALSE
OXCT1	P55809	31.2588429	31.00853343	31.06204254	31.22155617	31.43765215	31.07404134	31.50617866	31.42605864	FALSE	0	-0.316983508	0.763461388	0.22323894	0.708999262	0.372018532	FALSE	FALSE
HGS	O14964	31.99617836	32.80197313	32.78278714	32.48873484	32.29436055	33.05909394	32.78680912	33.09301062	FALSE	0	-0.413544325	0.995344703	0.290900189	0.709384149	0.372333379	FALSE	FALSE
CCS	O14618	30.85420199	31.19075773	31.38269318	30.23569044	30.83907823	31.39028628	31.45113004	31.19829172	FALSE	0	-0.433250432	1.040971897	0.303860733	0.710349954	0.373125999	FALSE	FALSE
GEMIN4	P57678	30.4040078	30.53450926	30.02828369	29.22266659	30.24000799	29.28527805	29.92984502	29.2921	FALSE	0	-1.236477889	0.515359751	-0.360559069	0.711150401	0.373785713	FALSE	FALSE
GPX1	P07203	27.40041032	29.08072365	28.35569611	28.33281987	25.6055971	28.68894238	27.53051605	28.69097676	TRUE	1	-2.275860731	0.949051905	-0.663404413	0.711432345	0.374018695	FALSE	FALSE
TSPYL1	Q9H0U9	25.4267697	27.66307683	29.23298184	32.81719281	29.31515933	29.27578964	29.57105486	32.49323391	TRUE	1	-1.972906641	4.730514917	1.378804138	0.711501264	0.374075695	FALSE	FALSE
UPF2	Q9HAU5	29.89036758	29.79584722	29.39559585	29.33210283	29.68027716	30.05230515	29.57962996	30.11638684	FALSE	0	-0.363031538	0.870374362	0.253671412	0.711552653	0.374118208	FALSE	FALSE
HMGB3	O15347	35.23345997	35.11590978	34.68723738	34.94782891	35.32160333	35.18409496	35.10444142	35.28115735	FALSE	0	-0.324455738	0.777886242	0.226715252	0.711554065	0.374119376	FALSE	FALSE
PFKFB2	O60825	30.26284353	31.12225068	30.69526391	29.3184263	30.80180506	31.11034775	30.79654355	30.25162329	FALSE	0	-0.559029791	1.339797403	0.390383806	0.71175426	0.374285097	FALSE	FALSE
COPB1	P53618	34.06809424	34.11676776	33.83097506	33.49653498	33.98847949	34.23156626	34.34753008	33.92245645	FALSE	0	-0.350188443	0.839018567	0.244415062	0.711926181	0.37442754	FALSE	FALSE
UNC119	Q13432	25.48361582	24.74992369	24.28724712	26.16913029	23.90933858	26.29467903	26.88363202	26.15633791	TRUE	4	-0.916026578	2.193061888	0.638517655	0.712344042	0.374774252	FALSE	FALSE
PEX3	P56589	26.51544048	25.94437097	26.18206425	27.08807203	26.40680661	24.85203608	26.42205934	26.3922316	TRUE	4	-1.422653315	0.594246261	-0.414203527	0.71235706	0.374785064	FALSE	FALSE
ERBIN	Q96RT1	30.50622356	30.26267651	31.13367744	32.12334578	30.27685655	30.14178556	30.5322113	31.33090689	FALSE	0	-1.49791832	0.625836819	-0.43604075	0.712491925	0.374897123	FALSE	FALSE
HSDL2	Q6YN16	29.8930147	27.78660773	26.49945946	29.31479377	31.87252907	29.3486246	28.01497046	28.05649197	FALSE	0	-1.364007661	3.26337788	0.94968511	0.712717195	0.375084464	FALSE	FALSE
DIS3L2	Q8IYB7	29.95456943	31.55701767	31.00004783	31.07612157	30.49247428	31.73966656	31.56901781	31.37643793	FALSE	0	-0.570905195	1.365825235	0.39746002	0.712741977	0.375105085	FALSE	FALSE
SNRPE	P62304	32.07827197	31.62640741	32.09341322	33.53448424	31.53159874	30.65975744	31.95272665	33.02071587	FALSE	0	-1.862397352	0.77850828	-0.541944536	0.712770086	0.375128479	FALSE	FALSE
PPP1R9B	Q96SB3	32.71459605	32.16207796	32.78794459	33.26867015	32.28070882	32.4174726	32.25462812	32.82733832	FALSE	0	-0.991431241	0.414860788	-0.288285226	0.713342482	0.375605547	FALSE	FALSE
PARD6B	Q9BYG5	29.44786679	29.56987534	30.33698305	29.73938193	29.47090929	29.04378973	29.95365156	29.45483627	FALSE	0	-1.007643577	0.422183449	-0.292730064	0.714048362	0.376195709	FALSE	FALSE
OGDH	Q02218	33.38853966	33.04052021	33.12598531	33.75108056	33.11878597	32.68989703	32.92005965	33.49078629	FALSE	0	-0.936072439	0.392774037	-0.271649201	0.714860349	0.376877113	FALSE	FALSE
C1orf131	Q8NDD1	27.15867027	26.43243385	28.57509435	27.43374021	28.25290181	27.20996339	27.78104638	28.11733194	FALSE	0	-0.636768259	1.51742068	0.44032621	0.714913776	0.376922043	FALSE	FALSE
UFM1	P61960	35.27594495	36.69627733	36.20616041	36.87484973	35.09348351	36.1988485	36.35127223	35.77713228	FALSE	0	-1.407293199	0.591045245	-0.408123977	0.715371322	0.377307307	FALSE	FALSE
USP24	Q9UPU5	29.93280837	30.35204627	30.33750318	29.26846025	30.48659478	29.82470372	30.9312139	30.0168299	FALSE	0	-0.495947484	1.1802096	0.342131058	0.715675958	0.3775643	FALSE	FALSE
HSPA14	Q0VDF9	31.40441901	31.81654641	31.86308964	31.09927216	31.44659781	31.92663638	31.97886704	31.88612352	FALSE	0	-0.382611989	0.910060758	0.263724384	0.715943939	0.377790691	FALSE	FALSE
SPATS2L	Q9NUQ6	32.65310573	31.46865214	30.8011147	31.79621859	32.89182605	31.29915473	31.75583867	32.61611528	FALSE	0	-0.670960319	1.592882099	0.46096089	0.716986833	0.378674591	FALSE	FALSE
SNX2	O60749	32.54393949	32.81553989	32.34109265	32.51868843	32.68010085	32.89248389	32.48207058	33.12658955	FALSE	0	-0.350088137	0.831080339	0.240496101	0.717013572	0.378697313	FALSE	FALSE
VIM	P08670	25.29933817	25.71528852	25.90544178	27.60334913	27.67298853	26.44274704	25.71928067	26.86136001	TRUE	3	-0.792123603	1.878602928	0.543239663	0.717547877	0.379151996	FALSE	FALSE
CBX3	Q13185	35.70018071	35.93069986	35.70544713	35.92426436	36.05062283	36.13240387	35.9100681	36.00797779	FALSE	0	-0.306765407	0.727005668	0.210120131	0.717939239	0.379485805	FALSE	FALSE
SF3A2	Q15428	31.35272096	30.72672585	29.74951406	31.8807746	31.32623761	29.98680416	27.83083394	31.48194682	FALSE	0	-2.66841621	1.126459738	-0.770978236	0.71818285	0.379693921	FALSE	FALSE
GTF3C3	Q9Y5Q9	29.60171022	28.34900144	28.84710525	29.67938442	28.78909227	29.84112137	29.48626078	29.8462012	FALSE	0	-0.543156392	1.285893534	0.371368571	0.718507118	0.379971334	FALSE	FALSE
UNC119B	A6NIH7	29.28800639	30.8773771	29.2715959	28.00542106	30.10291664	31.08533111	29.08118885	29.56368524	FALSE	0	-0.876260317	2.071621012	0.597680347	0.71926452	0.380621051	FALSE	FALSE
CCDC93	Q567U6	29.35409952	29.67471598	29.64100599	28.41559891	29.30625203	29.69734509	30.18788135	29.27376384	FALSE	0	-0.506079579	1.195990537	0.344955479	0.719475577	0.38080254	FALSE	FALSE
VDAC2	P45880	35.07532734	33.68491877	34.30055527	34.32393339	34.83690747	32.950948	34.03979096	33.87195902	FALSE	0	-1.461701312	0.619136652	-0.42128233	0.720023027	0.381274195	FALSE	FALSE
BAZ1B	Q9UIG0	31.23618362	30.50584414	31.29014681	31.41091683	30.74068817	30.27411574	30.90381029	31.30946248	FALSE	0	-1.054344729	0.446837373	-0.303753678	0.720322206	0.381532502	FALSE	FALSE
AMD1	P17707	28.37591249	28.42660885	29.42851208	29.62256912	28.80068889	29.56931498	29.61984152	29.27603727	FALSE	0	-0.519494278	1.225634333	0.353070027	0.720388513	0.381589803	FALSE	FALSE
NAA30	Q147X3	26.05377243	29.60721094	29.06876936	29.29482902	27.98010203	30.11841861	30.01739794	28.99064164	FALSE	0	-1.135309392	2.676298621	0.770494614	0.72083843	0.38197912	FALSE	FALSE
ILK	Q13418	30.46214801	29.40676368	29.5170824	30.66780577	29.57761518	28.78411314	29.60549177	30.44072515	FALSE	0	-1.429683322	0.606756005	-0.411463658	0.721081505	0.382189822	FALSE	FALSE
EXOSC9	Q06265	32.90552003	31.95334459	31.8249586	32.19222022	32.38724353	31.85442765	31.86649129	31.55377515	FALSE	0	-1.054774027	0.447721109	-0.303526459	0.721173798	0.382269892	FALSE	FALSE
EWSR1	Q01844	30.3499545	30.65108647	31.34578685	31.35985123	30.70109579	31.0675764	31.49942028	31.77142922	FALSE	0	-0.491596982	1.158018304	0.333210661	0.721230779	0.382319346	FALSE	FALSE
SNRPC	P09234	26.88017857	26.10985123	29.39695344	32.39924831	26.65613477	30.50270916	31.16804238	32.27487808	TRUE	2	-2.150042906	5.057809321	1.453883207	0.721967704	0.382960201	FALSE	FALSE
SUN2	Q9UH99	25.2137541	26.62696285	25.34019479	25.69477837	25.91788225	26.2167903	25.59298682	26.56542364	TRUE	1	-0.524034046	1.232730498	0.354348226	0.721976038	0.382967461	FALSE	FALSE
ARID2	Q68CP9	27.99793185	27.76001144	28.59520959	28.52769504	27.75544785	26.10318245	27.18667836	29.45698718	FALSE	0	-2.069722565	0.880446522	-0.594638021	0.722348974	0.383292708	FALSE	FALSE
PCLAF	Q15004	33.21740366	33.38441752	32.56189971	32.25290047	33.62027002	33.76489131	32.47068353	33.0236145	FALSE	0	-0.542483919	1.273902919	0.3657095	0.722920678	0.383792505	FALSE	FALSE
POLD2	P49005	29.21901285	31.09196613	32.15104586	32.09310363	27.81628142	30.27018083	31.62415677	31.35943971	FALSE	0	-3.035976687	1.29344181	-0.871267438	0.723166563	0.384007912	FALSE	FALSE
STX4	Q12846	25.95715608	25.31483503	26.38896987	24.78269687	26.2720419	25.92974284	24.12727053	23.75426221	TRUE	3	-2.05647313	0.876302946	-0.590085092	0.723269339	0.384098029	FALSE	FALSE
DLGAP5	Q15398	29.63190013	31.31009106	30.94610866	32.12898769	30.3083992	31.69334776	31.71973189	32.59035493	FALSE	0	-0.853157116	2.000530237	0.573686561	0.723706929	0.384482249	FALSE	FALSE
SEPTIN3	Q9UH03	25.81917001	28.34105786	27.96826533	28.49457224	27.11570251	28.57428581	28.50865313	28.80143369	FALSE	0	-0.883819449	2.072324306	0.594252428	0.72373413	0.384506162	FALSE	FALSE
MYH10	P35580	33.99023856	33.90503987	33.95664661	34.99117203	33.87961525	33.58877476	33.56206303	34.50281478	FALSE	0	-1.142907317	0.487992697	-0.32745731	0.724349233	0.38504778	FALSE	FALSE
PAPSS2	O95340	29.55917876	32.04394572	31.84889819	30.9410294	30.65494255	32.25926965	31.6809964	31.9868693	FALSE	0	-0.815695582	1.910208501	0.54725646	0.724404969	0.385096941	FALSE	FALSE
RBMXL1	Q96E39	27.7432291	25.52898318	26.8129976	28.22843997	27.58357206	25.93068296	25.32771652	26.95698251	FALSE	0	-2.196274729	0.938926824	-0.628673952	0.725020516	0.38564082	FALSE	FALSE
RRP7A	Q9Y3A4	30.03445969	29.6806352	29.7471909	29.8265809	29.80318791	28.89058368	29.77945541	29.74683385	FALSE	0	-0.933757457	0.399354534	-0.267201462	0.725242186	0.385837105	FALSE	FALSE
SCP2	P22307	32.82460226	27.2957038	29.80620784	29.93047838	31.82095073	31.17418511	30.64800326	29.95700422	FALSE	0	-1.399910542	3.271486061	0.93578776	0.725526927	0.386089566	FALSE	FALSE
PPP1R10	Q96QC0	30.11650267	30.15015011	30.43715135	31.20672454	29.98139906	29.82541594	30.01552316	30.7997488	FALSE	0	-1.129221128	0.485000271	-0.322110429	0.727505342	0.387854009	FALSE	FALSE
IGBP1	P78318	31.35255326	31.09354889	31.37307807	30.75200578	31.64064436	31.48850751	31.02724473	31.40186231	FALSE	0	-0.371569656	0.865106107	0.246768226	0.727515007	0.387862674	FALSE	FALSE
ALKBH6	Q3KRA9	27.7710416	29.30829038	30.4115912	28.84348528	28.91547536	29.81909797	30.46144633	29.24919064	FALSE	0	-0.795645729	1.851046649	0.52770046	0.727921577	0.388227543	FALSE	FALSE
ABI1	Q8IZP0	30.3219957	31.67640291	31.01694545	30.74457533	30.48745659	31.661636	31.49529742	31.54677284	FALSE	0	-0.540513869	1.2561356	0.357810866	0.728494686	0.388743187	FALSE	FALSE
CDPF1	Q6NVV7	27.69813123	26.29435886	28.57894916	28.7754653	26.44712935	27.61786218	27.65733482	27.54441114	TRUE	1	-1.828336699	0.78825317	-0.520041765	0.729520205	0.389669752	FALSE	FALSE
ATXN7L3B	Q96GX2	25.56604783	27.56245027	28.07784364	27.53044009	25.3105883	28.90171085	29.54739251	28.37283681	TRUE	2	-1.286936476	2.984809796	0.84893666	0.729557907	0.389703911	FALSE	FALSE
SORBS3	O60504	31.25743841	32.32777981	32.09613729	31.30581987	31.89556005	32.53115805	32.52369033	31.43203128	FALSE	0	-0.530504223	1.22813639	0.348816083	0.730534799	0.390591376	FALSE	FALSE
MTHFS	P49914	31.86351608	31.61576445	32.24292192	31.84582043	31.13799742	31.95023977	32.02066625	31.36307007	FALSE	0	-0.964966311	0.416941623	-0.274012344	0.730681811	0.390725327	FALSE	FALSE
ANKRD17	O75179	31.87151843	31.85845657	31.77889013	32.18782874	32.50107398	32.41661332	31.7659278	31.99435236	FALSE	0	-0.374447807	0.865084598	0.245318395	0.731616535	0.391579449	FALSE	FALSE
TOP2A	P11388	32.20860701	30.16146601	30.60630161	31.67894772	31.28192557	30.38682632	30.21202478	30.98220643	FALSE	0	-1.580258223	0.684088596	-0.448084814	0.731679091	0.391636763	FALSE	FALSE
TLK1	Q9UKI8	25.54727936	26.54465193	26.77276786	25.18538884	26.27423091	26.57502647	26.12117725	26.51142042	TRUE	2	-0.546515568	1.262399093	0.357941762	0.731705251	0.391660736	FALSE	FALSE
FHOD1	Q9Y613	26.69405691	24.02148862	27.23711156	26.83718303	24.47483297	26.07850035	26.34384878	25.21477229	TRUE	3	-2.361638996	1.022696128	-0.669471434	0.731859504	0.391802161	FALSE	FALSE
QARS1	P47897	35.03222749	34.69644983	34.93600009	34.97480903	34.75025309	34.5939819	34.68179414	34.79036729	FALSE	0	-0.725991602	0.314446588	-0.205772507	0.731959108	0.391893544	FALSE	FALSE
DAXX	Q9UER7	28.65169806	28.86579443	28.50215102	27.83482846	28.92089754	27.69715896	28.7512946	26.52298927	FALSE	0	-1.731320104	0.750254305	-0.4905329	0.732220538	0.392133627	FALSE	FALSE
SNX1	Q13596	32.62044933	33.8825407	33.24882494	33.443047	33.05101663	34.03004012	33.63740152	33.74911305	FALSE	0	-0.486723025	1.123077702	0.318177339	0.732270133	0.39217921	FALSE	FALSE
IKBIP	Q70UQ0	31.60256503	30.88143978	30.53790124	30.91512346	31.83953264	29.91274042	30.48551727	30.0142272	FALSE	0	-1.488769499	0.646263506	-0.421252996	0.733128706	0.392970243	FALSE	FALSE
CDKAL1	Q5VV42	25.79629853	26.99819009	26.19367172	26.32628928	26.33957374	26.86178325	26.28481181	27.05468625	TRUE	2	-0.470411292	1.083614	0.306601354	0.733154018	0.392993619	FALSE	FALSE
TJAP1	Q5JTD0	27.2608692	29.9898675	29.4241261	26.68349296	25.86547606	28.38794113	27.98118419	28.04367509	TRUE	1	-2.722041065	1.182001422	-0.770019822	0.733299126	0.393127689	FALSE	FALSE
LNPK	Q9C0E8	27.9485986	27.69677561	27.56230914	26.99209326	27.15664845	25.84498784	27.26705596	28.17950682	FALSE	0	-1.548022112	0.672233344	-0.437894384	0.733322739	0.393149516	FALSE	FALSE
BAP18	Q8IXM2	26.89220202	28.08094677	26.57222889	30.75470601	27.1095428	29.05599863	28.90296512	31.06413745	FALSE	0	-1.471373557	3.387653716	0.95814008	0.733420541	0.393239949	FALSE	FALSE
MED12	Q93074	28.58731282	27.49365063	28.02948542	27.63931816	27.99535583	27.46769637	27.85690363	27.23700223	FALSE	0	-1.05440574	0.458001254	-0.298202243	0.733462732	0.393278975	FALSE	FALSE
RCOR1	Q9UKL0	30.19794404	30.84550089	31.11976245	31.65430467	29.36458662	30.61306926	31.2755772	30.84441586	FALSE	0	-1.520582359	0.660650811	-0.429965774	0.733587116	0.393394081	FALSE	FALSE
SPATA5L1	Q9BVQ7	29.22326332	28.71838408	28.58093086	29.12808797	28.57135088	28.72971266	28.38028383	28.98318078	FALSE	0	-0.872055719	0.378986672	-0.246534523	0.733729006	0.393525481	FALSE	FALSE
QTRT2	Q9H974	31.03222329	31.04694	30.457222	30.24807783	31.54909881	31.02594815	31.44810634	30.14170781	FALSE	0	-0.530749094	1.220948082	0.345099494	0.733864431	0.393650987	FALSE	FALSE
POLR1A	O95602	33.79902699	32.61239883	33.14764243	33.49576359	33.75541228	32.43475424	32.61995669	32.8427987	FALSE	0	-1.240148026	0.539193064	-0.350477481	0.73395926	0.393738926	FALSE	FALSE
LIMS1	P48059	29.45497276	29.51371672	29.64274471	29.39263622	30.06094773	29.60353385	29.64547631	29.56010586	FALSE	0	-0.334102078	0.767098745	0.216498334	0.734870146	0.394585909	FALSE	FALSE
UTP23	Q9BRU9	29.09813627	25.52891528	25.06829632	27.33130604	28.94622982	26.90299562	26.40765496	28.11747917	TRUE	3	-1.292063689	2.965916522	0.836926416	0.734986781	0.394694661	FALSE	FALSE
LRRC47	Q8N1G4	33.7150672	34.19680598	34.42994596	34.70181509	33.26627333	34.20024716	34.03849943	34.31472848	FALSE	0	-1.084640914	0.472697996	-0.305971459	0.735194234	0.394888264	FALSE	FALSE
NARF	Q9UHQ1	26.14780759	26.90929301	27.25761901	25.45815348	27.33463206	26.56587439	27.39001826	26.17085069	TRUE	2	-0.65234755	1.496598707	0.422125579	0.735285315	0.394973332	FALSE	FALSE
SH3KBP1	Q96B97	33.05472744	32.84623462	31.88416336	34.00435097	33.28371182	33.01155779	33.12606453	34.03351421	FALSE	0	-0.643838747	1.476524723	0.416342988	0.735480517	0.39515579	FALSE	FALSE
USP33	Q8TEY7	27.54357495	26.21420842	25.71213385	27.54770605	26.63453411	25.40670806	25.39832428	27.40185391	TRUE	4	-1.929935496	0.841834049	-0.544050724	0.735657135	0.395321043	FALSE	FALSE
TNRC6A	Q8NDV7	26.61108711	24.90593275	27.66941994	23.86488903	26.907976	27.0962485	27.17125818	24.96598628	TRUE	3	-1.197866623	2.742936686	0.772535032	0.736266689	0.395892589	FALSE	FALSE
ABT1	Q9ULW3	26.54652633	27.66633729	28.60576564	28.34925947	25.36251038	27.11594321	27.99601586	28.19908613	TRUE	1	-2.214587919	0.967421355	-0.623583282	0.736422272	0.396038774	FALSE	FALSE
NAE1	Q13564	33.20224328	33.09142128	33.30350476	33.07211351	33.36601315	33.37194903	33.61096149	33.15812559	FALSE	0	-0.325069382	0.7439526	0.209441609	0.736551476	0.396160268	FALSE	FALSE
GNE	Q9Y223	30.9626351	31.68487659	31.76000205	31.82904412	30.89021793	31.6484767	31.37728947	31.23396774	FALSE	0	-0.965574685	0.422271679	-0.271651503	0.73699982	0.396582518	FALSE	FALSE
THOC2	Q8NI27	31.30895984	31.48957029	31.15142375	31.05596516	30.90857043	30.63099333	31.0298207	31.46388602	FALSE	0	-0.864463559	0.378139269	-0.243162145	0.737118	0.396693992	FALSE	FALSE
GPALPP1	Q8IXQ4	29.48405495	29.68219641	29.9465869	31.12566942	30.20525382	30.45791648	30.18974479	30.79232744	FALSE	0	-0.547231328	1.250598751	0.351683711	0.737294431	0.396860545	FALSE	FALSE
NAGA	P17050	27.79669141	29.44730592	28.55226301	25.94780585	28.84861256	29.57552585	28.7116712	27.337414	FALSE	0	-1.063390284	2.427968996	0.682289356	0.737767156	0.397307594	FALSE	FALSE
TUBB4A	P04350	34.52232516	33.11659955	33.27098303	33.22301967	34.05997968	32.48599318	32.65934879	33.28542755	FALSE	0	-1.461696984	0.640607888	-0.410544548	0.738106906	0.397629606	FALSE	FALSE
MRPS24	Q96EL2	27.84006638	29.715723	29.60330874	27.16244486	28.10694439	30.38505935	29.48411389	28.85204546	FALSE	0	-0.977972523	2.23128259	0.626655033	0.738151103	0.397671538	FALSE	FALSE
C1orf52	Q8N6N3	30.05625726	30.13243387	29.65691655	30.79645835	29.75804022	30.66688678	30.17423562	31.63532521	FALSE	0	-0.621960294	1.41817119	0.398105448	0.738462582	0.397967353	FALSE	FALSE
MYO6	Q9UM54	29.66586633	30.33964401	30.4087738	31.20491529	30.19699716	28.33496936	30.12005262	30.92800238	FALSE	0	-1.816715891	0.797126939	-0.509794476	0.738707906	0.398200696	FALSE	FALSE
DNAJC11	Q9NVH1	30.986097	29.52289917	30.23403166	30.37304638	30.70011919	30.08831356	29.56511944	29.25314009	FALSE	0	-1.345516952	0.590825987	-0.377345482	0.739099562	0.398573877	FALSE	FALSE
GPT2	Q8TD30	26.65815892	28.47391083	29.88224253	29.53543221	28.692061	29.57814215	29.53292294	29.11466484	TRUE	1	-0.927403474	2.11142669	0.592011608	0.739244614	0.39871229	FALSE	FALSE
LTA4H	P09960	35.39960402	35.55416375	36.20088577	34.99157364	35.43080009	35.9649357	36.28771675	35.66813811	FALSE	0	-0.472360175	1.075041912	0.301340869	0.739428561	0.398887978	FALSE	FALSE
TXLNG	Q9NUQ3	31.60606055	32.11315498	31.71752609	32.61448315	32.05608556	32.32936227	32.09991582	32.67300806	FALSE	0	-0.434365874	0.987939344	0.276786735	0.739757318	0.399202418	FALSE	FALSE
CRIP2	P52943	32.17000099	32.99299952	32.7267447	33.19695066	32.34666995	33.37460189	33.27454323	33.34123147	FALSE	0	-0.490697968	1.1158733	0.312587666	0.739844868	0.399286251	FALSE	FALSE
ACTR6	Q9GZN1	29.11328981	28.9784326	30.10754006	28.69402337	28.74001871	29.64724551	29.39876302	26.93091416	FALSE	0	-1.94238041	0.854208188	-0.544086111	0.739880455	0.399320339	FALSE	FALSE
DDX54	Q8TDD1	31.09430172	30.99937101	31.17719145	30.53042014	31.19982802	29.9846733	30.87664101	30.57241082	FALSE	0	-1.042295163	0.458429573	-0.291932795	0.73994254	0.399379824	FALSE	FALSE
ZNF579	Q8NAF0	25.06114964	24.96108781	27.96572526	27.17387892	25.97518634	29.11902003	25.84206591	27.51670797	TRUE	2	-1.292234596	2.937803907	0.822784656	0.739985912	0.399421393	FALSE	FALSE
SH3BGRL	O75368	33.39402578	34.23438796	33.93224008	33.05344912	33.17850289	33.72882158	33.9783242	32.04591694	FALSE	0	-1.502186271	0.660917604	-0.420634333	0.740110083	0.399540455	FALSE	FALSE
TRAPPC2L	Q9UL33	29.12248659	30.05386124	30.23855214	31.43340098	30.04724527	30.54431658	30.62369504	31.45473106	FALSE	0	-0.716215398	1.627058901	0.455421752	0.740366442	0.399786526	FALSE	FALSE
CHML	P26374	25.23515229	26.48417664	26.73373844	26.15204018	26.82263991	26.67978253	26.95965208	25.66030528	TRUE	2	-0.596589871	1.355225991	0.37931806	0.740394537	0.399813514	FALSE	FALSE
C1orf122	Q6ZSJ8	29.37027885	29.95900786	31.09540415	29.63723606	30.24730198	30.58778139	30.68452934	29.98154826	FALSE	0	-0.568793885	1.288410908	0.359808511	0.741852212	0.401219578	FALSE	FALSE
CCND1	P24385	30.63720233	30.56588571	29.55891713	28.71519808	30.1884711	28.81514068	29.76505437	28.85993562	FALSE	0	-1.654996115	0.730695378	-0.462150368	0.741897916	0.401263848	FALSE	FALSE
ARHGAP35	Q9NRY4	25.11954009	27.62108452	27.40876051	26.90673814	26.94862376	27.58111895	26.6918682	27.84237348	TRUE	2	-0.793746733	1.797677298	0.501965283	0.741934182	0.401298984	FALSE	FALSE
SPEN	Q96T58	25.95644354	28.30703479	29.01433726	29.9977859	25.32344208	27.18780559	27.48761133	29.58065978	TRUE	1	-3.310943503	1.462902144	-0.924020679	0.742278918	0.401633338	FALSE	FALSE
MAP1LC3B	Q9GZQ8	34.33721738	33.77508438	33.46865864	32.88519328	34.84645544	34.41964246	33.18576894	33.63054007	FALSE	0	-0.639809961	1.447936573	0.404063306	0.742323501	0.401676626	FALSE	FALSE
CSTF1	Q05048	29.79235346	30.89568422	31.58592415	30.59890661	30.53958402	31.25801762	31.93692426	30.75779287	FALSE	0	-0.641721796	1.451446958	0.404862581	0.742610169	0.401955221	FALSE	FALSE
LZTFL1	Q9NQ48	30.73850108	31.47005263	30.81291463	31.1980763	30.74401692	31.88884957	31.37946996	31.35451211	FALSE	0	-0.454746645	1.028398611	0.286825983	0.742683394	0.402026456	FALSE	FALSE
ZNF384	Q8TF68	25.73287358	25.8354021	27.55678348	29.30513515	26.01535418	28.50077071	27.85557248	29.41535164	FALSE	0	-1.330888413	3.009315762	0.839213674	0.74276066	0.402101653	FALSE	FALSE
SKIV2L	Q15477	25.67360946	25.90497447	26.7289237	25.73296766	25.24071156	24.15475035	26.90697468	25.75518685	TRUE	5	-1.779894094	0.788468167	-0.495712963	0.743599575	0.40292021	FALSE	FALSE
IBA57	Q5T440	30.41735284	28.69418106	28.92516719	29.90972904	30.95540278	30.23517835	28.65558024	30.10529303	FALSE	0	-0.79886032	1.801372454	0.501256067	0.744157531	0.403466767	FALSE	FALSE
MOCS3	O95396	27.90414289	25.66475594	28.04704528	28.35511053	25.82512386	24.37464086	28.24504179	28.13525299	TRUE	3	-3.047505022	1.35200745	-0.847748786	0.744352883	0.403658534	FALSE	FALSE
DIAPH3	Q9NSV4	28.26753668	28.48071194	28.74974058	28.29252682	28.73381926	26.17720531	28.82053221	28.07225859	FALSE	0	-1.785590594	0.792240274	-0.49667516	0.7444	0.403704818	FALSE	FALSE
PPP4R1	Q8TF05	27.53849827	28.25159231	28.9570273	27.92121922	28.70318559	28.31529941	28.14135162	28.75471979	FALSE	0	-0.497245894	1.120355552	0.311554829	0.744563696	0.403865716	FALSE	FALSE
QRICH1	Q2TAL8	31.52712859	31.96600722	30.31467181	30.31033742	31.92762321	31.76140602	31.1015051	30.94875678	FALSE	0	-0.646984312	1.457557337	0.405286513	0.744625236	0.403926243	FALSE	FALSE
TBCB	Q99426	33.3599883	34.10494416	33.6226926	31.83381195	33.52414801	34.62030029	33.5968947	33.0689162	FALSE	0	-0.755805433	1.700216526	0.472205547	0.745367988	0.404658429	FALSE	FALSE
RACGAP1	Q9H0H5	29.75627688	28.11413714	28.39023517	28.71583214	29.45831962	28.78945439	29.02565593	29.06370507	FALSE	0	-0.544520942	1.22484778	0.340163419	0.745399039	0.404689105	FALSE	FALSE
FLYWCH2	Q96CP2	31.49821432	31.63230406	31.02706481	30.70739747	31.33571877	31.92687075	31.23425177	31.44997684	FALSE	0	-0.433230519	0.974149255	0.270459368	0.745586358	0.404874279	FALSE	FALSE
CALCOCO2	Q13137	29.16057326	29.73975295	29.35800921	30.4361765	29.66454831	29.43281523	29.92420402	31.37321321	FALSE	0	-0.681323551	1.531457978	0.425067213	0.745766249	0.405052296	FALSE	FALSE
MRPL10	Q7Z7H8	27.72235746	27.4109148	26.05749307	27.61221344	27.96439816	28.13071802	27.29227648	26.99184456	FALSE	0	-0.632229807	1.420359034	0.394064613	0.746031653	0.405315267	FALSE	FALSE
PGAM5	Q96HS1	32.03995437	30.96925279	31.15576232	29.62124344	31.63480312	30.11822088	30.28876257	29.68973681	FALSE	0	-1.85262636	0.825281588	-0.513672386	0.746423212	0.405703963	FALSE	FALSE
CDC123	O75794	32.13679695	32.1234509	32.27278172	30.56728902	31.80984994	31.40518562	31.75904501	30.44497389	FALSE	0	-1.516262035	0.675629971	-0.420316032	0.746562701	0.405842641	FALSE	FALSE
MAGOHB	Q96A72	31.05616751	30.28627741	31.86347605	30.56091196	31.39496795	30.80111449	31.50186783	31.41742392	FALSE	0	-0.542388648	1.216659282	0.337135317	0.746802482	0.406081288	FALSE	FALSE
PRPS2	P11908	32.81515522	32.62845802	32.83166006	32.99501684	32.6883234	32.64242439	32.80848346	32.27473117	FALSE	0	-0.773212828	0.345048965	-0.214081931	0.74731169	0.406589172	FALSE	FALSE
NSUN2	Q08J23	34.4380547	34.08347069	34.23070148	34.42099716	34.00713334	33.84493389	34.20438979	34.27266365	FALSE	0	-0.76254005	0.340488374	-0.211025838	0.747609783	0.406887177	FALSE	FALSE
THNSL1	Q8IYQ7	28.95086876	29.66134921	29.68714649	28.0146428	29.27540773	30.13721663	30.37402171	28.41838405	FALSE	0	-0.763283711	1.708795139	0.472755714	0.747790342	0.407067931	FALSE	FALSE
GAPVD1	Q14C86	32.06087889	32.16000147	31.96104534	31.65914646	31.88368103	32.49373325	32.36136779	32.02066558	FALSE	0	-0.370948144	0.830135885	0.229593871	0.747984241	0.407262248	FALSE	FALSE
SUN1	O94901	29.27314967	27.50041243	28.4758285	27.88775216	29.48803778	25.82621145	27.4656227	27.78431012	FALSE	0	-2.32598612	1.039505767	-0.643240177	0.748048574	0.407326767	FALSE	FALSE
TOMM22	Q9NS69	31.65834284	30.4790157	31.3167345	30.98456812	31.31406456	30.79379484	30.89011269	30.19145644	FALSE	0	-1.129715213	0.505098897	-0.312308158	0.748264948	0.407543944	FALSE	FALSE
ERLIN1	O75477	32.48278852	31.58651998	31.03189853	32.00809884	32.08217069	31.18004756	31.05808191	31.43960151	FALSE	0	-1.220452192	0.545750091	-0.337351051	0.748340552	0.407619892	FALSE	FALSE
NRGN	Q92686	29.74809375	30.79843912	30.28240705	25.93919167	30.40772439	31.2008851	29.81523906	28.93166096	FALSE	0	-1.452234223	3.245923175	0.896844476	0.74860016	0.407880933	FALSE	FALSE
MND1	Q9BWT6	23.64571863	28.67628361	29.03965361	29.51271323	27.72113222	28.986665	28.64640549	29.75597214	TRUE	1	-1.715324973	3.833227858	1.058951442	0.748696104	0.407977506	FALSE	FALSE
MRPS2	Q9Y399	30.51472839	30.48411183	30.19618974	29.41688155	30.26517169	30.20698909	29.65671509	29.1932464	FALSE	0	-1.167401744	0.522507126	-0.322447309	0.748799797	0.408081939	FALSE	FALSE
RPS24	P62847	33.99683512	33.0931854	31.91664366	34.68621725	33.59547691	30.53105993	31.65483812	34.62016038	FALSE	0	-2.979436808	1.333763757	-0.822836525	0.748883611	0.408166396	FALSE	FALSE
LCMT1	Q9UIC8	30.9622772	31.59460409	31.4916881	32.2361064	31.25414345	31.27997394	31.6361598	30.97300701	FALSE	0	-1.033362539	0.462666746	-0.285347897	0.748965085	0.408248535	FALSE	FALSE
MED1	Q15648	28.44336907	27.33487398	27.70665872	29.23810787	26.81102279	26.99684841	27.40423261	29.3092969	FALSE	0	-1.993543178	0.892738717	-0.550402231	0.749060692	0.408344971	FALSE	FALSE
NAPG	Q99747	27.40658889	29.56805953	29.69826922	32.83100568	29.77084826	30.08573566	30.60165959	32.99998698	FALSE	0	-1.604232802	3.581386383	0.988576791	0.749195733	0.408481273	FALSE	FALSE
AP3S1	Q92572	32.37359814	32.45234448	31.90196879	31.69961419	32.15467928	31.83447408	32.04935144	31.3224956	FALSE	0	-0.966020661	0.432758059	-0.266631301	0.749244606	0.408530629	FALSE	FALSE
SEPTIN8	Q92599	30.97467618	31.87806897	31.49284382	31.25699749	31.22904967	32.00892584	31.68149155	31.72985515	FALSE	0	-0.425091541	0.948459414	0.261683936	0.749480003	0.408768548	FALSE	FALSE
GDAP1	Q8TB36	27.27787595	27.08811195	27.00889877	26.6741907	25.10128259	26.48534896	27.65117386	27.02523023	TRUE	3	-1.618779417	0.725758553	-0.446510432	0.749641579	0.408932042	FALSE	FALSE
WTAP	Q15007	30.58416733	30.9850071	30.11766756	30.92228852	30.75571053	30.88050733	31.0511353	30.8860332	FALSE	0	-0.392204274	0.874332198	0.241063962	0.749906935	0.409200881	FALSE	FALSE
ARRB1	P49407	28.98439211	30.21246691	30.69885302	30.10632393	29.75198026	31.2878738	30.43476205	30.13087662	FALSE	0	-0.652622804	1.454351179	0.400864188	0.750086995	0.40938354	FALSE	FALSE
NT5C	Q8TCD5	29.44580863	28.34272905	30.74519644	29.84425374	29.59286135	30.78976744	31.50773467	28.85710463	FALSE	0	-0.965331629	2.150071746	0.592370058	0.750351122	0.409651825	FALSE	FALSE
FDXR	P22570	32.79112219	33.06899546	33.71692191	33.26575958	33.55240788	33.63448273	33.70859367	32.99770631	FALSE	0	-0.428114296	0.953310025	0.262597865	0.750467848	0.40977052	FALSE	FALSE
CDK2	P24941	35.87443532	35.80781907	35.65353235	34.80397523	35.58239978	35.59720708	35.21508889	34.44305532	FALSE	0	-1.181805483	0.530800038	-0.325502722	0.750535784	0.409839639	FALSE	FALSE
RCL1	Q9Y2P8	31.26362924	30.78186612	31.02080082	30.15522898	30.12888313	31.05851775	30.4082149	30.45929382	FALSE	0	-1.059108244	0.475800467	-0.291653889	0.750649677	0.409955577	FALSE	FALSE
LMAN2	Q12907	31.45828104	31.03065639	30.99022121	31.47048839	31.6249663	30.39322599	31.00124365	30.80742818	FALSE	0	-1.019322244	0.457930789	-0.280695728	0.750654054	0.409960034	FALSE	FALSE
ARL2	P36404	31.30719771	31.83851473	32.36318234	32.22845575	31.11742662	31.51895726	32.03293873	31.89048665	FALSE	0	-1.069523799	0.480753166	-0.294385317	0.750932232	0.410243536	FALSE	FALSE
MAPKAPK3	Q16644	30.52469038	31.13083803	30.6201644	30.80897455	30.60106189	31.37025658	31.17201627	30.91323687	FALSE	0	-0.397138834	0.883090957	0.242976062	0.751166615	0.410482763	FALSE	FALSE
UGT8	Q16880	24.67900911	25.09851392	26.53247211	26.84148622	26.13416721	25.07660689	26.55257341	27.71277711	TRUE	1	-0.950002903	2.112324537	0.581160817	0.751197861	0.410514679	FALSE	FALSE
DNAJB11	Q9UBS4	32.6481636	32.84460292	32.57344294	32.55724406	32.70771972	32.40201452	32.37590512	32.3243858	FALSE	0	-0.739222429	0.332508244	-0.203357092	0.751269763	0.410588146	FALSE	FALSE
HDHD5	Q9BXW7	30.58727621	31.34111466	31.10633941	29.25456483	30.7870467	31.37623401	30.90947652	30.81085211	FALSE	0	-0.652350922	1.449508043	0.398578561	0.751535983	0.410860428	FALSE	FALSE
NUP88	Q99567	28.10364647	27.00204611	26.67814442	28.44843881	28.94865451	26.97415433	27.36060829	29.06969913	FALSE	0	-0.867963955	1.928384176	0.53021011	0.751590118	0.410915849	FALSE	FALSE
PUM3	Q15397	31.62396749	31.29854841	31.47330115	32.11033041	31.93305808	30.57523777	31.13259302	31.62033779	FALSE	0	-1.132492405	0.510032008	-0.311230198	0.751879557	0.411212454	FALSE	FALSE
RABEP2	Q9H5N1	27.15748711	29.52376016	27.92045485	29.20039454	28.04589685	30.1391669	28.64188279	29.15507939	FALSE	0	-0.89368459	1.983649226	0.544982318	0.752058615	0.411396197	FALSE	FALSE
SYF2	O95926	28.47698387	24.9772504	28.27045029	28.58208448	28.38816527	27.064547	28.78408533	28.96646769	TRUE	1	-1.188597296	2.63684542	0.724124062	0.752321072	0.41166587	FALSE	FALSE
ACOT9	Q9Y305	31.86513046	32.31086586	32.21207564	31.73188369	32.18839088	32.18811504	32.46107377	32.15440289	FALSE	0	-0.35796775	0.793981217	0.218006733	0.75241614	0.411763655	FALSE	FALSE
ATG101	Q9BSB4	23.96978256	28.38812903	29.91507515	30.38462884	26.70118509	30.1106568	30.10724814	30.78162538	TRUE	2	-2.070643968	4.592193883	1.260774957	0.752474734	0.41182395	FALSE	FALSE
ARRDC1	Q8N5I2	26.07998019	26.60045254	28.22820102	27.47444951	26.89487067	27.17561221	26.84448785	25.61465299	TRUE	2	-1.688289615	0.761559848	-0.463364883	0.752670038	0.412025075	FALSE	FALSE
DNAJC9	Q8WXX5	31.90958555	30.73815966	30.76298991	32.02427499	31.36559692	30.74950119	30.90746233	31.09594037	FALSE	0	-1.199836694	0.541582046	-0.329127324	0.752993641	0.412358833	FALSE	FALSE
ASAP1	Q9ULH1	25.82560569	26.27801187	26.74765023	27.06309798	26.89848967	26.05529239	26.49710721	28.15617866	TRUE	3	-0.696695211	1.543046293	0.423175541	0.75313176	0.41250148	FALSE	FALSE
CYC1	P08574	31.68143989	30.89954534	31.4625762	30.72499726	31.51668919	30.15740667	30.88950786	30.92927846	FALSE	0	-1.162983736	0.525145481	-0.318919127	0.75317953	0.412550843	FALSE	FALSE
GOT1	P17174	26.13042994	27.66735966	28.58444718	26.81598758	25.61113444	27.39327552	28.54086972	31.73591982	TRUE	2	-1.681474513	3.722962082	1.020743785	0.753288017	0.412662999	FALSE	FALSE
MICALL1	Q8N3F8	24.78407867	28.31371867	28.30388451	29.25086293	26.30727558	29.68078261	28.91199094	29.4403255	TRUE	1	-1.519377869	3.363292788	0.92195746	0.753400724	0.412779594	FALSE	FALSE
TUSC2	O75896	27.2986701	27.58441988	28.17045456	27.85634947	27.13044764	28.26032078	28.17395181	28.65876612	FALSE	0	-0.541569629	1.198365801	0.328398086	0.753586248	0.412971687	FALSE	FALSE
TCAF1	Q9Y4C2	25.21391516	29.25357798	29.78881337	28.62047893	25.95046215	28.1992715	28.48890653	26.72727809	TRUE	2	-3.206012151	1.450578561	-0.877716795	0.754164583	0.413571854	FALSE	FALSE
GNG5	P63218	29.58931462	30.13009533	30.54633729	30.4753203	31.06463955	29.92506808	30.46515372	30.46806519	FALSE	0	-0.488424667	1.079354165	0.295464749	0.754229594	0.413639447	FALSE	FALSE
HAUS5	O94927	25.75970579	25.70185169	26.92916309	25.28001935	24.13096013	26.781482	25.58182325	25.15920252	TRUE	3	-1.843001952	0.834365949	-0.504318001	0.754452296	0.413871194	FALSE	FALSE
PARG	Q86W56	28.62430398	28.26207428	28.24125963	28.25825404	25.35221055	28.74285895	28.22082341	28.63195951	TRUE	1	-2.227526894	1.008507135	-0.609509879	0.754480797	0.413900874	FALSE	FALSE
ADI1	Q9BV57	33.42852616	33.67417728	33.88914058	34.11422396	33.65785954	33.80306853	34.3509139	34.28216592	FALSE	0	-0.408972432	0.902942386	0.246984977	0.754681664	0.414110197	FALSE	FALSE
CENPV	Q7Z7K6	27.18299056	26.2490324	25.99407479	26.01584032	26.32778784	24.08001915	26.77432658	26.2145276	TRUE	4	-1.870193988	0.847555543	-0.511319223	0.754960791	0.41440149	FALSE	FALSE
CCAR1	Q8IX12	31.59282932	30.82324676	31.07383417	31.99540979	31.14736185	30.35300962	30.71583625	31.8608584	FALSE	0	-1.28831885	0.584191888	-0.352063481	0.755243178	0.414696677	FALSE	FALSE
UQCRH	P07919	32.40070053	29.21957282	30.39342461	32.62544847	31.68523912	27.94754065	30.28126793	31.28797206	FALSE	0	-3.146773328	1.42820999	-0.859281669	0.755687017	0.41516164	FALSE	FALSE
HMGB1	P09429	38.22270966	38.40360555	37.42144893	37.89241083	38.38531302	38.68690442	37.74177273	38.24411973	FALSE	0	-0.465120537	1.024088002	0.279483733	0.756025964	0.415517549	FALSE	FALSE
TIA1	P31483	28.58271859	29.43554398	29.85066348	29.7244079	29.01911351	29.10696553	29.69676401	28.4466318	FALSE	0	-1.213047632	0.551118088	-0.330964772	0.756181548	0.41568116	FALSE	FALSE
DDX50	Q9BQ39	29.37845362	28.76067743	28.67289837	28.88414296	29.37274846	29.12650117	28.81938481	29.31525139	FALSE	0	-0.390708554	0.859565281	0.234428364	0.756414076	0.41592597	FALSE	FALSE
PCYT2	Q99447	29.84648738	30.6083176	30.67229364	29.16775087	30.45015647	30.38846393	30.74552995	30.0357443	FALSE	0	-0.552234231	1.214756808	0.331261288	0.756481281	0.415996787	FALSE	FALSE
ERGIC3	Q9Y282	29.7266187	29.12470754	27.26117009	27.67368499	29.75446587	25.80368625	27.06447648	28.15525868	FALSE	0	-2.761817883	1.257670862	-0.752073511	0.757307591	0.416869861	FALSE	FALSE
TNKS1BP1	Q9C0C2	28.49097973	30.58018162	31.284346	32.11336049	29.97299896	31.44704635	31.66273938	32.05433328	FALSE	0	-1.115792979	2.449918039	0.66706253	0.757374789	0.416941052	FALSE	FALSE
HSPA1L	P34931	35.30896004	34.66608725	33.07822226	32.58178771	35.78347007	34.53582565	34.5005377	33.27566121	FALSE	0	-1.030093772	2.26031246	0.615109344	0.757683382	0.417268356	FALSE	FALSE
CUL1	Q13616	34.02358583	33.78804114	33.54451018	34.18270324	33.95731897	33.66296764	33.54943335	33.47912453	FALSE	0	-0.818402712	0.37340476	-0.222498976	0.758246176	0.417866845	FALSE	FALSE
NOC2L	Q9Y3T9	31.87494824	31.37298982	31.40568026	31.26164865	31.82296531	30.8843889	31.25984563	30.90783678	FALSE	0	-0.956589033	0.436473861	-0.260057586	0.758268522	0.417890651	FALSE	FALSE
STRN3	Q13033	29.99254897	30.97220431	30.54415027	30.55393488	29.88904841	31.34872727	31.00797066	31.13416191	FALSE	0	-0.552682285	1.211217189	0.329267452	0.758291562	0.417915199	FALSE	FALSE
CWC15	Q9P013	29.44065616	30.1842884	30.56979969	30.16793556	30.38377427	30.75163896	29.42929183	31.29415118	FALSE	0	-0.629009141	1.377097358	0.374044109	0.758780072	0.418436489	FALSE	FALSE
WBP11	Q9Y2W2	30.95978457	32.09432884	31.97313392	32.51482743	31.57640258	32.74450957	31.94041875	32.73524837	FALSE	0	-0.611576705	1.338828964	0.363626129	0.75881736	0.418476343	FALSE	FALSE
ARPC1A	Q92747	33.832844	34.24524987	33.96525918	33.26341408	34.34406224	34.15709537	34.16178534	33.67060025	FALSE	0	-0.432355594	0.945743629	0.256694018	0.759197282	0.418882919	FALSE	FALSE
SMARCB1	Q12824	30.24735833	30.79084901	29.70672498	29.99574218	30.51262321	30.79749299	30.79331042	29.81880292	FALSE	0	-0.498082485	1.088859999	0.295388757	0.759487663	0.419194305	FALSE	FALSE
TRIM32	Q13049	28.78685967	26.56230995	28.22211898	29.97601359	27.20091143	28.47325794	25.99542114	29.00478547	FALSE	0	-2.64831669	1.211853575	-0.718231558	0.759655165	0.419374174	FALSE	FALSE
RPS15	P62841	33.90148142	34.5532605	33.6576549	35.30850019	34.78425938	34.86600115	33.75498907	35.73617136	FALSE	0	-0.72674628	1.587008252	0.430130986	0.760013566	0.419759654	FALSE	FALSE
DNAJC1	Q96KC8	26.61663176	26.42271097	25.74068859	26.36355623	26.42720126	25.82881506	26.82963866	27.34328003	FALSE	0	-0.543068466	1.185742193	0.321336864	0.76008076	0.419832019	FALSE	FALSE
USP36	Q9P275	28.25120274	27.30655087	26.68644253	25.50402009	26.26713679	25.52575695	26.8491721	27.06779136	FALSE	0	-1.881354256	0.862174738	-0.509589759	0.760368944	0.420142716	FALSE	FALSE
ECPAS	Q5VYK3	33.74972714	33.12439621	33.09974148	32.9227456	33.44921153	33.42749499	33.35969752	33.56321109	FALSE	0	-0.382101609	0.833603961	0.225751176	0.760473324	0.420255385	FALSE	FALSE
NUBP1	P53384	29.65905963	27.98274952	29.95360816	31.19358275	29.58209164	29.76052097	30.5875721	31.11174852	FALSE	0	-0.953353858	2.079820443	0.563233292	0.760483485	0.420266357	FALSE	FALSE
STXBP2	Q15833	32.27595043	32.57932549	32.68820179	32.64114432	32.11300953	32.7446891	32.61736019	31.66080523	FALSE	0	-0.969171674	0.444792685	-0.262189495	0.761067376	0.420897986	FALSE	FALSE
CSTF2T	Q9H0L4	31.53274383	30.85054983	31.54887217	31.90663797	30.40780209	30.96441831	31.609533	31.5965735	FALSE	0	-1.165200328	0.534961874	-0.315119227	0.761249715	0.421095697	FALSE	FALSE
EXOC5	O00471	27.79758682	27.71643427	27.88906283	27.70732747	27.99678349	27.60524163	28.14275306	28.19772125	FALSE	0	-0.353735719	0.769779739	0.20802201	0.761679645	0.421562748	FALSE	FALSE
RPS6KA1	Q15418	28.87448915	29.43447962	29.36534615	28.61372823	28.7200463	29.5956533	28.89470429	27.58471525	FALSE	0	-1.381565202	0.63510319	-0.373231006	0.761856258	0.421754968	FALSE	FALSE
ABHD14B	Q96IU4	34.08220961	34.391491	34.57609864	34.38107876	34.14288763	34.47715848	34.3909383	33.35123426	FALSE	0	-0.988991702	0.454662029	-0.267164837	0.761881705	0.421782681	FALSE	FALSE
PQBP1	O60828	30.55650967	28.94751874	30.43626464	31.80470732	30.788196	30.38720134	30.57644115	32.10623821	FALSE	0	-0.89926769	1.955805852	0.528269081	0.761955638	0.421863222	FALSE	FALSE
OTUD4	Q01804	27.25247644	25.76105786	26.36409365	29.13134676	27.34478811	27.4010354	27.02507563	29.4280138	FALSE	0	-1.144897199	2.489866312	0.672484556	0.761985569	0.421895839	FALSE	FALSE
CHMP4B	Q9H444	31.62980045	27.23468193	30.56604896	31.62552754	31.65189432	30.44525613	30.32119871	31.86576722	TRUE	1	-1.374808663	2.988837416	0.807014377	0.762149938	0.422075064	FALSE	FALSE
NEPRO	Q6NW34	27.3599221	24.69743201	25.4626743	24.95405443	26.15756947	25.25179848	26.67531688	26.43491729	TRUE	1	-0.871653355	1.894412996	0.51137982	0.762291875	0.422229976	FALSE	FALSE
RBM17	Q96I25	33.22941749	33.81384689	33.60394849	33.79425946	33.45792813	33.6007101	33.00011977	33.47847807	FALSE	0	-0.8376675	0.385549375	-0.226059062	0.762444744	0.422396972	FALSE	FALSE
ADGRE5	P48960	30.14895093	29.00623574	29.80627506	30.98670285	29.68635759	27.27925811	29.46646752	30.96354155	FALSE	0	-2.364931022	1.088661115	-0.638134953	0.762517083	0.42247605	FALSE	FALSE
CSK	P41240	32.7490362	33.44165309	33.22773243	33.64086714	32.36031181	33.33199171	33.3149749	32.94128321	FALSE	0	-1.029759066	0.474395451	-0.277681808	0.762879789	0.422873082	FALSE	FALSE
AK3	Q9UIJ7	32.11337608	32.86786605	31.97232293	31.88678162	32.60115871	32.81148014	32.42344535	32.06619414	FALSE	0	-0.453756602	0.984722432	0.265482915	0.762994026	0.422998316	FALSE	FALSE
ERC1	Q8IUD2	33.94013417	33.07436949	32.95164349	33.9906174	33.12989159	32.90531816	32.98471797	33.74437594	FALSE	0	-1.106191319	0.509960869	-0.298115225	0.763210331	0.423235684	FALSE	FALSE
NANP	Q8TBE9	30.182454	30.50359271	30.56471442	30.73579197	30.48882805	30.66721447	30.81403213	30.84715716	FALSE	0	-0.355393781	0.770733128	0.207669673	0.763318912	0.423354959	FALSE	FALSE
NDUFS8	O00217	27.73872478	27.41521156	29.06601188	29.46244694	27.68877295	25.90356393	28.46907438	29.11088809	TRUE	1	-2.329061886	1.074013984	-0.627523951	0.763344204	0.423382753	FALSE	FALSE
ENOSF1	Q7L5Y1	25.42733529	27.24660889	27.59220295	27.49748168	27.10518058	27.30980253	27.78829398	27.22268684	TRUE	1	-0.711501422	1.542668988	0.415583783	0.763425301	0.423471903	FALSE	FALSE
NSUN5	Q96P11	30.46578133	29.6979647	29.79153239	29.31427166	30.0420783	29.66965018	29.1690026	29.24748563	FALSE	0	-1.060966956	0.490300266	-0.285333345	0.764361559	0.424504398	FALSE	FALSE
PUS3	Q9BZE2	25.71922876	28.70021596	28.54876369	28.85016936	27.85808645	28.92283301	28.31370892	29.07977554	TRUE	1	-1.012528022	2.19054109	0.589006534	0.764465528	0.424619425	FALSE	FALSE
SUPT6H	Q7KZ85	32.0845728	32.85585886	32.37095197	32.34513524	31.97400586	32.88442977	33.04427326	32.84443687	FALSE	0	-0.469002022	1.014315466	0.272656722	0.764624627	0.424795592	FALSE	FALSE
SCAF8	Q9UPN6	30.55386508	28.65086653	30.53446508	29.98672999	30.54353412	29.88124973	30.16425437	30.66929114	FALSE	0	-0.659463056	1.425664395	0.38310067	0.764811369	0.42500259	FALSE	FALSE
CPNE3	O75131	33.60712706	32.50614862	32.80625254	32.92778712	33.58541527	31.8090674	32.56456285	32.47199621	FALSE	0	-1.318270761	0.61013395	-0.354068406	0.765080536	0.425301381	FALSE	FALSE
ATP5MD	Q96IX5	32.02262412	32.06590403	31.70438053	31.31172638	32.31711103	30.52349998	31.94590173	30.82574679	FALSE	0	-1.389178933	0.642991164	-0.373093884	0.765109074	0.425333089	FALSE	FALSE
ARL6IP5	O75915	26.18386065	25.74174477	25.26142802	27.99494142	26.407698	26.05745035	25.43325307	25.32719502	TRUE	4	-1.823182616	0.844993401	-0.489094608	0.765735002	0.426029979	FALSE	FALSE
GALK1	P51570	30.56917322	32.82852152	33.1549692	32.02439588	28.92415257	32.26103277	32.94959447	31.42021618	FALSE	0	-2.819434041	1.308402129	-0.755515956	0.76633765	0.426703545	FALSE	FALSE
CPSF7	Q8N684	29.74382987	31.02499722	31.56838816	31.03858387	30.76036271	31.60329412	31.49789516	30.93818596	FALSE	0	-0.616898665	1.328868071	0.355984703	0.766502836	0.426888617	FALSE	FALSE
CHCHD2	Q9Y6H1	32.89764501	32.92668967	32.73241139	32.50688082	33.38657062	33.24425602	33.07263924	32.35953006	FALSE	0	-0.433329391	0.933013907	0.249842258	0.766717002	0.427128853	FALSE	FALSE
ARHGEF10	O15013	29.31107141	28.61662058	28.66992835	29.32979673	29.12854511	28.4998695	28.22097808	28.99638832	FALSE	0	-1.010125675	0.469307647	-0.270409014	0.766881449	0.427313537	FALSE	FALSE
LAGE3	Q14657	25.88509628	26.4010623	24.9651607	25.29725355	25.01700681	26.99587818	24.03642474	24.31879668	TRUE	5	-2.038262401	0.948029184	-0.545116608	0.767398786	0.427895795	FALSE	FALSE
EMC2	Q15006	28.94242509	28.46711498	27.78319327	27.9286539	28.38507064	26.24208214	28.33516985	28.35940902	FALSE	0	-1.68240786	0.782580067	-0.449913897	0.767437465	0.427939405	FALSE	FALSE
DCTN5	Q9BTE1	27.82402533	28.51260766	27.38371614	26.25774962	26.73472574	27.33688214	27.81513122	26.33689423	TRUE	1	-1.640416234	0.763183524	-0.438616355	0.767520922	0.428033538	FALSE	FALSE
CEPT1	Q9Y6K0	28.5664138	25.43756054	28.07543595	27.90055657	27.9253493	25.93725469	25.83718857	27.68973131	TRUE	2	-2.423216264	1.12799477	-0.647610747	0.767779406	0.428325401	FALSE	FALSE
PTK2	Q05397	31.14627742	31.52624016	32.25555171	32.14970325	30.66437283	31.79507134	31.7365684	31.61756235	FALSE	0	-1.182879219	0.550780409	-0.316049405	0.767911975	0.428475275	FALSE	FALSE
MVD	P53602	33.25836668	33.41835469	33.50290443	33.64869151	32.76354273	33.35504815	33.40706207	33.42810871	FALSE	0	-0.81880681	0.381528986	-0.218638912	0.768243198	0.428850289	FALSE	FALSE
TWF1	Q12792	34.46822513	34.35775	34.32413097	34.37492714	34.78528859	34.27176111	34.46425125	34.81465324	FALSE	0	-0.353875347	0.759335827	0.20273024	0.768318763	0.428935955	FALSE	FALSE
MRPL50	Q8N5N7	31.98406589	31.58322127	32.01351127	31.78790773	31.97481067	31.46075477	31.5833754	31.51318289	FALSE	0	-0.783387302	0.365096089	-0.209145606	0.768334059	0.4289533	FALSE	FALSE
BNIP1	Q12981	30.78869857	30.14570466	29.27268417	29.41533965	30.94421556	28.23600696	28.87757467	29.55022788	FALSE	0	-1.887113583	0.879912593	-0.503600495	0.768560472	0.42921025	FALSE	FALSE
NABP2	Q9BQ15	29.21270682	30.54572012	29.98281792	28.49544187	29.73768304	31.04364902	29.89101018	29.32605766	FALSE	0	-0.769653175	1.650509753	0.440428289	0.768598551	0.429253502	FALSE	FALSE
MTA2	O94776	32.33496544	32.80884669	32.29886471	31.7432915	32.44389391	32.79169801	32.52315589	32.39792965	FALSE	0	-0.424357993	0.909712548	0.242677278	0.76876081	0.429437919	FALSE	FALSE
TRIP10	Q15642	30.96689183	31.95127838	31.3416978	31.58350912	31.31806814	32.08901815	31.60412748	31.86109503	FALSE	0	-0.449859849	0.964325688	0.25723292	0.768787941	0.429468773	FALSE	FALSE
SLC25A6	P12236	33.66256101	32.72635627	32.51443319	33.09195834	33.58314854	31.65889921	32.50232336	32.76447194	FALSE	0	-1.393845645	0.650612766	-0.371616439	0.769060641	0.429779197	FALSE	FALSE
RANBP3	Q9H6Z4	32.24323356	33.0526426	33.08186975	33.44945003	32.61106281	33.4565219	33.15656939	33.84004857	FALSE	0	-0.541465855	1.159969216	0.30925168	0.769078546	0.429799598	FALSE	FALSE
DDHD1	Q8NEL9	26.40798728	27.74268316	28.51966917	27.26780462	26.33517461	25.26172689	28.06833178	27.92970823	TRUE	1	-2.197736358	1.026134999	-0.585800679	0.769190256	0.429926932	FALSE	FALSE
SPINT1	O43278	29.61912293	29.51904845	29.78722446	30.24708029	29.57399523	29.53250495	29.61500855	29.60564138	FALSE	0	-0.794173769	0.371510765	-0.211331502	0.770074312	0.430937858	FALSE	FALSE
VCP	P55072	38.23000015	37.79968209	37.79285691	38.0002492	38.08250274	37.5264678	37.96499456	37.33509366	FALSE	0	-0.858533621	0.401668825	-0.228432398	0.770132955	0.43100512	FALSE	FALSE
RNF220	Q5VTB9	26.71027601	25.15650056	28.52970956	28.05614902	25.96958823	27.39618839	28.91773003	29.19475313	TRUE	2	-1.330722699	2.843535018	0.756406159	0.770259009	0.431149786	FALSE	FALSE
SPECC1L	Q69YQ0	30.92585448	30.85859822	30.71494242	32.19217146	31.2480531	29.98939975	30.27198304	31.59250604	FALSE	0	-1.494908559	0.70009623	-0.397406164	0.770593809	0.431534592	FALSE	FALSE
PAWR	Q96IZ0	32.20996345	31.78864538	32.35333098	32.57822838	32.02163059	32.37329685	32.5104471	33.0636463	FALSE	0	-0.457861403	0.977287725	0.259713161	0.770773201	0.431741118	FALSE	FALSE
FDX1	P10109	29.47306027	30.71481676	30.70885529	29.99319769	29.85873013	31.10872791	30.79298877	30.45201744	FALSE	0	-0.583308208	1.244575327	0.33063356	0.770949096	0.431943852	FALSE	FALSE
ARG2	P78540	24.59106496	28.84406596	30.09440421	30.38377515	28.41245245	29.37722084	30.15515922	29.87363616	TRUE	1	-1.722814167	3.675393363	0.976289598	0.77101047	0.432014646	FALSE	FALSE
HOOK3	Q86VS8	27.50743608	27.90487321	28.63202599	28.55630657	24.52255733	28.16223656	27.96960831	29.02327362	TRUE	1	-2.752527397	1.291044384	-0.730741506	0.771302657	0.432352059	FALSE	FALSE
NOP58	Q9Y2X3	33.56798501	32.48907546	32.61116106	33.09843727	33.37260143	31.92059104	32.27378418	32.87446538	FALSE	0	-1.248382416	0.585774033	-0.331304192	0.771486305	0.432564459	FALSE	FALSE
NDUFA4	O00483	31.2265412	30.56888333	31.08434989	29.91378478	31.18813567	28.53685644	31.07380593	29.98100892	FALSE	0	-1.89793358	0.89105746	-0.50343806	0.771743296	0.432862111	FALSE	FALSE
PAK1	Q13153	28.88958309	30.80607182	30.17297167	31.67506895	30.31043025	31.00805651	30.2810337	32.04311005	FALSE	0	-0.929028606	1.978496098	0.524733746	0.771816655	0.432947167	FALSE	FALSE
ARMC6	Q6NXE6	25.9859418	26.56626964	26.69371676	27.87955609	25.34916191	27.88004869	26.04023108	25.85286614	TRUE	3	-1.889312169	0.887723937	-0.500794116	0.772113657	0.433291942	FALSE	FALSE
ALDH5A1	P51649	29.65051711	30.58717145	30.6419178	29.34031978	30.33705132	30.64405264	30.81395793	29.74605373	FALSE	0	-0.585618297	1.246213039	0.330297371	0.772164625	0.433351176	FALSE	FALSE
PLEK2	Q9NYT0	31.98017384	32.03046973	31.80398841	30.85399889	31.15280452	31.84141941	31.9341408	30.24628363	FALSE	0	-1.409418025	0.662426764	-0.373495631	0.772244759	0.433444344	FALSE	FALSE
AGFG1	P52594	32.97577289	33.1538759	32.89573575	33.28976304	33.19652622	33.49678113	33.12613788	33.27997749	FALSE	0	-0.348106893	0.740244465	0.196068786	0.772498011	0.43373911	FALSE	FALSE
BANF1	O75531	36.2832838	35.1022116	35.35102189	36.87084041	36.50747642	34.44348999	34.83958266	35.94535516	FALSE	0	-1.768096962	0.832370231	-0.467863365	0.772997646	0.434322073	FALSE	FALSE
TMEM165	Q9HC07	28.35086826	28.69048733	28.51322978	28.81967101	28.26977214	27.65798607	29.04316674	28.31309432	FALSE	0	-1.030287619	0.485169064	-0.272559278	0.773128632	0.43447522	FALSE	FALSE
RPL24	P83731	35.11675505	34.09363115	33.95462672	35.38860406	34.8204198	32.88478522	33.83581235	35.15341748	FALSE	0	-1.757314607	0.82772354	-0.464795533	0.773235313	0.434600047	FALSE	FALSE
SUDS3	Q9H7L9	29.38165391	28.98469956	29.4226132	30.79288364	29.73713704	29.83312648	29.72191756	30.75102607	FALSE	0	-0.651886477	1.382564899	0.365339211	0.773709994	0.435156523	FALSE	FALSE
TBC1D23	Q9NUY8	29.73003382	30.12461515	30.12461178	29.70441145	29.68027716	30.22538688	30.55391824	30.14637522	FALSE	0	-0.411638402	0.872781048	0.230571323	0.773840586	0.435309922	FALSE	FALSE
NAA35	Q5VZE5	28.54970791	30.19274828	30.03659692	29.6120752	29.33014571	30.46024051	30.24927843	29.76848828	FALSE	0	-0.633047429	1.341559736	0.354256154	0.77406731	0.435576554	FALSE	FALSE
EIF4B	P23588	35.03114483	35.69169515	34.53016628	33.21662681	35.80569409	36.02982337	34.49557697	34.1788121	FALSE	0	-0.911788488	1.931925221	0.510068366	0.774148799	0.435672485	FALSE	FALSE
GALNT2	Q10471	27.40155297	27.51494577	28.25385413	27.81121785	27.34177081	27.4335609	27.95154117	27.28186945	FALSE	0	-0.921951266	0.435537072	-0.243207097	0.774582677	0.436184116	FALSE	FALSE
SNAPIN	O95295	25.57902002	28.65388766	29.72190225	30.39942892	27.72960263	29.36300369	30.43954367	30.26021789	FALSE	0	-1.541604265	3.260668789	0.859532262	0.77494847	0.436616599	FALSE	FALSE
OSBPL8	Q9BZF1	30.77358353	29.84965021	30.33088481	30.87270288	29.93662019	30.60031214	29.67220789	30.48940445	FALSE	0	-1.070650626	0.506512247	-0.282069189	0.775237287	0.43695881	FALSE	FALSE
GFER	P55789	28.89956291	29.73379499	30.02868016	29.85963607	29.44324065	29.75223527	30.4694513	30.0048927	FALSE	0	-0.515505602	1.089578496	0.287036447	0.775271479	0.436999366	FALSE	FALSE
VDAC3	Q9Y277	32.73327543	32.10694238	32.35311681	32.14889802	32.85072805	31.42258652	32.12142366	31.790838	FALSE	0	-1.097743069	0.519414862	-0.289164103	0.775312058	0.43704751	FALSE	FALSE
MRPL18	Q9H0U6	29.18051727	27.49126953	27.53045522	29.04772682	29.28814331	27.89752726	28.11979834	29.87833194	FALSE	0	-0.871826716	1.838742728	0.483458006	0.776246765	0.438160061	FALSE	FALSE
MRPS18B	Q9Y676	30.60505153	30.81027111	30.53590572	31.06617421	30.60991721	30.80306909	31.3374665	31.16448516	FALSE	0	-0.404643064	0.853410761	0.224383848	0.776251746	0.438166009	FALSE	FALSE
THEM4	Q5T1C6	25.55463718	29.8615892	29.9751032	30.63361269	28.7714523	30.00534655	30.24344983	30.39878316	TRUE	1	-1.530258295	3.227303087	0.848522396	0.776263208	0.438179694	FALSE	FALSE
VARS1	P26640	35.1453388	35.25398848	34.68311488	34.37702508	35.02365102	35.52437855	35.09654506	34.80218075	FALSE	0	-0.44520082	0.938844891	0.246822035	0.776301873	0.438225871	FALSE	FALSE
NDRG1	Q92597	30.1908034	30.92187186	29.92807372	32.55316323	31.48554631	31.97612918	29.92401027	32.532106	FALSE	0	-1.048059147	2.209998919	0.580969886	0.776334808	0.438265213	FALSE	FALSE
DCTN3	O75935	31.09076783	30.54612028	29.0593782	28.49455315	31.15925648	30.47709739	29.74489603	29.82394221	FALSE	0	-0.908792454	1.915978779	0.503593163	0.776418407	0.438365112	FALSE	FALSE
CNOT2	Q9NZN8	26.13755151	28.27025838	26.89559832	27.72683817	26.73871381	28.20053988	27.7932461	28.00106411	TRUE	1	-0.768587978	1.620246732	0.425829377	0.776458396	0.438412919	FALSE	FALSE
GTPBP1	O00178	28.31215095	29.59831181	29.86835505	29.77487488	25.19178406	28.85826585	30.01681079	30.12226422	TRUE	1	-3.200922338	1.518638458	-0.84114194	0.776527944	0.438496093	FALSE	FALSE
ANAPC16	Q96DE5	25.49331454	25.88229404	27.17433485	28.06737968	26.21495495	26.30640681	29.18538571	27.48130421	TRUE	2	-1.163403914	2.4487682	0.642682143	0.777155259	0.439248054	FALSE	FALSE
RAC2	P15153	28.94263362	30.80880973	31.11982736	31.28193044	29.64494902	31.67600568	31.44030251	31.46334753	FALSE	0	-0.938840223	1.974542022	0.5178509	0.777510481	0.439675256	FALSE	FALSE
MRPS25	P82663	31.12673925	29.34060339	30.19566637	30.313822	30.25167053	28.41373069	29.93052962	30.59915785	FALSE	0	-1.699232888	0.80836173	-0.445435579	0.777746209	0.439959311	FALSE	FALSE
AMDHD2	Q9Y303	31.00910048	30.88366105	31.73376283	31.42105769	30.7885271	30.99993604	31.38109269	30.93580842	FALSE	0	-0.898759371	0.427650474	-0.235554449	0.77784217	0.440075073	FALSE	FALSE
EXOC8	Q8IYI6	25.52031394	25.97426247	24.8457245	26.83954665	25.61401749	25.63349593	26.34869969	27.29444785	TRUE	2	-0.776551964	1.631958665	0.427703351	0.777858567	0.440094862	FALSE	FALSE
BCKDHB	P21953	29.42762817	27.63243866	27.63939196	24.48869609	28.50587237	28.5747051	28.97922682	26.39742807	TRUE	1	-1.486569238	3.121107983	0.817269373	0.77828772	0.44061354	FALSE	FALSE
UBE2F	Q969M7	27.27561534	29.71365026	29.20973109	28.51396352	28.43867572	29.95396092	29.73243432	28.50943336	FALSE	0	-0.874039931	1.834811989	0.480386029	0.778353176	0.440692782	FALSE	FALSE
THOC6	Q86W42	32.55447886	32.41416017	33.08130391	31.93055901	32.307616	32.04581998	33.0574091	31.14078911	FALSE	0	-1.365340909	0.650907024	-0.357216942	0.77870223	0.441115943	FALSE	FALSE
MAP4K4	O95819	26.91566919	29.20334757	28.84557275	28.96372457	25.78108583	28.85693635	28.17790739	28.63313854	TRUE	1	-2.373944369	1.134321387	-0.619811491	0.779718965	0.442354228	FALSE	FALSE
GPD2	P43304	32.43195237	31.26044149	31.38966014	31.31528018	31.99644036	31.19516255	31.08651233	30.90580061	FALSE	0	-1.16226097	0.555551805	-0.303354583	0.779878468	0.44254926	FALSE	FALSE
LRRC20	Q8TCA0	28.5113005	27.83709136	29.3079163	25.54108311	24.56902359	28.47153656	28.97024767	25.46913668	TRUE	3	-3.564369566	1.705646178	-0.929361694	0.780376153	0.443159164	FALSE	FALSE
MOB3A	Q96BX8	27.2786462	28.95058948	26.9281355	25.38418732	26.35068581	27.73134018	26.90080717	24.94313065	TRUE	3	-2.508275022	1.200477672	-0.653898675	0.780450635	0.443250617	FALSE	FALSE
PACSIN1	Q9BY11	24.83794603	26.5135899	27.37390923	26.932838	26.16299527	28.54348681	27.13309597	26.07465767	TRUE	3	-1.035423022	2.163399298	0.563988138	0.780452886	0.443253383	FALSE	FALSE
ARIH2	O95376	26.37302713	28.01168126	27.42105481	24.8933642	28.11615482	28.0755111	27.49994786	25.55408264	FALSE	0	-1.169507776	2.442792292	0.636642258	0.780591555	0.443423774	FALSE	FALSE
IMPACT	Q9P2X3	24.72612895	28.95937792	28.62452462	25.69236477	27.62714155	28.56657722	28.51225297	26.49459054	TRUE	1	-1.469229035	3.068312039	0.799541502	0.780666676	0.443516148	FALSE	FALSE
DSP	P15924	34.26291598	33.48015565	34.0042942	35.02890374	33.78761456	33.5135651	33.72714478	34.49703181	FALSE	0	-1.200183125	0.574726469	-0.312728328	0.78069093	0.443545982	FALSE	FALSE
MTPAP	Q9NVV4	29.00484822	29.92279056	29.79994242	29.72706565	30.07067782	29.7892858	30.06171572	29.4954216	FALSE	0	-0.442919433	0.924146483	0.240613525	0.781069428	0.444012206	FALSE	FALSE
LETM1	O95202	34.92245976	33.39590155	33.72182848	34.65613337	34.6102365	33.16327861	33.14163881	34.21725079	FALSE	0	-1.502207995	0.720248772	-0.390979611	0.78124153	0.444224594	FALSE	FALSE
AASDHPPT	Q9NRN7	32.55901876	33.58500755	33.36495258	32.60323865	32.51780154	33.38724609	32.90197699	32.06153164	FALSE	0	-1.195404936	0.573574303	-0.310915317	0.781570184	0.444630875	FALSE	FALSE
CALD1	Q05682	33.26050845	33.60625256	33.46311565	33.47703115	33.70760434	33.80716208	33.36190658	33.6962742	FALSE	0	-0.353330169	0.736349872	0.191509852	0.781592472	0.444658459	FALSE	FALSE
SSR1	P43307	30.47982942	30.35609121	29.36644622	28.7490039	31.22562786	27.2427595	28.85606001	29.07593779	FALSE	0	-2.453288337	1.177795539	-0.637746399	0.781821505	0.444942173	FALSE	FALSE
URGCP	Q8TCY9	26.89279061	26.97249034	27.18802	27.17096064	25.91584921	27.25556042	26.80327361	27.15943967	TRUE	2	-1.048426676	0.503357342	-0.272534667	0.78183885	0.444963677	FALSE	FALSE
PITHD1	Q9GZP4	30.93170166	31.68001114	31.15984538	29.54790447	30.98207668	32.13651566	31.55257664	30.37641272	FALSE	0	-0.799004424	1.663063949	0.432029763	0.782146051	0.445344965	FALSE	FALSE
GRPEL2	Q8TAA5	25.66288894	25.10576377	24.89779497	25.99925313	25.48194532	24.98418415	25.8877866	26.67062124	TRUE	3	-0.628754849	1.308173105	0.339709128	0.782324859	0.445567267	FALSE	FALSE
AP4S1	Q9Y587	28.35000536	27.72316518	28.13359762	25.72088122	27.08218493	27.59282712	27.97537167	24.58857675	TRUE	2	-2.588458046	1.244113589	-0.672172228	0.782327677	0.445570772	FALSE	FALSE
CYFIP2	Q96F07	24.26680616	28.94821097	28.78239251	27.24245005	27.40917519	28.57739263	28.69623712	27.66170259	TRUE	1	-1.437308358	2.989632277	0.776161959	0.782442754	0.445713987	FALSE	FALSE
N6AMT1	Q9Y5N5	29.31780456	29.36373462	30.02850614	29.55670626	29.71056888	30.07457013	29.93392293	29.44415563	FALSE	0	-0.415338801	0.863571796	0.224116497	0.782617262	0.445931382	FALSE	FALSE
FARSA	Q9Y285	33.90135219	33.23368249	34.33626611	34.57493286	33.78001637	33.16614753	33.63506985	34.25714605	FALSE	0	-1.163694588	0.559767662	-0.301963463	0.782682955	0.446013287	FALSE	FALSE
SLMAP	Q14BN4	27.0504982	26.21680697	25.52951923	26.05964427	25.20190623	25.75641493	25.55980006	26.88060121	TRUE	3	-1.4047643	0.675891189	-0.364436555	0.782788994	0.446145575	FALSE	FALSE
PICALM	Q13492	31.50826988	31.4377479	30.45369869	31.79491931	31.51465321	31.60068019	31.38199802	31.76017722	FALSE	0	-0.49385322	1.025289652	0.265718216	0.783273279	0.446750962	FALSE	FALSE
RPS5	P46782	34.10379936	34.24569344	35.22816367	34.95780726	33.893982	34.59796338	34.77556485	34.12672638	FALSE	0	-1.100887017	0.53027346	-0.285306778	0.783279176	0.446758346	FALSE	FALSE
MRI1	Q9BV20	25.47841926	30.61069328	29.03424562	26.71193118	28.56089352	30.50233269	29.94582816	26.69774601	TRUE	2	-1.801786284	3.737541807	0.967877761	0.783643329	0.447214915	FALSE	FALSE
ARHGEF16	Q5VV41	30.0315392	31.6244813	30.2350927	30.64919273	30.40687227	31.07190628	30.91917065	31.44403334	FALSE	0	-0.605922419	1.256760728	0.325419155	0.783691026	0.447274801	FALSE	FALSE
MSH6	P52701	30.80326516	30.48854917	31.28777372	31.4924399	29.98695441	30.15780084	31.2368425	31.36662681	FALSE	0	-1.278549047	0.616647348	-0.33095085	0.783847632	0.447471569	FALSE	FALSE
HINT3	Q9NQE9	27.26295323	25.93835132	25.28671124	24.43984838	25.47611989	27.03419219	25.47585732	27.04738059	TRUE	4	-0.981703375	2.034546284	0.526421454	0.784042655	0.447716906	FALSE	FALSE
SCAF11	Q99590	30.54482383	30.41183337	30.24669905	31.54831799	30.71035135	29.8553842	30.17246778	30.81086602	FALSE	0	-1.162170699	0.560868259	-0.30065122	0.784121564	0.447816267	FALSE	FALSE
INPP1	P49441	30.96766151	30.98176622	31.34964803	31.07034665	30.80662814	30.46800487	31.43167656	30.75639504	FALSE	0	-0.876535837	0.423176936	-0.22667945	0.784284251	0.448021292	FALSE	FALSE
FBLL1	A6NHQ2	29.26535465	28.56400842	25.56373283	28.16306264	28.89034386	27.00824406	29.87311657	28.53996906	TRUE	1	-1.286176432	2.663933933	0.688878751	0.784309228	0.448052789	FALSE	FALSE
CHPF	Q8IZ52	28.25455945	27.78701474	28.16434179	27.19181748	24.95293218	29.42540116	27.40843473	27.00026147	TRUE	1	-2.526383245	1.221031284	-0.65267598	0.784762717	0.448625617	FALSE	FALSE
MCAT	Q8IVS2	30.90170015	30.22130558	31.56783395	31.77410365	31.50661459	31.29440646	31.4962562	31.33670454	FALSE	0	-0.546932492	1.131451715	0.292259611	0.78483325	0.448714874	FALSE	FALSE
UROD	P06132	30.01514932	30.67262316	30.42827624	29.9615077	30.3496381	30.75206382	30.54350028	30.29940432	FALSE	0	-0.406054229	0.839579277	0.216762524	0.785058992	0.449000837	FALSE	FALSE
FLNC	Q14315	34.98980793	34.41429184	34.12462391	34.12640225	35.29037663	34.83375263	34.60212071	34.04178066	FALSE	0	-0.521765287	1.078217638	0.278226176	0.785306386	0.449314746	FALSE	FALSE
DBNL	Q9UJU6	33.22059982	33.83605193	33.53435207	34.25659524	33.54428891	34.05788964	33.93051718	34.31190591	FALSE	0	-0.467902766	0.966404053	0.249250644	0.785535171	0.449605525	FALSE	FALSE
KIAA2013	Q8IYS2	27.64583386	26.09933081	27.20974735	26.29020995	26.76062793	25.7719853	26.7855171	26.57549771	TRUE	1	-1.31029205	0.634545081	-0.337873484	0.785632893	0.449729869	FALSE	FALSE
PITPNB	P48739	29.84845045	28.06039482	29.43517483	29.55833522	30.7727063	28.94875421	29.21284976	29.61741162	FALSE	0	-0.77444561	1.599128891	0.412341641	0.785645996	0.449746547	FALSE	FALSE
RTRAF	Q9Y224	33.98219489	33.86041243	33.82370036	34.70926419	33.96622144	33.90501992	33.74869018	33.86751449	FALSE	0	-0.861427804	0.417364878	-0.222031463	0.785835849	0.449988387	FALSE	FALSE
ORC4	O43929	29.3645102	30.26026609	30.98345479	29.92943581	28.68234399	30.0118481	30.6474643	29.62847546	FALSE	0	-1.520568114	0.736800591	-0.391883761	0.78588297	0.45004846	FALSE	FALSE
EIF3F	O00303	34.61195239	33.58790638	33.88298776	33.95353698	33.75141062	33.87342079	33.66324345	33.84619541	FALSE	0	-0.875138565	0.424081942	-0.225528312	0.785911865	0.450085308	FALSE	FALSE
ERI1	Q8IV48	29.57252989	30.20699225	30.5816411	30.57323072	29.23782248	29.60237592	30.46467857	30.40321408	FALSE	0	-1.189952125	0.576800671	-0.306575727	0.786035242	0.450242724	FALSE	FALSE
PSPH	P78330	31.09753048	30.87306256	30.70430297	29.92010091	31.7873003	31.666981	30.20667041	30.39396302	FALSE	0	-0.68680421	1.416763114	0.364979452	0.786074689	0.450293083	FALSE	FALSE
DYNLRB1	Q9NP97	34.67305304	34.12871243	33.97028221	35.3545499	34.39716033	33.7582232	33.9791211	34.76585748	FALSE	0	-1.190745262	0.577627529	-0.306558867	0.786367845	0.450667772	FALSE	FALSE
NUDCD3	Q8IVD9	26.58752029	27.58128419	27.32670123	27.81645452	25.59472273	28.96273073	28.54862218	28.47691824	TRUE	2	-1.069894228	2.205411045	0.567758409	0.786390097	0.450696243	FALSE	FALSE
EFL1	Q7Z2Z2	31.20276826	31.65421365	31.4061935	31.5666173	31.31863361	31.86409912	31.99739676	31.49350849	FALSE	0	-0.397788131	0.819710764	0.210961317	0.786529761	0.45087505	FALSE	FALSE
ATAD3A	Q9NVI7	33.74184445	32.16981512	32.7440036	33.39475023	33.28028205	31.82356454	32.41852968	33.08310729	FALSE	0	-1.403662544	0.681197627	-0.361232459	0.786548958	0.45089964	FALSE	FALSE
IRF2BP1	Q8IU81	28.40338409	30.32902321	30.16747886	29.36965751	26.13958628	30.57424562	29.68706179	28.99968915	TRUE	1	-2.789893212	1.355412794	-0.717240209	0.787021136	0.451505537	FALSE	FALSE
PLS3	P13797	34.27355887	34.28865231	34.40861668	35.10635388	34.59495834	34.45205669	34.77483128	35.22249851	FALSE	0	-0.457084663	0.940666205	0.241790771	0.787097922	0.451604259	FALSE	FALSE
ARL2BP	Q9Y2Y0	31.67560334	30.48061192	30.42901858	30.94446977	30.5916357	30.64774376	31.15480293	29.91025374	FALSE	0	-1.191954691	0.579320955	-0.306316868	0.78719586	0.451730252	FALSE	FALSE
CHMP5	Q9NZZ3	32.0578817	31.97278766	31.8396123	33.18740052	32.19416796	32.2540025	32.32894891	33.71829511	FALSE	0	-0.680754594	1.399620737	0.359433071	0.787514837	0.452141212	FALSE	FALSE
ECE1	P42892	31.71063436	29.87702928	30.69013669	31.5785484	31.50967531	29.50122294	29.90558587	31.11681344	FALSE	0	-1.775259599	0.863734017	-0.455762791	0.787651892	0.452318073	FALSE	FALSE
PFKL	P17858	31.72449501	32.17273405	32.51573261	31.90917498	31.95665455	32.62598685	32.77524407	31.96151961	FALSE	0	-0.472663714	0.971297924	0.249317105	0.787732977	0.452422789	FALSE	FALSE
PALLD	Q8WX93	34.72529287	34.73526248	34.40010748	33.99132037	34.84207994	34.72347763	34.59933058	34.53025544	FALSE	0	-0.400123519	0.821703716	0.210790099	0.788009861	0.452780821	FALSE	FALSE
FXR1	P51114	33.69411201	33.49484149	33.39291811	33.24790252	33.75773224	33.42330015	33.97705708	33.47252768	FALSE	0	-0.380299119	0.780720627	0.200210754	0.788159401	0.45297448	FALSE	FALSE
NOC4L	Q9BVI4	30.98426104	29.76456192	30.1023373	29.94335236	30.23016526	29.47534035	30.05203642	29.96402946	FALSE	0	-1.046329502	0.509858939	-0.268235282	0.788309896	0.453169584	FALSE	FALSE
ZDHHC13	Q8IUH4	27.12796227	27.93955811	26.55376927	27.79542826	28.53224715	24.4943003	26.30387431	27.55405847	TRUE	1	-2.470141858	1.204023018	-0.63305942	0.788439928	0.453338327	FALSE	FALSE
PPIC	P45877	33.48944127	33.50585528	33.41082437	33.22540624	33.47417614	33.27060548	33.63511118	32.09943707	FALSE	0	-1.124604456	0.548505806	-0.288049325	0.788705582	0.453683552	FALSE	FALSE
DDX18	Q9NVP1	34.07417252	33.20111831	33.12435973	32.9564507	33.09396755	33.54405276	32.74713438	32.92472674	FALSE	0	-1.021808655	0.498698744	-0.261554956	0.788989426	0.454053138	FALSE	FALSE
GMFB	P60983	35.56390634	35.72641552	35.89111481	36.71161872	35.42118342	35.58763696	36.18660532	35.64988919	FALSE	0	-1.023630239	0.499759988	-0.261935125	0.789137179	0.45424582	FALSE	FALSE
NOP10	Q9NPE3	29.16101963	27.49253708	27.28988386	30.89423989	27.55271671	25.96599418	27.08142425	30.71411439	TRUE	2	-3.44516583	1.683450369	-0.880857731	0.78950379	0.454724788	FALSE	FALSE
MFN1	Q8IWA4	28.82978425	26.41649724	26.32731596	27.59994629	26.82810945	25.71074721	27.43710535	27.23425158	TRUE	1	-1.920115166	0.938450098	-0.490832534	0.789596106	0.454845594	FALSE	FALSE
MTOR	P42345	30.30182745	29.2589752	29.49527925	30.27610151	27.98174185	30.38380574	29.40558335	29.89092096	FALSE	0	-1.633942882	0.798877124	-0.417532879	0.789752842	0.455050884	FALSE	FALSE
HBS1L	Q9Y450	31.81656835	32.76467689	32.37841912	32.94140394	32.03470841	33.06847046	32.80665775	33.14167136	FALSE	0	-0.550528967	1.125748805	0.287609919	0.789846871	0.455174153	FALSE	FALSE
DPP7	Q9UHL4	27.90389093	28.94936793	28.04371916	23.58242034	28.89025991	28.92913168	28.60452649	25.8233198	TRUE	2	-1.803173043	3.687092807	0.941959882	0.789861289	0.455193061	FALSE	FALSE
TNPO2 variant protein	Q4LE60	29.47913336	29.96311604	29.63056285	27.65001318	29.66884169	27.45953877	29.20483592	28.41170933	FALSE	0	-1.936709972	0.947760111	-0.494474931	0.790137036	0.455555072	FALSE	FALSE
XPOT	O43592	31.08108646	31.02618609	30.6145009	27.04342171	29.663134	30.08735029	30.85439228	24.62236329	TRUE	1	-4.446206277	2.177228621	-1.134488828	0.790412532	0.455917469	FALSE	FALSE
CNOT1	A5YKK6	32.48506941	31.64195868	31.03893353	31.5300706	31.93087129	31.442211	30.87701752	31.26245219	FALSE	0	-1.159582611	0.567842498	-0.295870056	0.790424082	0.455932678	FALSE	FALSE
CHID1	Q9BWS9	31.71248724	31.88519661	31.63611309	30.93760437	31.94548364	32.31884429	32.02174138	31.02119412	FALSE	0	-0.54524823	1.113179297	0.283965534	0.790525068	0.456065709	FALSE	FALSE
CAPZA2	P47755	34.26419616	33.53982175	33.76678748	33.93883522	34.30609157	33.91464076	34.06584822	34.03634062	FALSE	0	-0.390967308	0.797607592	0.203320142	0.790840669	0.456482082	FALSE	FALSE
ALDH1A3	P47895	35.50449851	35.72163843	35.19775838	34.74218533	35.30665458	35.38255964	34.94793223	34.5126107	FALSE	0	-0.996930515	0.488768761	-0.254080877	0.790926235	0.456595133	FALSE	FALSE
C5orf22	Q49AR2	30.44109034	30.70588173	31.57808446	30.98692095	30.66805112	30.97223677	32.11160303	31.19226628	FALSE	0	-0.59278388	1.208873743	0.308044931	0.791001497	0.456694627	FALSE	FALSE
GPRC5A	Q8NFJ5	31.48492132	30.19839002	29.33511966	29.77325503	32.35715526	29.98809532	29.76234422	30.74696604	FALSE	0	-0.993585986	2.025023391	0.515718702	0.791255778	0.457031179	FALSE	FALSE
TCERG1	O14776	33.37878266	33.23054428	33.71567914	33.88050196	33.60573538	33.51369597	33.7811838	34.17103936	FALSE	0	-0.417576406	0.850649642	0.216536618	0.791460787	0.457302969	FALSE	FALSE
MAD2L2	Q9UI95	25.56326081	26.97846181	26.25782351	25.27781539	25.23122527	26.23167968	26.03972655	25.18529698	TRUE	3	-1.365178672	0.670462151	-0.347358261	0.791655584	0.457561593	FALSE	FALSE
AFDN	P55196	29.71330825	28.06996735	29.16983817	29.49955801	28.85903042	27.72895628	28.85586607	29.49994002	FALSE	0	-1.482620968	0.728181471	-0.377219748	0.791679699	0.457593635	FALSE	FALSE
VAMP8	Q9BV40	31.0776736	29.51169961	28.02058993	29.49919246	30.6503399	28.38612676	26.21778364	29.78955301	FALSE	0	-3.016562779	1.48388664	-0.766338069	0.792341075	0.458474599	FALSE	FALSE
URI1	O94763	29.01491602	29.55302661	29.11558915	30.5055858	29.61062309	30.01149972	29.46416716	30.32001975	FALSE	0	-0.591148393	1.199744457	0.304298032	0.793039782	0.459409902	FALSE	FALSE
MATR3	P43243	35.13464972	34.28366841	34.62201185	34.86110003	34.68128813	33.92874736	34.55346079	34.78098577	FALSE	0	-0.943572268	0.46509829	-0.239236989	0.793196635	0.459620524	FALSE	FALSE
NELFCD	Q8IXH7	30.27613457	28.38944784	28.96467521	27.66156735	30.09294277	30.09836426	28.72030606	28.35414295	FALSE	0	-0.95953772	1.946503256	0.493482768	0.793232818	0.459669144	FALSE	FALSE
SMARCA5	O60264	33.76094276	33.31485843	33.22629974	33.14530463	33.46357773	32.7167055	33.20901732	33.19841896	FALSE	0	-0.848307604	0.41846458	-0.214921512	0.793521754	0.460057862	FALSE	FALSE
ACAA2	P42765	29.73507056	29.27361906	29.81099967	29.22702587	30.3353257	29.9164378	29.49050448	29.28747824	FALSE	0	-0.479050687	0.970566217	0.245757765	0.793764432	0.460384981	FALSE	FALSE
PRIM2	P49643	30.3813161	31.79693465	31.72000737	31.24301097	30.69784748	32.40087679	31.88423964	31.57524984	FALSE	0	-0.69087461	1.399346934	0.354236162	0.793877998	0.460538264	FALSE	FALSE
KYAT3	Q6YP21	31.75958197	31.20437201	31.30008967	30.84895405	31.88437135	31.43316788	31.75173768	31.01096611	FALSE	0	-0.471727867	0.955350528	0.24181133	0.793931075	0.460609947	FALSE	FALSE
TTC1	Q99614	31.95732202	32.04461553	31.88125339	31.73689779	32.06794345	32.28279472	32.0100446	31.97254417	FALSE	0	-0.34801778	0.704636886	0.178309553	0.794034649	0.460749909	FALSE	FALSE
EML3	Q32P44	27.76803612	29.16803313	29.22259255	28.68946359	27.16746812	28.65118693	28.72566883	28.81172184	FALSE	0	-1.474988183	0.728948344	-0.373019919	0.794297199	0.461105175	FALSE	FALSE
TBC1D10B	Q4KMP7	27.18596398	25.94663506	27.8893167	27.53367632	27.29609228	26.60840542	26.78985878	26.50358088	FALSE	0	-1.342120559	0.663293216	-0.339413672	0.794302804	0.461112767	FALSE	FALSE
AKR7A2	O43488	32.99305292	33.32900345	33.92426544	32.91421653	33.20729925	33.97165824	33.85831255	33.16879754	FALSE	0	-0.512001269	1.034765886	0.261382309	0.794798661	0.461785631	FALSE	FALSE
NR2C2AP	Q86WQ0	34.05064426	34.46341101	34.19907767	33.75645172	34.50609152	34.96023785	34.6582115	33.47606886	FALSE	0	-0.554162844	1.119675381	0.282756269	0.794910539	0.461937787	FALSE	FALSE
UBE2L3	P68036	36.41096151	36.60816377	36.95878194	36.90049515	36.23031718	36.6491198	36.99594415	36.08919318	FALSE	0	-0.905387367	0.448473342	-0.228457013	0.795253418	0.462404891	FALSE	FALSE
ZCCHC8	Q6NZY4	29.17593707	29.43315873	29.44784522	30.18854596	29.45587977	29.48143731	30.01642509	30.31905987	FALSE	0	-0.504170594	1.017828129	0.256828767	0.795254244	0.462406017	FALSE	FALSE
UTP4	Q969X6	31.43576266	30.31797393	30.42743913	29.98945814	30.59378056	30.79873257	29.86643209	29.64633949	FALSE	0	-1.25387203	0.621197459	-0.316337285	0.795324681	0.462502121	FALSE	FALSE
NCK1	P16333	28.96028142	30.31056625	30.73118155	31.40485298	29.68064126	31.16264568	31.15295938	31.17513368	FALSE	0	-0.8666476	1.748896494	0.441124447	0.79542251	0.462635681	FALSE	FALSE
SCD	O00767	30.767735	30.36692932	29.97622336	33.14790229	29.80156404	27.84658594	30.7410313	32.64535789	FALSE	0	-3.196284734	1.58415933	-0.806062702	0.795494402	0.462733891	FALSE	FALSE
DSCC1	Q9BVC3	30.11101781	30.2977936	29.86792486	30.04769615	30.58603605	29.61428067	29.78926052	29.35440324	FALSE	0	-0.972361406	0.48213544	-0.245112983	0.795674528	0.462980189	FALSE	FALSE
RPLP1	P05386	36.9582338	35.73433541	36.15452937	36.6003429	36.01012897	35.88668582	36.3667211	36.19240232	FALSE	0	-0.98372426	0.487972633	-0.247875814	0.795847609	0.463217165	FALSE	FALSE
CMSS1	Q9BQ75	31.29663066	30.87620953	30.56899169	30.13164401	31.2420356	29.93596062	30.44791247	30.05901108	FALSE	0	-1.179924576	0.585646522	-0.297139027	0.796095616	0.463557257	FALSE	FALSE
UBE2E2	Q96LR5	30.4198955	31.41897905	31.60403356	30.01606925	31.24815218	32.23201697	32.32693011	29.64297101	FALSE	0	-0.982466349	1.978012801	0.497773226	0.796389198	0.463960656	FALSE	FALSE
PSMD12	O00232	34.66395969	34.97152502	34.5382627	34.31443358	35.01864899	34.87720536	34.95751988	34.4537539	FALSE	0	-0.404895513	0.814369086	0.204736787	0.796802328	0.464529815	FALSE	FALSE
DYNLL1	P63167	35.16751384	35.70956913	35.90519528	32.21279672	35.90420279	37.11412357	35.98864058	33.14373264	FALSE	0	-1.560748545	3.138560854	0.788906155	0.796879219	0.46463594	FALSE	FALSE
SUGT1	Q9Y2Z0	35.12875308	34.9646971	34.80885777	34.74801048	35.15471193	35.14386404	35.14622489	34.9192261	FALSE	0	-0.353048417	0.709902678	0.17842713	0.79691072	0.464679435	FALSE	FALSE
SNX6	Q9UNH7	32.33436491	32.24619707	31.66447504	31.78641383	32.16301205	32.20163155	31.90994965	32.63171078	FALSE	0	-0.433706352	0.87113294	0.218713294	0.797363518	0.465305769	FALSE	FALSE
SLTM	Q9NWH9	32.08593943	32.24829345	32.85786105	33.229974	31.70093067	32.37940673	32.35644682	32.8578054	FALSE	0	-1.122742572	0.559003418	-0.281869577	0.797385307	0.465335963	FALSE	FALSE
SMG8	Q8ND04	25.688431	26.19980892	25.14602501	24.9838328	26.16002701	26.30512714	25.86409165	24.93569834	TRUE	4	-0.618643061	1.242066267	0.311711603	0.797538361	0.46554819	FALSE	FALSE
CRTC2	Q53ET0	27.72241462	30.16999643	28.65805229	25.83198137	28.76814407	28.0436383	27.47102645	24.85010837	TRUE	1	-3.238178094	1.613414333	-0.81238188	0.797680576	0.465745605	FALSE	FALSE
LYRM2	Q9NU23	29.85507111	30.43813772	30.08474344	28.94398057	30.55864502	30.27728236	29.9191857	29.71873627	FALSE	0	-0.572545106	1.148503356	0.287979125	0.797900882	0.466051839	FALSE	FALSE
ATP5F1A	P25705	37.65579139	36.56783746	36.91346617	37.13472936	37.51294016	36.41951755	36.48610455	36.76495083	FALSE	0	-1.085160972	0.54100532	-0.272077826	0.797929257	0.466091318	FALSE	FALSE
BLM	P54132	29.89201995	27.98120508	29.03812035	26.35995638	28.62507476	28.86647122	26.56370799	26.62078253	FALSE	0	-2.58823753	1.290604901	-0.648816315	0.798006792	0.466199238	FALSE	FALSE
NCBP2	P52298	32.04146365	31.10509233	30.94103948	30.60241061	32.20556252	31.94687039	31.2746942	30.62977992	FALSE	0	-0.680354236	1.363804722	0.341725243	0.79819028	0.466454884	FALSE	FALSE
GAR1	Q9NY12	31.63896393	30.98591336	32.18385304	31.41987712	31.66198507	31.5284952	31.44784727	30.4228107	FALSE	0	-1.165576164	0.581841553	-0.291867306	0.798456312	0.466826161	FALSE	FALSE
CLP1	Q92989	26.01435594	27.21987432	26.71223717	26.27456664	26.27229961	27.0973092	26.5016174	27.54509239	FALSE	0	-0.595908959	1.193551217	0.298821129	0.798527008	0.46692495	FALSE	FALSE
TFIP11	Q9UBB9	28.34877793	27.81114887	27.74652965	29.21276999	28.12262949	27.08638271	27.63104975	28.83862242	FALSE	0	-1.439800927	0.719529885	-0.360135521	0.79891187	0.467463674	FALSE	FALSE
GTF2H3	Q13889	27.07336789	27.80260127	27.59704787	24.30426732	26.61045648	26.09980704	27.21385425	24.087241	TRUE	1	-2.76685561	1.383892821	-0.691481395	0.799260274	0.467952715	FALSE	FALSE
PGAM1	P18669	37.22220828	37.43503144	37.72304527	36.678942	37.79228483	37.09997606	37.73306277	37.39063647	FALSE	0	-0.478723672	0.95709024	0.239183284	0.799275397	0.467973972	FALSE	FALSE
AMZ2	Q86W34	29.61273147	29.95607369	30.30200741	29.09343316	29.80494579	29.8177112	29.82721304	28.06618196	FALSE	0	-1.449057192	0.724960319	-0.362048436	0.799366449	0.468102006	FALSE	FALSE
CAMSAP1	Q5T5Y3	26.22906764	28.08811195	28.48818018	29.1518742	24.70706683	27.62902142	27.69815058	29.03565557	TRUE	1	-2.889518972	1.445849178	-0.721834897	0.799431148	0.468193037	FALSE	FALSE
FHIT	P49789	30.40658889	31.84710078	31.36078553	31.10535328	30.75969082	31.81142455	31.63882193	31.68810277	FALSE	0	-0.590213519	1.179319318	0.294552899	0.799506709	0.468299406	FALSE	FALSE
SERBP1	Q8NC51	34.3656197	35.88051847	35.79666287	35.73684281	34.75213068	36.10702755	36.28704801	36.07614359	FALSE	0	-0.722725241	1.444078238	0.360676498	0.799511186	0.468305711	FALSE	FALSE
CTDP1	Q9Y5B0	27.90075452	29.56744599	28.89776774	29.57523508	28.3779636	29.72451048	29.73856278	29.55770562	FALSE	0	-0.730258545	1.45902812	0.364384787	0.799539865	0.468346101	FALSE	FALSE
ADPRH	P54922	24.7655806	28.12578935	28.20496629	28.31779454	29.09548458	27.93142523	28.32795085	26.68135095	TRUE	1	-1.313931776	2.624972192	0.655520208	0.799572902	0.468392639	FALSE	FALSE
DYNC1I2	Q13409	32.67815628	33.57194467	32.49648376	32.43064451	33.1939261	33.33242244	32.70034818	32.95422982	FALSE	0	-0.503057608	1.00490627	0.250924331	0.799614335	0.46845102	FALSE	FALSE
CFDP1	Q9UEE9	32.38562589	32.25097819	32.45871318	33.60613345	32.37805341	32.99384054	32.9788171	33.54729616	FALSE	0	-0.599725237	1.198003493	0.299139128	0.799616286	0.468453769	FALSE	FALSE
NEK7	Q8TDX7	30.27276433	31.58538401	31.39635072	30.87513788	30.66763485	31.73793805	31.72204338	31.18836345	FALSE	0	-0.595066553	1.188237949	0.296585698	0.79977409	0.468676298	FALSE	FALSE
ALKBH1	Q13686	28.82987267	29.03005053	28.31735443	28.32138109	28.87807772	28.96291759	28.4303342	26.63745438	FALSE	0	-1.594708789	0.799771373	-0.397468708	0.800358036	0.469502075	FALSE	FALSE
CKB	P12277	37.15012105	36.74619208	37.06965678	37.2841943	36.89426693	36.3779078	37.05027906	37.09795475	FALSE	0	-0.832311238	0.417433402	-0.207438918	0.800373938	0.469524613	FALSE	FALSE
RPS10	P46783	36.04322683	35.84007498	36.129822	35.47231796	36.00492918	35.66941986	35.76098544	35.17972692	FALSE	0	-0.873929152	0.438738962	-0.217595095	0.80077505	0.470094038	FALSE	FALSE
AK6	Q9Y3D8	31.96102133	31.28841624	31.46356539	31.39343862	31.96146852	31.63082364	31.71317664	31.58596381	FALSE	0	-0.395806285	0.788301801	0.196247758	0.800831325	0.470174067	FALSE	FALSE
H1-10	Q92522	31.60677218	31.40557956	31.13745529	32.05427287	32.10253217	31.59366779	31.56652351	31.816273	FALSE	0	-0.44161949	0.879077774	0.218729142	0.80104694	0.470481011	FALSE	FALSE
RANBP10	Q6VN20	27.60723266	26.58308344	26.56459362	26.33516074	26.03656537	27.40782849	27.54634369	27.42425128	TRUE	1	-0.669002985	1.331462171	0.331229593	0.801120041	0.470585191	FALSE	FALSE
GOLPH3L	Q9H4A5	30.44817785	30.84310373	28.92224239	30.64754307	30.22783523	31.14594275	25.53483302	30.46628162	TRUE	1	-3.505857257	1.762770045	-0.871543606	0.801401969	0.470987525	FALSE	FALSE
PGM1	P36871	34.15051815	34.78152253	34.77819091	34.55238097	34.18716071	35.27076115	35.08125019	34.68914495	FALSE	0	-0.488404006	0.971256228	0.241426111	0.801442954	0.471046087	FALSE	FALSE
G3BP1	Q13283	35.25980154	35.26874867	35.24834952	35.58967328	35.65329248	35.46158392	35.41493037	35.5351642	FALSE	0	-0.353424913	0.702623889	0.174599488	0.801563014	0.471217739	FALSE	FALSE
RIC8A	Q9NPQ8	30.5257797	28.57407242	28.83888235	28.59126363	28.82622382	29.03253515	28.9088867	28.36512792	FALSE	0	-1.40690238	0.708290129	-0.349306126	0.801910155	0.471714948	FALSE	FALSE
XIAP	P98170	29.64432135	30.28286215	30.98667351	30.33741344	29.13928014	30.58150148	30.60807877	29.59881295	FALSE	0	-1.333211969	0.671413414	-0.330899277	0.802043637	0.471906488	FALSE	FALSE
TMED8	Q6PL24	27.85962542	29.56287893	28.89476404	28.67669256	28.29212009	29.75128662	28.81569729	29.51630788	FALSE	0	-0.701275534	1.392001005	0.345362735	0.802190725	0.472117779	FALSE	FALSE
PCNP	Q8WW12	33.71042442	34.41485246	33.21532046	32.49205785	33.94958324	34.59409495	33.19385683	33.52429055	FALSE	0	-0.725750442	1.440335634	0.357292596	0.802259867	0.472217183	FALSE	FALSE
LACTB2	Q53H82	33.55137315	34.22044379	34.16425689	34.30145493	33.64042445	33.97009523	34.19191337	33.57240037	FALSE	0	-0.86956681	0.438219145	-0.215673832	0.802320005	0.472303686	FALSE	FALSE
PEPD	P12955	30.6959985	31.42463925	31.8879672	28.5662424	27.17784965	31.06118522	32.04958378	28.91205143	FALSE	0	-3.401278095	1.714189459	-0.843544318	0.802346254	0.472341456	FALSE	FALSE
NAA16	Q6N069	26.84716897	30.05637361	30.23813362	29.57211799	28.74551427	30.39769101	30.19074679	29.66583886	FALSE	0	-1.161860826	2.304859197	0.571499185	0.802432565	0.472465702	FALSE	FALSE
PAPSS1	O43252	32.49292179	34.26758272	33.71529928	33.27654355	33.33330511	34.24121939	33.64783902	33.76808788	FALSE	0	-0.630269407	1.249321437	0.309526015	0.802749848	0.472923145	FALSE	FALSE
INF2	Q27J81	27.72300507	28.10838233	27.96959132	29.16208779	27.02949483	29.18419227	26.95905681	28.11671013	FALSE	0	-1.68889515	0.85208891	-0.41840312	0.802777805	0.472963505	FALSE	FALSE
DTWD1	Q8N5C7	26.25019019	27.5000055	27.63522636	26.55958963	26.34230671	27.59533649	27.62181272	23.98644475	TRUE	2	-2.422164221	1.222608722	-0.599777749	0.802964475	0.473233219	FALSE	FALSE
KEAP1	Q14145	26.60220984	26.61909975	27.2527338	26.57775353	24.70736687	27.9846402	25.6523816	26.77230312	TRUE	3	-1.954577779	0.987025213	-0.483776283	0.803141456	0.473489294	FALSE	FALSE
COG2	Q14746	28.72566862	27.84640469	28.44361279	28.1046071	28.62436835	28.41915753	28.33149135	28.57228476	FALSE	0	-0.421947244	0.835451631	0.206752193	0.803198344	0.473571681	FALSE	FALSE
TAMM41	Q96BW9	28.09827575	27.21562776	27.23746772	27.37650574	27.84973545	25.8909948	27.2549822	27.56221219	TRUE	1	-1.384224309	0.699248147	-0.342488081	0.803279655	0.473689499	FALSE	FALSE
XRCC5	P13010	37.32834353	37.29889665	37.17009685	37.20168784	37.2332929	37.09709178	37.08618087	36.90439883	FALSE	0	-0.685142198	0.346111946	-0.169515126	0.803289834	0.473704254	FALSE	FALSE
HSPA4L	O95757	35.19575155	34.4608907	34.40528439	35.41378394	35.27767307	34.56024988	35.04298473	35.67747766	FALSE	0	-0.553838588	1.095175969	0.27066869	0.803717436	0.47432512	FALSE	FALSE
APEX1	P27695	36.126999	36.33785581	36.1686556	35.32221611	36.22968439	36.49187658	36.44458724	35.75032018	FALSE	0	-0.491649497	0.972020434	0.240185468	0.803791987	0.474433577	FALSE	FALSE
RNF138	Q8WVD3	26.59279936	27.72767622	27.97844797	28.67757439	25.93705912	27.27000845	26.62454143	29.05022203	TRUE	2	-2.119782363	1.072448911	-0.523666726	0.80388883	0.474574559	FALSE	FALSE
GBF1	Q92538	32.01930353	30.96802488	31.09301074	31.09913587	31.3713252	30.55922806	30.91985719	31.32088931	FALSE	0	-1.020733444	0.516645819	-0.252043812	0.804068548	0.474836469	FALSE	FALSE
BPGM	P07738	26.00997324	27.93167402	27.55728843	27.11399211	27.90736799	27.95426978	27.77000053	26.48701334	TRUE	1	-0.771641179	1.5245031	0.376430961	0.804074537	0.474845203	FALSE	FALSE
PRKAB1	Q9Y478	24.96056824	28.72814246	28.21192493	28.87676348	27.25770378	27.50967887	28.88627783	30.00343286	TRUE	2	-1.475905133	2.915752248	0.719923557	0.804093619	0.474873035	FALSE	FALSE
DHRS4	Q9BTZ2	29.88909523	31.28812756	31.41870264	29.92790488	31.29677489	32.26567315	31.17512345	29.62399591	FALSE	0	-0.942026946	1.860895491	0.459434272	0.804124452	0.474918015	FALSE	FALSE
DFFB	O76075	28.8918421	30.18160118	29.5481207	30.0027009	30.30537086	29.31329916	29.92598028	30.19503994	FALSE	0	-0.571854867	1.129567553	0.278856343	0.804154134	0.474961326	FALSE	FALSE
RBM5	P52756	27.08955809	26.1354526	27.52809643	28.76166544	26.44767709	28.69668713	27.85380444	28.48348269	FALSE	0	-1.01079116	1.994230552	0.491719696	0.804624893	0.475649583	FALSE	FALSE
DCTN6	O00399	26.30204024	26.07404259	28.84448384	27.7903634	25.06409287	26.38776616	26.67330744	28.42693343	TRUE	3	-2.494266069	1.264850982	-0.614707543	0.804817957	0.475932578	FALSE	FALSE
PEX19	P40855	29.15802951	30.7859052	29.24102094	30.76771842	30.14758311	30.93154322	29.44225721	31.0332113	FALSE	0	-0.825393722	1.626354105	0.400480191	0.805138046	0.476402711	FALSE	FALSE
MESD	Q14696	32.73941627	32.98437776	32.27928258	31.75748216	32.81611572	32.82542585	32.53152392	32.54242905	FALSE	0	-0.492264929	0.96973281	0.238733941	0.805230235	0.476538333	FALSE	FALSE
MVP	Q14764	34.69800045	35.01739946	34.8242602	34.55422256	34.7210921	34.63816971	34.7524346	34.23032258	FALSE	0	-0.764369117	0.388437275	-0.187965921	0.805660593	0.477172745	FALSE	FALSE
SIRT3	Q9NTG7	26.48059495	24.32085978	27.83892704	27.63346534	25.86501973	27.03357764	28.00635339	27.79325704	TRUE	3	-1.254030217	2.466210563	0.606090173	0.805897853	0.47752342	FALSE	FALSE
BIN1	O00499	29.90020936	30.61512671	30.7078661	32.63742224	29.65710764	32.0721083	31.88840188	32.48398278	FALSE	0	-1.159607818	2.280095909	0.560244046	0.805970932	0.477631564	FALSE	FALSE
ARHGAP29	Q52LW3	33.53081729	32.92234457	32.8036418	33.23167615	33.49740707	33.21763059	33.04203043	33.54810188	FALSE	0	-0.42268868	0.831033757	0.204172539	0.806010966	0.477690835	FALSE	FALSE
GFPT1	Q06210	34.64357228	34.81149817	34.59284473	35.08904499	34.24762352	34.56490938	34.66990552	34.88162688	FALSE	0	-0.787307692	0.400860266	-0.193223713	0.806417451	0.478293692	FALSE	FALSE
TUT1	Q9H6E5	26.52140929	27.94042214	28.22802439	28.61041272	25.12572636	27.33918729	28.35438059	28.21941344	TRUE	1	-2.303823511	1.17304308	-0.565390216	0.806432218	0.478315629	FALSE	FALSE
GSDMD	P57764	30.11301736	30.4083063	31.16725486	31.23329836	30.6902805	30.79263886	31.22756461	31.2162042	FALSE	0	-0.521388969	1.023794615	0.251202823	0.8065088	0.478429438	FALSE	FALSE
KRT18	P05783	38.18477283	35.80358145	35.9507789	37.07268432	37.47426125	35.74300201	35.58365462	36.35710829	FALSE	0	-1.888889057	0.96199339	-0.463447834	0.806523922	0.47845192	FALSE	FALSE
DHX15	O43143	35.49307477	35.23204326	35.16091671	34.7633897	34.99493642	35.05586419	34.83740977	35.00897209	FALSE	0	-0.766929135	0.390808152	-0.188060491	0.806744407	0.478780006	FALSE	FALSE
EIF2S2	P20042	34.78278565	34.65056161	34.93477349	35.37700483	34.97330054	34.84641322	35.44687425	35.30675159	FALSE	0	-0.430322202	0.844429204	0.207053501	0.806764497	0.478809929	FALSE	FALSE
SRPK2	P78362	29.08715591	29.62299555	29.89741439	29.4666957	28.95111537	29.03604864	29.49257951	29.70645751	FALSE	0	-0.905600804	0.461570547	-0.222015129	0.806828734	0.478905639	FALSE	FALSE
ACTR10	Q9NZ32	28.34895687	27.96189767	28.4588513	29.27903495	27.89126697	29.12207834	28.8174561	29.47921792	FALSE	0	-0.655936869	1.286576133	0.315319632	0.806942367	0.479075065	FALSE	FALSE
C12orf29	Q8N999	31.25018066	31.58118657	31.41987437	31.7352324	31.31600329	31.18487904	31.47664953	31.30200169	FALSE	0	-0.721480393	0.36801017	-0.176735112	0.807131576	0.479357512	FALSE	FALSE
FAM207A	Q9NSI2	30.17954098	30.68713897	30.42009402	30.26271543	30.54296953	30.75700459	30.57307309	30.39798457	FALSE	0	-0.375668337	0.736439523	0.180385593	0.807160763	0.47940112	FALSE	FALSE
SNAP23	O00161	32.09250269	29.81406543	29.78277381	31.87236188	31.65795662	31.38112844	30.61742706	31.70539644	FALSE	0	-0.937793577	1.83789595	0.450051186	0.807268379	0.479561993	FALSE	FALSE
ABCD3	P28288	32.05086237	31.18402877	31.20689243	31.2578902	31.57234733	31.01394309	30.74365923	31.42243295	FALSE	0	-0.967279413	0.493633826	-0.236822794	0.807328699	0.479652225	FALSE	FALSE
RABGEF1	Q9UJ41	25.6195603	27.17213331	26.10602489	27.91233411	25.98235554	26.75729397	27.94850622	27.99133138	TRUE	1	-0.976246249	1.910963501	0.467358626	0.807739204	0.480267443	FALSE	FALSE
CHCHD5	Q9BSY4	27.33944145	27.69741465	28.79596697	28.88226828	27.42745582	28.61653925	29.85662859	28.49610121	TRUE	1	-0.88000147	1.720818236	0.420408383	0.808137484	0.480866265	FALSE	FALSE
IMUP	Q9GZP8	29.41368529	30.67203626	30.13542875	32.95994453	27.0053445	28.92025083	31.04198651	32.60069974	TRUE	1	-3.698037164	1.89163054	-0.903203312	0.808242597	0.481024623	FALSE	FALSE
RPL39P5	Q59GN2	28.3401069	25.26776114	30.86543653	33.44500909	26.27010062	24.95657109	28.64726896	32.1915356	TRUE	3	-5.992637916	3.06621922	-1.463209348	0.808350779	0.481187742	FALSE	FALSE
CNP	P09543	31.10291311	31.48793369	31.09973435	30.62273755	31.85286628	31.52366693	31.36744964	30.58613375	FALSE	0	-0.533389316	1.041788264	0.254199474	0.80860244	0.481567749	FALSE	FALSE
PPIH	O43447	35.76378386	35.5149397	35.31797265	35.80462758	35.5873407	35.44140698	35.12377106	35.50861085	FALSE	0	-0.758401982	0.38830488	-0.185048551	0.808610117	0.481579354	FALSE	FALSE
THOC7	Q6I9Y2	29.88800436	29.57289274	27.44011669	28.62269638	29.81058371	27.2278993	26.64227795	29.39980411	FALSE	0	-2.503495181	1.281922632	-0.610786274	0.808647578	0.481635989	FALSE	FALSE
SART1	O43290	32.40506639	33.16955511	33.12818554	32.73032829	33.01197377	33.21285877	32.97367847	33.02301412	FALSE	0	-0.41372282	0.807917714	0.197097447	0.80867211	0.481673086	FALSE	FALSE
GNB5	O14775	26.07642674	27.444073	27.3050115	25.30583417	24.35826868	27.73480235	26.63755323	25.05042554	TRUE	2	-2.408548121	1.233400315	-0.587573903	0.808677847	0.481681763	FALSE	FALSE
VDAC1	P21796	35.196356	34.05186043	34.42209464	34.69775025	35.34272159	33.41121882	34.14896192	34.15424511	FALSE	0	-1.345388327	0.689931385	-0.327728471	0.809224943	0.482511027	FALSE	FALSE
TEX264	Q9Y6I9	26.40891089	25.58478834	25.55071665	26.16331928	27.17838602	25.43710472	26.70072127	25.69592818	TRUE	3	-0.686543898	1.338746414	0.326101258	0.80923547	0.482527019	FALSE	FALSE
FAM8A1	Q9UBU6	25.61431638	24.80941307	25.80948196	25.27179436	26.46557113	24.38424632	26.58401478	25.57248167	TRUE	3	-0.790462461	1.54111653	0.375327035	0.809303378	0.482630213	FALSE	FALSE
COX20	Q5RI15	31.72354293	30.92818316	30.00299284	29.71809706	32.01424912	28.07394001	29.44241082	30.43123608	FALSE	0	-2.475059817	1.269569833	-0.602744992	0.809325886	0.482664429	FALSE	FALSE
YTHDC1	Q96MU7	29.57769905	27.95244069	28.03211352	27.90670945	29.83571461	28.18745837	28.39467333	28.539847	FALSE	0	-0.78655487	1.530920172	0.372182651	0.809956945	0.483626282	FALSE	FALSE
RABL2B	Q9UNT1	27.80483815	27.41509933	27.80382614	24.81569382	28.65147708	28.23100597	27.42067047	25.92005716	TRUE	1	-1.261256522	2.453133139	0.595938308	0.810229826	0.484043725	FALSE	FALSE
POLR3C	Q9BUI4	29.58745403	31.0101132	30.12864836	31.35104906	30.90237131	28.76746546	29.95799251	30.77057029	FALSE	0	-1.727775014	0.888342475	-0.41971627	0.810239574	0.484058654	FALSE	FALSE
RBM3	P98179	30.14624281	29.67226202	28.77883155	31.74889902	30.86779699	30.32156049	29.1357538	32.33099926	FALSE	0	-1.225156985	2.380094551	0.577468783	0.810688668	0.484747723	FALSE	FALSE
UBTF	P17480	32.68318656	30.07320978	31.40615358	32.84989454	32.68023316	29.84836578	30.01610145	32.03387665	FALSE	0	-2.508538246	1.291604534	-0.608466856	0.810787647	0.484899929	FALSE	FALSE
ETFA	P13804	35.10581235	34.05692693	34.47323272	35.09315774	35.00869815	34.80007401	34.91469841	34.89974597	FALSE	0	-0.474961641	0.922005037	0.223521698	0.810979945	0.485195987	FALSE	FALSE
NCLN	Q969V3	32.17059456	31.10263129	31.40477044	30.93983672	31.9106102	30.79332205	30.72856035	31.05219381	FALSE	0	-1.168907836	0.602334535	-0.28328665	0.811097366	0.485376994	FALSE	FALSE
DDB1	Q16531	36.32137136	36.16415159	36.40870124	34.44189017	35.77782613	35.90608678	35.91367577	34.01312895	FALSE	0	-1.78021876	0.917520383	-0.431349188	0.811172665	0.485493161	FALSE	FALSE
FXR2	P51116	30.36044706	29.92292718	29.25716074	30.30950837	30.86200098	29.98386848	29.68300035	30.40575644	FALSE	0	-0.5767972	1.119088657	0.271145728	0.811187128	0.485515482	FALSE	FALSE
ISCU	Q9H1K1	32.43729049	33.70190786	33.2777938	32.31424057	32.60383734	33.93097909	33.34282264	33.08457882	FALSE	0	-0.655220754	1.270713347	0.307746297	0.811347995	0.485763924	FALSE	FALSE
CLNS1A	P54105	32.02050486	32.20932775	31.31804105	32.60215943	30.84593029	31.99119256	31.64666686	32.44083791	FALSE	0	-1.265019989	0.652317263	-0.306351363	0.811366991	0.485793282	FALSE	FALSE
C1orf50	Q9BV19	25.40460543	29.62452703	27.63773683	29.09265873	27.86562101	29.18529095	28.68975229	28.49247924	TRUE	1	-1.318552161	2.555359892	0.618403865	0.811618325	0.486182154	FALSE	FALSE
C2orf69	Q8N8R5	30.96102638	31.12002797	31.09653313	31.68081835	31.22934586	30.68491358	31.24140024	30.89195773	FALSE	0	-0.837799675	0.432405461	-0.202697107	0.811711899	0.486327138	FALSE	FALSE
SNRNP70	P08621	33.99259389	34.65500753	34.29499172	33.98445453	34.26893095	34.82318587	34.38134838	34.26048383	FALSE	0	-0.430338445	0.833789125	0.20172534	0.811714498	0.486331166	FALSE	FALSE
ALDH7A1	P49419	33.15927248	34.13352761	34.27135901	35.01003867	33.72909801	34.54344385	34.5442324	35.06250791	FALSE	0	-0.696398102	1.348940294	0.326271096	0.811812613	0.486483309	FALSE	FALSE
DERA	Q9Y315	32.04513215	31.31963402	31.74281784	32.27521146	31.87025169	31.38684224	31.48468524	31.78703904	FALSE	0	-0.883047594	0.456058964	-0.213494315	0.81196467	0.486719338	FALSE	FALSE
PHACTR2	O75167	23.55154755	28.3620473	26.83326959	27.03921029	26.56507083	28.28358628	26.60750601	27.07211933	TRUE	2	-1.466017739	2.837121601	0.685551931	0.812162821	0.487027356	FALSE	FALSE
COMMD10	Q9Y6G5	29.25867049	29.26644013	29.58417121	30.34385841	29.21491886	28.4599625	29.50708184	30.07024963	FALSE	0	-1.243085785	0.642622078	-0.300231853	0.812333321	0.487292791	FALSE	FALSE
EPHA2	P29317	30.2875912	28.69183128	28.36583882	29.09334494	29.96050931	28.43990375	27.36890458	28.89809253	FALSE	0	-1.833455103	0.947857069	-0.442799017	0.81234922	0.487317563	FALSE	FALSE
RRAGA	Q7L523	26.68986763	28.24480791	27.73222778	25.06002043	25.0425014	28.02905642	27.36444554	24.52864683	TRUE	2	-2.861575641	1.480438862	-0.690568389	0.812624709	0.487747287	FALSE	FALSE
ADK	P55263	34.14708265	34.59693383	34.39940187	34.23980757	34.49099203	34.98035898	34.75245159	34.00283564	FALSE	0	-0.45219143	0.873897588	0.210853079	0.812692084	0.487852532	FALSE	FALSE
REEP4	Q9H6H4	28.06437019	27.29793406	28.09308348	27.0341388	27.88006593	25.96886471	27.45944675	27.77608996	TRUE	1	-1.456277546	0.753747961	-0.351264793	0.812797853	0.488017866	FALSE	FALSE
RFC5	P40937	32.23288665	31.66951441	31.84252186	32.03430787	32.10720173	31.27398127	31.43208974	32.09359543	FALSE	0	-0.904223262	0.468041959	-0.218090652	0.812821703	0.488055168	FALSE	FALSE
YWHAE	P62258	37.52155022	37.73286812	37.16164139	36.98749246	37.80694216	37.64149876	37.42558813	37.32379205	FALSE	0	-0.426473761	0.823608216	0.198567228	0.812964597	0.488278807	FALSE	FALSE
ZNF512	Q96ME7	28.10165585	26.52944845	27.6421724	27.84304628	28.13730434	24.35670184	27.21064398	28.02904422	TRUE	2	-2.470968906	1.279654611	-0.595657147	0.813011907	0.48835291	FALSE	FALSE
CAP2	P40123	26.52608991	28.27580763	27.69016583	27.49639269	26.47885012	28.89699648	28.71774122	27.62746062	TRUE	1	-0.931194825	1.797491018	0.433148096	0.813142194	0.488557127	FALSE	FALSE
MARK2	Q7KZI7	29.61997197	30.84650953	28.74295762	28.5083755	29.85322809	30.60078741	29.61651924	29.23471032	FALSE	0	-0.853861645	1.647576864	0.39685761	0.813289636	0.488788498	FALSE	FALSE
DUS1L	Q6P1R4	26.61373834	29.34475641	28.55059146	29.05198576	27.5964935	29.48623882	29.00658007	29.40175821	FALSE	0	-1.038686226	2.003685544	0.482499659	0.813388733	0.488944163	FALSE	FALSE
APBB2	Q92870	25.60301583	25.36236522	27.43373266	27.7113972	26.01746505	26.24440317	27.43453128	28.54780203	TRUE	2	-1.149183222	2.216028535	0.533422657	0.813528204	0.489163464	FALSE	FALSE
PES1	O00541	32.95161681	33.15961602	33.19537317	32.67343689	33.14537292	32.40875377	32.72188143	32.91755837	FALSE	0	-0.81700443	0.42376623	-0.1966191	0.813605295	0.489284791	FALSE	FALSE
PTGFRN	Q9P2B2	27.64072213	27.34940357	28.13633383	27.47273957	29.53574785	26.05268646	28.00840638	29.00332331	FALSE	0	-1.078782892	2.079265342	0.500241225	0.813712292	0.489453309	FALSE	FALSE
LARP7	Q4G0J3	32.75022214	32.89134562	32.64888687	32.80764734	33.01868493	32.72367457	32.43863438	32.13053826	FALSE	0	-0.817366479	0.424081564	-0.196642458	0.813719674	0.489464941	FALSE	FALSE
NTAQ1	Q96HA8	29.35686342	30.4352354	30.49633794	31.35928266	30.96624509	30.16668071	30.87123766	30.89896715	FALSE	0	-0.677676818	1.305382412	0.313852797	0.813940378	0.489813038	FALSE	FALSE
RSL24D1	Q9UHA3	27.15968364	26.39237131	25.83954933	29.85647042	26.6585223	25.49769594	25.31211401	28.81533416	TRUE	4	-3.082492152	1.600288008	-0.741102072	0.813950255	0.489828632	FALSE	FALSE
ASS1	P00966	32.30610174	30.5488917	30.11625301	31.48443131	31.96236721	30.05368192	30.22122633	30.52071893	FALSE	0	-1.767043435	0.918201752	-0.424420841	0.814294996	0.490373682	FALSE	FALSE
NOL7	Q9UMY1	30.24850314	29.26265492	29.49526257	29.63966098	30.94064685	29.38351659	29.73487343	29.73713968	FALSE	0	-0.622072515	1.197119982	0.287523734	0.814305851	0.49039087	FALSE	FALSE
TXNDC12	O95881	35.43495758	36.60991762	36.5464875	36.46371134	35.95777681	36.97651085	36.4904838	36.68141229	FALSE	0	-0.56893663	1.094491485	0.262777427	0.814435091	0.490595624	FALSE	FALSE
SPTLC1	O15269	30.85309311	30.46345666	30.3829411	30.81253318	29.82133163	31.19235508	30.56065583	29.90501779	FALSE	0	-1.075887758	0.559555898	-0.25816593	0.814631167	0.490906688	FALSE	FALSE
TRIR	Q9BQ61	31.70163248	33.61801048	33.75644204	32.18958648	32.72941787	34.02004631	33.05295698	33.0048482	FALSE	0	-0.835531244	1.606330183	0.385399469	0.814675898	0.490977721	FALSE	FALSE
MRPL17	Q9NRX2	31.28290886	30.1681612	30.28004975	30.39518449	31.05483292	30.02948981	29.88576446	30.0701968	FALSE	0	-1.132126241	0.589116092	-0.271505074	0.814830963	0.491224173	FALSE	FALSE
TIMM10	P62072	30.82240426	31.02957835	25.67057838	30.62109294	31.11604535	25.99243647	25.51245728	30.72546671	TRUE	2	-5.000943031	2.602318969	-1.199312031	0.814833217	0.491227758	FALSE	FALSE
PLEKHG3	A1L390	25.79407538	25.88474001	24.0614997	24.50990318	27.77341929	24.35705977	24.9063656	25.41978096	TRUE	3	-1.197998557	2.301202231	0.551601837	0.815000957	0.491494719	FALSE	FALSE
MCC	P23508	26.846802	25.57989645	27.95811681	27.78731681	27.34017376	27.03317091	27.51876376	27.77926267	TRUE	1	-0.814699112	1.564318621	0.374809754	0.815149118	0.49173083	FALSE	FALSE
IMPDH1	P20839	34.41624104	30.15694048	31.97283809	33.03601893	33.8056687	30.66248849	30.57473819	31.65745246	FALSE	0	-3.007258773	1.566413424	-0.720422674	0.81520432	0.491818875	FALSE	FALSE
PDXP	Q96GD0	29.79664391	29.74047658	31.10349752	29.75448455	30.12686631	30.26656284	30.77153666	26.85298405	FALSE	0	-2.481444934	1.292868578	-0.594288178	0.815303399	0.491977005	FALSE	FALSE
HTATIP2	Q9BUP3	28.72780068	28.73388844	29.47673431	28.15321878	29.98221453	28.43866812	30.33704877	27.98230524	FALSE	0	-0.896635774	1.720933001	0.412148614	0.815305448	0.491980276	FALSE	FALSE
PSMA2	P25787	36.87499369	35.91432264	35.96364455	35.35468638	36.5624058	35.74751497	35.79341371	34.64182878	FALSE	0	-1.422944657	0.741702654	-0.340621002	0.815470014	0.492243216	FALSE	FALSE
SAMHD1	Q9Y3Z3	31.02672989	32.15940409	32.06409042	31.039236	31.37363373	31.61363004	31.64663807	30.48320024	FALSE	0	-1.224422605	0.638243446	-0.29308958	0.81548146	0.492261517	FALSE	FALSE
MYG1	Q9HB07	31.60905891	33.31961384	33.30665639	32.16086058	32.95979148	33.09297451	33.34668318	32.30811756	FALSE	0	-0.714311642	1.370000148	0.327844253	0.81557861	0.492416926	FALSE	FALSE
PPIF	P30405	31.63884975	32.70112345	32.67021942	33.41686662	31.89222093	31.66628855	32.27819802	33.23236714	FALSE	0	-1.418725133	0.739732822	-0.339496155	0.815586852	0.492430117	FALSE	FALSE
STX7	O15400	29.91075585	29.98568812	30.30373215	30.25287145	30.03381806	30.61801475	30.41006182	30.12807919	FALSE	0	-0.401466694	0.769929823	0.184231564	0.8156057	0.492460283	FALSE	FALSE
RPL28	P46779	33.82705855	31.19845899	29.90471363	32.66282192	32.6835071	29.3748754	30.3883992	32.295736	FALSE	0	-2.97950702	1.554239322	-0.712633849	0.815757336	0.492703161	FALSE	FALSE
GCSH	P23434	33.36580399	31.79396039	31.24457734	31.71722506	33.60667452	31.82030661	32.13708627	32.14713162	FALSE	0	-0.867559595	1.66237572	0.397408062	0.815927487	0.49297606	FALSE	FALSE
NIF3L1	Q9GZT8	33.10457086	32.81739259	32.83905978	32.06548574	32.80919461	32.59138173	32.3376589	32.20812093	FALSE	0	-0.920504908	0.480428501	-0.220038204	0.815955614	0.493021209	FALSE	FALSE
JPT1	Q9UK76	34.61046777	34.2254381	34.85620569	35.01740681	34.80074855	34.58032845	35.18092686	34.95197604	FALSE	0	-0.439291364	0.841522126	0.201115381	0.816028642	0.493138483	FALSE	FALSE
POLR2E	P19388	33.10707079	32.61502642	32.54023679	32.80436237	33.33263107	32.50642488	32.20886995	32.04613448	FALSE	0	-1.017444603	0.531126609	-0.243158997	0.816028781	0.493138707	FALSE	FALSE
ATP5MG	O75964	33.56013176	32.59453668	32.84774255	32.61529018	33.43672198	32.38534172	32.79257324	31.85562423	FALSE	0	-1.200325803	0.626605802	-0.286860001	0.816035681	0.493149791	FALSE	FALSE
FKBP3	Q00688	34.80177527	35.69424804	35.33192491	35.22935335	35.17117719	35.75411368	35.58144535	35.36920282	FALSE	0	-0.447240037	0.856558784	0.204659373	0.816111926	0.493272316	FALSE	FALSE
CDCP1	Q9H5V8	32.39214194	31.46395071	31.33347032	32.07527989	32.38994429	30.0748431	31.44076828	31.88854505	FALSE	0	-1.538905693	0.803534622	-0.367685535	0.816119776	0.493284935	FALSE	FALSE
WASL	O00401	27.43303394	30.28332335	30.53100038	30.61957587	28.83081519	30.50693621	30.66591592	31.14057682	FALSE	0	-1.24448178	2.383137079	0.56932765	0.816160316	0.493350118	FALSE	FALSE
AP1M1	Q9BXS5	32.42376665	32.83547085	32.37625944	31.79755208	32.1345956	32.8998585	32.7610992	32.53426525	FALSE	0	-0.490886773	0.939271539	0.224192383	0.816462931	0.493837389	FALSE	FALSE
CHMP4A	Q9BY43	31.02155036	31.74255503	31.29538473	31.34230991	31.21388617	31.8271077	31.42330518	31.72668606	FALSE	0	-0.432111963	0.826704505	0.197296271	0.816511057	0.493914994	FALSE	FALSE
PRORP	O15091	28.5273099	26.59817304	28.31592357	28.21552393	28.4057143	25.10634165	27.55614609	28.36532425	TRUE	1	-2.329654858	1.217952782	-0.555851038	0.816591109	0.494044155	FALSE	FALSE
ATRX	P46100	27.36126081	26.53404823	28.21616502	28.42800021	27.69987972	25.03406557	27.82000834	27.92898139	TRUE	1	-2.155228516	1.126958894	-0.514134811	0.816656485	0.4941497	FALSE	FALSE
UGDH	O60701	35.31052371	35.43641497	35.3949975	35.56339262	35.2745132	35.39612204	35.25898187	35.13079758	FALSE	0	-0.67588515	0.353428096	-0.161228527	0.816668041	0.494168361	FALSE	FALSE
DDRGK1	Q96HY6	26.95747984	28.53831898	27.91906798	27.73197333	26.11679355	27.73597123	27.91636337	27.93332765	FALSE	0	-1.513821773	0.791629605	-0.361096084	0.816684503	0.49419495	FALSE	FALSE
RCC2	Q9P258	35.77573514	36.43313225	36.56998828	35.6134925	35.67672627	37.11472857	36.82300666	35.95089979	FALSE	0	-0.642983671	1.229490236	0.293253283	0.816708254	0.494233318	FALSE	FALSE
NIP7	Q9Y221	34.82098134	34.07768123	35.0342656	34.8237731	34.66144324	34.38117807	34.62689151	34.25752256	FALSE	0	-0.869706065	0.454873119	-0.207416473	0.816745205	0.494293025	FALSE	FALSE
PPP5C	P53041	34.07449007	34.15201056	34.34493788	33.9129446	34.25905365	34.36092282	34.33330083	34.19218861	FALSE	0	-0.362555818	0.693097219	0.165270701	0.816799393	0.494380617	FALSE	FALSE
VWA8	A3KMH1	28.18797275	26.49212096	27.69317595	27.57110202	28.00414894	27.69543778	27.35097027	28.00950249	FALSE	0	-0.613584869	1.171428764	0.278921947	0.817296223	0.495185589	FALSE	FALSE
LYRM4	Q9HD34	29.99555726	31.36024141	31.61151193	31.08899704	31.1073507	31.60507402	31.47234773	30.97763912	FALSE	0	-0.609038247	1.162090204	0.276525979	0.817507223	0.495528478	FALSE	FALSE
NDUFA5	Q16718	31.63345864	30.94883727	32.05743659	32.26794423	31.91619187	30.31207274	31.33896651	32.02453743	FALSE	0	-1.382710199	0.724756112	-0.328977044	0.817555221	0.495606564	FALSE	FALSE
SCAMP2	O15127	29.42502888	28.38570807	28.18934842	28.18714112	28.61189891	27.75808178	28.27554977	28.50149211	FALSE	0	-1.093204065	0.57310211	-0.260050977	0.817615251	0.495704268	FALSE	FALSE
HUWE1	Q7Z6Z7	31.3011994	31.54328329	30.96179691	31.34903514	31.0019382	31.78703353	31.77188397	31.40574095	FALSE	0	-0.447051048	0.852691998	0.202820475	0.817644517	0.49575192	FALSE	FALSE
PTGR2	Q8N8N7	29.77326633	31.1789725	30.33853543	30.98756051	30.65458674	30.58695893	30.20718414	29.72509772	FALSE	0	-1.161245001	0.608991384	-0.276126808	0.81774931	0.495922642	FALSE	FALSE
SEPTIN7	Q16181	35.03917673	35.56945523	35.11472613	34.77174914	35.40497361	35.6375	35.30377698	34.95462172	FALSE	0	-0.444460729	0.84734326	0.201441265	0.817823546	0.496043674	FALSE	FALSE
CALCOCO1	Q9P1Z2	28.71533899	28.79511766	28.31870471	29.6472242	28.51442174	29.33684094	28.75456553	30.10802587	FALSE	0	-0.683301466	1.302035722	0.309367128	0.818007827	0.496344452	FALSE	FALSE
RAB6A	P20340	33.71499644	34.00197965	33.95579456	33.29521106	33.87387153	34.42556399	34.04672891	33.48323754	FALSE	0	-0.476102859	0.906812992	0.215355066	0.81817327	0.496614884	FALSE	FALSE
SNRPA	P09012	34.79553741	34.80838304	34.70597079	35.56568474	34.61303595	34.62626381	34.93512165	34.89743808	FALSE	0	-0.846459779	0.444601534	-0.200929122	0.818328294	0.496868632	FALSE	FALSE
PARP4	Q9UKK3	32.52589124	32.18912134	31.80580814	31.76561375	31.65618041	32.27946497	31.53150054	31.97243536	FALSE	0	-0.892109355	0.468682752	-0.211713301	0.818410414	0.497003183	FALSE	FALSE
ARHGDIA	P52565	35.51947431	35.67252272	35.8520016	35.6768665	35.42956675	35.92866598	36.21506252	35.89105745	FALSE	0	-0.411503117	0.783246902	0.185871892	0.818421985	0.497022149	FALSE	FALSE
SNRNP200	O75643	35.91150981	35.21611777	35.29038538	35.08373431	35.48847764	35.20769072	35.1159137	34.88056691	FALSE	0	-0.853573351	0.449024204	-0.202274573	0.818894293	0.497797924	FALSE	FALSE
RPA2	P15927	30.83934409	32.73283856	33.48790633	33.71453066	32.59412785	33.56617171	33.21662856	33.12764601	FALSE	0	-0.96024042	1.82521766	0.43248862	0.81892527	0.497848914	FALSE	FALSE
ULK3	Q6PHR2	29.00071102	28.69684663	28.93960486	26.93743536	28.32218977	28.59013365	28.43087622	26.46673915	FALSE	0	-1.861968332	0.979638799	-0.441164767	0.818949395	0.497888634	FALSE	FALSE
P4HTM	Q9NXG6	28.32173952	27.45393921	27.29137535	27.52705795	27.86766908	27.53862346	27.56914091	26.55611178	FALSE	0	-1.121231995	0.589948605	-0.265641695	0.818970664	0.497923658	FALSE	FALSE
NIPBL	Q6KC79	25.81485233	24.99253133	27.11010829	26.37655309	24.79163785	25.37883133	25.83778322	26.72635593	TRUE	2	-1.645754533	0.866036181	-0.389859176	0.819015114	0.497996876	FALSE	FALSE
UBE2A	P49459	31.1462286	32.03003997	31.92311363	32.44442247	32.00329726	32.70856637	32.46657265	31.46491216	FALSE	0	-0.610785934	1.160557817	0.274885942	0.819058693	0.498068689	FALSE	FALSE
EIF4A2	Q14240	34.14136475	33.62289125	34.47041969	32.99277844	34.62846262	34.71173833	34.71123874	32.70265755	FALSE	0	-0.849354204	1.612675759	0.381660777	0.819330066	0.498516471	FALSE	FALSE
TCF20	Q9UGU0	24.40796182	27.13378424	28.45023557	28.66988651	25.70467159	28.65101132	28.72777571	28.53418426	TRUE	3	-1.647087934	3.124975303	0.738943684	0.819608544	0.498977062	FALSE	FALSE
IARS2	Q9NSE4	34.05419869	34.28910385	34.27387651	33.49571676	33.97523047	34.29929163	34.42433378	34.19867116	FALSE	0	-0.437791848	0.830107459	0.196157805	0.819831373	0.499346404	FALSE	FALSE
CD81	P60033	32.04340892	26.1339637	26.70249246	28.66732201	31.94397799	25.5897961	24.93931341	26.08744144	TRUE	1	-5.275984338	2.782655263	-1.246664538	0.819850457	0.49937807	FALSE	FALSE
CISD2	Q8N5K1	31.75608497	30.83874565	31.09675849	31.69358395	31.69092525	30.95729437	30.78031464	31.02055569	FALSE	0	-0.99099023	0.522948676	-0.234020777	0.820048159	0.499706411	FALSE	FALSE
NOP2	P46087	35.16711196	34.09294823	33.87147096	33.84756912	34.67397015	33.28112549	33.79297516	34.05615317	FALSE	0	-1.244460102	0.657021961	-0.293719071	0.820224892	0.500000401	FALSE	FALSE
PIGS	Q96S52	28.19161729	27.99731386	26.41973378	25.2615493	29.2149088	25.50470001	25.56481141	24.61858814	TRUE	1	-3.143934848	1.660331919	-0.741801465	0.820328266	0.500172569	FALSE	FALSE
PSIP1	O75475	33.57287497	32.597099	33.06339312	33.51649612	33.50863323	32.59959724	32.73688901	32.96625653	FALSE	0	-0.994656617	0.525413017	-0.2346218	0.820417919	0.500322008	FALSE	FALSE
DENND4C	Q5VZ89	25.25287156	28.37700313	27.63243249	24.04823038	25.54292465	28.58153625	27.23173162	26.81807964	TRUE	2	-1.603614633	3.035481938	0.715933653	0.82045562	0.500384885	FALSE	FALSE
SRSF4	Q08170	28.59438245	29.14847769	28.418503	32.02285002	26.38559481	27.71609076	28.96423036	31.73347733	FALSE	0	-3.590964479	1.898554526	-0.846204976	0.820741749	0.500862754	FALSE	FALSE
SH3BP5	O60239	25.6548291	27.93228341	27.3098066	27.64181716	27.01014104	27.87823818	27.69661767	27.36981519	TRUE	1	-0.794905446	1.502943355	0.354018955	0.820877144	0.501089292	FALSE	FALSE
NEK9	Q8TD19	28.63980957	30.01509566	29.60474411	29.77678446	27.7742572	29.62521793	29.42530202	29.77563393	FALSE	0	-1.524434001	0.806422642	-0.35900568	0.820945458	0.501203693	FALSE	FALSE
SLC9A3R2	Q15599	31.73366535	31.19382807	31.68756622	30.72029547	31.96293608	31.83496165	31.44653946	31.04922816	FALSE	0	-0.538339578	1.017494693	0.239577557	0.821004368	0.5013024	FALSE	FALSE
LZIC	Q8WZA0	32.17564011	32.19030979	32.66685632	32.71996692	32.34411789	32.56384415	32.16816798	31.90301707	FALSE	0	-0.821459688	0.434646666	-0.193406511	0.82102617	0.501338945	FALSE	FALSE
C12orf43	Q96C57	26.95168969	29.21831672	29.73949783	29.80098268	28.10695161	29.51616945	29.58684586	30.56643736	FALSE	0	-1.160979917	2.193938605	0.516479344	0.821068307	0.501409592	FALSE	FALSE
BCL2L1	Q07817	30.72909191	28.47589867	27.53859656	28.27022782	30.47736157	28.04496535	27.11585508	26.7585693	FALSE	0	-2.780002908	1.47147108	-0.654265914	0.821157557	0.501559315	FALSE	FALSE
MGMT	P16455	29.67306005	31.53173493	31.54585989	31.6962125	30.34316679	31.76379631	32.15108222	31.77418713	FALSE	0	-0.893060894	1.685743436	0.396341271	0.821479015	0.502099545	FALSE	FALSE
CRADD	P78560	29.85259274	30.34366825	31.29127929	29.64677029	30.29589583	31.21183804	30.92807601	29.94828551	FALSE	0	-0.704658272	1.329550675	0.312446201	0.821633246	0.502359276	FALSE	FALSE
CTBP2	P56545	32.98819037	32.6186015	33.09585217	32.42670259	32.95328276	33.04373594	33.12978141	32.73836266	FALSE	0	-0.415068604	0.78297668	0.183954038	0.821714801	0.502496759	FALSE	FALSE
PKN2	Q16513	30.59926009	31.83594149	31.36969272	31.80539091	29.81768358	31.23764676	31.2909239	31.89190734	FALSE	0	-1.460502016	0.774440196	-0.34303091	0.82181077	0.502658665	FALSE	FALSE
WIPF3	A6NGB9	25.82583266	27.67675176	26.33398611	28.46993233	26.98065867	26.83496529	28.1432514	28.0972085	TRUE	2	-0.987711083	1.862501579	0.437395248	0.821850552	0.50272582	FALSE	FALSE
UBAP1	Q9NZ09	23.80078533	28.49433723	25.81032771	26.26717903	26.53798944	27.18084532	25.56599129	27.64870436	TRUE	3	-1.44650335	2.726953907	0.640225279	0.821941179	0.50287889	FALSE	FALSE
MT2A	P02795	36.25958976	31.70287042	30.76496686	29.42354125	33.0262076	33.10182002	28.09607311	29.29731366	FALSE	0	-4.930249605	2.615472651	-1.157388477	0.821974308	0.502934878	FALSE	FALSE
FMC1	Q96HJ9	33.81245429	33.86141051	33.36275253	32.41165569	33.99789348	33.89189139	33.5816199	33.08002647	FALSE	0	-0.623481542	1.175060656	0.275789557	0.822042872	0.503050797	FALSE	FALSE
DHCR24	Q15392	31.39711715	30.94244293	31.16263102	30.73449597	31.42511819	30.68657139	31.01941773	30.17888969	FALSE	0	-0.987161884	0.523816843	-0.23167252	0.82206607	0.503090034	FALSE	FALSE
GLRX3	O76003	34.56308656	34.01807505	33.98493759	33.924831	34.62437229	34.43284811	33.91161691	34.30354426	FALSE	0	-0.442030932	0.832756622	0.195362845	0.822185904	0.503292843	FALSE	FALSE
FAM98B	Q52LJ0	30.03119127	31.61902855	30.90344037	32.69920236	31.16760839	32.50389528	31.69559287	31.48328633	FALSE	0	-0.903933772	1.702693938	0.399380083	0.822240543	0.503385387	FALSE	FALSE
HDHD3	Q9BSH5	30.46866608	31.20363499	31.29673945	30.82015308	30.9175054	30.87697089	30.99487853	30.10665855	FALSE	0	-0.952240455	0.50565034	-0.223295057	0.822327033	0.503531965	FALSE	FALSE
MAN2A1	Q16706	27.37127855	27.31013922	27.42598394	26.91733897	27.25826535	27.02122284	27.31784025	26.68490986	FALSE	0	-0.7918228	0.420571608	-0.185625596	0.822417329	0.503685114	FALSE	FALSE
FASN	P49327	38.71686801	38.42506352	38.55021029	38.3769908	38.22652781	38.23295919	38.54609546	38.40802182	FALSE	0	-0.699084425	0.371320257	-0.163882084	0.822423222	0.503695113	FALSE	FALSE
ACTN1	P12814	36.22132198	36.02032737	35.94387216	35.8375867	36.16988082	35.80994946	35.93961255	35.35386848	FALSE	0	-0.799993243	0.425094799	-0.187449222	0.822573609	0.50395046	FALSE	FALSE
IRF2BPL	Q9H1B7	30.60234313	31.12256594	31.81068071	31.711689	30.67782442	31.75988544	31.79344523	32.1839722	FALSE	0	-0.66258777	1.246512024	0.291962127	0.822696409	0.504159216	FALSE	FALSE
UBFD1	O14562	30.52176511	28.682573	29.39552436	33.01400158	31.14362513	29.95054572	30.5003386	32.69962137	FALSE	0	-1.521108554	2.861241932	0.670066689	0.822745251	0.50424231	FALSE	FALSE
MOB4	Q9Y3A3	30.22862173	30.71657788	30.8611169	31.32641913	30.58068773	30.76008938	31.4378681	31.28778582	FALSE	0	-0.530338071	0.997185766	0.233423848	0.822887583	0.504484654	FALSE	FALSE
USP19	O94966	30.60280501	29.77263323	29.30136845	29.28452602	30.2354288	29.65141387	29.83157783	30.24385976	FALSE	0	-0.568975909	1.069449677	0.250236884	0.823017903	0.504706813	FALSE	FALSE
AKAP2	Q9Y2D5	29.20218522	30.01682757	30.02811655	30.96240511	29.7048333	30.33424626	30.21480184	31.22334063	FALSE	0	-0.720725848	1.35456964	0.316921896	0.823047176	0.50475675	FALSE	FALSE
LHPP	Q9H008	30.0901414	30.86470279	30.90207289	30.07725594	30.28911466	31.26378651	30.96523783	30.38891498	FALSE	0	-0.55377602	1.040216492	0.243220236	0.823247801	0.505099343	FALSE	FALSE
OARD1	Q9Y530	32.72086114	32.98547012	33.02426886	31.73946707	32.77575816	33.47199617	33.36077338	32.05460403	FALSE	0	-0.679611347	1.276143619	0.298266136	0.823372762	0.505313037	FALSE	FALSE
PNISR	Q8TF01	29.35545142	30.65590736	29.19799441	29.84544094	28.63567972	30.73526814	28.6464358	29.52912805	FALSE	0	-1.613394212	0.859252998	-0.377070607	0.823388924	0.505340692	FALSE	FALSE
BUB1B	O60566	28.49303032	30.05578261	29.9765866	30.30170275	29.73522207	29.60330268	30.37188979	30.33713043	FALSE	0	-0.69564942	1.305870758	0.305110669	0.823479822	0.505496304	FALSE	FALSE
PPP3CB	P16298	24.40056793	28.67495033	28.58901813	29.13731497	26.06092427	29.20821693	29.28325731	29.50800522	TRUE	2	-1.857786363	3.487062555	0.814638096	0.82351777	0.505561306	FALSE	FALSE
HGH1	Q9BTY7	31.61595894	30.97046056	31.05748234	31.09448069	30.56932839	30.96136988	31.19472037	31.23558894	FALSE	0	-0.831924598	0.443237122	-0.194343738	0.823531131	0.505584197	FALSE	FALSE
OSBPL11	Q9BXB4	26.72640974	29.09378892	29.65538442	29.61340682	27.61408631	29.54428447	29.82280953	30.30441118	FALSE	0	-1.256555332	2.35485613	0.549150399	0.824081172	0.506528932	FALSE	FALSE
MRPS10	P82664	30.4207719	31.13315963	31.36185249	32.15858717	30.57428658	31.05791806	31.03135619	31.32427153	FALSE	0	-1.164931214	0.621661795	-0.27163471	0.824111437	0.506581048	FALSE	FALSE
DHX36	Q9H2U1	26.10681163	24.40984442	26.90733826	29.21189949	25.88037026	26.97138968	27.56949897	29.05068685	TRUE	3	-1.625389191	3.043415173	0.709012991	0.824393764	0.507067882	FALSE	FALSE
CLINT1	Q14677	31.85739181	33.51476324	32.25442333	31.22150098	32.71877343	33.84651902	32.25798484	31.67980778	FALSE	0	-0.950070782	1.777573635	0.413751426	0.824667333	0.507540776	FALSE	FALSE
SCAMP3	O14828	31.0966847	30.51479673	30.41399293	30.93645001	30.87985455	31.18530468	30.93286726	30.70910727	FALSE	0	-0.427818216	0.80042291	0.186302347	0.824676712	0.507557011	FALSE	FALSE
NIPSNAP3A	Q9UFN0	32.5117656	32.43915163	31.76323995	30.07626233	32.58006984	32.98869361	32.16827722	30.84861639	FALSE	0	-1.03144581	1.929064585	0.448809388	0.824808216	0.507784758	FALSE	FALSE
SSBP1	Q04837	33.94954925	33.8319261	33.90700543	33.66831959	34.17386036	33.53051993	34.22531491	34.15031069	FALSE	0	-0.41559277	0.777195532	0.180801381	0.824839488	0.507838957	FALSE	FALSE
NDUFS5	O43920	28.51421954	29.10391723	28.60570693	27.99970665	29.15881052	26.30524505	28.27440106	28.81142103	FALSE	0	-1.799040881	0.962204537	-0.418418172	0.824912369	0.507965326	FALSE	FALSE
SYPL1	Q16563	27.26918733	28.26117647	28.55304197	27.39977987	28.68042281	26.41466846	28.72302442	25.59695156	TRUE	1	-2.223219404	1.18916021	-0.517029597	0.824938394	0.508010472	FALSE	FALSE
AARSD1	Q9BTE6	32.16355987	33.04001305	32.73900033	32.48338618	32.66838588	32.92224796	32.78381362	32.79860309	FALSE	0	-0.429790279	0.80333584	0.18677278	0.825021678	0.508155013	FALSE	FALSE
FH	P07954	34.92077575	34.74381811	34.47615056	35.64028688	34.60041202	34.14028762	34.58379433	35.42201648	FALSE	0	-1.112570839	0.595310419	-0.25863021	0.825067954	0.508235373	FALSE	FALSE
RALBP1	Q15311	26.10666375	27.68837085	28.74220449	27.69297806	26.56530641	28.85262934	28.67902819	27.96876354	FALSE	0	-1.057980241	1.97573541	0.458877585	0.825341061	0.508710308	FALSE	FALSE
MRPL40	Q9NQ50	30.03858553	28.86485292	28.91633009	29.23818442	29.87697669	28.79938149	29.7519722	29.66264038	FALSE	0	-0.595703093	1.11221199	0.258254449	0.825417681	0.508843757	FALSE	FALSE
PRRC2C	Q9Y520	31.56535807	32.48291182	32.61565632	33.47588111	32.32248417	32.8440664	32.67137561	33.5318379	FALSE	0	-0.709629866	1.324608246	0.30748919	0.82550134	0.508989572	FALSE	FALSE
LANCL2	Q9NS86	29.7018028	31.80607182	31.45977595	32.53099874	29.85085099	32.46622871	32.88490255	32.50189319	FALSE	0	-1.27271882	2.375331891	0.551306535	0.825553518	0.509080571	FALSE	FALSE
PIGG	Q5H8A4	24.62075059	26.35678467	25.93894771	27.24269685	25.77495397	24.92339178	25.43266274	26.45232389	TRUE	3	-1.69771189	0.909788163	-0.393961864	0.825609271	0.509177852	FALSE	FALSE
HNRNPF	P52597	36.31839352	36.64728105	36.21514	36.61244219	36.21817673	36.2220114	36.1031746	36.5643924	FALSE	0	-0.738786795	0.396035985	-0.171375405	0.825723161	0.509376725	FALSE	FALSE
UFD1	Q92890	31.76685954	33.02268136	32.45865758	31.07651422	32.181212	33.51639	32.51959974	31.58113991	FALSE	0	-0.851379787	1.588194267	0.36840724	0.825726585	0.509382707	FALSE	FALSE
NOP56	O00567	33.57471454	32.01100133	32.36367255	32.88579899	33.08311662	31.21362275	32.31346297	32.85064766	FALSE	0	-1.481240116	0.794071405	-0.343584356	0.825738343	0.509403251	FALSE	FALSE
AIFM1	O95831	32.9350963	32.59432535	32.45438087	32.2174895	32.69005477	32.29031013	32.25638477	32.23161399	FALSE	0	-0.790286532	0.423822353	-0.183232089	0.82587335	0.509639293	FALSE	FALSE
FUBP1	Q96AE4	34.52359871	35.28110394	35.58846697	36.5222752	34.60337813	35.93486109	36.0035144	36.95341341	FALSE	0	-0.914230443	1.704091545	0.394930551	0.826006855	0.509872988	FALSE	FALSE
EMC4	Q5J8M3	24.2726497	25.20389236	24.8536146	26.23633146	25.31395045	24.66135918	25.40893502	26.65568923	TRUE	4	-0.853349985	1.590072866	0.36836144	0.826127139	0.510083781	FALSE	FALSE
LGALS1	P09382	39.76967763	39.66385723	40.00435015	39.66187575	39.76719083	40.32798677	40.18960534	39.56193047	FALSE	0	-0.432849582	0.806325907	0.186738162	0.826221925	0.51025005	FALSE	FALSE
CTBP1	Q13363	31.62083903	32.55137554	32.40521433	32.4687793	32.08012932	32.76317372	32.71016964	32.35093818	FALSE	0	-0.497440901	0.926542228	0.214550664	0.826262589	0.510321424	FALSE	FALSE
CNDP2	Q96KP4	34.38400582	34.66480124	34.66325138	32.83647252	34.29042931	34.55026329	34.78478991	34.13829444	FALSE	0	-0.704748391	1.312371383	0.303811496	0.826344946	0.510466058	FALSE	FALSE
NCL	P19338	38.93046849	38.03801772	37.9469106	38.16130043	38.72176158	37.72988723	37.65642093	38.00400465	FALSE	0	-1.042667754	0.560356331	-0.241155712	0.826622517	0.510954311	FALSE	FALSE
ATG5	Q9H1Y0	29.55803166	29.53331068	30.08168204	30.32379354	29.52871367	29.24135165	29.09978745	30.56340831	FALSE	0	-1.149732711	0.617954293	-0.265889209	0.826655961	0.511013224	FALSE	FALSE
PGP	A6NDG6	31.83362549	31.34167116	31.65143844	30.86647141	31.89304858	32.16547353	32.17455089	30.60934817	FALSE	0	-0.667729808	1.242337142	0.287303667	0.826657448	0.511015843	FALSE	FALSE
ACBD3	Q9H3P7	28.92276239	31.6090725	31.32422374	31.31176392	29.96251094	31.77072547	31.94993855	31.34876309	FALSE	0	-1.085677903	2.017735648	0.466028873	0.827043596	0.511697333	FALSE	FALSE
CCDC47	Q96A33	32.34861363	31.54804065	31.54247736	31.55297379	32.32190115	30.51017215	31.68618865	31.32884288	FALSE	0	-1.239546173	0.667045871	-0.286250151	0.827089231	0.511778028	FALSE	FALSE
DHPS	P49366	33.06276973	33.00095024	32.8182522	33.72329275	32.69514817	32.63585211	32.66592937	33.66696784	FALSE	0	-1.01912814	0.548444419	-0.235341861	0.827098019	0.511793573	FALSE	FALSE
YWHAG	P61981	36.372542	36.61982514	36.00955179	36.9901237	36.71629184	36.44410235	36.47130609	37.22378395	FALSE	0	-0.503585507	0.935306303	0.215860398	0.827272721	0.512102827	FALSE	FALSE
SLC30A1	Q9Y6M5	26.01058533	27.55228765	25.53408359	24.99074053	26.29659912	23.6762035	26.15924728	25.96789282	TRUE	3	-2.153631449	1.159754248	-0.4969386	0.827333653	0.512210801	FALSE	FALSE
SDF2L1	Q9HCN8	32.89954448	32.3687887	32.75279875	33.81633405	32.13325462	32.05751001	32.94712783	33.4912664	FALSE	0	-1.309279133	0.705125574	-0.30207678	0.827365745	0.512267695	FALSE	FALSE
MISP	Q8IVT2	30.63881821	28.61047747	30.26814949	30.27216266	31.10272012	29.38806439	30.02067852	30.75999254	FALSE	0	-0.865585489	1.606509357	0.370461934	0.827521524	0.512544096	FALSE	FALSE
PIP4K2B	P78356	31.53235812	31.21249051	30.79361576	31.54357793	31.82500343	31.28601972	30.23772131	30.66233766	FALSE	0	-1.161511546	0.626031448	-0.267740049	0.82763951	0.5127537	FALSE	FALSE
GNL3L	Q9NVN8	30.47198422	29.25834977	29.26872235	28.93537158	30.40547202	29.62604416	29.34420383	29.66084416	FALSE	0	-0.644990685	1.196058805	0.27553406	0.827823942	0.513081795	FALSE	FALSE
MCRIP1	C9JLW8	31.72719438	30.87377417	30.9988672	30.77594779	31.82165081	31.14313611	31.19637992	31.07892837	FALSE	0	-0.506014982	0.938170816	0.216077917	0.827888965	0.513197599	FALSE	FALSE
RRM2B	Q7LG56	25.37981778	29.76507003	28.76090759	27.04595459	28.01843154	28.75008523	29.23882421	27.40514095	TRUE	2	-1.440697611	2.671063587	0.615182988	0.827894737	0.513207882	FALSE	FALSE
MT-ATP6	P00846	29.56072457	29.21601185	30.35528266	26.43269309	29.60942773	26.37905444	30.25348277	26.14748915	FALSE	0	-3.446844833	1.859215782	-0.793814526	0.827910438	0.513235857	FALSE	FALSE
MAP7D1	Q3KQU3	26.48313045	26.75918192	28.14992486	29.27961111	26.56391257	28.18487904	28.46711967	29.59504959	TRUE	1	-1.253673282	2.323229554	0.534778136	0.828059006	0.51350076	FALSE	FALSE
CISD1	Q9NZ45	29.86690409	28.96564255	28.16719205	31.25849775	29.19706842	26.18632477	28.50420506	31.42477728	FALSE	0	-3.200277808	1.727347354	-0.736465227	0.828139414	0.51364428	FALSE	FALSE
RABL6	Q3YEC7	25.9392362	28.91715982	29.24521815	29.71269887	28.60548037	29.44199078	28.60677728	29.25340065	FALSE	0	-1.22769443	2.274362451	0.52333401	0.828170526	0.513699839	FALSE	FALSE
NSDHL	Q15738	30.64886792	30.10655385	29.99866131	30.74318448	30.47542108	30.2840265	29.80052543	30.1387238	FALSE	0	-0.867781619	0.468496244	-0.199642687	0.828222937	0.513793469	FALSE	FALSE
DHX57	Q6P158	29.88094685	28.41164191	29.6947629	28.23273283	25.97204739	29.49742053	29.40118972	29.11326279	TRUE	1	-2.430354818	1.312272786	-0.559041016	0.828270269	0.513878066	FALSE	FALSE
YBX1	P67809	35.82519905	35.19320655	35.45802648	35.30143537	35.25590018	34.50847005	35.02484688	36.01216576	FALSE	0	-1.061592872	0.573350579	-0.244121146	0.828357068	0.514033295	FALSE	FALSE
RPL22L1	Q6P5R6	32.46851666	33.25124055	33.48805615	31.77444398	33.18703664	33.38681003	33.52582942	32.15951068	FALSE	0	-0.751279748	1.38974446	0.319232356	0.828682264	0.514615961	FALSE	FALSE
COX16	Q9P0S2	28.84788517	28.2515488	30.33575317	29.18128783	28.80309873	29.70427556	30.27281175	29.20121786	FALSE	0	-0.803350062	1.485814522	0.34123223	0.828741291	0.514721908	FALSE	FALSE
POLE4	Q9NR33	27.58313828	27.23501622	25.60328293	24.98931687	26.06103751	26.62644867	27.36786831	27.02400902	TRUE	2	-0.982109932	1.816414533	0.417152301	0.828745227	0.514728974	FALSE	FALSE
PHPT1	Q9NRX4	34.6980896	36.47063441	35.77581452	34.55045034	35.5284745	36.73253493	35.76531691	34.93388467	FALSE	0	-0.862539135	1.595150204	0.366305535	0.82877099	0.514775235	FALSE	FALSE
IFT22	Q9H7X7	25.36069599	28.39982431	28.47706878	29.29212995	24.9222977	29.28061661	27.26408846	27.18196882	TRUE	2	-3.13735587	1.696982146	-0.720186862	0.828880343	0.514971714	FALSE	FALSE
MZT2B	Q6NZ67	25.61537474	25.7333055	28.89016936	29.030457	27.36575332	26.67018816	28.5734477	29.25806036	TRUE	3	-1.53105325	2.830124726	0.649535738	0.828937476	0.515074447	FALSE	FALSE
NR2F1	P10589	28.31225855	27.8229686	27.80831176	27.71481423	27.39597938	26.84665538	27.99171404	28.40479583	FALSE	0	-1.110892266	0.601288011	-0.254802127	0.829118521	0.515400341	FALSE	FALSE
ARPIN	Q7Z6K5	30.87907987	31.48924128	28.78555742	30.30020426	30.88484543	30.9414778	30.04332787	31.12393952	FALSE	0	-0.908996815	1.678750715	0.38487695	0.829251083	0.515639303	FALSE	FALSE
UBE2O	Q9C0C9	32.56003916	33.51453876	33.41167029	33.57283808	32.80814802	33.59712892	33.8066808	33.80888335	FALSE	0	-0.568204029	1.04908142	0.240438695	0.829346273	0.515811078	FALSE	FALSE
PRR14L	Q5THK1	27.66156809	27.51939383	27.09230302	27.40358393	27.7248465	25.96905998	28.86549509	28.77615991	FALSE	0	-0.980177146	1.809533452	0.414678153	0.829380541	0.515872952	FALSE	FALSE
ANP32A	P39687	38.04883568	36.81501588	36.89072346	36.52921129	36.96977905	36.83330733	37.00283259	36.48003129	FALSE	0	-1.088683136	0.589765106	-0.249459015	0.829412226	0.51593018	FALSE	FALSE
POLR1D	P0DPB6	29.98987075	30.73825627	31.21671793	30.89465893	30.368152	31.0922151	31.09822288	31.22239596	FALSE	0	-0.556645165	1.027386192	0.235370513	0.829465902	0.516027166	FALSE	FALSE
TNIP1	Q15025	25.26941511	26.09926677	25.75370865	26.42853128	25.22694697	26.26583599	26.20587273	27.01188053	TRUE	3	-0.687156565	1.266963771	0.289903603	0.829822648	0.516672971	FALSE	FALSE
CNBP	P62633	34.35279778	34.95462519	35.44377036	35.51782442	34.51789612	35.63009953	35.58640602	35.5757366	FALSE	0	-0.618482982	1.139043242	0.26028013	0.830217799	0.517390777	FALSE	FALSE
PCID2	Q5JVF3	30.68792378	29.61176996	30.89050483	28.12352103	30.03060352	30.79158792	30.71574238	29.4740736	FALSE	0	-1.009190677	1.858334586	0.424571954	0.830266944	0.517480234	FALSE	FALSE
COPS7B	Q9H9Q2	29.46573866	31.19332352	30.84851145	30.93124419	29.77270744	31.62500624	31.05993523	31.3877549	FALSE	0	-0.836475048	1.539768044	0.351646498	0.830384912	0.517695132	FALSE	FALSE
MDH2	P40926	38.12731376	37.69894949	37.75642034	38.07745816	38.25839127	37.95750104	37.88639241	38.22685207	FALSE	0	-0.398045822	0.732543343	0.167248761	0.830466006	0.517842994	FALSE	FALSE
RAB13	P51153	28.68893316	29.07065259	28.874513	29.4775543	28.99017947	29.77624478	29.85129819	28.50417533	FALSE	0	-0.601270546	1.106392912	0.252561183	0.8305143	0.517931103	FALSE	FALSE
TOMM40	O96008	30.26167237	28.88690173	28.94971844	30.3261782	30.24417369	25.12380955	29.54243398	30.48296377	TRUE	1	-3.32015837	1.804613494	-0.757772438	0.830565799	0.518025101	FALSE	FALSE
EVPL	Q92817	25.60200198	26.4914167	24.5204856	27.98127082	25.54006918	27.1779966	26.3482675	27.5492459	TRUE	3	-1.203860408	2.214062449	0.50510102	0.830693461	0.518258313	FALSE	FALSE
STAMBPL1	Q96FJ0	26.18927112	26.22929385	25.48411227	24.40858096	25.03512556	26.31581785	25.2066293	24.28668559	TRUE	5	-1.607936193	0.874436252	-0.366749971	0.830751422	0.518364285	FALSE	FALSE
MTPN	P58546	35.93188639	36.64022996	36.62697207	36.08991714	36.43983628	36.72411636	36.55286378	36.3129491	FALSE	0	-0.441736816	0.812116798	0.185189991	0.830819415	0.518488672	FALSE	FALSE
SRXN1	Q9BYN0	33.76917313	33.32701734	33.93567484	32.46160514	34.10643973	34.25294198	34.00024873	32.46577575	FALSE	0	-0.794442156	1.460410022	0.332983933	0.830853	0.518550142	FALSE	FALSE
HMGA2	P52926	32.43388531	31.82830476	31.92782658	30.32363314	32.67065402	32.44479604	31.59667818	31.2120258	FALSE	0	-0.842619985	1.547872108	0.352626062	0.831097856	0.518998874	FALSE	FALSE
ANXA4	P09525	32.98137236	30.33903781	30.50056078	31.58053544	34.18679336	28.63398889	29.45920696	29.96191853	FALSE	0	-3.469024799	1.889225478	-0.789899661	0.831239993	0.519259827	FALSE	FALSE
TRMT1L	Q7Z2T5	27.87042869	24.01415108	28.06297232	28.74350923	24.98646774	28.85751654	29.18674088	29.01825106	TRUE	2	-2.009178872	3.688136324	0.839478726	0.831346882	0.519456294	FALSE	FALSE
EHMT2	Q96KQ7	26.84337243	28.41613063	28.12352453	28.65963753	27.02275586	26.84542807	28.6097273	28.12136722	FALSE	0	-1.585423232	0.863729899	-0.360846667	0.83136355	0.519486948	FALSE	FALSE
MTRES1	Q9P0P8	31.13202854	29.46967341	29.177311	31.09063062	30.50767933	29.22025955	28.82603616	30.65468558	FALSE	0	-1.825057901	0.994566426	-0.415245737	0.831461801	0.519667739	FALSE	FALSE
RALB	P11234	27.48963717	29.24595381	27.75679513	29.37678686	29.31860397	28.0579743	28.71560806	29.17770562	FALSE	0	-0.838921388	1.539280877	0.350179745	0.831498306	0.519734955	FALSE	FALSE
TOM1L2	Q6ZVM7	25.71727472	25.95846001	25.98896818	27.70608452	25.94469505	27.04229486	26.59946341	27.11043199	TRUE	3	-0.795330537	1.45837947	0.331524467	0.831714209	0.520132952	FALSE	FALSE
KYAT1	Q16773	26.34303402	26.74872149	26.67663909	25.24148989	26.92949736	26.2442099	26.10789206	24.01304705	TRUE	3	-1.887135577	1.029516515	-0.428809531	0.831834842	0.520355675	FALSE	FALSE
XRCC1	P18887	29.52072753	28.41895753	29.96271154	29.34031978	29.68850022	28.62359781	29.31710175	28.48373652	FALSE	0	-1.24373429	0.678844251	-0.28244502	0.832001984	0.520664684	FALSE	FALSE
PSMA4	P25789	36.60901101	36.31774244	35.80511629	34.93268366	36.57589132	35.96941198	35.00708813	34.7200667	FALSE	0	-1.533199744	0.837152106	-0.348023819	0.832130259	0.520902163	FALSE	FALSE
ATAD1	Q8NBU5	31.35119941	30.08199391	30.19163418	30.13208143	30.72844089	29.90861646	30.02493343	30.10991204	FALSE	0	-1.085175496	0.592672441	-0.246251528	0.832216021	0.521061096	FALSE	FALSE
SLC25A12	O75746	29.50862411	28.41928037	28.26132701	28.46996561	29.54487198	29.42192351	28.64276416	28.17652253	FALSE	0	-0.679150504	1.24259304	0.281721268	0.832469106	0.521530852	FALSE	FALSE
MRPS9	P82933	31.94899247	31.74791587	31.61180811	31.61423563	31.83766733	31.47422648	31.74892122	31.16879347	FALSE	0	-0.764727661	0.418055878	-0.173335892	0.832540026	0.521662687	FALSE	FALSE
FAHD1	Q6P587	32.81307556	31.93059111	32.32203822	33.03111327	32.37679566	31.98951637	32.40450904	32.48870587	FALSE	0	-0.924253095	0.505607487	-0.209322804	0.832771212	0.522093056	FALSE	FALSE
MRPS23	Q9Y3D9	32.09182494	32.45942255	33.00505857	31.81664785	32.65226317	32.89112998	32.59154159	32.1269136	FALSE	0	-0.537289026	0.981736235	0.222223604	0.832920351	0.522371186	FALSE	FALSE
EIF4EBP1	Q13541	25.80561886	24.61266215	26.27127506	29.86470548	27.19154016	25.2197625	27.43852719	30.13580428	TRUE	4	-2.074759733	3.790446022	0.857843144	0.832970676	0.522465123	FALSE	FALSE
DLG1	Q12959	29.75258762	30.83360671	31.64198898	32.24459618	31.0209991	31.23204466	31.41279569	32.27331354	FALSE	0	-0.888525846	1.621712591	0.366593372	0.833297739	0.523076718	FALSE	FALSE
PRDX2	P32119	37.97430676	37.70495378	37.18959993	37.24564484	38.19624252	38.12812132	37.26751477	37.41331848	FALSE	0	-0.539701279	0.985047171	0.222672946	0.833297928	0.523077072	FALSE	FALSE
CMC1	Q7Z7K0	27.4511842	29.58357515	29.15150894	27.64466084	26.75108143	27.84264541	29.06214744	28.45646511	FALSE	0	-1.900967732	1.041672863	-0.429647434	0.833344888	0.523165039	FALSE	FALSE
DHX37	Q8IY37	28.34458818	28.3802659	28.68089817	28.45852259	28.59645234	27.92072916	28.41160148	28.25576954	FALSE	0	-0.752446172	0.412585012	-0.16993058	0.833564264	0.523576504	FALSE	FALSE
SLC9A3R1	O14745	34.52852288	34.49673188	34.33232981	34.40233201	34.56500808	34.47913589	34.37512341	35.00048199	FALSE	0	-0.400765906	0.730682298	0.164958196	0.833660967	0.523758152	FALSE	FALSE
CCDC50	Q8IVM0	34.89032319	32.03425459	31.26039011	33.25797755	32.3954183	32.06600533	32.06751888	32.99852384	FALSE	0	-2.121325323	1.163585772	-0.478869776	0.8336835	0.523800502	FALSE	FALSE
STUB1	Q9UNE7	31.9209301	31.56630461	31.98586179	32.18779333	31.18202704	31.51759175	31.9001582	32.2400914	FALSE	0	-0.910029858	0.499519138	-0.20525536	0.833921026	0.524247472	FALSE	FALSE
ATP6V0D1	P61421	31.12898665	30.61698466	30.64821686	29.54114659	31.34391791	31.39049519	30.77300869	29.7085644	FALSE	0	-0.779450926	1.419776635	0.320162854	0.833977181	0.524353291	FALSE	FALSE
SRP72	O76094	34.32258963	34.24043448	34.08800994	33.99681368	34.67347275	34.27666022	34.5317827	33.87834227	FALSE	0	-0.433685109	0.789890215	0.178102553	0.834007498	0.524410444	FALSE	FALSE
SH3BP1	Q9Y3L3	29.22092223	30.2459623	29.55506756	29.67573202	26.89356379	29.92835132	30.09898157	29.90856489	FALSE	0	-2.072815774	1.138704507	-0.467055634	0.834195808	0.524765806	FALSE	FALSE
PTGES2	Q9H7Z7	30.63419297	29.6588651	30.34822576	31.26294719	31.22741994	31.25440223	30.16552379	30.3825685	FALSE	0	-0.686490414	1.249332131	0.281420858	0.83427821	0.524921508	FALSE	FALSE
MYCBP	Q99417	32.17195232	32.9018325	32.55566388	31.86185963	32.80794249	32.64585781	32.41706313	32.41236244	FALSE	0	-0.483041999	0.87900077	0.197979385	0.834308505	0.524978781	FALSE	FALSE
UBE4A	Q14139	29.95675127	30.91367257	30.77456037	30.30238521	27.72531717	31.16585536	30.74887182	30.42443972	FALSE	0	-2.090247434	1.148804751	-0.470721341	0.834349503	0.525056317	FALSE	FALSE
UBR5	O95071	30.11255953	30.05099311	29.47020349	29.6081095	29.39512769	30.68560928	30.15601204	29.9045569	FALSE	0	-0.548801841	0.998521981	0.22486007	0.834356793	0.525070107	FALSE	FALSE
SLC39A10	Q9ULF5	26.62246249	25.76853734	25.67107752	26.77087475	27.53191356	25.95802211	25.84149276	26.71745791	TRUE	3	-0.742399145	1.350366276	0.303983566	0.834455932	0.525257735	FALSE	FALSE
GTSF1	Q8WW33	34.6309256	35.02758706	34.57591137	34.24213966	34.67452826	34.96732901	34.92347436	34.61467653	FALSE	0	-0.429549065	0.781271301	0.175861118	0.834475316	0.525294442	FALSE	FALSE
TYMS	P04818	33.36987661	33.47710995	33.71871486	33.41355672	33.73708671	33.32310462	33.48465664	32.6416404	FALSE	0	-0.880636373	0.484251491	-0.198192441	0.834524442	0.525387499	FALSE	FALSE
RBM34	P42696	30.11590636	30.38313961	29.68758447	29.06324875	30.0488068	29.22010321	29.82606291	29.17024759	FALSE	0	-1.094780337	0.602451	-0.246164669	0.834772304	0.525857676	FALSE	FALSE
REPIN1	Q9BWE0	25.87491771	28.69265058	27.90074505	27.24974533	26.44615576	28.36160522	28.34739528	28.3458097	TRUE	2	-1.090933686	1.982387329	0.445726821	0.834783974	0.525879842	FALSE	FALSE
GOLM1	Q8NBJ4	31.32192891	31.24581426	31.13690643	30.7532759	31.40680625	30.30366612	30.8459896	31.08267912	FALSE	0	-0.910680067	0.501287865	-0.204696101	0.83487015	0.52604359	FALSE	FALSE
UFC1	Q9Y3C8	34.94380538	35.72397423	35.35521788	34.49804159	35.6347992	35.86531973	35.31465833	34.69718818	FALSE	0	-0.60743457	1.102897754	0.247731592	0.835057671	0.526400375	FALSE	FALSE
GID8	Q9NWU2	29.04173039	30.61146672	30.67188051	31.36500529	29.46955862	29.90631271	30.5220891	30.44938643	FALSE	0	-1.494470836	0.823102806	-0.335684015	0.835059512	0.526403881	FALSE	FALSE
PPP6R1	Q9UPN7	29.83424707	28.83024474	30.25287389	29.32292534	27.31676618	28.82748745	30.09505198	30.25313079	TRUE	1	-1.946383997	1.072456674	-0.436963661	0.835201871	0.52667517	FALSE	FALSE
CASK	O14936	26.37973459	27.73339346	27.71466883	28.09028239	26.0491712	26.04324449	27.65882589	28.48621859	TRUE	1	-1.871740709	1.03143116	-0.420154774	0.835235268	0.526738868	FALSE	FALSE
TMEM70	Q9BUB7	25.66354241	27.48066657	28.22252203	27.98570888	27.09523698	24.75534046	27.82507254	27.58851449	TRUE	2	-2.328338477	1.284200761	-0.522068858	0.835537267	0.527315786	FALSE	FALSE
MRPL41	Q8IXM3	30.87807439	30.04597164	30.00903662	29.75724891	31.08763245	29.82873889	28.89811154	29.60094693	FALSE	0	-1.422076959	0.784626085	-0.318725437	0.835654778	0.527540721	FALSE	FALSE
ELP2	Q6IA86	30.54155587	31.4259203	31.0642928	29.14487359	29.52400869	30.69858958	30.81875833	29.69122819	FALSE	0	-1.610962148	0.888933264	-0.361014442	0.835688729	0.527605757	FALSE	FALSE
MKNK1	Q9BUB5	25.50300737	26.58425098	26.24164146	25.45078977	24.49784327	27.4513424	25.07126505	25.08914409	TRUE	3	-1.863605521	1.028558137	-0.417523692	0.835758665	0.527739788	FALSE	FALSE
USP32	Q8NFA0	25.29867993	26.19970869	27.8130083	27.05155579	26.34090464	27.39671018	26.86645811	27.17259159	TRUE	2	-0.872463997	1.579319901	0.353427952	0.836067534	0.528332816	FALSE	FALSE
BIRC6	Q9NR09	30.14327524	29.42966531	29.23316186	29.51402137	30.21376542	30.14056002	29.19804325	29.65197762	FALSE	0	-0.545870632	0.98798189	0.221055629	0.836116077	0.528426178	FALSE	FALSE
DDX5	P17844	36.26604404	35.95860046	36.3165391	35.60062361	35.93470904	36.07931152	35.97910425	35.39303309	FALSE	0	-0.844331714	0.466507061	-0.188912326	0.836119428	0.528432625	FALSE	FALSE
SLC4A1AP	Q9BWU0	31.63455809	32.09776078	32.26538741	32.45477501	31.6436106	32.41201545	32.5163499	32.74596164	FALSE	0	-0.534357196	0.967085355	0.21636408	0.836136082	0.528464666	FALSE	FALSE
EGLN1	Q9GZT9	28.86296478	30.65235042	29.85573111	29.71058628	28.44475337	31.35018317	30.48172264	30.48110636	FALSE	0	-1.034984424	1.873050905	0.41903324	0.836149396	0.528490286	FALSE	FALSE
ATP1B1	P05026	29.54613083	28.36989427	28.16791211	28.37738148	29.73322031	29.71084073	28.03056166	28.32072681	FALSE	0	-0.823950722	1.490966127	0.333507702	0.836187105	0.528562864	FALSE	FALSE
SPINT2	O43291	29.22405405	27.49904468	25.11486906	26.9031351	28.37187393	24.93856644	25.24186214	27.50147017	TRUE	2	-3.003859851	1.660194743	-0.671832554	0.836222261	0.528630552	FALSE	FALSE
UBE2K	P61086	35.72305338	36.62450053	35.53266707	35.9236414	35.89676864	35.73289932	36.16407306	35.0879315	FALSE	0	-1.030997003	0.569902073	-0.230547465	0.836270851	0.528724145	FALSE	FALSE
WASHC5	Q12768	24.95668827	26.9135282	27.1373046	24.34851132	25.65439929	27.50858938	27.13291428	25.12336841	TRUE	2	-1.275181011	2.306800493	0.515809741	0.83628537	0.528752118	FALSE	FALSE
SIRT1	Q96EB6	26.04093623	28.36275022	27.75010125	28.67490562	27.20941496	28.42175456	27.55927219	29.4121745	FALSE	0	-1.098611596	1.985573045	0.443480724	0.836588561	0.529337183	FALSE	FALSE
LSM6	P62312	30.94936792	31.58924698	30.94786349	30.33087159	31.5582336	31.41574182	31.1400177	30.62225249	FALSE	0	-0.569532411	1.028980227	0.229723908	0.836705471	0.529563239	FALSE	FALSE
NDUFA9	Q16795	31.41577797	30.67116812	31.22436351	31.29901926	31.08606018	31.03222543	30.75966679	31.03990072	FALSE	0	-0.775906492	0.42966863	-0.173118931	0.836867851	0.529877641	FALSE	FALSE
ITGA2	P17301	29.97064591	28.73071138	29.67429859	30.97825413	30.08058372	28.77941304	29.02214026	30.0862112	FALSE	0	-1.55275189	0.859970991	-0.346390449	0.836911667	0.529962563	FALSE	FALSE
HNRNPDL	O14979	35.15254548	35.46898453	35.20016523	35.3298882	35.13959181	35.21113449	35.31029764	34.86734768	FALSE	0	-0.699122174	0.387516266	-0.155802954	0.837182125	0.530487544	FALSE	FALSE
MPST	P25325	33.07492377	33.44631622	33.36958423	33.27896707	32.98646168	33.09278378	33.32087119	33.15705578	FALSE	0	-0.687254647	0.380945225	-0.153154711	0.837188203	0.530499359	FALSE	FALSE
IMP3	Q9NV31	30.35865712	28.83995599	29.04517357	29.04159379	29.80397688	28.85346182	28.86269348	28.66073191	FALSE	0	-1.239149354	0.686891164	-0.276129095	0.837202984	0.53052809	FALSE	FALSE
PISD	Q9UG56	28.67289986	26.45481295	26.01880887	27.80437461	28.50316316	25.18156122	24.78156091	27.95492417	TRUE	1	-2.83812686	1.573283445	-0.632421707	0.837211271	0.530544202	FALSE	FALSE
CBX5	P45973	26.87865166	28.75604992	28.6167265	30.07202705	27.60776942	28.87267931	29.40060948	30.45309702	TRUE	1	-1.251381758	2.25673181	0.502675026	0.837313711	0.530743461	FALSE	FALSE
MB21D2	Q8IYB1	25.76580252	28.46014472	26.73836808	26.05549479	26.17798646	27.18359681	27.59450816	27.68577064	TRUE	2	-1.009640209	1.820666189	0.40551299	0.837333812	0.530782582	FALSE	FALSE
UQCRQ	O14949	25.96675418	27.85298404	28.27681756	26.02541499	26.16312931	26.20113745	28.23302378	25.61650617	TRUE	2	-2.142083532	1.187996498	-0.477043517	0.837366074	0.530845391	FALSE	FALSE
MIA3	Q5JRA6	29.79204262	30.43712311	30.69178084	32.31990426	29.78466407	29.59740309	29.88613539	32.13035764	FALSE	0	-2.069459627	1.148314312	-0.460572657	0.837537019	0.531178513	FALSE	FALSE
NQO1	P15559	34.59328336	35.62904639	35.66432066	34.49265187	35.71855721	36.08477495	35.16675947	34.56191619	FALSE	0	-0.720018425	1.296371194	0.288176384	0.837848253	0.531786438	FALSE	FALSE
BAIAP2	Q9UQB8	33.00373959	32.19168878	32.45409023	33.14924494	33.12566922	32.09859906	31.96197956	32.66259168	FALSE	0	-1.068794342	0.593832332	-0.237481005	0.837965972	0.532016857	FALSE	FALSE
EXOSC5	Q9NQT4	33.2480024	32.13837482	32.99885838	33.25099974	33.58139441	32.01545925	32.6233496	32.32470908	FALSE	0	-1.228559904	0.682898404	-0.27283075	0.838109775	0.532298688	FALSE	FALSE
SMURF2	Q9HAU4	30.04180864	31.81379532	31.9981141	31.33058939	27.77743799	31.85854423	32.09438286	31.01453907	FALSE	0	-2.746171556	1.526469906	-0.609850825	0.838110396	0.532299907	FALSE	FALSE
BICD1	Q96G01	27.857285	27.7847046	26.90642545	27.82948524	26.98550516	28.1011077	27.72243516	28.63570789	TRUE	1	-0.667812842	1.201240652	0.266713905	0.838158911	0.532395077	FALSE	FALSE
PHB	P35232	36.59622382	34.87035793	35.56936034	35.43460051	36.35382162	34.67719819	35.16147522	35.03049589	FALSE	0	-1.405416836	0.781640999	-0.311887919	0.838292987	0.532658329	FALSE	FALSE
AP1G1	O43747	31.55782148	31.557599	31.79989212	29.62824378	31.59796565	32.29198422	31.95066646	30.26907458	FALSE	0	-0.981921469	1.764988727	0.391533629	0.838393137	0.532855194	FALSE	FALSE
GOLGA5	Q8TBA6	28.31002908	30.00005464	29.9672496	29.92105589	26.0578305	29.73588844	29.63009223	30.39456473	FALSE	0	-2.682704365	1.492697706	-0.59500333	0.83844161	0.532950546	FALSE	FALSE
ANXA7	P20073	30.35249248	31.13960776	31.20310446	31.4004466	30.9390286	31.10667079	31.3474279	31.50350813	FALSE	0	-0.502897145	0.903389208	0.200246031	0.838596382	0.533255302	FALSE	FALSE
PAICS	P22234	37.21698835	37.58282674	37.5220162	37.74940731	37.43634067	37.83219495	37.59172595	37.86154196	FALSE	0	-0.40865092	0.733933382	0.162641231	0.838665387	0.533391327	FALSE	FALSE
TAOK1	Q7L7X3	29.24115863	29.96384067	30.01427907	30.18511832	28.57367378	29.70810263	30.00407044	30.07343333	FALSE	0	-1.179052544	0.656494285	-0.261279129	0.838666856	0.533394225	FALSE	FALSE
METAP1	P53582	34.51297924	34.43012201	34.87071204	34.10677418	34.6016236	35.19709378	34.80805138	34.12954791	FALSE	0	-0.51243511	0.920299715	0.203932302	0.838675747	0.533411757	FALSE	FALSE
HAUS6	Q7Z4H7	26.89123626	26.8161264	25.78465153	26.51545062	25.60182233	26.61740584	25.07005134	27.35814276	TRUE	4	-1.535086548	0.855065278	-0.340010635	0.83879384	0.533644782	FALSE	FALSE
CASP7	P55210	27.68460297	25.36943488	27.0100759	29.82068285	28.00998652	25.7764586	29.36295797	29.54039619	TRUE	2	-1.763575123	3.16607647	0.701250673	0.838798476	0.533653936	FALSE	FALSE
SLC27A2	O14975	26.18322853	26.92819374	25.62230263	25.12213435	24.85509087	25.96663385	26.52037861	25.21811892	TRUE	3	-1.463162002	0.815343501	-0.323909251	0.838930627	0.533915033	FALSE	FALSE
CASP8	Q14790	25.18003784	30.12476033	29.57159627	28.11438257	28.01638532	29.68429039	29.90808053	28.07904913	TRUE	1	-1.698980128	3.04749431	0.674257091	0.839078861	0.534208308	FALSE	FALSE
DUSP23	Q9BVJ7	30.38624117	29.44093883	30.89192829	28.22438163	30.72135638	30.99332486	31.03541373	28.21557105	FALSE	0	-1.275041694	2.28612975	0.505544028	0.839212624	0.534473322	FALSE	FALSE
ZBTB11	O95625	25.98025151	26.5860772	26.44625865	26.22359478	26.60087082	25.374165	26.46378714	28.21072583	FALSE	0	-0.8916159	1.598299221	0.35334166	0.839284824	0.534616509	FALSE	FALSE
WDR61	Q9GZS3	36.16182738	35.69408153	35.57993753	35.89719881	36.184222	35.29852553	35.53710805	35.56608488	FALSE	0	-0.844937162	0.471384766	-0.186776198	0.839308392	0.534663272	FALSE	FALSE
ATG3	Q9NT62	30.82969582	32.14078156	31.96757694	33.36317544	32.42210189	31.97466178	32.32115647	32.90429114	FALSE	0	-0.833835738	1.494326497	0.33024538	0.8393713	0.534788144	FALSE	FALSE
LAMTOR3	Q9UHA4	33.45134225	32.10617691	32.90349834	33.73715683	33.71734314	31.47642952	32.16796137	33.35866207	FALSE	0	-1.671704181	0.932815062	-0.369444559	0.839372136	0.534789802	FALSE	FALSE
ISCA2	Q86U28	31.54744269	31.43055067	31.70227069	32.71219769	31.13298636	31.09364087	32.06611771	32.06502145	FALSE	0	-1.170699033	0.653351363	-0.258673835	0.839421183	0.534887214	FALSE	FALSE
UBE2T	Q9NPD8	32.3630461	33.69836868	33.53591646	33.46811817	32.56423635	33.60996544	33.21540436	32.66072086	FALSE	0	-1.148802062	0.641240865	-0.253780599	0.839476975	0.53499808	FALSE	FALSE
TRMT112	Q9UI30	32.57384537	33.17637467	33.39745016	33.25538241	32.89013319	33.37566766	34.04380683	32.98203012	FALSE	0	-0.561441826	1.00573442	0.222146297	0.839511039	0.535065799	FALSE	FALSE
FAT1	Q14517	33.59102087	32.73823773	32.31586124	32.29469846	33.31309031	32.38855585	32.09727533	32.07536419	FALSE	0	-1.206886832	0.67412052	-0.266383156	0.839697869	0.535437623	FALSE	FALSE
EIF5	P55010	34.63354017	34.77992802	34.69433255	34.50333663	34.70182646	35.08760012	34.75528725	34.67570148	FALSE	0	-0.385837877	0.690476852	0.152319487	0.839836025	0.535713017	FALSE	FALSE
RANGAP1	P46060	35.49864529	35.07707502	34.91157348	34.72639275	35.25104786	35.31467957	35.18720879	35.1291712	FALSE	0	-0.423336798	0.757547243	0.167105223	0.839851394	0.535743677	FALSE	FALSE
MRM3	Q9HC36	29.4544854	29.47781764	30.41302212	30.01037883	30.17984284	29.74012027	30.06337372	30.15141709	FALSE	0	-0.493809074	0.88333404	0.194762483	0.839969291	0.53597902	FALSE	FALSE
ANAPC5	Q9UJX4	29.32646927	27.98560092	28.08282015	26.70054891	28.29028259	27.0089992	27.82242463	27.56551957	FALSE	0	-1.596720777	0.89261415	-0.352053313	0.839969807	0.535980051	FALSE	FALSE
SUMF2	Q8NBJ7	34.49990652	35.08116978	34.79069968	34.69248261	34.79264195	35.06514261	35.08304689	34.76710648	FALSE	0	-0.408126898	0.72996657	0.160919836	0.840012711	0.536065763	FALSE	FALSE
MRPS28	Q9Y2Q9	31.5997813	31.88135738	31.91962332	31.2631829	31.57974453	31.96471527	31.33268639	31.00654871	FALSE	0	-0.885460513	0.495335508	-0.195062502	0.840190306	0.536420947	FALSE	FALSE
POLA2	Q14181	29.31432026	29.57853486	29.80962147	30.12236203	28.26146224	29.97781537	29.46630786	30.01315601	FALSE	0	-1.255889303	0.702840741	-0.276524281	0.840320973	0.536682673	FALSE	FALSE
CFAP20	Q9Y6A4	31.50932818	31.31452885	31.58408653	29.65413896	31.45971974	32.39496419	31.72933133	30.03305412	FALSE	0	-0.991139703	1.768633137	0.388746717	0.840761039	0.537566627	FALSE	FALSE
MRRF	Q96E11	33.32428169	33.82588919	33.01080674	33.67550066	33.40550873	33.46552235	32.95963836	33.28289427	FALSE	0	-0.822356666	0.460899385	-0.18072864	0.84079728	0.537639597	FALSE	FALSE
POLR3H	Q9Y535	27.08120346	25.33634054	27.13967105	27.12008542	26.96356857	26.55060913	26.66925626	27.73859085	TRUE	1	-0.794134998	1.416497166	0.311181084	0.840895803	0.537838101	FALSE	FALSE
CCN1	O00622	30.18298883	29.35338721	27.80912241	29.36308284	30.95572372	29.38800475	28.79958823	29.13976614	FALSE	0	-1.008094443	1.795345212	0.393625384	0.841395599	0.538848091	FALSE	FALSE
TMEM223	A0PJW6	26.35628037	26.02230048	25.54575199	26.04370502	26.4406777	25.85632188	25.04750082	25.72299704	TRUE	4	-1.026988544	0.576718336	-0.225135104	0.841428808	0.538915378	FALSE	FALSE
RAB3GAP2	Q9H2M9	29.34722828	29.61135182	28.9669718	29.19698827	29.32717822	30.07168413	29.37445906	29.11657918	FALSE	0	-0.491467847	0.875148063	0.191840108	0.841440205	0.538938475	FALSE	FALSE
FAM3C	Q92520	33.0755601	31.34486405	30.52778175	32.61845892	32.99269593	29.92786457	30.42055618	32.16547445	FALSE	0	-2.352097689	1.322060845	-0.515018422	0.841722741	0.539511913	FALSE	FALSE
TPT1	P13693	34.42615239	32.10352219	32.7586392	34.32606011	34.59526328	32.5316733	33.46744243	34.77522643	FALSE	0	-1.127956107	2.005571882	0.438807887	0.841912908	0.539898793	FALSE	FALSE
BLVRB	P30043	35.83160266	35.02923205	35.72886053	36.18138366	35.61294017	35.30149201	35.43053803	35.64991901	FALSE	0	-0.886915932	0.498821095	-0.194047418	0.841919089	0.53991138	FALSE	FALSE
PFKP	Q01813	35.96259446	35.63355871	35.53028636	35.56162168	36.19704886	35.56669686	36.00767664	35.59574308	FALSE	0	-0.436617156	0.776169261	0.169776052	0.841979505	0.540034453	FALSE	FALSE
RPF2	Q9H7B2	32.32038317	31.93713654	31.3886405	31.70427263	32.00440298	31.99509199	31.11499899	31.39568352	FALSE	0	-0.961012369	0.540884696	-0.210063837	0.842149824	0.540381811	FALSE	FALSE
RANBP6	O60518	26.39965725	27.27171325	27.39345683	26.00615577	25.12569634	27.57610184	27.61917767	24.92309694	TRUE	3	-2.090288552	1.176833395	-0.456727578	0.842247663	0.540581618	FALSE	FALSE
FIBP	O43427	29.3174893	29.1852885	29.51171355	30.06964209	29.0511403	29.13760926	29.18068491	29.90545721	FALSE	0	-0.925943629	0.521322756	-0.202310437	0.842257509	0.540601737	FALSE	FALSE
RANBP1	P43487	36.19649635	35.90615148	36.1465216	36.55783968	36.27296222	36.01176107	36.35776485	36.90433161	FALSE	0	-0.476719492	0.846624819	0.184952663	0.842294102	0.540676525	FALSE	FALSE
SMAD5	Q99717	25.38672359	27.64622183	28.0739358	26.45211125	26.21170101	28.28678872	27.9828461	26.82596954	FALSE	0	-1.127085721	2.001242177	0.437078228	0.842356847	0.540804826	FALSE	FALSE
KIF4A	O95239	32.28401088	32.21884878	31.80467431	32.0377469	32.09514775	31.91825713	31.93317162	31.78675266	FALSE	0	-0.701164331	0.39518847	-0.152987931	0.842596996	0.541296634	FALSE	FALSE
CKMT1A	P12532	29.60876908	31.00595633	31.5741922	30.59323484	29.94713602	31.27725713	31.66087923	31.2037216	FALSE	0	-0.844343501	1.497764269	0.326710384	0.842663908	0.541433876	FALSE	FALSE
SFXN4	Q6P4A7	28.46275966	26.80140623	27.49252469	27.71853608	28.33029423	24.78484364	28.19792125	27.19170507	TRUE	1	-2.258660081	1.273428845	-0.492615618	0.842699172	0.541506243	FALSE	FALSE
INCENP	Q9NQS7	28.54540681	24.97496766	27.3039226	27.30266091	24.40154527	26.90265745	27.05433386	27.52222336	TRUE	2	-2.575397833	1.452298818	-0.561549508	0.842763546	0.541638416	FALSE	FALSE
EXOSC3	Q9NQT5	31.18524711	31.58213748	32.01086653	31.39900103	31.3089245	32.39587305	31.96189068	31.37268776	FALSE	0	-0.557639934	0.988701852	0.215530959	0.842819844	0.541754077	FALSE	FALSE
ZNF207	O43670	32.46871435	34.53875302	34.26946737	34.27750997	32.96073468	34.69381506	34.56418547	34.81553852	FALSE	0	-0.957591521	1.697506033	0.369957256	0.842878744	0.541875152	FALSE	FALSE
AKAP12	Q02952	39.46479993	39.82018248	39.35469897	39.72758545	39.74536693	39.9356085	39.55705893	39.74839054	FALSE	0	-0.401169881	0.710748917	0.154789518	0.84305662	0.542241238	FALSE	FALSE
PARP1	P09874	36.05384923	35.07495088	35.15277405	35.45540988	36.0250877	34.96643807	34.87676978	34.93774358	FALSE	0	-1.068689345	0.603216888	-0.232736229	0.843063858	0.542256146	FALSE	FALSE
PEX14	O75381	28.88386683	29.39543327	28.52817469	30.13952359	28.42604356	28.88659282	28.92878637	29.63981961	FALSE	0	-1.223792719	0.690914703	-0.266439008	0.843132969	0.542398572	FALSE	FALSE
RPS19BP1	Q86WX3	27.92790565	26.78946772	28.48013953	27.82380095	28.15595031	24.33485797	28.4498239	27.83868692	TRUE	1	-2.574509794	1.453512422	-0.560498686	0.843138544	0.542410065	FALSE	FALSE
PHKB	Q93100	24.51785814	28.3312552	27.20010384	27.68664727	24.99612858	28.783681	28.36510865	28.21372444	TRUE	2	-1.703570119	3.014959223	0.655694552	0.843397244	0.542944111	FALSE	FALSE
POLA1	P09884	30.23218019	31.06504461	29.82292735	29.52216781	30.07199033	30.45621935	30.72676422	30.32844368	FALSE	0	-0.612568858	1.083117675	0.235274408	0.843689201	0.543548495	FALSE	FALSE
XPO5	Q9HAV4	31.76970846	31.74429895	31.08547537	30.94344376	31.0454917	31.43539166	31.4068143	30.88587595	FALSE	0	-0.885922601	0.501246135	-0.192338233	0.843817238	0.54381411	FALSE	FALSE
USP8	P40818	28.84215437	29.83371087	30.29404887	31.46203107	28.98760392	31.06965466	31.01917843	31.02638888	FALSE	0	-1.090247468	1.925687828	0.41772018	0.844023576	0.544242895	FALSE	FALSE
STK4	Q13043	25.55226519	28.86276549	27.64511587	28.88593413	27.70073203	28.46954635	27.70444065	28.92570141	TRUE	1	-1.211991744	2.139161627	0.463584942	0.84425348	0.544721711	FALSE	FALSE
SDSL	Q96GA7	31.96102133	32.09744912	32.10960885	32.19175146	31.21766797	31.90971295	32.8477188	31.44133626	FALSE	0	-1.088302377	0.616604986	-0.235848696	0.844254489	0.544723816	FALSE	FALSE
SDC4	P31431	30.57350712	30.41170681	28.55501155	28.37440296	30.51923946	29.22641016	26.39849313	29.47146175	FALSE	0	-2.653075677	1.503563701	-0.574755988	0.844337649	0.544897288	FALSE	FALSE
NT5DC3	Q86UY8	32.31675172	32.24833645	32.10515306	32.52641291	32.19157124	31.74124516	32.26229148	32.3570014	FALSE	0	-0.744031052	0.421758621	-0.161136215	0.844410601	0.545049591	FALSE	FALSE
HDGF	P51858	35.12153975	35.53460177	34.66836897	36.39813841	35.51151201	35.40822994	35.26996967	36.71123099	FALSE	0	-0.771902398	1.361049257	0.294573429	0.844566675	0.545375807	FALSE	FALSE
DNM1L	O00429	34.23829829	34.14947575	33.83486925	33.57033246	34.06936458	34.25480416	34.06565106	34.04446209	FALSE	0	-0.420825045	0.741478111	0.160326533	0.844794134	0.54585216	FALSE	FALSE
DDB2	Q92466	28.84537254	29.14811415	30.38645786	29.22256287	28.64342072	29.66098047	29.67263055	28.50897202	FALSE	0	-1.29096064	0.732708805	-0.279125918	0.844805087	0.545875125	FALSE	FALSE
PSMA7	O14818	37.55192373	36.93040284	37.05673387	36.32308368	37.27506638	36.71541505	36.84945354	36.10856266	FALSE	0	-1.057536411	0.600713166	-0.228411622	0.845060071	0.546410505	FALSE	FALSE
NQO2	P16083	30.8593948	31.58854526	31.24158777	31.16794411	31.21821148	31.64780188	31.82931365	30.9239686	FALSE	0	-0.501346952	0.882258788	0.190455918	0.845182967	0.546669044	FALSE	FALSE
JPT2	Q9H910	34.12559961	34.06399971	33.72127832	33.76261397	34.21082116	34.14628519	33.61095955	34.38768401	FALSE	0	-0.44940878	0.790537929	0.170564574	0.845309994	0.546936617	FALSE	FALSE
RAB7A	P51149	35.94133207	35.93436339	35.96690661	36.59876531	36.00208782	36.25106866	36.20685393	36.69215512	FALSE	0	-0.468255319	0.823654392	0.177699537	0.845323564	0.546965221	FALSE	FALSE
ARFGAP1	Q8N6T3	30.98503739	31.82753062	31.11242188	31.47320426	30.82822339	31.3539239	31.18881806	31.30843778	FALSE	0	-0.832953178	0.473557664	-0.179697757	0.845334053	0.546987335	FALSE	FALSE
RPRD1B	Q9NQG5	32.65613796	32.58586103	33.13392614	33.6317504	32.82262002	33.01802264	33.36356899	33.63977022	FALSE	0	-0.551108289	0.969261466	0.209076588	0.8453655	0.547053646	FALSE	FALSE
MED16	Q9Y2X0	27.58118567	25.71632917	26.61475655	27.33568448	24.66852853	26.5809254	26.67662331	27.65452776	TRUE	2	-1.933301693	1.09962625	-0.416837721	0.845472969	0.547280425	FALSE	FALSE
BCKDHA	P12694	27.52916251	27.03696752	27.58782982	28.08661105	27.4132706	26.23536179	26.79618847	28.54252995	FALSE	0	-1.453387855	0.826777813	-0.313305021	0.845517392	0.547374239	FALSE	FALSE
HNRNPR	O43390	36.43499007	35.76402119	36.12518548	36.30225389	36.42955789	35.83523838	35.7429986	35.9176281	FALSE	0	-0.813008034	0.462494199	-0.175256918	0.845520385	0.547380561	FALSE	FALSE
MLEC	Q14165	32.07626324	31.61159339	31.39302005	31.19898237	32.00925956	30.92887685	31.3577838	31.15418163	FALSE	0	-0.962581215	0.547702608	-0.207439303	0.845589324	0.547526236	FALSE	FALSE
CDCA5	Q96FF9	25.02276091	28.75160922	28.71089629	28.07355946	27.18409494	29.47241813	28.24311119	27.83700899	TRUE	1	-1.440676946	2.529580633	0.544451843	0.845883909	0.548149899	FALSE	FALSE
FLNB	O75369	36.8967226	36.9570428	36.6933656	36.9278443	37.1288481	37.12405705	36.94958056	36.84706775	FALSE	0	-0.380207756	0.667496846	0.143644545	0.845922368	0.54823146	FALSE	FALSE
VAV2	P52735	30.63450937	30.95260575	30.73936827	30.18856113	30.59977645	31.06569464	31.08102741	30.48403948	FALSE	0	-0.473723865	0.831470596	0.178873365	0.845998726	0.54839349	FALSE	FALSE
RTCA	O00442	31.57277096	31.89239695	32.37894441	31.96390407	32.01236722	31.97353077	32.72608113	31.85917397	FALSE	0	-0.505802934	0.88737129	0.190784178	0.846140139	0.548693905	FALSE	FALSE
FRG1	Q14331	28.82712914	27.60030828	30.02210719	30.42282923	27.37694545	29.90527961	31.39142621	30.49914529	FALSE	0	-1.52619752	2.676408881	0.57510568	0.846270481	0.548971191	FALSE	FALSE
CAPRIN1	Q14444	35.99784504	35.79951634	35.84024927	37.01881846	36.08889534	35.57562786	35.38804609	36.61206788	FALSE	0	-1.154098548	0.658202583	-0.247947982	0.846312213	0.549060048	FALSE	FALSE
PDHX	O00330	30.32294304	31.18614182	31.12329198	31.25908498	30.78599802	31.46859628	31.27428388	31.13061323	FALSE	0	-0.510049884	0.894064674	0.192007395	0.846402933	0.549253347	FALSE	FALSE
PSMG4	Q5JS54	30.81739633	30.23323131	29.94293257	31.59272287	30.19051786	29.53537629	30.88777838	30.83008243	FALSE	0	-1.33051793	0.759253875	-0.285632028	0.84649041	0.549439908	FALSE	FALSE
NAA15	Q9BXJ9	35.61187554	36.08690464	35.70177583	35.42412911	35.64232787	35.70417568	35.32962507	35.51126374	FALSE	0	-0.742183671	0.423537297	-0.159323187	0.846500384	0.54946119	FALSE	FALSE
GNG10	P50151	30.94396175	29.97477647	29.69318177	30.48593063	30.9382594	28.13793795	30.169396	30.35555663	FALSE	0	-1.743403902	0.995053583	-0.37417516	0.846549023	0.549565007	FALSE	FALSE
CRIPT	Q9P021	25.55726215	26.68484198	29.57745322	30.30324173	26.08584537	28.62114731	29.56215059	31.13200359	TRUE	3	-2.179752619	3.818926508	0.819586945	0.84656147	0.549591581	FALSE	FALSE
POLR2M	P0CAP2	30.76849519	29.82596529	30.09000993	30.66483716	30.272422	30.05736188	30.90110313	30.97946958	FALSE	0	-0.572566091	1.003090605	0.215262257	0.846575414	0.549621357	FALSE	FALSE
PPP1R12A	O14974	33.61524172	34.11630745	33.64721775	34.13885622	33.96177093	34.12174146	33.88337216	34.18434214	FALSE	0	-0.421736052	0.738537825	0.158400886	0.846705499	0.549899347	FALSE	FALSE
VAT1	Q99536	32.76286562	32.56422643	32.67599988	33.45008963	33.25262287	32.75302083	32.81499927	33.38901461	FALSE	0	-0.503588406	0.881826413	0.189119004	0.846723047	0.549936875	FALSE	FALSE
IGF2BP3	O00425	33.39553869	33.33686996	33.4653921	33.82289575	33.42088561	33.44657574	33.28344356	33.27825328	FALSE	0	-0.690609369	0.394840214	-0.147884578	0.847076093	0.550693364	FALSE	FALSE
HNRNPH3	P31942	32.3761055	32.2367107	32.13533592	31.53391483	32.72832584	32.67878073	32.08675803	31.64147403	FALSE	0	-0.569672557	0.996308403	0.213317923	0.84710635	0.550758327	FALSE	FALSE
PSMD5	Q16401	34.26075237	34.07750933	34.45268049	34.11377021	34.23459689	34.05634066	34.20895358	33.80217045	FALSE	0	-0.704120498	0.402795089	-0.150662705	0.847252362	0.551072108	FALSE	FALSE
ZRANB2	O95218	31.77533555	33.32411745	33.03516667	33.47497498	32.20400693	33.54637614	33.28480937	33.7810533	FALSE	0	-0.806765884	1.410091429	0.301662772	0.847297108	0.551168363	FALSE	FALSE
NMNAT1	Q9HAN9	26.35964041	26.36300981	26.71289137	26.8399674	26.35146925	26.92047077	26.24879145	27.64770791	TRUE	1	-0.597551385	1.044016584	0.2232326	0.847415943	0.551424212	FALSE	FALSE
KIF2C	Q99661	32.08889881	31.55530458	31.53005638	31.4440801	31.58877652	31.76147431	31.27175172	31.33555531	FALSE	0	-0.772864202	0.442473193	-0.165195504	0.847498066	0.551601207	FALSE	FALSE
NEDD4	P46934	27.17243048	27.83862416	27.93870734	28.08917041	27.35618689	28.21452661	26.71828915	27.7994901	FALSE	0	-1.112600552	0.637380736	-0.237609908	0.847693333	0.552022664	FALSE	FALSE
UBXN1	Q04323	30.99091891	31.66649413	31.65327825	31.6747922	31.14902487	32.03303106	31.85364793	31.70164978	FALSE	0	-0.504667543	0.880602618	0.187967538	0.847810505	0.552275978	FALSE	FALSE
SUPT16H	Q9Y5B9	35.6562969	34.84943989	34.73814492	34.81932	35.30828336	34.32423859	34.73362025	34.8840063	FALSE	0	-0.952847323	0.546320718	-0.203263303	0.847951023	0.552580174	FALSE	FALSE
ZFHX4	Q86UP3	25.25640442	27.52598036	25.99931837	23.90824562	24.55296401	28.18766854	27.00242807	25.31258	TRUE	3	-1.590159153	2.773005079	0.591422963	0.847997308	0.55268047	FALSE	FALSE
ARHGEF2	Q92974	28.8958217	27.9295784	28.49187285	28.95416151	28.37141091	29.08029536	28.8307566	28.77495998	FALSE	0	-0.528345374	0.921339559	0.196497092	0.848003138	0.552693108	FALSE	FALSE
PFDN6	O15212	36.16033646	35.22912147	35.20415768	35.9190498	35.73862558	35.39696363	35.26969383	35.34267398	FALSE	0	-0.89644859	0.514094399	-0.191177095	0.848016752	0.552722619	FALSE	FALSE
TUBGCP3	Q96CW5	28.61835786	27.98972258	27.67556794	24.84339749	26.64605814	29.31573843	27.63838849	27.66692627	FALSE	0	-1.439096562	2.509129298	0.535016368	0.848051611	0.552798205	FALSE	FALSE
UBE2G1	P62253	34.34823704	34.42310998	34.37070829	34.76205366	34.14191047	33.94165314	35.00534725	34.0550685	FALSE	0	-0.892259193	0.512194391	-0.190032401	0.848317217	0.55337503	FALSE	FALSE
THRAP3	Q9Y2W1	33.26095097	34.20270224	34.01356411	33.62929886	33.67456542	34.17422279	34.03897039	33.93959996	FALSE	0	-0.485962754	0.846383952	0.180210599	0.848381816	0.553515566	FALSE	FALSE
ELOB	Q15370	34.97220915	33.9617357	33.61159665	32.61853086	34.76623768	34.43003579	33.87735374	33.38637403	FALSE	0	-0.875237139	1.523201579	0.32398222	0.848615801	0.554025403	FALSE	FALSE
COX6C	P09669	30.61511908	28.30535897	25.75664419	30.14608063	30.85235572	26.96050292	25.29022192	28.35728066	TRUE	2	-3.953938043	2.272517214	-0.840710415	0.848692327	0.554192419	FALSE	FALSE
DARS2	Q6PI48	32.44229088	31.40200938	31.68606193	31.51777635	32.08371738	31.04188994	31.59239388	31.4887533	FALSE	0	-0.991050441	0.570358416	-0.210346012	0.849095272	0.555074074	FALSE	FALSE
ARIH1	Q9Y4X5	30.18082579	31.83336527	31.84268245	30.09969083	30.42626215	32.30596468	32.38627982	30.44518653	FALSE	0	-1.089757084	1.893321497	0.401782206	0.849132534	0.555155796	FALSE	FALSE
AKAP9	Q99996	26.70584087	26.51907557	26.44984319	30.07880919	25.22481636	26.93915271	25.86772728	29.13895449	TRUE	2	-3.043250239	1.751791246	-0.645729496	0.84916007	0.555216206	FALSE	FALSE
ERCC4	Q92889	26.70632256	28.06898003	26.84900685	25.08372209	26.91121226	27.2871768	27.7790408	26.24871158	TRUE	2	-1.030237005	1.789291964	0.379527479	0.849237884	0.555387015	FALSE	FALSE
LMO7	Q8WWI1	25.94011087	26.7834612	27.11869103	25.71180542	25.9710109	26.67274942	25.8192538	26.14206366	TRUE	3	-1.119331724	0.644836355	-0.237247685	0.849401949	0.555747615	FALSE	FALSE
ZWINT	O95229	24.85338876	26.70371881	26.58163481	26.72791956	26.84130293	26.51376624	25.75738293	26.96403173	TRUE	2	-0.822523359	1.4274343	0.30245547	0.849472756	0.555903439	FALSE	FALSE
TAX1BP3	O14907	34.79975578	34.80018671	34.41219201	34.65108836	34.68666653	34.64669776	34.67602851	33.99148842	FALSE	0	-0.781479919	0.450309106	-0.165585407	0.849473311	0.555904659	FALSE	FALSE
AATF	Q9NY61	30.88202388	30.32427304	30.45357251	30.39220156	30.98699661	31.1780196	30.1527407	30.49368337	FALSE	0	-0.516825474	0.896510116	0.189842321	0.849609926	0.556205635	FALSE	FALSE
ABR	Q12979	26.55933875	28.39759769	26.08522347	28.47004605	27.2925091	28.05141168	27.47006102	28.13425893	TRUE	2	-0.978383707	1.696401089	0.359008691	0.849743713	0.556500804	FALSE	FALSE
SRP14	P37108	35.14613318	33.09564408	33.28966221	34.91930465	34.76374458	32.08028367	33.2815448	34.56224115	FALSE	0	-2.083243785	1.201778822	-0.440732482	0.849815992	0.556660446	FALSE	FALSE
NFATC2IP	Q8NCF5	28.92704214	28.39771566	30.32118228	30.16470277	26.76215172	28.64771719	30.01563696	30.3821107	FALSE	0	-2.368830406	1.367317268	-0.500756569	0.849990555	0.557046505	FALSE	FALSE
PPME1	Q9Y570	35.44306889	35.04736833	34.93788872	34.90116473	35.51561973	35.26998743	35.26603435	34.91657899	FALSE	0	-0.436391668	0.755756582	0.159682457	0.850101197	0.557291572	FALSE	FALSE
ALCAM	Q13740	31.91222012	31.53865582	31.49272896	32.04597529	32.10180599	31.28579939	31.28610302	31.60012145	FALSE	0	-0.847503698	0.489628526	-0.178937586	0.850261315	0.557646738	FALSE	FALSE
RRM2	P31350	34.1608516	34.21643238	33.70756471	33.17266447	34.06937385	33.80909839	33.3333226	33.21346941	FALSE	0	-0.985447446	0.569322996	-0.208062225	0.850261418	0.557646966	FALSE	FALSE
CORO1B	Q9BR76	32.3435969	33.54312728	32.95979623	34.55951483	32.74685766	32.21898269	32.62318773	34.35812254	FALSE	0	-1.727472562	0.998030255	-0.364721153	0.850266477	0.557658198	FALSE	FALSE
LGMN	Q99538	27.56647747	28.64187569	27.36817945	23.84579371	28.01563128	28.43389219	27.46735301	25.95839148	TRUE	1	-1.678251682	2.9047225	0.613235409	0.850280281	0.557688847	FALSE	FALSE
MBNL1	Q9NR56	33.96921707	34.52260058	34.13862513	34.19777255	34.15357478	34.65927248	34.31168886	34.32209087	FALSE	0	-0.423326522	0.732532354	0.154602916	0.85034703	0.557837116	FALSE	FALSE
RBM10	P98175	31.25886671	31.53881777	31.53613717	31.45443858	31.69109694	31.70052795	31.26905273	31.71613183	FALSE	0	-0.402937128	0.69721174	0.147137306	0.850363623	0.557873989	FALSE	FALSE
TBC1D24	Q9ULP9	28.21894871	28.49756149	30.58001113	29.80716587	28.35131621	30.21071444	30.19411977	29.89047229	FALSE	0	-1.056397133	1.827864887	0.385733877	0.850370923	0.557890214	FALSE	FALSE
SCLY	Q96I15	30.22935926	29.61128776	30.70779773	30.98349981	30.01688523	30.87431942	30.3770475	31.24289938	FALSE	0	-0.670573741	1.160177226	0.244801743	0.850398019	0.557950449	FALSE	FALSE
PTPN6	P29350	24.03633263	28.77073181	28.20769678	30.33179684	28.27451395	27.56833279	29.55026228	28.87506766	TRUE	1	-2.000911581	3.461720903	0.730404661	0.850407475	0.557971473	FALSE	FALSE
HSD17B11	Q8NBQ5	31.29189819	30.46231871	30.66566191	30.06151023	30.91123088	31.71820386	30.73519406	30.11915595	FALSE	0	-0.686513628	1.187711487	0.250598929	0.85040911	0.557975108	FALSE	FALSE
HSP90AB1	P08238	42.18587484	41.73490462	41.27385061	40.94180262	42.37435327	41.65059331	41.40129629	41.59041297	FALSE	0	-0.602957029	1.04306861	0.22005579	0.850433563	0.558029488	FALSE	FALSE
ISY1	Q9ULR0	30.13893909	30.61410518	31.05147862	30.06429454	30.17471166	30.09916866	30.30819957	30.55276761	FALSE	0	-0.870416336	0.503431372	-0.183492482	0.850599622	0.558399154	FALSE	FALSE
BCL2L13	Q9BXK5	29.51442585	28.52426451	28.50723466	28.97180514	29.96350274	29.99805769	28.49846444	28.24810213	FALSE	0	-0.816565811	1.411764228	0.297599209	0.850610542	0.558423485	FALSE	FALSE
ERCC3	P19447	25.94700878	27.8513133	27.53464849	27.37609135	24.58225805	27.58253729	27.50537852	27.25973254	TRUE	2	-2.11071104	1.221133282	-0.444788879	0.850683381	0.558585858	FALSE	FALSE
LARP4	Q71RC2	33.55224391	32.88718728	33.07386488	32.60507186	33.63637264	33.13326518	33.08851271	32.98769705	FALSE	0	-0.499629545	0.863369366	0.18186991	0.850764422	0.558766667	FALSE	FALSE
MFF	Q9GZY8	30.36733345	29.22061544	28.75829698	27.924741	29.53944886	29.56597984	27.03195891	28.4521877	FALSE	0	-1.997092315	1.156386531	-0.420352892	0.850939493	0.559157796	FALSE	FALSE
RAB4B	P61018	25.33259999	27.71128278	27.50543391	29.42038679	27.29216259	28.01026033	27.65178993	28.9380175	TRUE	2	-1.322612361	2.283875804	0.480631722	0.850977605	0.559243041	FALSE	FALSE
IDE	P14735	35.38724128	35.48394693	35.59067453	36.11699456	35.50885901	35.34191253	35.22979326	35.82318797	FALSE	0	-0.802092875	0.464540607	-0.168776134	0.851004473	0.559303157	FALSE	FALSE
EDF1	O60869	35.87767083	36.4023061	36.11270492	35.27920063	36.25617445	36.69970416	36.25004497	35.37621023	FALSE	0	-0.626853798	1.081979465	0.227562834	0.851106715	0.559532078	FALSE	FALSE
HIRIP3	Q9BW71	32.04098062	33.01419027	32.10850805	30.13284288	32.27519077	32.35077543	32.18263212	31.84519768	FALSE	0	-0.934826895	1.613463979	0.339318542	0.851123733	0.559570206	FALSE	FALSE
SLC25A3	Q00325	34.8177602	34.2227503	34.10738322	33.13938549	34.74770388	33.75078017	33.77647245	32.82472096	FALSE	0	-1.412053055	0.818252182	-0.296900436	0.851168011	0.559669441	FALSE	FALSE
AVL9	Q8NBF6	25.48318876	29.08516334	25.30874001	25.13226548	25.80896395	28.62452623	26.79487663	26.14543692	TRUE	3	-1.630838008	2.81306108	0.591111536	0.851302688	0.559971569	FALSE	FALSE
GCN1	Q92616	35.8142357	35.01799578	34.90929034	34.68712441	35.41183159	34.78339105	34.82704935	34.59909406	FALSE	0	-0.960574545	0.556934455	-0.201820045	0.851331156	0.560035487	FALSE	FALSE
ZBTB8OS	Q8IWT0	30.81135034	31.93530696	31.30230772	30.7691095	30.86354865	31.59194582	31.55120951	29.59891987	FALSE	0	-1.443125851	0.836900524	-0.303112664	0.85139765	0.560184864	FALSE	FALSE
GNS	P15586	32.04418553	30.96609635	30.6268178	30.16259075	31.92802707	31.20284729	30.67033719	31.10053403	FALSE	0	-0.760821188	1.31184876	0.275513786	0.851417736	0.560230008	FALSE	FALSE
PFDN1	O60925	34.99369631	34.14983141	33.643048	34.84430456	34.49280606	34.03032427	33.85280749	34.37598758	FALSE	0	-1.046477842	0.607000404	-0.219738719	0.851459082	0.560322965	FALSE	FALSE
DNAJB2	P25686	25.78842765	26.4917608	25.62576842	25.94901634	25.81043957	25.89264785	27.3739266	25.79425	TRUE	3	-0.701964513	1.210109917	0.254072702	0.851480671	0.560371518	FALSE	FALSE
SEC13	P55735	33.05281964	33.40628032	33.6918013	33.78208057	33.05132966	34.11757064	34.04849186	33.51742005	FALSE	0	-0.553900101	0.954815293	0.200457596	0.851495618	0.560405142	FALSE	FALSE
XPO7	Q9UIA9	30.6323818	31.25997652	31.55401709	30.09185413	30.87207643	31.82053128	31.4735525	30.42545837	FALSE	0	-0.727829784	1.254524298	0.263347257	0.851522201	0.560464952	FALSE	FALSE
F3	P13726	29.27124637	30.19905452	30.30788781	30.67328813	29.33641986	30.14702042	30.28714041	29.77199343	FALSE	0	-1.082998689	0.628547337	-0.227225676	0.851631663	0.560711419	FALSE	FALSE
NDUFS7	O75251	29.17089562	28.85559468	27.62596343	25.0380905	27.35436231	27.30870232	28.3286536	25.35852733	TRUE	2	-2.789487427	1.61933809	-0.585074668	0.851702428	0.56087091	FALSE	FALSE
TTLL12	Q14166	35.83297683	35.51933021	35.83018558	36.1507526	35.49021027	35.29415948	35.93753298	35.9393387	FALSE	0	-0.800994495	0.464992598	-0.168000948	0.851704752	0.560876149	FALSE	FALSE
PTBP3	O95758	31.18091158	31.01270429	30.71170829	30.14643213	30.64371954	30.94650022	30.62237829	30.04443997	FALSE	0	-0.947587817	0.550228689	-0.198679564	0.851778352	0.561042164	FALSE	FALSE
ANXA1	P04083	39.45524134	39.45664259	39.32048293	40.49471104	39.81854753	39.83424473	39.68435625	40.1804546	FALSE	0	-0.547631184	0.942893793	0.197631305	0.851848057	0.561199512	FALSE	FALSE
AP2M1	Q96CW1	30.58760046	31.62213571	30.59530141	31.33878912	30.78930837	31.08887323	29.96992802	31.33741444	FALSE	0	-1.143530827	0.664379506	-0.23957566	0.851946042	0.561420901	FALSE	FALSE
FBXO22	Q8NEZ5	29.20350974	29.81270128	30.33596924	30.80671842	29.7793431	30.71125552	29.7620016	30.98754323	FALSE	0	-0.749667897	1.290290278	0.270311191	0.851955043	0.56144125	FALSE	FALSE
MRE11	P49959	25.97323291	24.08314607	25.48308452	27.42455209	25.1409488	26.32496854	26.42275987	26.71952861	TRUE	4	-1.141396187	1.963491307	0.41104756	0.85210975	0.56179131	FALSE	FALSE
TESC	Q96BS2	29.36859693	28.90736101	29.23909006	28.54755359	30.53058921	28.60834058	29.24774109	28.76497198	FALSE	0	-0.756247172	1.300767801	0.272260314	0.852148442	0.561878953	FALSE	FALSE
SMARCD1	Q96GM5	26.41174907	27.32436728	28.54277918	28.45042523	26.52747523	28.16086423	28.75007385	28.87167961	TRUE	1	-1.099054117	1.889440201	0.395193042	0.852300184	0.562223018	FALSE	FALSE
TSSC4	Q9Y5U2	27.13913712	28.21597469	28.11499663	29.02368693	25.61251986	27.7331443	27.84477313	29.45713261	FALSE	0	-2.206750727	1.283637987	-0.46155637	0.852302477	0.562228223	FALSE	FALSE
DCLK1	O15075	25.40269722	30.21008053	30.09896078	30.14997272	29.95224974	30.61235895	29.56332281	28.36417347	TRUE	1	-1.828900574	3.14409744	0.657598433	0.852305768	0.562235692	FALSE	FALSE
GALK2	Q01415	28.97399225	27.44187132	28.81856433	28.60273195	28.66830816	28.2778082	28.51716699	27.30452704	FALSE	0	-1.279637959	0.744963229	-0.267337365	0.852547168	0.562784255	FALSE	FALSE
ARL8B	Q9NVJ2	31.13784677	30.15371293	30.29021266	30.329147	31.34279108	29.24220092	30.00375347	30.209582	FALSE	0	-1.331887467	0.775591528	-0.27814797	0.852627486	0.56296709	FALSE	FALSE
WDR70	Q9NW82	29.38319114	31.33715048	30.0116544	29.69370273	30.60558902	30.49998908	30.21143083	30.1435565	FALSE	0	-0.721432592	1.238865939	0.258716673	0.852631523	0.562976282	FALSE	FALSE
DNTTIP2	Q5QJE6	32.69996667	31.88313141	32.19793575	33.09793871	32.56633003	31.50281014	32.05016977	32.80842537	FALSE	0	-1.138842978	0.663224372	-0.237809303	0.852648685	0.563015374	FALSE	FALSE
TIMM13	Q9Y5L4	30.14093954	26.1460402	31.37366066	33.99437937	30.83257032	29.8217792	30.93215891	33.81877148	FALSE	0	-2.61680834	4.491938405	0.937565033	0.852745076	0.563235059	FALSE	FALSE
NDUFAF4	Q9P032	30.46936154	29.13533208	29.84788395	31.29591929	30.5218374	28.63899947	28.90486653	31.07801661	FALSE	0	-1.922336883	1.119948456	-0.401194214	0.852765785	0.563282288	FALSE	FALSE
MRPS12	O15235	29.94171342	28.68947766	28.00017595	26.09431875	29.76480534	28.26283819	28.2105251	28.3431926	FALSE	0	-1.296499625	2.22433735	0.463918863	0.852904068	0.563597924	FALSE	FALSE
PDIA6	Q15084	36.29601085	35.97119178	35.89579438	36.29285684	36.2358504	36.08910926	36.27017851	36.44029048	FALSE	0	-0.405843138	0.695630531	0.144893697	0.853181157	0.564231827	FALSE	FALSE
SEC14L4	Q9UDX3	28.95929967	29.56882804	29.98266565	27.5832979	29.02014964	29.90678458	29.98518083	24.16499818	TRUE	1	-3.62122638	2.112737371	-0.754244505	0.853188125	0.564247792	FALSE	FALSE
CCNB2	O95067	30.39595157	28.20746589	29.67434279	29.22394681	30.75230823	29.23472517	28.61082734	27.03509279	FALSE	0	-2.244453001	1.31007624	-0.46718838	0.85332122	0.564552982	FALSE	FALSE
SDF4	Q9BRK5	32.18798741	31.95093415	31.80367227	31.11360953	32.10030988	31.54596892	32.27811269	31.89514558	FALSE	0	-0.535467423	0.917134275	0.190833426	0.853398535	0.564730473	FALSE	FALSE
QRSL1	Q9H0R6	31.10875133	30.23864895	30.23329187	31.16906366	30.86577045	29.83108206	29.99673397	31.09081401	FALSE	0	-1.161439546	0.67876189	-0.241338828	0.853683277	0.56538544	FALSE	FALSE
CWC25	Q9NXE8	26.6213543	27.98044682	26.90758893	25.71740456	25.71598177	27.54720192	27.17579238	25.24856527	TRUE	3	-1.853813462	1.084186826	-0.384813318	0.853897581	0.565879739	FALSE	FALSE
NHLRC2	Q8NBF2	32.59174453	32.80221101	32.16977025	32.56271519	32.39500789	32.60980467	32.18214641	32.33235584	FALSE	0	-0.731372059	0.42780898	-0.151781539	0.853947137	0.565994208	FALSE	FALSE
IRS1	P35568	25.29739673	26.48073251	25.08969744	26.72744626	26.39842307	25.31379321	26.0428122	27.05233501	TRUE	4	-0.85449421	1.460539485	0.303022637	0.854003994	0.566125615	FALSE	FALSE
INTS12	Q96CB8	24.87905051	29.12243575	28.41639066	27.71196961	27.288799	28.37609871	27.74297701	28.75586049	TRUE	2	-1.434707687	2.451652022	0.508472167	0.854077328	0.566295229	FALSE	FALSE
TYMP	P19971	30.65049834	31.95890349	31.88781761	30.97380429	29.82905353	31.53821998	32.09091291	30.72313042	FALSE	0	-1.554891843	0.910038403	-0.32242672	0.85411435	0.566380909	FALSE	FALSE
RANGRF	Q9HD47	28.82677476	28.65081155	27.12318783	24.35238974	28.12217921	28.05221483	27.96830934	27.00254849	TRUE	1	-1.547481795	2.643525791	0.548021998	0.854169901	0.566509535	FALSE	FALSE
DCBLD2	Q96PD2	31.15018802	29.64531133	29.40416476	31.15788654	30.99467856	30.12817082	30.30101728	31.11615303	FALSE	0	-0.834823607	1.426058127	0.29561726	0.854180338	0.56653371	FALSE	FALSE
TOR1AIP2	Q8NFQ8	31.05350744	30.07722941	29.86340142	30.34886055	30.74018406	29.69760819	29.30367255	30.59459794	FALSE	0	-1.214577748	0.711109708	-0.25173402	0.854216561	0.566617634	FALSE	FALSE
RBMX2	Q9Y388	27.42224898	26.84486732	28.04740932	26.58744097	28.01669298	26.25952123	27.73975354	28.07429532	FALSE	0	-0.839279166	1.433427402	0.297074118	0.854229657	0.566647985	FALSE	FALSE
NOCT	Q9UK39	29.74265157	31.15668492	31.62833341	31.07691814	29.69031908	32.14519132	32.46109531	30.89251108	FALSE	0	-1.120371983	1.91263636	0.396132189	0.854363614	0.566958686	FALSE	FALSE
RFK	Q969G6	33.39139963	34.18237728	33.62523449	31.95863421	33.67531331	34.19963542	33.56162639	32.9168646	FALSE	0	-0.846313983	1.444211042	0.29894853	0.854478574	0.567225691	FALSE	FALSE
SBDS	Q9Y3A5	35.5914186	35.39071195	34.90102952	35.16860641	35.42546645	34.99785525	35.28576695	34.65996386	FALSE	0	-0.825173595	0.48381661	-0.170678492	0.854636099	0.567592108	FALSE	FALSE
TSG101	Q99816	29.10480152	30.48028498	30.27851452	29.87127749	29.79916951	31.09121842	30.51198354	29.41779966	FALSE	0	-0.769792071	1.31243838	0.271323154	0.854742792	0.56784065	FALSE	FALSE
CLIC3	O95833	31.60655802	31.30067031	31.61108487	31.42330849	31.91212522	31.32799763	31.39522801	30.52390597	FALSE	0	-0.946339863	0.555157431	-0.195591216	0.854792742	0.567957108	FALSE	FALSE
GRHPR	Q9UBQ7	34.77440999	33.95454589	34.08816857	34.51198614	34.67599065	34.30834415	34.65294907	34.35716755	FALSE	0	-0.472508859	0.805179279	0.16633521	0.854892127	0.568189017	FALSE	FALSE
CHTF18	Q8WVB6	29.49463746	29.17339708	28.86281464	28.16152455	29.08372013	29.25917129	29.16926417	28.95454649	FALSE	0	-0.550777698	0.937941875	0.193582088	0.855081551	0.568631735	FALSE	FALSE
LRRC57	Q8N9N7	31.31328977	34.02763285	34.21755378	34.1067933	31.54149762	33.53409293	33.58389967	33.24124509	FALSE	0	-2.140162219	1.257895023	-0.441133598	0.855346943	0.569253569	FALSE	FALSE
CENPM	Q9NSP4	27.62704442	30.05268803	29.71036476	24.43301	26.52269661	30.22396197	29.8702389	28.30320446	TRUE	3	-2.209205279	3.757702646	0.774248684	0.855424299	0.569435165	FALSE	FALSE
KHDRBS1	Q07666	33.09224495	33.21796634	33.20757539	33.81421061	33.27045965	32.83768273	33.96420704	34.10497285	FALSE	0	-0.603003952	1.025666445	0.211331246	0.855424532	0.569435712	FALSE	FALSE
ELAVL1	Q15717	35.68332588	35.23425176	35.26901522	35.64825587	35.67674825	35.16556283	35.07705262	35.29277733	FALSE	0	-0.755629031	0.444275178	-0.155676926	0.85544414	0.569481768	FALSE	FALSE
XRCC4	Q13426	33.70953344	33.76494736	33.39007473	33.7354921	33.64991911	33.90903164	33.48016987	34.18058611	FALSE	0	-0.442659796	0.752489349	0.154914776	0.855594953	0.569836336	FALSE	FALSE
DNAJC8	O75937	34.71399257	34.67327918	34.94936542	34.48305628	34.0728327	34.85813498	34.71406224	34.53268747	FALSE	0	-0.779654431	0.458666405	-0.160494013	0.85561164	0.569875606	FALSE	FALSE
CDC37L1	Q7L3B6	27.96505942	30.83873117	30.81803969	31.33660361	29.37700536	31.0128154	31.34584243	31.05084479	FALSE	0	-1.306268125	2.22030517	0.457018522	0.855628206	0.569914598	FALSE	FALSE
MMGT1	Q8N4V1	29.12486314	27.94698143	28.2685272	27.97166017	29.2391678	24.60692006	28.59321952	28.64116292	TRUE	1	-2.711825202	1.596044387	-0.557890408	0.855737099	0.570171075	FALSE	FALSE
ARPP19	P56211	33.276907	34.22302686	33.79829492	33.11685919	33.42751006	33.91904228	33.98495736	33.83991465	FALSE	0	-0.540973304	0.919141497	0.189084096	0.855743876	0.570187047	FALSE	FALSE
MSRB2	Q9Y3D2	30.10037366	31.05605531	30.80722861	29.89756926	30.18083841	31.3569081	30.88680384	30.35304053	FALSE	0	-0.655514928	1.113696949	0.22909101	0.855758574	0.570221693	FALSE	FALSE
NME1	P15531	31.89500638	32.47584745	32.46774721	28.3892717	33.26121537	32.30676888	32.82440164	29.45960276	FALSE	0	-1.877490959	3.189548919	0.65602898	0.855780542	0.570273485	FALSE	FALSE
RNF40	O75150	31.44857306	32.53318416	31.59790789	32.13031953	31.63063575	32.48168792	32.32024395	32.07615914	FALSE	0	-0.571598475	0.970969537	0.199685531	0.855805059	0.570331302	FALSE	FALSE
TRAF2	Q12933	27.73003382	29.88343954	29.55922031	29.34232127	27.52358119	29.30030556	28.94563483	29.3740543	FALSE	0	-1.667424043	0.981704504	-0.342859769	0.855837813	0.570408567	FALSE	FALSE
PDE4DIP	Q5VU43	25.42299941	27.78686796	26.41462593	26.73714098	26.59117079	28.2064413	26.41287408	26.52580233	TRUE	2	-0.984924203	1.67225131	0.343663553	0.855948469	0.57066981	FALSE	FALSE
SH3BGRL2	Q9UJC5	30.61561921	27.40878329	28.85098936	30.01100807	29.94642766	28.31039848	29.37839837	27.39263719	FALSE	0	-2.261367312	1.3320982	-0.464634556	0.855990878	0.570770018	FALSE	FALSE
USP15	Q9Y4E8	34.26663379	34.40039146	34.26506696	34.48234764	34.21552863	34.43173294	34.11114009	34.11366674	FALSE	0	-0.660029001	0.388843279	-0.135592861	0.856021711	0.570842903	FALSE	FALSE
LUC7L3	O95232	33.38957703	33.41514506	33.62101017	33.26633497	33.48116716	33.7879115	33.81604929	33.20847854	FALSE	0	-0.431373441	0.732143064	0.150384811	0.856052156	0.570914895	FALSE	FALSE
ATP5O	P48047	34.40936073	33.531557	33.87141538	34.07423229	34.5026747	33.04460943	33.4063163	34.03767051	FALSE	0	-1.089949412	0.642302175	-0.223823619	0.856102314	0.571033555	FALSE	FALSE
SQLE	Q14534	28.17980983	22.54776384	27.02299828	28.15549375	27.75271693	25.69225331	27.89652742	27.43035485	TRUE	1	-2.056023396	3.488916796	0.7164467	0.856105225	0.571040444	FALSE	FALSE
POLDIP3	Q9BY77	33.77835093	33.95780361	34.12091416	33.86383754	33.88814122	34.10421885	34.19795343	34.07646448	FALSE	0	-0.39172364	0.66465951	0.136467935	0.856133824	0.571108132	FALSE	FALSE
ADAP1	O75689	25.93700511	28.6388108	28.49825827	25.60913375	26.39837795	27.9303772	28.68324705	27.59114386	FALSE	0	-1.378286275	2.338255347	0.479984536	0.856178206	0.57121322	FALSE	FALSE
RDX	P35241	34.41949263	33.6637237	33.77627766	34.73098678	34.26155371	33.74123854	33.10887362	34.53214713	FALSE	0	-1.153161526	0.679827646	-0.23666694	0.856218759	0.571309288	FALSE	FALSE
HLA-A	P04439	31.41005201	31.53332013	31.74649883	31.52152928	31.12046435	30.38937192	31.89719521	31.91396491	FALSE	0	-1.085200282	0.639998358	-0.222600962	0.856324937	0.571561025	FALSE	FALSE
EXOSC6	Q5RKV6	31.22315056	30.47176981	30.39049256	30.62671866	30.81554778	30.61095175	30.19699044	30.40637167	FALSE	0	-0.831712489	0.490577506	-0.170567492	0.856368265	0.571663837	FALSE	FALSE
GSTT2B	P0CG30	31.07130323	31.22691811	31.95307243	31.81177225	31.05445556	31.87112624	31.87979921	32.05453728	FALSE	0	-0.573027736	0.97145387	0.199213067	0.856380876	0.571693771	FALSE	FALSE
PDIA4	P13667	36.896762	37.20717543	36.64864034	37.67576538	37.17778302	37.31259739	36.92866848	37.76232649	FALSE	0	-0.541945776	0.918461889	0.188258057	0.856474319	0.5719157	FALSE	FALSE
STK10	O94804	28.7997191	30.40882664	29.68843085	28.84354737	29.0235215	30.46551057	29.83808045	29.50070687	FALSE	0	-0.783100483	1.326748196	0.271823857	0.856563103	0.57212678	FALSE	FALSE
ARMH3	Q5T2E6	25.09579637	28.76281604	28.92030579	25.92925122	28.13895161	28.52444081	28.54497227	25.85392338	TRUE	2	-1.695663063	2.872722391	0.588529664	0.856574282	0.572153371	FALSE	FALSE
HPF1	Q9NWY4	34.06936083	33.62446718	33.49492834	32.74666281	33.36872905	33.58477713	33.38241487	32.78409291	FALSE	0	-0.99553045	0.587827853	-0.203851299	0.856673178	0.57238877	FALSE	FALSE
SAE1	Q9UBE0	34.04449999	33.61000616	33.45108526	34.40906408	33.79366668	33.74747996	33.96954283	34.83271656	FALSE	0	-0.598089333	1.012464604	0.207187635	0.856798968	0.572688563	FALSE	FALSE
CCNH	P51946	29.61175475	30.03974185	29.73216551	29.03044571	29.13605172	29.41799552	29.95764083	29.14577382	FALSE	0	-0.924659487	0.546336522	-0.189161482	0.856859771	0.572833624	FALSE	FALSE
RARS2	Q5T160	24.55497813	27.97190356	29.16448863	25.90109997	26.01974218	28.3761388	28.5323343	27.05131637	TRUE	3	-1.725574113	2.919104794	0.59676534	0.856995208	0.573157102	FALSE	FALSE
COPG2	Q9UBF2	29.47402237	30.78112694	30.12582965	29.83051291	28.55377712	29.53848734	30.38849886	30.56225575	FALSE	0	-1.42921599	0.844979593	-0.292118198	0.857037631	0.573258527	FALSE	FALSE
RABEP1	Q15276	27.75384639	31.11908758	30.91511879	31.26764227	28.71881775	31.65477725	31.12037123	31.77964811	FALSE	0	-1.604752302	2.713711958	0.554479828	0.857100758	0.573409541	FALSE	FALSE
ARPC5	O15511	34.61306201	34.09398004	34.14372097	34.18316839	34.84266282	33.94823605	34.11535998	34.85544475	FALSE	0	-0.527028596	0.890914689	0.181943046	0.857201927	0.573651785	FALSE	FALSE
SLC25A5	P05141	36.57402487	35.16281362	34.8582812	34.83434407	36.03611628	34.6699592	34.55569374	35.00937777	FALSE	0	-1.4185867	0.839428313	-0.289579193	0.857287158	0.57385608	FALSE	FALSE
HDGFL2	Q7Z4V5	33.68404306	34.0440094	33.7910357	34.27726912	33.55952277	34.41289433	34.04693714	34.48041116	FALSE	0	-0.50997347	0.861677529	0.175852029	0.857336485	0.573974406	FALSE	FALSE
U2SURP	O15042	32.72139951	32.35976492	32.6280737	32.28364432	32.35892247	32.10287845	32.45720277	32.50029056	FALSE	0	-0.702730121	0.415936022	-0.143397049	0.857359569	0.574029802	FALSE	FALSE
HDLBP	Q00341	35.32863467	35.23491306	35.1200383	35.06946875	35.60162784	35.32054479	35.29227685	35.09613631	FALSE	0	-0.404462412	0.683227913	0.13938275	0.857408549	0.574147391	FALSE	FALSE
MED10	Q9BTT4	28.54301955	30.99485093	30.76145896	30.79688411	29.06263606	30.38161078	30.38089598	29.89225774	FALSE	0	-1.6921171	1.002710606	-0.344703247	0.857692213	0.574829678	FALSE	FALSE
IGF2R	P11717	31.26714412	30.03788869	30.73441688	31.10953472	31.2594447	29.54254938	29.95098549	31.25935082	FALSE	0	-1.395272828	0.826945819	-0.284163504	0.857739834	0.574944433	FALSE	FALSE
HDDC2	Q7Z4H3	32.38570822	31.57889133	31.99368464	31.94690579	32.51600382	32.33559418	31.4822805	32.31983005	FALSE	0	-0.546101233	0.92036051	0.187129638	0.85806495	0.575729551	FALSE	FALSE
PPT1	P50897	25.86158655	28.81032527	31.52927957	31.60492851	27.70644112	30.1615901	31.89486885	31.28549808	TRUE	2	-2.366021903	3.987161024	0.810569561	0.858090937	0.575792432	FALSE	FALSE
ARF3	P61204	30.33477386	31.19937412	29.91013328	32.41271204	30.53845821	30.69798671	32.03475746	32.01182993	FALSE	0	-1.041652266	1.75467177	0.356509752	0.858203097	0.57606404	FALSE	FALSE
KITLG	P21583	29.67619359	28.89236633	29.28503355	29.17861197	30.18254129	30.49451781	29.0921467	28.38213964	FALSE	0	-0.819099295	1.378669291	0.279784998	0.858430886	0.576616722	FALSE	FALSE
GATB	O75879	28.60267565	28.70149071	29.22641768	27.799425	29.08862328	28.56733238	28.89742411	28.57774668	FALSE	0	-0.586449393	0.987008099	0.200279353	0.858452611	0.576669509	FALSE	FALSE
OTUD5	Q96G74	27.07066698	28.50650267	26.44177926	26.89057334	25.59757314	27.36694489	26.68798666	27.87316998	TRUE	2	-1.705500599	1.013576812	-0.345961893	0.858514408	0.576819732	FALSE	FALSE
SLC4A2	P04920	27.28686675	28.60623389	25.21382357	28.04958597	28.63871115	26.77978586	27.45950195	27.98480024	FALSE	0	-1.251067983	2.104212492	0.426572255	0.858635695	0.577114877	FALSE	FALSE
CEBPZ	Q03701	31.80704396	30.88909441	30.97320458	29.88181174	31.5171432	29.4698845	30.74809745	30.58879401	FALSE	0	-1.513737104	0.900119349	-0.306808877	0.858673596	0.577207192	FALSE	FALSE
PELO	Q9BRX2	30.36710956	30.66998476	30.0262859	28.77899606	30.59876345	30.76363503	30.00260684	29.56631527	FALSE	0	-0.798887489	1.343359646	0.272236079	0.858701973	0.577276335	FALSE	FALSE
MDC1	Q14676	31.99001912	31.54688381	31.58679043	32.6975426	32.00904648	31.05769937	31.65725474	32.2236489	FALSE	0	-1.077955343	0.641162104	-0.218396619	0.858749873	0.577393096	FALSE	FALSE
SZRD1	Q7Z422	31.31627175	32.95945303	31.88368276	31.68817088	31.98666243	32.86941414	31.92967787	32.01405257	FALSE	0	-0.699197718	1.175312016	0.238057149	0.858801644	0.577519369	FALSE	FALSE
BLMH	Q13867	34.20321798	34.53542174	34.50903446	33.27228156	34.19212446	34.58779113	33.7020839	33.03955733	FALSE	0	-1.232782704	0.733583243	-0.24959973	0.858876939	0.577703148	FALSE	FALSE
MTRF1L	Q9UGC7	28.50080386	29.05810231	28.5259232	27.26717903	28.7751849	29.26526464	28.49865247	27.86616765	FALSE	0	-0.774366993	1.300997616	0.263315312	0.858946623	0.577873376	FALSE	FALSE
GBE1	Q04446	32.56860441	33.37301288	33.23105018	32.87093143	32.32141869	33.52154919	33.56050807	31.49414214	FALSE	0	-1.415896162	0.842905762	-0.2864952	0.858996715	0.577995826	FALSE	FALSE
FAF2	Q96CS3	31.96688529	31.61236024	31.35336733	31.23036286	32.00688195	30.52324748	31.28833001	31.50409791	FALSE	0	-1.038412089	0.618202906	-0.210104591	0.859005585	0.578017516	FALSE	FALSE
FAM114A1	Q8IWE2	27.88287428	28.66409424	29.31031102	30.38938184	28.39625134	29.38129124	28.98467871	31.07721151	FALSE	0	-1.173689655	1.970075366	0.398192856	0.859205724	0.578507507	FALSE	FALSE
ITSN2	Q9NZM3	25.35128571	29.10088807	27.20587974	28.84058756	24.38818565	27.29416142	27.87201544	28.47285458	TRUE	2	-3.057207301	1.821495297	-0.617856002	0.859226895	0.578559406	FALSE	FALSE
COA7	Q96BR5	32.533329	32.04711758	31.93436758	31.85865861	33.05719456	31.7761901	31.79365596	32.58590654	FALSE	0	-0.618922264	1.038659457	0.209868596	0.85926554	0.578654173	FALSE	FALSE
AFG3L2	Q9Y4W6	31.82283747	30.1838071	30.79818118	31.27635214	31.69407977	29.18912973	30.63274721	31.22159194	FALSE	0	-1.662623159	0.990808537	-0.335907311	0.859286868	0.578706491	FALSE	FALSE
NUDCD2	Q8WVJ2	32.17100469	33.04923293	32.02215118	32.37163841	32.47900224	32.7960291	32.18290142	32.88986039	FALSE	0	-0.541219956	0.908102927	0.183441486	0.859314541	0.578774393	FALSE	FALSE
RABGGTA	Q92696	32.5034927	32.88851954	32.80574005	30.66128071	31.9171707	32.50063947	32.0886959	31.08630836	FALSE	0	-1.567283007	0.93417372	-0.316554644	0.859341357	0.578840213	FALSE	FALSE
KNSTRN	Q9Y448	29.85087277	29.14640427	28.92506567	28.74345874	27.08080259	29.44397536	28.95031421	29.83063696	FALSE	0	-1.684104663	1.004068495	-0.340018084	0.859415025	0.579021137	FALSE	FALSE
METAP2	P50579	34.25904113	34.36831231	34.60122206	34.26000378	34.37642393	34.43648274	34.75024818	34.47244065	FALSE	0	-0.404192811	0.677700921	0.136754055	0.859515885	0.57926909	FALSE	FALSE
RTF1	Q92541	29.78953758	30.73361328	30.60138855	30.25503736	28.41457868	30.55356346	30.52553862	30.6587612	FALSE	0	-1.520529853	0.906962457	-0.306783698	0.859544175	0.579338691	FALSE	FALSE
PPM1A	P35813	32.44895593	32.87827193	32.68887208	32.43264844	31.90287071	32.72373562	32.77486741	32.38304826	FALSE	0	-0.823193086	0.491079898	-0.166056594	0.859580349	0.57942772	FALSE	FALSE
SF3B5	Q9BWJ5	32.96606743	33.53863885	33.59345096	33.17906455	33.3570725	32.91256335	33.05783128	33.33671222	FALSE	0	-0.759942946	0.453421725	-0.153260611	0.85962606	0.579540274	FALSE	FALSE
RAB2A	P61019	33.63907006	33.21144231	33.59964432	34.45758328	33.68131079	34.05904633	33.83862325	34.0603235	FALSE	0	-0.541323938	0.907105893	0.182890978	0.859676273	0.579663982	FALSE	FALSE
ATP5IF1	Q9UII2	32.09300654	32.48635018	31.93057976	28.48852759	31.9208323	32.04226959	31.35082846	31.56479842	FALSE	0	-1.391317258	2.331449611	0.470066177	0.85967685	0.579665403	FALSE	FALSE
TRIT1	Q9H3H1	26.25967964	26.21684659	27.21808234	26.8178806	28.0006459	25.42841445	26.41523806	28.08206995	TRUE	2	-1.04725254	1.754192137	0.353469798	0.859789001	0.579941967	FALSE	FALSE
TPD52L2	O43399	36.17858956	35.96291831	35.93351661	36.01770339	36.54889395	36.21177331	35.85719198	36.05550754	FALSE	0	-0.431527524	0.721846975	0.145159726	0.860167664	0.580878389	FALSE	FALSE
KHSRP	Q92945	35.85448214	37.79868095	37.31514926	37.40175271	36.16823627	38.07003856	37.69444884	37.69092366	FALSE	0	-0.931915172	1.558706306	0.313395567	0.860198933	0.580955901	FALSE	FALSE
ATXN2L	Q8WWM7	33.9582308	34.21376921	33.87442916	33.53735334	34.02177788	34.18315005	33.9686404	33.98273017	FALSE	0	-0.425899271	0.712157266	0.143128998	0.860275194	0.581145057	FALSE	FALSE
CLSPN	Q9HAW4	25.84942118	25.7284891	27.03568668	28.47500522	25.84213474	26.82018874	24.84168017	27.78814324	TRUE	3	-2.235472369	1.337244727	-0.449113821	0.860346091	0.581321058	FALSE	FALSE
PDCD10	Q9BUL8	32.59627474	32.30337223	32.56140055	32.03574758	32.53633003	32.11219355	32.2638255	31.98374398	FALSE	0	-0.747802859	0.447451839	-0.15017551	0.860421421	0.581508222	FALSE	FALSE
SQOR	Q9Y6N5	26.08623092	25.37502497	26.63262486	28.4283086	28.55101842	25.5648119	25.70438243	28.87627662	TRUE	3	-1.619966329	2.707116339	0.543575005	0.860446966	0.581571728	FALSE	FALSE
PTS	Q03393	28.79315861	30.01477808	29.26706268	29.66577894	29.30149362	29.86889499	29.7273732	29.5863443	FALSE	0	-0.554905407	0.926569308	0.185831951	0.860665731	0.58211636	FALSE	FALSE
NDUFAF1	Q9Y375	26.15862962	26.22624541	27.7557429	27.38535702	25.88735228	26.5967547	28.00472781	25.67402874	TRUE	1	-1.700124039	1.018568324	-0.340777857	0.860773382	0.582384874	FALSE	FALSE
DRG1	Q9Y295	34.20172078	33.9915222	34.03580888	34.40207672	33.90456338	33.77716483	34.2154659	34.17045025	FALSE	0	-0.702961873	0.421219771	-0.140871051	0.860816424	0.582492329	FALSE	FALSE
DCAF7	P61962	30.8789143	31.12228769	31.36036027	31.41938811	30.21022558	31.04658342	31.67429282	31.05624451	FALSE	0	-0.990703665	0.593901647	-0.198401009	0.860940055	0.582801271	FALSE	FALSE
RPL36	Q9Y3U8	34.33310128	32.84192413	31.34820822	35.06989347	33.73071845	30.81730524	31.5210461	35.03385194	FALSE	0	-3.108781729	1.863679044	-0.622551343	0.860946515	0.582817426	FALSE	FALSE
AKR1A1	P14550	35.21383477	36.01534078	35.50398217	35.79856619	35.30139192	35.88379521	35.52186637	35.15575676	FALSE	0	-0.835145131	0.500688307	-0.167228412	0.860962202	0.582856662	FALSE	FALSE
CBFB	Q13951	32.45380604	33.42468535	32.94388552	32.26243322	33.10456292	33.24116952	33.40251998	32.20503944	FALSE	0	-0.650436251	1.084677122	0.217120436	0.86102515	0.583014175	FALSE	FALSE
HEXA	P06865	29.83826987	29.69753887	29.50670857	29.50173447	29.36412729	30.36145132	29.90591756	29.57647091	FALSE	0	-0.497177566	0.829035214	0.165928824	0.861046997	0.583068867	FALSE	FALSE
HK1	P19367	33.20632415	31.96107487	32.44102917	32.69557509	33.2495781	31.88033209	32.0923425	32.17015591	FALSE	0	-1.1393031	0.683505755	-0.227898672	0.861151657	0.583331077	FALSE	FALSE
SS18	Q15532	30.73855995	29.61734302	26.03200316	29.96954474	31.64539116	25.50827481	25.03967739	30.36290622	FALSE	0	-4.751151508	2.850550861	-0.950300324	0.861168853	0.58337419	FALSE	FALSE
ACTR8	Q9H981	27.25165823	27.65044491	27.43393454	26.03868674	27.25119669	26.95512884	26.61627169	26.66050758	TRUE	1	-1.115511848	0.669702041	-0.222904904	0.861345346	0.583817181	FALSE	FALSE
TUBA4A	P68366	31.8759029	31.35056755	31.31167737	30.52096477	32.32354809	31.43727149	31.41067529	30.82214416	FALSE	0	-0.702271825	1.169535042	0.233631609	0.861399078	0.583952228	FALSE	FALSE
RPP40	O75818	29.78739246	30.51285172	31.21976397	30.90052518	30.88223818	30.84499146	31.0550903	30.44352614	FALSE	0	-0.605448087	1.00810446	0.201328186	0.861449483	0.584078991	FALSE	FALSE
SLC35B2	Q8TB61	28.36918111	27.34812902	25.5649998	26.24377449	29.03931752	27.21136623	25.09245596	28.24712682	TRUE	1	-1.55364337	2.585734427	0.516045528	0.861573893	0.584392185	FALSE	FALSE
UCK1	Q9HA47	28.27288628	28.80130715	28.17260461	27.70963631	28.47860446	28.41339474	28.29625324	26.75024821	FALSE	0	-1.277697919	0.768731069	-0.254483425	0.86194046	0.585317653	FALSE	FALSE
GPC1	P35052	29.94629427	29.8371268	29.63437847	30.19567634	30.07042222	28.86022771	29.57868375	30.29565197	FALSE	0	-1.015063518	0.610818399	-0.20212256	0.861986385	0.585433881	FALSE	FALSE
SNX12	Q9UMY4	31.14167698	33.00453337	32.46460501	31.71048034	31.8939642	33.16257596	32.38936153	31.94977895	FALSE	0	-0.812066036	1.349258504	0.268596234	0.862035229	0.585557563	FALSE	FALSE
BRD7	Q9NPI1	25.37198935	26.64791989	25.63299048	27.72457997	27.1067087	25.33487392	27.65338929	26.74954118	TRUE	3	-1.109454073	1.842970776	0.366758352	0.862095043	0.585709124	FALSE	FALSE
LYPLA2	O95372	31.89040838	26.8953446	29.2310001	30.63323004	32.49814677	28.65458555	29.34687318	30.78392109	TRUE	1	-1.994531014	3.311302753	0.65838587	0.862253455	0.586111027	FALSE	FALSE
PFDN4	Q9NQP4	33.56695927	33.05631653	32.58357871	35.01132301	33.56689968	32.99433475	32.9894696	33.51869743	FALSE	0	-1.444774619	0.870386584	-0.287194017	0.862297705	0.586223428	FALSE	FALSE
MPDU1	O75352	29.36360963	27.65923325	28.01459794	29.1876253	29.17054066	27.09151939	28.04469442	28.65539558	FALSE	0	-1.588718644	0.957260607	-0.315729019	0.862342525	0.586337334	FALSE	FALSE
ANKRD40	Q6AI12	29.41705566	30.52693938	29.2077782	28.96012993	29.88184875	30.94271001	29.12939278	29.28560136	FALSE	0	-0.85502131	1.41884617	0.28191243	0.86237934	0.586430944	FALSE	FALSE
KIF20A	O95235	28.71400305	26.89314442	25.21028393	26.27403295	28.15080162	26.41865936	26.25992684	28.01744039	FALSE	0	-1.331308967	2.208990908	0.43884097	0.862406616	0.586500323	FALSE	FALSE
DNM2	P50570	33.02077865	33.0541284	32.60711696	32.73660067	32.7557975	33.36240783	32.92891033	32.95568767	FALSE	0	-0.443237767	0.735327092	0.146044663	0.862451489	0.586614512	FALSE	FALSE
ADO	Q96SZ5	31.40812941	31.4457115	31.78027643	29.86193891	31.88452412	31.44860084	31.23606789	30.94503419	FALSE	0	-0.77254976	1.281635163	0.254542701	0.862455177	0.586623899	FALSE	FALSE
RAB5A	P20339	28.36716591	27.88163192	29.81673694	31.08537402	28.17592257	30.54388837	29.97371199	30.22562088	FALSE	0	-1.343394398	2.227511903	0.442058753	0.86259451	0.586978864	FALSE	FALSE
CNN3	Q15417	34.28679026	33.78841421	33.30704695	34.72535808	33.91279264	33.22049681	33.10833246	34.80750874	FALSE	0	-1.333605951	0.804366531	-0.26461971	0.862621525	0.587047755	FALSE	FALSE
FAM169A	Q9Y6X4	28.24789776	29.85279921	29.44511593	30.21832299	27.68115568	29.51909524	29.25372151	29.97734396	FALSE	0	-1.679634991	1.013225241	-0.333204875	0.862662143	0.587151374	FALSE	FALSE
PTRH2	Q9Y3E5	32.12541614	30.87636709	30.6965592	31.6702487	32.09592143	29.9483498	30.66437005	31.46748254	FALSE	0	-1.502796626	0.906562975	-0.298116825	0.862666341	0.587162086	FALSE	FALSE
USP5	P45974	35.82622983	36.3125749	35.72463776	35.40608279	36.14419866	36.01380047	35.98704427	35.74778032	FALSE	0	-0.474287605	0.785936822	0.155824608	0.862764568	0.587412892	FALSE	FALSE
RAVER1	Q8IY67	31.4054695	30.30338739	31.77101066	32.86183651	31.64856668	31.55264099	31.87687674	32.43225899	FALSE	0	-0.889678394	1.473998065	0.292159835	0.862816039	0.587544431	FALSE	FALSE
TEX30	Q5JUR7	31.95731291	32.04626082	32.1423388	30.66929836	31.71150398	32.25833195	32.33940805	31.42120469	FALSE	0	-0.697357602	1.154976496	0.228809447	0.862907801	0.587779136	FALSE	FALSE
PPIL3	Q9H2H8	35.67091157	36.31577414	35.68044165	36.0573206	36.09485809	36.05049623	35.57971061	35.33043472	FALSE	0	-0.844377833	0.509903671	-0.167237081	0.862951016	0.587889757	FALSE	FALSE
ANKRD39	Q53RE8	29.86174586	31.08003501	31.87447645	31.63308636	30.11436631	31.47778036	32.23925379	31.93366331	FALSE	0	-1.003831138	1.661691185	0.328930023	0.863050671	0.588145069	FALSE	FALSE
MKLN1	Q9UL63	31.02077793	31.15228678	31.43346024	32.13596728	31.11979861	30.99865283	31.26744667	31.63295617	FALSE	0	-0.914299797	0.55248082	-0.180909489	0.863124706	0.588334939	FALSE	FALSE
PLEC	Q15149	39.44621156	38.36591903	38.37895275	38.20780474	39.30241273	38.29967662	37.94182385	37.9063171	FALSE	0	-1.19862448	0.724295596	-0.237164442	0.863127284	0.588341555	FALSE	FALSE
SGTB	Q96EQ0	27.90961341	27.11610342	24.91779593	29.24729555	25.4942959	29.13495575	27.65781598	29.3382091	TRUE	3	-1.859912901	3.077147114	0.608617106	0.863197148	0.588520888	FALSE	FALSE
AP1B1	Q10567	32.34437814	32.72955029	32.29484584	32.4725494	32.28968084	33.1477436	32.47867479	32.55150474	FALSE	0	-0.478510235	0.791650385	0.156570075	0.863205566	0.588542505	FALSE	FALSE
UCHL5	Q9Y5K5	32.82686032	33.16839409	33.49863707	33.68994036	33.22945785	33.24930275	33.66478762	33.68870853	FALSE	0	-0.496088719	0.820301178	0.16210623	0.863348234	0.588909213	FALSE	FALSE
GTF2F2	P13984	33.90014002	34.73456903	34.18414296	33.46854462	34.18456835	34.92210132	34.15876149	33.84040208	FALSE	0	-0.626496384	1.035714685	0.20460915	0.86340596	0.589057766	FALSE	FALSE
POLR2H	P52434	33.14682538	33.18917057	31.26944274	32.49244792	33.41955016	33.26593971	31.86397117	32.72219114	FALSE	0	-0.898828244	1.485711029	0.293441393	0.863445874	0.589160542	FALSE	FALSE
ATP6V1C1	P21283	31.51143488	32.36556127	32.52715054	32.56870745	31.78052686	32.8210118	32.54998285	32.61876349	FALSE	0	-0.610814502	1.009529939	0.199357718	0.863475692	0.589237354	FALSE	FALSE
MOSPD1	Q9UJG1	26.22156598	26.93300108	24.78336265	27.28350208	26.88032888	24.89886742	26.2047536	25.85516354	TRUE	2	-1.751320278	1.060161096	-0.345579591	0.86361051	0.589584984	FALSE	FALSE
DHFR	P00374	33.39243158	34.21564906	34.05935529	33.1353791	33.19866689	33.97513837	33.74951881	33.08367677	FALSE	0	-1.00901684	0.611109749	-0.198953546	0.863744151	0.58993013	FALSE	FALSE
MSRA	Q9UJ68	30.27093379	31.43291359	31.66214145	31.46484572	30.69129269	32.05686488	32.19136749	30.93938309	FALSE	0	-0.805100245	1.329137049	0.262018402	0.863781128	0.590025726	FALSE	FALSE
PPCDC	Q96CD2	26.98435637	28.80958986	29.16863599	28.59984489	28.62457021	29.12473175	29.24093317	27.77309719	FALSE	0	-0.92370619	1.5241588	0.300226305	0.863920125	0.590385447	FALSE	FALSE
BRAP	Q7Z569	25.15849774	26.63589496	27.95843141	27.45692242	24.91772056	28.19791128	28.37468957	27.67179139	TRUE	2	-1.502000596	2.478183726	0.488091565	0.863940619	0.590438536	FALSE	FALSE
SHMT1	P34896	33.71348348	33.12478673	33.16888697	31.77313757	33.43043606	32.10715787	33.31792005	31.70702529	FALSE	0	-1.54622047	0.937342738	-0.304438866	0.863996795	0.590584123	FALSE	FALSE
SOD2	P04179	25.06905201	26.99588307	26.28627947	30.98224208	27.68345381	25.75357455	26.93067895	32.73647046	TRUE	2	-2.905031978	4.790392547	0.942680285	0.864091697	0.590830297	FALSE	FALSE
DCAF11	Q8TEB1	27.26383992	25.78244271	27.10317363	26.27001118	25.18312694	26.55456815	26.38518831	27.17149688	TRUE	3	-1.429629613	0.867086037	-0.281271788	0.86412822	0.59092511	FALSE	FALSE
OPA1	O60313	30.65947511	29.13810679	29.97910407	31.14287891	30.65234608	28.26244351	29.84703495	30.73013801	FALSE	0	-1.814634067	1.100832901	-0.356900583	0.864186344	0.591076085	FALSE	FALSE
TTC9C	Q8N5M4	28.31934834	31.41185824	31.95212644	30.86219784	29.67485344	31.52255853	31.85220767	31.31324608	FALSE	0	-1.402163275	2.310830706	0.454333716	0.864247186	0.591234236	FALSE	FALSE
STAT1	P42224	32.70816926	33.27284945	32.77652892	32.90688785	32.45887198	33.25168117	33.19382145	33.43004576	FALSE	0	-0.516954191	0.851946626	0.167496218	0.864252899	0.59124909	FALSE	FALSE
RPL38	P63173	34.59260624	32.6467219	32.82539815	31.80887203	34.31986068	33.22783682	33.0560745	32.63809629	FALSE	0	-1.056206956	1.740341949	0.342067497	0.864299235	0.591369619	FALSE	FALSE
RANBP2	P49792	34.66461746	34.67632131	34.47255468	35.23795537	34.53821379	34.53219117	34.46467095	34.91306349	FALSE	0	-0.767906081	0.466251365	-0.150827358	0.864421599	0.591688232	FALSE	FALSE
PAK4	O96013	31.14372877	31.54726296	31.4126292	30.90670842	31.38045356	31.89292878	31.79050205	30.69488139	FALSE	0	-0.578770342	0.95298855	0.187109104	0.864487551	0.591860152	FALSE	FALSE
TIMM8A	O60220	32.29600435	30.43032111	30.90287153	29.53921787	31.80681161	31.23304387	31.17105806	30.27189107	FALSE	0	-1.018033111	1.675227977	0.328597433	0.864654095	0.592294896	FALSE	FALSE
RRP1B	Q14684	32.4861971	32.1511074	31.83772195	31.94064487	32.13091844	31.55904619	31.9464606	32.17039888	FALSE	0	-0.776305158	0.471881549	-0.152211804	0.864723595	0.592476575	FALSE	FALSE
MMACHC	Q9Y4U1	28.09486564	28.11780183	28.89910715	28.64400699	28.07310198	29.34681531	29.69169199	27.72140262	FALSE	0	-0.836002853	1.374617991	0.269307569	0.864862551	0.592840274	FALSE	FALSE
TMOD3	Q9NYL9	34.4622882	33.6022271	33.67221905	34.64038058	34.20509501	33.38156248	33.60990118	34.36377111	FALSE	0	-1.042568498	0.634175919	-0.204196289	0.864911509	0.59296856	FALSE	FALSE
VTA1	Q9NP79	32.12725601	32.30608249	32.09547209	33.13658547	31.81351229	31.78007374	32.06007772	33.12639295	FALSE	0	-1.130131145	0.687461457	-0.221334844	0.86492036	0.592991762	FALSE	FALSE
AAR2	Q9Y312	28.58675308	29.28333044	28.04461751	29.31171555	28.95372469	26.90146575	28.87914878	29.24845137	FALSE	0	-1.58773316	0.965920165	-0.310906498	0.864947603	0.593063187	FALSE	FALSE
PIN1	Q13526	33.59866604	35.38239364	35.43602816	35.88505274	34.45578396	35.43249394	35.55944145	36.08239784	FALSE	0	-0.95391542	1.567903723	0.306994151	0.864964091	0.593106426	FALSE	FALSE
SNX4	O95219	29.6707196	29.78283241	29.66525725	29.08492039	29.14853275	29.25874081	29.62379355	29.56954751	FALSE	0	-0.770084791	0.468527274	-0.150778759	0.864967696	0.593115884	FALSE	FALSE
[truncated: 2,646 more rows]
