# Supplementary material for: Native Size-Exclusion Chromatography–Based Mass Spectrometry Reveals New Components of the Early Heat Shock Protein 90 Inhibition Response Among Limited Global Changes
Source: Mol Cell Proteomics. 2022 Dec 20;22(2):100485. doi: 10.1016/j.mcpro.2022.100485 (PMC9898794; doi:10.1016/j.mcpro.2022.100485)
Supplement: TableS6 [file mmc6.txt]

Name	ID	Alt_names	LFC	p.adj	p.val	Significant	DP	Direction	Previously_Identified_DP	Savitski2018	Quadroni2015	Fierro-Monti2013	Voruganti2013	Sharma2012	Wu2012	PicardList_interactor	HSF1_target
AIFM2	Q9BRQ8	FSP1;PRG3;AMID;FLJ14497	1.77	0.0016	0.020595499	TRUE	TRUE	up	FALSE	NA	NA	NA	NA	FALSE	FALSE	NA	NA
ANLN	Q9NQW6	Anillin	0.80700464	0.01172694	0.038228969	TRUE	FALSE	up	TRUE	NA	NA	TRUE	NA	TRUE	TRUE	NA	TRUE
AP2S1	P53680	NA	-1.49	9.37E-05	0.009470625	TRUE	TRUE	down	TRUE	TRUE	FALSE	FALSE	NA	TRUE	FALSE	NA	NA
APP	P05067	NA	1.05	0.00167	0.020895059	TRUE	TRUE	up	TRUE	TRUE	NA	NA	NA	TRUE	TRUE	NA	TRUE
ARHGAP4	P98171	KIAA0131;RGC1;RHOGAP4	-1.97	0.0242	0.048849489	TRUE	TRUE	down	FALSE	NA	FALSE	FALSE	NA	NA	FALSE	NA	NA
BAG3	O95817	NA	2.23	1.94E-13	1.42E-05	TRUE	TRUE	up	TRUE	NA	NA	FALSE	TRUE	TRUE	TRUE	NA	TRUE
BRAT1	Q6PJG6	C7orf27	-1.32	1.51E-04	0.010990312	TRUE	TRUE	down	TRUE	TRUE	FALSE	TRUE	NA	TRUE	TRUE	NA	NA
CDK1	P06493	CDC2	-1.06	2.52E-04	0.01252561	TRUE	TRUE	down	TRUE	TRUE	TRUE	TRUE	TRUE	TRUE	TRUE	TRUE	NA
CDK11B	P21127	CDC2L1	-0.906723431	1.37E-04	0.010618435	TRUE	FALSE	down	TRUE	NA	TRUE	TRUE	FALSE	TRUE	TRUE	TRUE	NA
CDK5	Q00535	NA	-1.08	0.00333	0.025613926	TRUE	TRUE	down	TRUE	TRUE	FALSE	TRUE	TRUE	TRUE	TRUE	NA	NA
CDK6	Q00534	NA	-2.11	1.15E-04	0.010036693	TRUE	TRUE	down	TRUE	TRUE	TRUE	TRUE	TRUE	TRUE	TRUE	TRUE	TRUE
CDYL	Q9Y232	NA	-2.13	0.0209	0.04630936	TRUE	TRUE	down	FALSE	NA	NA	NA	NA	FALSE	NA	NA	NA
CHEK1	O14757	CHK1	-1.05	0.0258	0.050082378	TRUE	TRUE	down	TRUE	TRUE	TRUE	TRUE	NA	FALSE	NA	TRUE	NA
CLU	P10909	NA	2.59	4.69E-12	7.33E-04	TRUE	TRUE	up	FALSE	NA	NA	NA	NA	FALSE	NA	TRUE	TRUE
CNOT10	Q9H9A5	NA	-1.52	0.0454	0.062794116	TRUE	TRUE	down	TRUE	TRUE	NA	FALSE	NA	FALSE	FALSE	NA	TRUE
COG7	P83436	CDG2E	0.922088034	0.028546379	0.052128468	TRUE	FALSE	up	FALSE	NA	NA	FALSE	NA	FALSE	FALSE	NA	NA
COL6A1	P12109	NA	0.614624759	0.048880053	0.064826415	TRUE	FALSE	up	TRUE	NA	NA	NA	NA	FALSE	TRUE	NA	NA
CSNK1D	P48730	CK1D	-1.7	0.0265	0.050605802	TRUE	TRUE	down	TRUE	TRUE	NA	NA	NA	FALSE	TRUE	NA	NA
CST6	Q15828	NA	0.880152733	0.001435169	0.019881323	TRUE	FALSE	up	FALSE	NA	NA	NA	NA	NA	NA	NA	NA
D2HGDH	Q8N465	FLJ42195	1.11	0.0437	0.061795358	TRUE	TRUE	up	FALSE	NA	NA	NA	NA	NA	NA	NA	TRUE
DDX49	Q9Y6V7	FLJ10432	-0.56798795	0.049364255	0.065109929	TRUE	FALSE	down	FALSE	NA	FALSE	FALSE	NA	FALSE	NA	NA	NA
DNAJA1	P31689	HDJ2;DNAJ2;HSJ2;DJ-2	0.740725467	0.001687668	0.020987123	TRUE	FALSE	up	TRUE	NA	FALSE	TRUE	TRUE	TRUE	TRUE	NA	TRUE
DNAJA4	Q8WW22	PRO1472;MST104;MSTP104	2.82	0.00154	0.020364478	TRUE	TRUE	up	TRUE	NA	FALSE	NA	NA	TRUE	TRUE	NA	TRUE
DNAJB1	P25685	HSP40;DNAJ1;HDJ1;HSPF1	0.860964774	0.002857198	0.024439429	TRUE	FALSE	up	TRUE	NA	TRUE	TRUE	TRUE	TRUE	TRUE	NA	TRUE
DNAJB4	Q9UDY4	NA	1	0.00355	0.026165202	TRUE	TRUE	up	TRUE	NA	TRUE	FALSE	FALSE	TRUE	TRUE	NA	TRUE
DOCK1	Q14185	NA	-0.64812761	0.048380481	0.064533939	TRUE	FALSE	down	TRUE	NA	NA	NA	NA	TRUE	NA	NA	NA
DOCK5	Q9H7D0	FLJ21034	-0.823405551	1.98E-04	0.011754112	TRUE	FALSE	down	TRUE	TRUE	NA	NA	NA	TRUE	NA	NA	NA
DPH6	Q7L8W6	ATPBD4	-0.556053502	0.031904489	0.054562531	TRUE	FALSE	down	TRUE	NA	NA	NA	NA	TRUE	NA	NA	NA
EDRF1	Q3B7T1	C10orf137;FLJ21617;DKFZp586F1019	0.944850016	9.50E-05	0.009506916	TRUE	FALSE	up	FALSE	NA	NA	NA	NA	FALSE	FALSE	NA	NA
EEF1AKNMT	Q8N6R0	KIAA0859;METTL13	-1.41	0.00197	0.021991689	TRUE	TRUE	down	TRUE	TRUE	NA	FALSE	NA	TRUE	TRUE	NA	TRUE
ETFDH	Q16134	MADD	1.03	0.0199	0.045487313	TRUE	TRUE	up	TRUE	TRUE	FALSE	FALSE	NA	FALSE	FALSE	NA	NA
FBXL18	Q96ME1	NA	-1.27	4.80E-04	0.014700064	TRUE	TRUE	down	TRUE	TRUE	NA	NA	NA	FALSE	TRUE	TRUE	NA
FLVCR1	Q9Y5Y0	AXPC1;FLVCR	0.987888922	0.004964411	0.029173652	TRUE	FALSE	up	FALSE	NA	NA	NA	NA	NA	NA	NA	TRUE
FOXO3	O43524	NA	-1.04	0.00659	0.031753146	TRUE	TRUE	down	FALSE	NA	NA	FALSE	NA	FALSE	NA	NA	TRUE
FSD1	Q9BTV5	NA	1.64	0.00454	0.028302617	TRUE	TRUE	up	FALSE	NA	FALSE	NA	NA	FALSE	NA	NA	NA
FTSJ1	Q9UET6	NA	-1.18	0.00494	0.02911711	TRUE	TRUE	down	FALSE	NA	FALSE	NA	NA	FALSE	NA	NA	NA
GLUL	P15104	GLNS;PIG43;PIG59	0.847620591	0.018353585	0.044213721	TRUE	FALSE	up	TRUE	NA	FALSE	TRUE	NA	TRUE	TRUE	NA	TRUE
GNPAT	O15228	DAPAT;DHAPAT	-0.897736594	1.33E-04	0.010506808	TRUE	FALSE	down	TRUE	TRUE	FALSE	FALSE	NA	FALSE	FALSE	NA	TRUE
HERC4	Q5GLZ8	NA	-1.16	0.0345	0.056289742	TRUE	TRUE	down	TRUE	TRUE	NA	NA	NA	TRUE	TRUE	TRUE	TRUE
HSPA1A	P0DMV8	NA	1.93	1.94E-13	1.93E-05	TRUE	TRUE	up	TRUE	NA	TRUE	TRUE	TRUE	TRUE	TRUE	TRUE	TRUE
HSPA6	P17066	NA	1.76	5.77E-04	0.015389868	TRUE	TRUE	up	TRUE	NA	FALSE	NA	NA	TRUE	TRUE	NA	TRUE
HSPB1	P04792	NA	1.27	2.27E-06	0.004445132	TRUE	TRUE	up	TRUE	NA	NA	FALSE	NA	TRUE	TRUE	TRUE	TRUE
HSPH1	Q92598	HSP105A;HSP105B;HSP105;HSP110	0.659791665	0.006425663	0.03151218	TRUE	FALSE	up	TRUE	NA	TRUE	TRUE	TRUE	TRUE	TRUE	TRUE	TRUE
ID1	P41134	NA	-2.09	0.00357	0.026190185	TRUE	TRUE	down	TRUE	TRUE	NA	NA	NA	NA	NA	NA	NA
IGHMBP2	P38935	NA	-1.46	7.43E-04	0.016453526	TRUE	TRUE	down	FALSE	NA	NA	NA	NA	NA	NA	NA	TRUE
ITFG2	Q969R8	FGGAP1;KICS3	-0.732300217	0.027598425	0.05141589	TRUE	FALSE	down	TRUE	TRUE	NA	NA	NA	FALSE	NA	NA	TRUE
KHDC4	Q7Z7F0	KIAA0907;BLOM7;SNORA80EHG	1.56	0.044	0.061946939	TRUE	TRUE	up	TRUE	TRUE	NA	NA	NA	FALSE	NA	NA	NA
KIF14	Q15058	KIAA0042	1.61	0.00138	0.01965506	TRUE	TRUE	up	TRUE	TRUE	FALSE	FALSE	NA	TRUE	TRUE	NA	NA
KLHDC3	Q9BQ90	PEAS	-1.72	1.50E-04	0.010960686	TRUE	TRUE	down	FALSE	NA	NA	NA	NA	FALSE	NA	NA	NA
KLK6	Q92876	PRSS9;PRSS18	0.888797787	0.001277971	0.019173904	TRUE	FALSE	up	TRUE	NA	NA	NA	NA	NA	TRUE	NA	TRUE
LETM2	Q2VYF4	FLJ25409;SLC55A2	0.823672523	0.003329375	0.025620449	TRUE	FALSE	up	FALSE	NA	NA	NA	NA	NA	NA	NA	TRUE
MAP2K3	P46734	MEK3;PRKMK3;MKK3;MAPKK3;SAPKK2	-0.84619129	8.48E-04	0.017068825	TRUE	FALSE	down	TRUE	TRUE		NA	NA	TRUE	FALSE	NA	TRUE
MARK3	P27448	CTAK1;KP78;VIPB;EMK2;PAR1A	1.05	0.00867	0.034655083	TRUE	TRUE	up	FALSE	NA	NA	FALSE	NA	FALSE	FALSE	NA	NA
MDN1	Q9NU22	NA	-1.14	2.18E-04	0.012041286	TRUE	TRUE	down	TRUE	TRUE	FALSE	TRUE	NA	TRUE	TRUE	NA	NA
MIOS	Q9NXC5	FLJ20323	1.09	0.0307	0.053780712	TRUE	TRUE	up	TRUE	TRUE	NA	NA	NA	FALSE	NA	NA	NA
MRPL57	Q9BQC6	HMRP63;MRP63;BMRP63	1.11	1.38E-04	0.010649951	TRUE	TRUE	up	TRUE	NA	NA	NA	NA	TRUE	NA	NA	NA
MSLN	Q13421	CAK1;MPF;SMRP	-0.607572311	0.026897045	0.050887365	TRUE	FALSE	down	TRUE	NA	NA	NA	NA	TRUE	NA	NA	NA
MTERF3	Q96E29	MTERFD1;FLJ10939	-0.732606505	0.028993995	0.05246444	TRUE	FALSE	down	FALSE	NA	NA	NA	NA	FALSE	NA	NA	TRUE
NAF1	Q96HR8	NA	-2.31	8.46E-04	0.017055936	TRUE	TRUE	down	TRUE	TRUE	TRUE	NA	FALSE	FALSE	TRUE	NA	NA
NCAPG2	Q86XI2	LUZP5	-1.23	5.84E-07	0.003529084	TRUE	TRUE	down	TRUE	TRUE	FALSE	TRUE	NA	TRUE	NA	NA	NA
NDC80	O14777	KNTC2;HEC1;TID3	0.611604153	0.027544225	0.051375092	TRUE	FALSE	up	TRUE	NA	FALSE	FALSE	NA	TRUE	TRUE	NA	NA
NDUFB1	O75438	MNLL	-1.59	6.68E-06	0.005429326	TRUE	TRUE	down	FALSE	NA	NA	FALSE	NA	FALSE	FALSE	NA	NA
NEDD8	Q15843	NA	-3.6	0.00708	0.032483535	TRUE	TRUE	down	TRUE	TRUE	FALSE	NA	FALSE	FALSE	FALSE	NA	NA
NTSR1	P30989	NTR1;NTRH;NTR;NTRR	1.38	0.0328	0.055164073	TRUE	TRUE	up	FALSE	NA	NA	NA	NA	NA	NA	NA	TRUE
NUB1	Q9Y5A7	NUB1L;NYREN18;BS4	0.736929579	0.042644402	0.061168414	TRUE	FALSE	up	TRUE	NA	NA	NA	NA	TRUE	TRUE	NA	NA
NUDT19	A8MXV4	RP2	-0.640073474	0.037088836	0.057861682	TRUE	FALSE	down	FALSE	NA	NA	FALSE	NA	FALSE	NA	NA	TRUE
NUSAP1	Q9BXS6	NA	1.44	0.00125	0.019056737	TRUE	TRUE	up	TRUE	NA	NA	TRUE	NA	TRUE	NA	NA	TRUE
OCIAD2	Q56VL3	NA	-1.78	4.79E-04	0.014689416	TRUE	TRUE	down	TRUE	TRUE	FALSE	FALSE	NA	TRUE	TRUE	NA	NA
ODC1	P11926	NA	1.78	1.09E-07	0.002653863	TRUE	TRUE	up	FALSE	NA	NA	NA	NA	NA	NA	NA	TRUE
OIP5	O43482	NA	1.42	0.00591	0.030719572	TRUE	TRUE	up	FALSE	NA	NA	NA	NA	NA	NA	NA	NA
P4HA2	O15460	MYP25	1.68	1.94E-13	2.66E-04	TRUE	TRUE	up	FALSE	NA	NA	NA	NA	FALSE	FALSE	NA	TRUE
PANK4	Q9NVE7	NA	-1.18	0.0205	0.045959563	TRUE	TRUE	down	TRUE	TRUE	NA	NA	FALSE	TRUE	TRUE	NA	TRUE
PHLDA2	Q53GA4	TSSC3;BWR1C;HLDA2;IPL	-0.747199354	0.013068695	0.039579705	TRUE	FALSE	down	TRUE	NA	NA	NA	NA	TRUE	NA	NA	NA
PPIE	Q9UNP9	CYP33	0.643463713	0.038036562	0.058431377	TRUE	FALSE	up	FALSE	NA	FALSE	NA	NA	FALSE	NA	NA	NA
PRKACB	P22694	NA	-2.01	0.0308	0.053802163	TRUE	TRUE	down	TRUE	TRUE	FALSE	NA	FALSE	FALSE	TRUE	TRUE	TRUE
PRPF39	Q86UA1	FLJ20666;FLJ11128	1.14	0.0127	0.039203265	TRUE	TRUE	up	FALSE	NA	NA	NA	NA	FALSE	NA	NA	TRUE
PSAT1	Q9Y617	PSAT;PSATD;NLS2;EPIP	0.688011341	0.00255534	0.023646029	TRUE	FALSE	up	TRUE	NA	FALSE	FALSE	TRUE	TRUE	TRUE	TRUE	NA
PTPRF	P10586	LAR;BNAH2	1.66	5.71E-08	0.002375351	TRUE	TRUE	up	TRUE	NA	NA	NA	NA	TRUE	TRUE	NA	NA
PTPRG	P23470	PTPG;RPTPG;HPTPG	-0.791615492	0.003274864	0.025487111	TRUE	FALSE	down	TRUE	TRUE	NA	NA	NA	NA	NA	NA	TRUE
RAB3D	O95716	RAB16;RAD3D;GOV;D2-2	-1.21	0.00186	0.021582993	TRUE	TRUE	down	FALSE	NA	NA	FALSE	FALSE	FALSE	FALSE	NA	NA
RHEB	Q15382	RHEB2	0.704025785	0.026700918	0.050739326	TRUE	FALSE	up	TRUE	NA	NA	FALSE	NA	TRUE	FALSE	NA	NA
RHOG	P84095	ARHG	1.85	3.97E-04	0.013996473	TRUE	TRUE	up	TRUE	NA	FALSE	FALSE	TRUE	FALSE	FALSE	NA	NA
RNGTT	O60942	HCE;HCE1;HCAP;HCAP1;CAP1A	-0.928325373	0.043324145	0.061568779	TRUE	FALSE	down	TRUE	TRUE	NA	NA	NA	FALSE	NA	TRUE	TRUE
SCFD2	Q8WU76	FLJ39514;STXBP1L1	-1.07	0.0495	0.065208938	TRUE	TRUE	down	TRUE	NA	FALSE	FALSE	NA	FALSE	TRUE	NA	TRUE
SEH1L	Q96EE3	SEC13L;SEH1A;SEH1B;SEH1	-0.686908021	0.019779737	0.045375422	TRUE	FALSE	down	TRUE	TRUE	FALSE	TRUE	FALSE	TRUE	NA	NA	NA
SENP3	Q9H4L4	NA	-1.73	0.0105	0.036909426	TRUE	TRUE	down	TRUE	TRUE	NA	NA	NA	FALSE	NA	TRUE	TRUE
SMU1	Q2TAY7	FSAP57;FLJ10805;BWD	-0.578065191	0.025044142	0.049483148	TRUE	FALSE	down	TRUE	TRUE	FALSE	FALSE	TRUE	TRUE	NA	NA	NA
SORBS1	Q9BX66	SH3D5;KIAA1296;KIAA0894;FLJ12406;SORB1;FLAF2;R85FL	0.921145733	0.044433975	0.062221219	TRUE	FALSE	up	FALSE	NA	NA	NA	NA	NA	NA	NA	TRUE
SPAST	Q9UBP0	ADPSP;FSP2;KIAA1083;SPG4	1.71	6.16E-05	0.008528112	TRUE	TRUE	up	TRUE	NA	NA	NA	NA	TRUE	NA	NA	TRUE
SPINDOC	Q9BUA3	C11orf84	1.85	0.00139	0.019662672	TRUE	TRUE	up	FALSE	NA	NA	NA	NA	FALSE	NA	NA	NA
STAT2	P52630	STAT113;PROCH3;IMD44;ISGF-3	0.725387412	0.022479472	0.04751017	TRUE	FALSE	up	TRUE	NA	NA	NA	NA	FALSE	TRUE	TRUE	TRUE
STK38L	Q9Y2H1	NDR2;KIAA0965	1.21	0.0343	0.056149593	TRUE	TRUE	up	TRUE	NA	NA	FALSE	NA	TRUE	FALSE	TRUE	TRUE
TADA2A	O75478	ADA2A;HADA2;ADA2;KL04P	-1.09	0.0417	0.060622694	TRUE	TRUE	down	FALSE	NA	NA	NA	NA	NA	NA	TRUE	NA
TAP2	Q03519	RING11;PSF2;D6S217E;ABCB3;APT2;ABC18;Y1	-1.83	0.00982	0.036101201	TRUE	TRUE	down	TRUE	NA	NA	NA	NA	FALSE	TRUE	NA	TRUE
TFDP1	Q14186	DP1;DRTF1;DILC	-1.29	4.04E-07	0.003289294	TRUE	TRUE	down	FALSE	NA	NA	NA	NA	FALSE	NA	NA	NA
THBS1	P07996	NA	2.91	5.22E-05	0.008214916	TRUE	TRUE	up	TRUE	TRUE	NA	NA	NA	TRUE	NA	NA	TRUE
TIFA	Q96CG3	T2BP;TIFAA;T6BP;MGC20791	-2.4	2.64E-04	0.012694511	TRUE	TRUE	down	FALSE	NA	NA	NA	NA	FALSE	NA	NA	NA
TNFRSF10A	O00220	TRAILR1;DR4;CD261;APO2	-1.29	8.42E-06	0.005700005	TRUE	TRUE	down	FALSE	NA	NA	NA	NA	FALSE	NA	NA	TRUE
TRAPPC9	Q96Q05	NIBP;KIAA1882;IKBKBBP;TRS120;MRT13;T1;TRAPPC9;IBP	1.04	0.00785	0.033581166	TRUE	TRUE	up	TRUE	TRUE	FALSE	NA	NA	FALSE	NA	NA	TRUE
TRIM16	O95361	NA	3.47	1.94E-13	9.60E-06	TRUE	TRUE	up	TRUE	TRUE	NA	NA	NA	TRUE	FALSE	NA	TRUE
TXNL4B	Q9NX01	DLP;DIM2;FLJ20511	-1.44	0.0426	0.061162967	TRUE	TRUE	down	FALSE	NA	NA	NA	NA	FALSE	FALSE	NA	NA
UBL7	Q96S82	TCBA1;MGC14421;BMSCUBP	0.875802971	0.007391049	0.03293544	TRUE	FALSE	up	FALSE	NA	NA	NA	NA	FALSE	NA	NA	TRUE
UHRF1BP1L	A0JNW5	NA	2.04	0.0287	0.052255478	TRUE	TRUE	up	TRUE	TRUE	NA	NA	NA	FALSE	NA	NA	NA
VPS51	Q9UID3	FFR;ANG2;C11orf2;C11orf3;ANG3;PCH13	-1.11	0.00405	0.027246133	TRUE	TRUE	down	TRUE	NA	FALSE	FALSE	NA	FALSE	TRUE	NA	NA
WDR45	Q9Y484	WIPI4;NBIA5;WDRX1;JM5;WDRXI4;NBIA4	-1.24	0.0308	0.053844934	TRUE	TRUE	down	FALSE	NA	NA	NA	NA	NA	NA	NA	TRUE
WDR54	Q9H977	NA	-1.72	1.06E-05	0.005997859	TRUE	TRUE	down	TRUE	TRUE	NA	FALSE	NA	FALSE	NA	NA	NA
WDR6	Q9NNW5	NA	-1.18	0.00442	0.028044163	TRUE	TRUE	down	TRUE	TRUE	NA	FALSE	NA	TRUE	NA	NA	NA
WRAP73	Q9P2S5	WDR8	-1.82	0.00421	0.027592784	TRUE	TRUE	down	FALSE	NA	NA	NA	NA	NA	NA	NA	NA
WWTR1	Q9GZV5	TAZ;DKFZp586I1419	1.12	0.00917	0.035293233	TRUE	TRUE	up	FALSE	NA	NA	NA	NA	FALSE	NA	NA	NA
ZC2HC1A	Q96GY0	C8orf70;FAM164A	1.44	0.0104	0.036818196	TRUE	TRUE	up	FALSE	NA	NA	NA	NA	NA	FALSE	NA	NA
ZFAND2A	Q8N6M9	NA	3.13	1.94E-13	7.19E-07	TRUE	TRUE	up	FALSE	NA	NA	NA	NA	NA	NA	NA	TRUE
ZNF148	Q9UQR1	HT-BETA;BERF-1;BFCOL1;ZBP-89;ZFP148;PHZ-52;GDACCF;ZBP89	-1.64	8.39E-05	0.009198163	TRUE	TRUE	down	TRUE	NA	NA	NA	NA	TRUE	NA	NA	TRUE
ZNF768	Q9H5H4	FLJ23436	-0.703957985	0.027125512	0.051059672	TRUE	FALSE	down	FALSE	NA	NA	NA	NA	FALSE	NA	NA	NA
