# Supplementary material for: Native Size-Exclusion Chromatography–Based Mass Spectrometry Reveals New Components of the Early Heat Shock Protein 90 Inhibition Response Among Limited Global Changes
Source: Mol Cell Proteomics. 2022 Dec 20;22(2):100485. doi: 10.1016/j.mcpro.2022.100485 (PMC9898794; doi:10.1016/j.mcpro.2022.100485)
Supplement: TableS7 [file mmc7.txt]

Name	Abundance_log_marginal_likelihood_null	Abundance_log_marginal_likelihood_alternative	Probability_differential_abundance
TUBE1	-548.9528813	-510.3329613	1
BICD1	-1222.817106	-1166.416029	1
TMED10	-3096.695379	-2889.11331	1
XPA	-1646.470157	-1525.782907	1
CNOT7	-3324.334457	-3151.760842	1
IGF2	-1132.023895	-1049.956565	1
ZNF148	-1745.109181	-1686.385236	1
NCOA5	-1122.08764	-1040.02031	1
MAFF	-919.5774182	-851.9925583	1
PHKG2	-715.0435194	-661.9411295	1
PTPN2	-1965.775785	-1806.468616	1
RAE1	-3164.093111	-2946.856061	1
CAMSAP2	-1347.423676	-1241.218896	1
APIP	-524.1357339	-485.515814	1
APOOL	-590.0714696	-546.6240597	1
ZNHIT6	-2825.802494	-2618.220424	1
M6PR	-1007.39636	-934.9840104	1
COMMD6	-2034.890352	-1880.410673	1
PDXK	-1879.683338	-1754.168598	1
GTF2H5	-547.6451098	-509.0251899	1
DNAJB1	-15685.9969	-15605.44094	1
GOLIM4	-1901.098058	-1839.546442	1
PRRC1	-915.0716213	-847.4867613	1
H7C0S8	-841.1495862	-778.3922163	1
UTRN	-1174.893149	-1078.343349	1
VEZF1	-922.7742776	-855.1894177	1
P4HA2	-7662.596292	-7575.208932	1
SSR3	-1592.859787	-1535.19899	1
WDR33	-1656.535709	-1531.020969	1
NADK2	-2146.618952	-2079.782081	1
NFYA	-2583.37747	-2390.277871	1
KMT2A	-1474.91791	-1437.954335	1
OXSR1	-3770.081306	-3499.741866	1
PIP5K1A	-509.869161	-466.421751	1
SIRT3	-668.6030664	-630.84737	1
SAP130	-1380.219495	-1307.210341	1
RPP25L	-2543.601776	-2449.369939	1
KCTD6	-489.1450735	-450.5251536	1
SP1	-3677.969343	-3412.457393	1
CCDC97	-1631.74949	-1511.06224	1
MXRA7	-804.5521208	-741.7947508	1
CLU	-11057.51032	-10967.58399	1
RNF141	-686.8905979	-633.788208	1
RAMAC	-775.6650873	-712.9077174	1
STK3	-1841.794206	-1706.624486	1
GPN3	-1087.7463	-1005.67897	1
AAAS	-735.4443413	-677.5144614	1
MTIF3	-891.9643111	-819.5519613	1
CFAP97	-677.703016	-624.6006261	1
BAX	-1643.137635	-1522.450385	1
TRIP4	-1963.457538	-1896.607908	1
PTDSS2	-545.9547204	-502.5073105	1
EIF2B4	-3768.706993	-3614.753364	1
RSL24D1	-1636.274238	-1520.414478	1
DOCK9	-847.2052349	-779.620375	1
COX7A2	-1911.891797	-1771.894588	1
VCPKMT	-509.2291973	-470.6092773	1
NDEL1	-496.9127852	-458.2928653	1
PINX1	-932.9452795	-860.5329296	1
KIAA1191	-854.5292235	-786.9443636	1
THOC5	-1952.313907	-1871.631543	1
EVPL	-2079.939199	-2028.578173	1
CD9	-1427.868785	-1331.318985	1
EHBP1	-1067.832819	-980.9379988	1
ANKS1A	-1242.528403	-1145.978603	1
LTBR	-2334.26644	-2283.011653	1
VPS13A	-2530.601455	-2492.00913	1
STK39	-3836.049378	-3565.709938	1
SKI	-441.1050782	-402.4851583	1
FARS2	-902.2596465	-834.6747866	1
DNAAF5	-1903.655389	-1763.65818	1
POLR2L	-2415.589477	-2373.725347	1
EFTUD2	-5191.899637	-5126.506062	1
MICAL3	-515.5766281	-476.9567082	1
NUP98	-4520.552233	-4206.765383	1
MND1	-1638.210584	-1517.523334	1
ZNF346	-1168.945666	-1077.223356	1
PSMC3IP	-919.512374	-851.9275141	1
FAM172A	-511.5921998	-472.9722799	1
PALM	-2403.037311	-2219.592691	1
MICA	-1737.312966	-1694.482779	1
NUP88	-1973.04814	-1828.22344	1
RPL7A	-6820.720065	-6762.415707	1
C19orf25	-1419.426807	-1322.877007	1
CINP	-547.5775558	-504.1301458	1
TRIM44	-902.7991633	-835.2143034	1
TNFAIP8	-730.8435474	-677.7411575	1
CAMK2G	-578.0112512	-534.5638413	1
HMCES	-1033.92764	-956.6878005	1
NCSTN	-786.5184016	-728.5885216	1
AKAP11	-563.1123532	-519.6649433	1
USP33	-580.777707	-537.3302971	1
ZBTB11	-1741.826762	-1701.65117	1
RANBP2	-5392.683997	-5045.104718	1
NUP37	-1935.178921	-1809.664182	1
HNRNPA2B1	-12713.31121	-12648.93904	1
PCNT	-721.0404378	-667.9380479	1
CHCHD6	-895.584876	-828.0000161	1
ANAPC13	-541.054137	-502.4342171	1
APC	-1248.313395	-1151.763595	1
FKBP15	-3027.344347	-2805.279807	1
SMG8	-1062.232085	-980.1647554	1
GRN	-1444.562046	-1407.750127	1
ISG20L2	-590.7990475	-547.3516375	1
EIF4EBP1	-1105.25313	-1023.1858	1
ZC3H13	-847.173385	-779.5885251	1
CREG1	-735.9786632	-682.8762733	1
RNF166	-687.0563527	-633.9539628	1
MTCL1	-797.096304	-729.5114441	1
ATAT1	-446.6476976	-408.0277776	1
ELOF1	-746.2355765	-693.1331866	1
CORO1A	-461.2214166	-422.6014967	1
HSPH1	-15899.58285	-15848.33341	1
TFAP4	-1183.246735	-1091.524425	1
MT-ATP8	-600.2209063	-556.7734964	1
TYW5	-773.093681	-719.9912911	1
KNSTRN	-1788.949501	-1653.779781	1
BAG3	-15511.39655	-15131.07784	1
DHX38	-4981.497188	-4838.432649	1
CRACR2A	-675.0968714	-621.9944814	1
NUP62	-4722.866662	-4404.252322	1
KIF3A	-705.7773217	-652.6749318	1
UBAC1	-1327.005187	-1230.455387	1
SNIP1	-1598.630779	-1473.116039	1
SRP72	-4191.188453	-3891.884074	1
SMC6	-715.027651	-661.9252611	1
ISOC2	-1900.377011	-1859.780161	1
TPR	-5617.250732	-5269.671453	1
METTL7B	-611.8129121	-568.3655022	1
SLMAP	-897.8156724	-830.2308125	1
BCAR3	-882.2622915	-814.6774316	1
CCT6B	-3574.480295	-3520.048082	1
UBR1	-847.3332245	-784.5758545	1
SDHC	-757.0997462	-699.1698663	1
TOM1L2	-953.0880093	-875.8481694	1
LRPPRC	-7202.133813	-7148.790552	1
POLR1C	-2740.813172	-2542.886083	1
ROMO1	-744.4187926	-686.4889127	1
ELOVL5	-1017.586286	-945.1739359	1
TPM3	-924.0873858	-861.3300159	1
ARL8A	-571.3035054	-527.8560954	1
PARD3	-1591.786054	-1471.098804	1
ZC3H7A	-657.5748851	-604.4724952	1
STK4	-1207.294452	-1110.744652	1
NUP50	-5038.901667	-4691.322385	1
RNF113A	-685.5270389	-632.424649	1
MOCS3	-992.7173699	-915.47753	1
PSMB9	-492.5702596	-453.9503396	1
ARHGAP4	-3208.564175	-3072.191794	1
TRMU	-684.4675021	-646.7118041	1
FAM185A	-667.7106102	-614.6082203	1
VIM	-1026.029364	-948.7895246	1
R3HDM1	-2093.320027	-2052.920997	1
COL12A1	-976.8111839	-904.3988341	1
BAG6	-6559.858769	-6449.998989	1
SRFBP1	-2485.786349	-2445.124127	1
TEAD1	-929.2023387	-861.6174788	1
RAB5A	-3397.144273	-3334.663847	1
NUP43	-3243.253402	-3026.016353	1
TASOR2	-1516.550581	-1395.863331	1
TRIM24	-701.8635431	-648.7611532	1
TBC1D5	-703.8853421	-650.7829522	1
MIF4GD	-929.1857001	-861.6008402	1
RNASEH1	-742.0844268	-679.3270569	1
EHMT1	-934.7195922	-862.3072423	1
NUP205	-1733.687334	-1608.172594	1
CST3	-1241.523395	-1144.973595	1
ABHD12	-554.6603434	-511.2129335	1
MRE11	-1723.144561	-1669.699864	1
PHC2	-1050.633727	-968.5663972	1
IRS1	-1351.057575	-1244.852795	1
HLCS	-531.9023413	-493.2824214	1
PTTG1IP	-553.7593546	-510.3119447	1
TJP2	-649.9243526	-596.8219627	1
RBM6	-900.5199511	-832.9350912	1
BUD13	-1771.215691	-1636.045972	1
PACSIN1	-693.783875	-656.9494707	1
BMP2K	-946.1876178	-878.6027579	1
WASHC2A	-1272.372777	-1161.340507	1
TIMM50	-598.9347496	-555.4873396	1
ATF7	-1085.402679	-993.6803692	1
ZFAND3	-714.5691903	-661.4668004	1
PRDM10	-553.9164979	-510.4690879	1
UNK	-2635.361276	-2588.913146	1
EMC3	-540.2440274	-496.7966175	1
NEDD4	-838.6229802	-775.8656103	1
TCF3	-1695.607625	-1555.610415	1
POP7	-2029.287949	-1975.46349	1
DOCK7	-1395.649195	-1294.271905	1
BRD7	-1158.981353	-1117.909027	1
TCAF1	-2891.791515	-2851.480223	1
NCOA2	-1268.185853	-1171.636053	1
MKRN2	-948.0361414	-875.6237915	1
PIK3R4	-1090.001454	-1007.934125	1
TOMM40	-1219.937979	-1133.04316	1
OIP5	-1209.152342	-1117.430032	1
PRAG1	-2629.78278	-2436.68318	1
SPAG5	-895.1133037	-827.5284438	1
NR2F2	-777.3074763	-719.3775964	1
LPCAT3	-565.9811907	-522.5337807	1
NCOR2	-658.2618743	-605.1594844	1
PRELID3B	-531.7485627	-493.1286428	1
ELOA	-2670.261975	-2591.403328	1
OTUD7B	-1183.497858	-1124.921569	1
DDX27	-2000.273514	-1956.260703	1
NUP160	-968.9544858	-896.542136	1
TNRC6A	-674.8273889	-621.7249989	1
AMPD3	-487.2090028	-448.5890828	1
C19orf12	-466.0163441	-427.3964241	1
OBSL1	-899.4289651	-831.8441052	1
NAP1L5	-471.9993377	-433.3794178	1
DSN1	-843.6902411	-776.1053812	1
UBASH3B	-728.6388761	-675.5364861	1
TPRKB	-1936.679392	-1801.509672	1
INO80C	-441.0651283	-402.4452084	1
LCOR	-1726.108857	-1590.939137	1
MTRR	-546.9947495	-508.3748296	1
NHSL1	-610.4348558	-557.3324659	1
Q6ZSR9	-1258.862958	-1162.313158	1
SPCS3	-1330.628406	-1291.119286	1
NACA2	-1293.6593	-1197.109501	1
MCRIP2	-711.809993	-658.707603	1
MDP1	-532.0284693	-493.4085494	1
SHCBP1	-2536.154809	-2488.76548	1
MIS18A	-707.7250503	-654.6226604	1
MTA3	-981.2339992	-908.8216493	1
USF2	-921.1785031	-848.7661532	1
PLK1	-1230.194994	-1138.472684	1
ZFAND6	-746.6927346	-693.5903447	1
NUP153	-5075.11515	-4727.53587	1
PIK3C3	-872.0343586	-804.4494987	1
TROAP	-702.8950494	-649.7926595	1
UBAP1	-2135.308749	-2074.930299	1
TSEN54	-706.3123536	-653.2099637	1
ZFYVE19	-834.131214	-771.3738441	1
DTWD2	-1052.849766	-970.7824361	1
C5orf24	-864.4190377	-796.8341778	1
TCEAL4	-905.747506	-838.1626461	1
CENPS	-680.0017691	-626.8993792	1
DNAJA1	-13725.07144	-13562.97657	1
MAZ	-2956.149482	-2729.257452	1
HM13	-1325.251863	-1269.653707	1
STMN3	-1782.126591	-1642.129381	1
USP22	-911.0931274	-843.5082675	1
ZWINT	-799.7133397	-736.9559698	1
EAF1	-715.6029818	-662.5005918	1
COPRS	-1619.588998	-1498.901748	1
PI4K2A	-604.884743	-561.4373331	1
MED9	-1805.863246	-1675.521016	1
PML	-1910.145765	-1765.321065	1
NFAT5	-2495.967961	-2298.040871	1
TUBGCP3	-608.107904	-564.660494	1
CFD	-552.5517469	-513.9318269	1
RNASEH2C	-524.9780839	-486.358164	1
EPB41L1	-1276.319458	-1179.769658	1
IVNS1ABP	-1832.970212	-1688.145512	1
EMC9	-469.9015244	-431.2816044	1
SPCS1	-807.5063097	-749.5764298	1
SNTB2	-1268.708096	-1172.158296	1
ZNF385A	-672.6025013	-619.5001114	1
LIMCH1	-501.2701314	-462.6502115	1
RFX1	-681.980657	-628.878267	1
UBR3	-535.6025928	-496.9826728	1
NUP214	-5076.633119	-4729.053839	1
ATXN3	-1089.276376	-1007.209046	1
COL1A2	-528.3664072	-489.7464872	1
SLC4A7	-720.5302745	-667.4278845	1
MOSPD1	-894.4111491	-826.8262892	1
PCBD2	-731.9707527	-678.8683628	1
AFTPH	-914.8802294	-847.2953695	1
ACTR1B	-673.8870291	-620.7846392	1
ADAM9	-1167.186505	-1080.291685	1
ZMYND8	-1436.512398	-1325.480128	1
NUP155	-3268.358139	-3031.811129	1
CCDC186	-1398.507629	-1287.475359	1
CPSF7	-2798.404554	-2590.822484	1
LIMD2	-707.6248933	-654.5225034	1
SPAST	-2761.820014	-2719.214682	1
C12orf45	-1159.406091	-1077.338761	1
PDCD2	-594.8107331	-551.3633232	1
SCNM1	-950.1303413	-890.4414219	1
KCMF1	-723.625703	-665.695823	1
RNF123	-437.7678727	-399.1479527	1
KIAA0408	-1073.140724	-995.9008843	1
VANGL1	-547.9992307	-504.5518207	1
DNAAF2	-894.3511804	-826.7663205	1
NUMA1	-5057.793249	-4710.21397	1
BCKDHA	-511.8379682	-473.2180483	1
PTP4A1	-672.286293	-619.1839031	1
PPP1R11	-1899.95096	-1861.508535	1
ELP6	-2001.183393	-1927.297293	1
DHX16	-1490.452496	-1379.420226	1
SAFB2	-673.5272137	-620.4248238	1
NUP54	-3149.5652	-2927.50066	1
POLR3H	-865.9981592	-798.4132992	1
BLOC1S6	-1661.674617	-1540.987367	1
LMCD1	-515.3367799	-476.71686	1
ARMC6	-1157.908855	-1075.841525	1
NUP35	-4013.163642	-3728.341732	1
NUP188	-1824.330442	-1693.988212	1
TMEM263	-2218.254097	-2157.586932	1
MED17	-561.3544826	-517.9070726	1
MRGBP	-4033.016898	-3738.540008	1
ALG5	-1029.44509	-957.03274	1
RGPD3	-754.8803038	-696.9504239	1
NFYB	-3411.414901	-3310.102395	1
MAGT1	-696.4735437	-638.5436638	1
RPRD1A	-4329.238668	-4000.969348	1
LAMB3	-505.1607595	-461.7133496	1
NUP107	-1005.232435	-932.8200852	1
MAN1A2	-937.6401028	-870.0552429	1
TMED1	-761.1669533	-703.2370734	1
POLR3F	-2977.60373	-2874.37394	1
HSPB1	-16597.6419	-16434.23208	1
MAP7D3	-1714.922967	-1589.408227	1
MRM1	-1745.975229	-1620.46049	1
FRAS1	-2005.264224	-1850.784544	1
PHRF1	-858.2252953	-790.6404354	1
B4DKP9	-2183.647195	-2043.649986	1
VPS13C	-1228.080172	-1158.9523	1
TAF6	-1022.360267	-945.120427	1
UHRF2	-512.601436	-469.1540261	1
CTNNAL1	-1187.973294	-1150.316153	1
GNAI1	-1004.451703	-927.2118634	1
POMK	-758.8566936	-700.9268137	1
SELENOS	-730.7630552	-672.8331752	1
THOC1	-2568.784245	-2482.993593	1
PVR	-1393.672844	-1282.640574	1
ZHX3	-969.7755343	-892.5356944	1
ZNF687	-484.5963977	-445.9764777	1
DNAJA2	-3585.598139	-3329.741169	1
ARID1B	-1364.125851	-1257.921071	1
DAD1	-568.1315878	-524.6841779	1
TRAPPC2B	-957.0475423	-889.4626824	1
CPNE2	-1193.004563	-1120.861787	1
CDPF1	-736.6543744	-683.5519845	1
PUM2	-1652.553495	-1527.038755	1
WNK1	-1025.979619	-943.9122895	1
SORL1	-1097.303712	-1015.236382	1
CCNL2	-837.063142	-774.3057721	1
PRKAR2B	-2035.211639	-1992.740962	1
POLR1B	-3380.017623	-3339.393121	1
AJUBA	-1457.822597	-1341.962838	1
MAPK12	-501.32034	-462.7004201	1
NUP85	-2191.868889	-2042.216699	1
MCC	-699.4551093	-646.3527194	1
SPECC1	-1381.821864	-1275.617084	1
NUP133	-1415.694687	-1314.317397	1
CUX1	-2221.297414	-2057.162755	1
HSP90AA4P	-3243.57122	-3021.50668	1
NOL8	-3108.609716	-3016.62137	1
GLIPR2	-527.9851606	-489.3652407	1
LARP1B	-1040.030813	-957.9634834	1
CIZ1	-1195.745947	-1104.023637	1
PIK3R1	-470.7383518	-432.1184318	1
CAPRIN1	-5017.551442	-4669.972162	1
GON7	-1874.581887	-1749.067147	1
KLF16	-3537.585378	-3257.590959	1
SYNRG	-2035.147828	-1875.840658	1
PI4KB	-631.3370056	-578.2346158	1
SRP68	-3155.513874	-2933.449334	1
HSP90AB3P	-519.8023927	-481.1824727	1
ZNF644	-1438.255641	-1332.050861	1
POLG2	-720.8366034	-667.7342134	1
FABP6	-535.8281413	-497.2082214	1
RUSC1	-564.7967849	-521.3493749	1
ELAC1	-488.4447118	-449.8247918	1
RAP1A	-915.2428832	-847.6580233	1
B2M	-612.4739416	-569.0265317	1
COX5B	-2996.173201	-2951.67756	1
ARHGEF1	-1100.76596	-1018.69863	1
CDS2	-595.6786882	-552.2312783	1
TMED5	-770.5510138	-712.6211339	1
NSMCE3	-1213.105923	-1121.383613	1
CLYBL	-884.1841379	-841.1977853	1
WRAP53	-494.7037888	-456.0838689	1
CETN3	-2805.950734	-2593.541175	1
MAGED1	-909.1154291	-841.5305692	1
COL5A1	-479.758599	-441.1386791	1
MANBA	-711.4906645	-658.3882746	1
UNC119	-559.5040972	-511.2291972	1
GTF2A1	-525.3977279	-486.777808	1
CPVL	-1584.264308	-1523.116046	1
TEAD3	-937.3292479	-860.089408	1
SCAF4	-883.5640975	-815.9792375	1
CDCA5	-2106.97207	-2066.077153	1
CHD1L	-1071.149874	-989.082544	1
WASHC4	-1117.144108	-1030.249288	1
ZFAND2B	-1213.876624	-1126.981804	1
HAUS6	-519.8541059	-476.406696	1
SEZ6L2	-1215.397292	-1118.847492	1
IFT74	-2003.233266	-1853.581077	1
NUP210	-2174.293474	-2014.986304	1
ZZZ3	-846.2730658	-778.6882059	1
ATF2	-1020.801306	-943.561466	1
BRD8	-2984.709933	-2939.944075	1
ABL1	-636.7389512	-583.6365613	1
BECN1	-655.2147464	-602.1123564	1
YIF1B	-886.9254296	-819.3405697	1
HSPA1A	-17556.51421	-17154.09925	1
SLC39A10	-467.4946544	-429.5370395	1
FOSL2	-2372.052768	-2193.435638	1
ELP5	-887.4505065	-819.8656466	1
NARF	-482.9650583	-444.3451383	1
CTTNBP2NL	-2000.236205	-1845.756525	1
EP400	-1764.051919	-1628.882199	1
DPH3	-724.7333677	-671.6309778	1
NFKBIB	-1757.409559	-1720.828479	1
EAPP	-1696.184971	-1660.018517	1
SSR4	-4110.306284	-4074.030337	1
RSBN1L	-2039.730121	-2003.045684	1
NKTR	-1086.554319	-1050.989005	1
OTULIN	-821.8036783	-786.6264081	1
RBPMS2	-2420.822689	-2385.339475	1
ANLN	-14062.32076	-14027.58334	1
POLR3D	-721.4416312	-687.3390284	1
ATN1	-1901.113035	-1867.36052	1
RBM15	-5922.348676	-5889.914819	1
MFN1	-617.2224138	-584.8552346	1
SGTB	-3617.266284	-3585.144241	1
CDC20	-4812.88085	-4780.935687	1
KDSR	-515.426622	-483.925053	1
POLR1E	-1502.910838	-1471.618333	1
ZNF830	-2593.320388	-2562.256079	1
STX6	-2095.420617	-2064.477057	1
RILPL1	-1073.65993	-1042.82243	1
RNF138	-2453.891485	-2423.475603	1
ADAT3	-677.3714655	-647.1491275	1
CKS1B	-2477.967357	-2447.859861	1
DNAJB4	-14251.60115	-14221.68433	1
ERLIN1	-5717.398932	-5687.486537	1
DDX3X	-6428.798628	-6399.221081	1
SSR1	-3163.057487	-3133.526461	1
PDSS2	-1946.594992	-1917.247578	1
LRCH3	-377.7223932	-348.7574533	1
TTC37	-373.304401	-344.339461	1
CDKAL1	-377.3979739	-348.4330339	1
FLOT2	-376.8335023	-347.8685623	1
JPH1	-340.8144141	-311.8494741	1
TMTC3	-372.0390315	-343.0740915	1
RELCH	-343.3464669	-314.3815269	1
VKORC1L1	-379.6026677	-350.6377277	1
ERF	-306.0843208	-277.1193809	1
CDC6	-366.4679248	-337.5029848	1
CHD8	-330.1885593	-301.2236193	1
XPO6	-359.333534	-330.368594	1
SURF1	-328.51547	-299.5505301	1
LNPEP	-361.6063911	-332.6414511	1
TSPAN9	-373.4355814	-344.4706414	1
CDK5RAP1	-382.7080911	-353.7431511	1
KNOP1	-368.6680002	-339.7030603	1
ZNFX1	-346.9377064	-317.9727665	1
TMED2	-354.6675146	-325.7025746	1
AURKA	-355.2148074	-326.2498675	1
HINT3	-352.2286045	-323.2636645	1
GPAT4	-364.2802899	-335.3153499	1
TOPBP1	-363.2032285	-334.2382885	1
MAOA	-372.7425409	-343.777601	1
NKIRAS2	-327.6586613	-298.6937213	1
GLT8D1	-352.5122277	-323.5472878	1
TMED4	-388.9571653	-359.9922253	1
ATP13A3	-333.6596217	-304.6946818	1
NEURL4	-382.6981206	-353.7331806	1
TMEM209	-383.4016339	-354.4366939	1
RALGAPB	-335.5690174	-306.6040929	1
TIMM21	-334.9827568	-306.0178169	1
PIGG	-393.1166999	-364.1517599	1
CSNK1G3	-344.5590805	-315.5941406	1
SLC27A2	-344.1788882	-315.2139482	1
MGAT2	-357.1482419	-328.183302	1
B3GAT3	-356.6771593	-327.7122193	1
FNDC3B	-374.8880236	-345.9230837	1
DOCK6	-355.8213463	-326.8564064	1
SUN2	-370.4464279	-341.4814879	1
MTARC2	-383.7879574	-354.8230174	1
WLS	-354.8087632	-325.8438233	1
SNX8	-345.3318295	-316.3668895	1
HLA-E	-349.9285685	-320.9636285	1
SLC25A10	-328.0695385	-299.1045986	1
CANT1	-362.8904563	-333.9255163	1
HEATR5B	-363.3179223	-334.3529823	1
NDUFA11	-363.7225558	-334.7576158	1
RAB29	-341.3084981	-312.3435581	1
CACUL1	-331.4809035	-302.5159635	1
DHX8	-372.7746499	-343.80971	1
PEX3	-388.4656954	-359.5007555	1
PHIP	-363.1086909	-334.143751	1
ULBP3	-356.3273746	-327.3624347	1
MTARC1	-389.4023232	-360.4373833	1
MTCH1	-333.3851647	-304.4202247	1
TMX3	-386.2243072	-357.2593672	1
FAM241B	-360.292667	-331.327727	1
ZNF280C	-731.2041611	-702.3048221	1
PDF	-668.2314851	-639.4644964	1
VHL	-1344.707744	-1316.119941	1
PRPF38B	-754.9864489	-726.9589427	1
GPRIN1	-2478.738028	-2450.974173	1
FPGS	-1427.657059	-1400.222221	1
HJURP	-919.7340476	-892.3455868	1
ARHGAP17	-1014.93429	-987.9513223	1
IMPACT	-832.1252345	-805.7252978	1
NELFB	-3497.802298	-3472.264677	1
GLE1	-752.5320694	-727.0198906	1
TXNL4A	-1249.37909	-1223.899274	1
SLC35B2	-951.2204914	-926.5341296	1
YDJC	-787.1074872	-762.4367637	1
SHOC2	-1217.125138	-1193.011035	1
WDR45	-934.248419	-910.4427675	1
UXT	-1478.519256	-1455.175098	1
SUMF1	-924.9809645	-901.9704734	1
EIF2B3	-4571.325735	-4548.359803	1
ATG9A	-1222.740946	-1199.975276	1
LCLAT1	-761.6328149	-738.8861861	1
EPB41	-1620.733128	-1598.362003	1
SEC23A	-4479.504998	-4457.415532	1
NDC80	-3268.252213	-3246.311042	1
AAGAB	-1548.985998	-1527.486132	1
PIGS	-773.2983151	-752.5155664	0.999999999
RALA	-6606.480215	-6585.750664	0.999999999
EHHADH	-942.0563902	-921.3690367	0.999999999
SSH3	-1231.183739	-1210.779544	0.999999999
CASP7	-2300.717241	-2280.429264	0.999999998
ARMC8	-987.4136095	-967.1649013	0.999999998
ZNF668	-1212.437238	-1192.434859	0.999999998
NLE1	-7539.084813	-7519.179609	0.999999998
C9orf85	-2139.460747	-2120.40468	0.999999995
INTS5	-1240.321398	-1221.635476	0.999999992
POLR1A	-3602.592614	-3584.346245	0.999999988
LTBP3	-1142.617299	-1124.530781	0.999999986
APP	-12407.02026	-12389.14123	0.999999983
CRIP1	-1230.648439	-1212.798508	0.999999982
NDUFV2	-3840.641877	-3822.845984	0.999999981
STK38L	-1434.991894	-1417.427641	0.999999976
MRPL45	-1584.748755	-1567.256591	0.999999975
SKA1	-1157.869209	-1140.451423	0.999999973
TFDP1	-1517.567732	-1500.153943	0.999999973
MEA1	-991.431865	-974.4261161	0.999999959
CAPN7	-680.7614251	-664.0224652	0.999999946
STYX	-938.8147471	-922.1338211	0.999999943
EIF2B1	-3038.510688	-3022.118751	0.999999924
ZNF768	-584.939321	-568.6676748	0.999999914
RETREG3	-517.2058776	-501.0121839	0.999999907
PLA2G15	-641.9194702	-625.886455	0.999999891
KAT8	-4549.878481	-4533.847221	0.999999891
SH3GLB1	-5870.492336	-5854.633788	0.99999987
COX16	-1517.442134	-1502.033027	0.999999797
DCTN6	-2542.000002	-2526.64674	0.999999785
CHUK	-1098.757432	-1083.477248	0.999999769
BAZ1A	-1908.207722	-1893.230483	0.999999687
HMGN5	-1210.629339	-1195.672873	0.99999968
PRPF31	-3842.683612	-3827.747945	0.999999674
METAP1D	-2464.554458	-2449.640613	0.999999667
NDUFA3	-823.2938495	-808.5306539	0.999999612
FANCM	-3841.088858	-3826.367645	0.999999596
ZNF281	-1210.152451	-1195.499678	0.999999567
LPGAT1	-580.051753	-565.5179889	0.999999512
ALDH1A3	-15183.50748	-15169.33919	0.999999297
RAB3A	-2230.931153	-2216.930348	0.999999169
EIF4G3	-697.925706	-684.2846818	0.999998809
FASTKD2	-2778.267105	-2764.804197	0.999998577
THTPA	-802.9884903	-789.6564793	0.999998378
TRIT1	-944.9133864	-931.8406885	0.999997898
SMYD3	-2087.77691	-2074.839336	0.999997594
TBL2	-2245.741957	-2233.427897	0.999995512
LLGL1	-1634.010731	-1622.046625	0.999993631
AAK1	-1709.251733	-1697.297831	0.999993566
GLUL	-2673.49994	-2661.587521	0.999993293
BAZ2A	-725.1733342	-713.2948274	0.999993062
CYP24A1	-465.6367492	-453.8732056	0.999992217
ATF7IP	-3321.24139	-3309.662122	0.999990642
SEC11A	-741.1040202	-729.5564355	0.999990341
MTMR2	-1206.174342	-1194.654777	0.999990066
XPC	-926.3570082	-914.9592705	0.999988779
ECT2	-482.0928526	-470.8647749	0.999986705
SPC24	-2965.159371	-2954.01433	0.999985553
CCDC134	-2558.799394	-2547.797995	0.999983322
SMC5	-2462.236594	-2451.302979	0.999982152
ARHGAP35	-1793.699002	-1782.902895	0.999979521
SNRNP27	-3017.593499	-3007.11359	0.999971906
YAE1	-1427.942289	-1417.528665	0.99996998
FBXO28	-506.1427499	-495.7872786	0.999968183
SH3RF1	-1995.98169	-1985.678423	0.999966478
TPRG1L	-1012.878709	-1002.611651	0.999965242
TCF12	-936.8087379	-926.6164357	0.999962544
GCA	-645.8279919	-635.6608086	0.999961591
RABGAP1	-1825.488186	-1815.399976	0.999958435
EXOC4	-1279.154524	-1269.06947	0.999958304
HDHD2	-866.3032176	-856.4731059	0.999946196
COL6A2	-1779.466822	-1769.659938	0.999944932
STIM1	-550.1600445	-540.3646554	0.999944295
VPS16	-1112.129096	-1102.485668	0.999935154
CCDC174	-964.5420916	-955.14801	0.999916792
RMND1	-482.5595617	-473.4066642	0.999894099
LRRC20	-952.2645283	-943.1394726	0.999891109
RALY	-3310.699457	-3301.767231	0.999867954
ACBD5	-1205.467878	-1196.54283	0.999867003
VPS52	-485.0024765	-476.3536197	0.999824704
SLC29A1	-1016.23882	-1007.729626	0.999798434
NADK	-1180.989524	-1172.524715	0.999789288
COX6B1	-1220.733256	-1212.356004	0.999770012
FLVCR1	-877.3996977	-869.3337311	0.999686051
MAN2C1	-680.4748428	-672.9862677	0.999440873
SEC61A1	-1108.670941	-1101.43864	0.999277667
UGT8	-926.1078465	-918.8877613	0.999268795
FTSJ1	-2823.027538	-2815.890273	0.999205708
TRIM5	-904.8244847	-897.8928745	0.999024525
PIK3CB	-872.8740392	-866.0329348	0.998932219
WWTR1	-2479.621019	-2473.097105	0.998534239
MRPL44	-2721.69689	-2715.269381	0.998386136
MB21D2	-951.3293696	-945.1598407	0.997912147
ABR	-1737.795037	-1731.689405	0.997774692
MRPL48	-1584.221071	-1578.12401	0.997755581
KCTD10	-1543.788859	-1537.860171	0.997345095
TGFB1I1	-1139.354583	-1133.941829	0.995560456
HERC4	-1890.175065	-1884.883021	0.994993723
ZWILCH	-809.0444584	-803.8075337	0.994711535
AKAP17A	-582.0250622	-577.1282257	0.992585212
SPCS2	-3255.979072	-3251.14702	0.992092877
AKT1	-2695.000421	-2690.187653	0.991940158
RNF187	-1026.179876	-1021.368803	0.991926585
CD3EAP	-6422.833414	-6418.080473	0.991447483
OXA1L	-970.9812427	-966.2411774	0.991337617
EXOC3	-1062.69023	-1057.974686	0.991124486
SPACA9	-767.8319222	-763.1238531	0.991058491
MPZL1	-469.5647994	-465.0237958	0.989449794
KCNAB2	-677.3558593	-673.2123195	0.98438123
MMGT1	-2086.130662	-2082.145631	0.98174747
ID1	-3924.78622	-3921.07111	0.976226197
MYCBP	-7566.906976	-7563.324032	0.972957863
U2AF2	-6825.794833	-6822.22882	0.972508785
TIMP2	-938.8143582	-935.2512857	0.972430072
TIMELESS	-4444.518424	-4441.022813	0.97056261
MRPL14	-2168.592859	-2165.098383	0.970530192
SPATA5	-3529.730877	-3526.49557	0.962141545
CEPT1	-1096.302885	-1093.12938	0.959824982
ARIH2	-1347.036614	-1343.867169	0.959668097
TTI2	-1461.825055	-1458.719632	0.957115901
STX18	-1223.695287	-1220.677753	0.953360001
MT1X	-2166.954604	-2163.965132	0.952096269
AMFR	-1697.069208	-1694.595714	0.922262583
NFYC	-2017.030196	-2014.599878	0.919110221
INTS7	-875.0559444	-872.6414594	0.917925208
GNB2	-5289.436125	-5287.028179	0.917431209
DNAJC5	-1006.633824	-1004.496214	0.894505256
KIFAP3	-1156.034025	-1153.909138	0.893298646
TOR4A	-695.908078	-693.7871153	0.892924008
GPCPD1	-2126.010444	-2123.895556	0.892341826
CRTC2	-2901.399023	-2899.472653	0.87284701
ELOVL7	-1707.39096	-1705.476771	0.871488966
MRPL16	-1020.59761	-1018.803087	0.857480859
NFX1	-962.185896	-960.4535526	0.849711925
LPCAT1	-2765.943956	-2764.310656	0.836621151
AAMDC	-2287.321819	-2285.688958	0.836561189
DNAJC1	-733.2021731	-731.6005691	0.832242452
PHKB	-988.9223226	-987.3514983	0.8279011
MICB	-3334.355502	-3332.793838	0.826592118
ANKLE2	-594.2812342	-593.0307519	0.777383343
TRIM36	-814.3514066	-813.2443274	0.751584176
CLSPN	-2152.410966	-2151.389013	0.735352917
BAG5	-7600.237258	-7599.221824	0.73408213
FOXJ3	-2614.651847	-2613.654215	0.730592895
DNAL1	-2176.15692	-2175.202135	0.722076446
DPF2	-6621.529403	-6620.595111	0.717945281
ANAPC2	-1860.520352	-1859.599436	0.715228642
WASHC5	-1818.587232	-1817.695743	0.709197377
NDUFB4	-2783.281094	-2782.441811	0.698314111
SQLE	-1290.780332	-1290.107884	0.662051014
TRAF2	-2821.305458	-2820.709787	0.644665317
SH3BP5	-1110.304541	-1109.745507	0.63622903
AVL9	-964.5399211	-963.9876132	0.634670882
CAP2	-1168.647015	-1168.120617	0.628642669
PTPRG	-1330.140564	-1329.638461	0.622953238
TRIM26	-1187.026422	-1186.534162	0.620638583
LRSAM1	-2961.721132	-2961.405661	0.578220252
MED27	-1498.822048	-1498.567231	0.563361642
GFPT2	-1844.16182	-1843.923495	0.559300734
TGS1	-2443.22201	-2443.004535	0.554155347
SPAG9	-4936.85776	-4936.85776	0.5
RPL13A	-3715.669828	-3715.669828	0.5
CHERP	-4897.831062	-4897.831062	0.5
TRAP1	-5471.779643	-5471.779643	0.5
GNA11	-2291.869034	-2291.869034	0.5
PUF60	-5365.938169	-5365.938169	0.5
YLPM1	-2362.043369	-2362.043369	0.5
DDX42	-5190.314994	-5190.314994	0.5
RBM17	-4367.788324	-4367.788324	0.5
U2SURP	-4924.806775	-4924.806775	0.5
SMNDC1	-4595.024989	-4595.024989	0.5
SRSF1	-5499.822922	-5499.822922	0.5
CSTF2T	-3283.239081	-3283.239081	0.5
RAD23B	-3800.795236	-3800.795236	0.5
SEC16A	-4673.850181	-4673.850181	0.5
DNAJC8	-2597.468885	-2597.468885	0.5
RBMX	-5776.228132	-5776.228132	0.5
MIA3	-3969.61883	-3969.61883	0.5
KPNA3	-8122.01228	-8122.01228	0.5
MYBBP1A	-3542.121396	-3542.121396	0.5
DDX46	-4907.808732	-4907.808732	0.5
MYO1C	-2824.229434	-2824.229434	0.5
KEAP1	-372.0088523	-372.0088523	0.5
DOCK1	-364.07108	-364.07108	0.5
ODR4	-369.9682981	-369.9682981	0.5
COG6	-395.6474605	-395.6474605	0.5
SAMD9	-491.7040198	-491.7040198	0.5
INCENP	-507.9176932	-507.9176932	0.5
DERL2	-339.4590975	-339.4590975	0.5
ANKRD16	-475.8691305	-475.8691305	0.5
IQGAP3	-354.6502988	-354.6502988	0.5
PPP1R21	-485.3472761	-485.3472761	0.5
PRR5-ARHGAP8	-468.1812712	-468.1812712	0.5
KLHDC3	-495.3271525	-495.3271525	0.5
TEX10	-424.6534486	-424.6534486	0.5
TRAPPC1	-485.9464228	-485.9464228	0.5
MAOB	-347.5632102	-347.5632102	0.5
TNIP1	0	0	0.5
TAF9	0	0	0.5
RAI1	0	0	0.5
TGOLN2	0	0	0.5
RAD9A	0	0	0.5
LRRC1	0	0	0.5
ETFA	0	0	0.5
IK	0	0	0.5
IMP4	0	0	0.5
ZNF24	0	0	0.5
TWNK	0	0	0.5
IRGQ	0	0	0.5
DDX28	0	0	0.5
UXS1	0	0	0.5
RECQL4	0	0	0.5
LRCH1	0	0	0.5
SERPINH1	0	0	0.5
LRRC8E	0	0	0.5
CIC	0	0	0.5
TMSB15B	0	0	0.5
SKIV2L	0	0	0.5
SORBS1	0	0	0.5
COG4	0	0	0.5
ASAP1	0	0	0.5
SLC25A32	0	0	0.5
ANAPC10	0	0	0.5
RAPH1	0	0	0.5
NOP10	0	0	0.5
POLB	0	0	0.5
UIMC1	0	0	0.5
MCAM	0	0	0.5
STAT2	0	0	0.5
ANKZF1	0	0	0.5
KIN	0	0	0.5
PREP	0	0	0.5
MDM4	0	0	0.5
PCF11	0	0	0.5
ZNRD1	0	0	0.5
GORAB	0	0	0.5
ANAPC16	0	0	0.5
MRPL51	0	0	0.5
RAB5C	0	0	0.5
SCD5	0	0	0.5
PDE5A	0	0	0.5
MED8	0	0	0.5
NADSYN1	0	0	0.5
SP3	0	0	0.5
SEC63	0	0	0.5
CHMP1B	0	0	0.5
TEFM	0	0	0.5
CD99	0	0	0.5
SCAMP2	0	0	0.5
PUS7L	0	0	0.5
PARN	0	0	0.5
ARL5B	0	0	0.5
SAP30	0	0	0.5
RPL6	0	0	0.5
RPL31	0	0	0.5
ANKRD40	0	0	0.5
ZFP36L1	0	0	0.5
ATP6AP2	0	0	0.5
ARMCX3	0	0	0.5
RAB14	0	0	0.5
TAP1	0	0	0.5
CTBS	0	0	0.5
UQCC1	0	0	0.5
IMMT	0	0	0.5
C4orf33	0	0	0.5
DKC1	0	0	0.5
RHBDD2	0	0	0.5
HDAC6	0	0	0.5
XRN2	0	0	0.5
GTF2H4	0	0	0.5
FRMD5	0	0	0.5
TMEM259	0	0	0.5
SENP6	0	0	0.5
RUSF1	0	0	0.5
WFS1	0	0	0.5
CHRAC1	0	0	0.5
ATP6V1C1	0	0	0.5
TDRD3	0	0	0.5
RBM18	0	0	0.5
MAGEA3	0	0	0.5
GRPEL2	0	0	0.5
RPAIN	0	0	0.5
PI4KA	0	0	0.5
NAT9	0	0	0.5
VPS33B	0	0	0.5
PASK	0	0	0.5
PMF1	0	0	0.5
RPL30	0	0	0.5
ZNF330	0	0	0.5
HOMER3	0	0	0.5
TAF15	0	0	0.5
PITPNA	0	0	0.5
CCNDBP1	0	0	0.5
WDR11	0	0	0.5
KNL1	0	0	0.5
PPP6R2	0	0	0.5
COQ8A	0	0	0.5
TOR1B	0	0	0.5
MRPL54	0	0	0.5
ZNF592	0	0	0.5
SETX	0	0	0.5
AGPAT3	0	0	0.5
COL18A1	0	0	0.5
MPHOSPH10	0	0	0.5
TOR1A	0	0	0.5
PRPF38A	0	0	0.5
PCIF1	0	0	0.5
MKNK1	0	0	0.5
P3H3	0	0	0.5
ENY2	0	0	0.5
GUF1	0	0	0.5
RAB3IL1	0	0	0.5
DHRS7B	0	0	0.5
NFRKB	0	0	0.5
VAMP2	0	0	0.5
PYCR1	0	0	0.5
MIOS	0	0	0.5
RPUSD1	0	0	0.5
ATP6V1D	0	0	0.5
GNG12	0	0	0.5
SEPHS1	0	0	0.5
LRIF1	0	0	0.5
ERCC4	0	0	0.5
DUSP9	0	0	0.5
UFSP2	0	0	0.5
SMARCA1	0	0	0.5
GTF3A	0	0	0.5
CHCHD3	0	0	0.5
ANO1	0	0	0.5
INTS9	0	0	0.5
PHF10	0	0	0.5
EMC6	0	0	0.5
CD58	0	0	0.5
TAF1C	0	0	0.5
CENPM	0	0	0.5
SDHAF3	0	0	0.5
SKP2	0	0	0.5
ATP6V1G1	0	0	0.5
ZNF121	0	0	0.5
COG7	0	0	0.5
AGO1	0	0	0.5
TDP1	0	0	0.5
TAF4	0	0	0.5
LMAN2L	0	0	0.5
MRPL30	0	0	0.5
GTF2H1	0	0	0.5
SEC61G	0	0	0.5
TMEM141	0	0	0.5
DYNLT3	0	0	0.5
BLM	0	0	0.5
JUN	0	0	0.5
TOMM70	0	0	0.5
SELENOT	0	0	0.5
MOB2	0	0	0.5
ARL6IP5	0	0	0.5
NDUFS7	0	0	0.5
ARFGAP3	0	0	0.5
CBX8	0	0	0.5
DNTTIP1	0	0	0.5
ATP6V1F	0	0	0.5
SENP3	0	0	0.5
AEBP2	0	0	0.5
MSL1	0	0	0.5
KIAA0754	0	0	0.5
MAP1A	0	0	0.5
KRT17	0	0	0.5
RARS2	0	0	0.5
SLC12A4	0	0	0.5
PRKRIP1	0	0	0.5
NFATC3	0	0	0.5
LRRC8A	0	0	0.5
DCP1B	0	0	0.5
SCAMP1	0	0	0.5
HAUS4	0	0	0.5
EPHB4	0	0	0.5
CWC15	0	0	0.5
ETFB	0	0	0.5
EMC4	0	0	0.5
ANKRD54	0	0	0.5
CABIN1	0	0	0.5
ARNT	0	0	0.5
TMEM192	0	0	0.5
CHMP6	0	0	0.5
CACHD1	0	0	0.5
P4HTM	0	0	0.5
ACTR8	0	0	0.5
STARD7	0	0	0.5
FAS	0	0	0.5
SEPSECS	0	0	0.5
SECISBP2	0	0	0.5
TSPAN14	0	0	0.5
SSH1	0	0	0.5
SURF4	0	0	0.5
FHOD1	0	0	0.5
FOXRED1	0	0	0.5
MTR	0	0	0.5
PLEKHG3	0	0	0.5
NCBP2AS2	0	0	0.5
HPS6	0	0	0.5
NDUFB5	0	0	0.5
IMP3	0	0	0.5
ADAM17	0	0	0.5
RPS6KA4	0	0	0.5
NHP2	0	0	0.5
TAF7	0	0	0.5
TRIB1	0	0	0.5
SCAMP3	0	0	0.5
CHEK2	0	0	0.5
RPL4	0	0	0.5
NAA10	0	0	0.5
PPP1R12C	0	0	0.5
TRNAU1AP	0	0	0.5
RNF14	0	0	0.5
DDX12P	0	0	0.5
CMC2	0	0	0.5
ATP2B4	0	0	0.5
ELOVL1	0	0	0.5
UBP1	0	0	0.5
AP1S3	0	0	0.5
UGCG	0	0	0.5
UPP1	0	0	0.5
MYO5B	0	0	0.5
PTRH1	0	0	0.5
CNOT11	0	0	0.5
PDLIM3	0	0	0.5
FBXL12	0	0	0.5
FOCAD	0	0	0.5
DPP7	0	0	0.5
SDE2	0	0	0.5
INTS4	0	0	0.5
KRAS	0	0	0.5
HIGD1A	0	0	0.5
CDK12	0	0	0.5
RPS6KB1	0	0	0.5
BCKDHB	0	0	0.5
MGST3	0	0	0.5
GPR107	0	0	0.5
TAF8	0	0	0.5
AK2	0	0	0.5
ZMYM4	0	0	0.5
DMAP1	0	0	0.5
SLC7A1	0	0	0.5
PTPRS	0	0	0.5
NABP1	0	0	0.5
CMPK1	0	0	0.5
PLIN2	0	0	0.5
CDC42SE2	0	0	0.5
ATP6AP1	0	0	0.5
VPS33A	0	0	0.5
CSPP1	0	0	0.5
ZCRB1	0	0	0.5
MTUS1	0	0	0.5
SGK3	0	0	0.5
HNRNPH3	0	0	0.5
GLG1	0	0	0.5
VPS50	0	0	0.5
DPP9	0	0	0.5
YTHDC1	0	0	0.5
NLN	0	0	0.5
TOP3B	0	0	0.5
GLTP	0	0	0.5
STEAP3	0	0	0.5
HSPA2	0	0	0.5
CALML5	0	0	0.5
NAPB	0	0	0.5
RDH14	0	0	0.5
SHKBP1	0	0	0.5
MICU1	0	0	0.5
TSC22D2	0	0	0.5
GAR1	0	0	0.5
SELENOI	0	0	0.5
COASY	0	0	0.5
GOLGA1	0	0	0.5
EIF2AK4	0	0	0.5
FBXO3	0	0	0.5
KATNAL2	0	0	0.5
SYNJ2	0	0	0.5
INTS10	0	0	0.5
ATP6V0A1	0	0	0.5
DYNLL2	0	0	0.5
C18orf21	0	0	0.5
RFTN1	0	0	0.5
NEBL	0	0	0.5
NXF1	0	0	0.5
USP4	0	0	0.5
MED31	0	0	0.5
STX8	0	0	0.5
SAT2	0	0	0.5
KIF14	0	0	0.5
ALG1	0	0	0.5
COG1	0	0	0.5
KIAA0319L	0	0	0.5
EXOC1	0	0	0.5
RCE1	0	0	0.5
RPL35	0	0	0.5
IRS2	0	0	0.5
POLE2	0	0	0.5
CIT	0	0	0.5
HERC5	0	0	0.5
HNRNPA1	0	0	0.5
FN3KRP	0	0	0.5
TERF1	0	0	0.5
C1orf109	0	0	0.5
RXRA	0	0	0.5
GADD45GIP1	0	0	0.5
TMEM41A	0	0	0.5
NUP42	0	0	0.5
GPKOW	0	0	0.5
TMEM245	0	0	0.5
FAM8A1	0	0	0.5
NCKIPSD	0	0	0.5
BPNT2	0	0	0.5
RHOC	0	0	0.5
PMPCA	0	0	0.5
TAOK2	0	0	0.5
AHCYL2	0	0	0.5
CCSER2	0	0	0.5
HAUS5	0	0	0.5
ANKRD28	0	0	0.5
FAM120B	0	0	0.5
CYP4F11	0	0	0.5
SETD1A	0	0	0.5
RRAGC	0	0	0.5
SMG7	0	0	0.5
LTBP4	0	0	0.5
SLC25A15	0	0	0.5
VPS53	0	0	0.5
ARMH3	0	0	0.5
FBXL6	0	0	0.5
C1orf198	0	0	0.5
UBE2Q1	0	0	0.5
ZNF696	0	0	0.5
SSH2	0	0	0.5
STX5	0	0	0.5
CDKN2B	0	0	0.5
RAB10	0	0	0.5
TMEM65	0	0	0.5
RREB1	0	0	0.5
FASTKD5	0	0	0.5
PYCR2	0	0	0.5
TCP11L1	0	0	0.5
SASS6	0	0	0.5
TRAPPC6B	0	0	0.5
PATL1	0	0	0.5
NPC1	0	0	0.5
ALDH9A1	0	0	0.5
ARFRP1	0	0	0.5
XRN1	0	0	0.5
LMO7	0	0	0.5
STX4	0	0	0.5
YIPF6	0	0	0.5
FLOT1	0	0	0.5
FANCI	0	0	0.5
RCCD1	0	0	0.5
POLE4	0	0	0.5
DIAPH2	0	0	0.5
SRCAP	0	0	0.5
VDAC2	0	0	0.5
SUGP2	0	0	0.5
NECTIN2	0	0	0.5
MED23	0	0	0.5
NMNAT1	0	0	0.5
GGACT	0	0	0.5
CCDC85C	0	0	0.5
SRSF8	0	0	0.5
RIPK2	0	0	0.5
FRYL	0	0	0.5
DHX35	0	0	0.5
MON1B	0	0	0.5
H2AC4	0	0	0.5
WDSUB1	0	0	0.5
ACYP2	0	0	0.5
MLF2	0	0	0.5
AKAP1	0	0	0.5
PHF2	0	0	0.5
TADA1	0	0	0.5
ANO6	0	0	0.5
PFKFB3	0	0	0.5
RNF4	0	0	0.5
EMSY	0	0	0.5
ELMOD2	0	0	0.5
PACS1	0	0	0.5
SLC30A9	0	0	0.5
PARVB	0	0	0.5
METTL2A	0	0	0.5
PHF23	0	0	0.5
DRAP1	0	0	0.5
C1orf174	0	0	0.5
SHROOM2	0	0	0.5
BLOC1S3	0	0	0.5
PMPCB	0	0	0.5
CYB5R4	0	0	0.5
DCTN5	0	0	0.5
LAMP2	0	0	0.5
IGFBP4	0	0	0.5
NPTN	0	0	0.5
AHDC1	0	0	0.5
MED6	0	0	0.5
DDX59	0	0	0.5
MYADM	0	0	0.5
ZNF511	0	0	0.5
SART1	0	0	0.5
SRR	0	0	0.5
PKIB	0	0	0.5
DTX2	0	0	0.5
MPP7	0	0	0.5
MCL1	0	0	0.5
THRAP3	0	0	0.5
ADA	0	0	0.5
VIPAS39	0	0	0.5
RPL8	0	0	0.5
KIAA0930	0	0	0.5
PHC3	0	0	0.5
PCYOX1L	0	0	0.5
ZMYM6	0	0	0.5
SPAG1	0	0	0.5
TRIM4	0	0	0.5
ATP6V1E1	0	0	0.5
PUS1	0	0	0.5
UBE2G2	0	0	0.5
ZDHHC3	0	0	0.5
RAB6B	0	0	0.5
PATJ	0	0	0.5
ESS2	0	0	0.5
TARBP2	0	0	0.5
UBL4A	0	0	0.5
MRPL57	0	0	0.5
PPP2R5C	0	0	0.5
CAMK1	0	0	0.5
HMG20A	0	0	0.5
RNF34	0	0	0.5
SLC12A7	0	0	0.5
TMUB1	0	0	0.5
LYRM1	0	0	0.5
TBC1D1	0	0	0.5
SIPA1L3	0	0	0.5
TSEN15	0	0	0.5
GSTCD	0	0	0.5
PHLDB1	0	0	0.5
ARHGAP10	0	0	0.5
CSNK1E	0	0	0.5
TMEM223	0	0	0.5
C8orf82	0	0	0.5
FGFR1OP2	0	0	0.5
INTS2	0	0	0.5
GABPB1	0	0	0.5
FAM111B	0	0	0.5
BRD1	0	0	0.5
DNAH6	0	0	0.5
SEC62	0	0	0.5
ETFDH	0	0	0.5
THAP12	0	0	0.5
ALDH7A1	0	0	0.5
MT1E	0	0	0.5
MZT1	0	0	0.5
SETD2	0	0	0.5
ITPR3	0	0	0.5
GPC4	0	0	0.5
STXBP4	0	0	0.5
METTL14	-1344.881518	-1344.881518	0.5
ATRX	-767.3629711	-767.3629711	0.5
ASCC3	-802.0897982	-802.0897982	0.5
FSD1	-638.6357802	-638.6357802	0.5
TRMT13	-743.6700926	-743.6700926	0.5
MED24	-560.8930423	-560.8930423	0.5
MINK1	-682.7444872	-682.7444872	0.5
OCIAD2	-723.2192163	-723.2192163	0.5
CIAO2A	-689.298775	-689.298775	0.5
COG3	-821.6509216	-821.6509216	0.5
TPBG	-553.8496467	-553.8496467	0.5
TEX264	-573.6075257	-573.6075257	0.5
EXOC8	-947.4238476	-947.4238476	0.5
STBD1	-522.7583536	-522.7583536	0.5
COG2	-578.1835062	-578.1835062	0.5
HEATR6	-557.1143038	-557.1143038	0.5
TMEM205	-535.4166549	-535.4166549	0.5
FMR1	-572.7317706	-572.7317706	0.5
IGHMBP2	-751.7614834	-751.7614834	0.5
LYN	-938.753664	-938.753664	0.5
RAB3D	-696.1600301	-696.1600301	0.5
RBM7	-753.4313174	-753.4313174	0.5
PHF5A	-1722.564913	-1722.564913	0.5
STRIP1	-1064.721367	-1064.721367	0.5
PLCG2	-1015.640147	-1015.640147	0.5
WRAP73	-752.6582399	-752.6582399	0.5
ASCC2	-711.107223	-711.107223	0.5
ZFAND2A	-1214.228514	-1214.228514	0.5
UBE2A	-1660.340812	-1660.340812	0.5
PRMT7	-525.4287873	-525.4287873	0.5
GNPAT	-898.534423	-898.534423	0.5
CEMIP	-574.7957727	-574.7957727	0.5
PLAU	-900.1307206	-900.1307206	0.5
C6orf62	-736.007992	-736.007992	0.5
UBR4	-1807.446048	-1807.446048	0.5
ORC5	-591.1199064	-591.1199064	0.5
APOBEC3C	-714.7028593	-714.7028593	0.5
BCKDK	-558.9186811	-558.9186811	0.5
UBXN8	-693.0633104	-693.0633104	0.5
TXNL4B	-799.8552394	-799.8552394	0.5
MORF4L2	-839.5621293	-839.5621293	0.5
PPP2R5A	-549.7106757	-549.7106757	0.5
PREB	-781.9885035	-781.9885035	0.5
NOTCH2	-1300.118539	-1300.118539	0.5
ENOSF1	-706.5082955	-706.5082955	0.5
DCAF6	-659.6169751	-659.6169751	0.5
MFF	-800.9282904	-800.9282904	0.5
UBR5	-1837.09455	-1837.09455	0.5
VTI1B	-965.2346498	-965.2346498	0.5
SETDB1	-1003.922416	-1003.922416	0.5
VPS72	-570.8995247	-570.8995247	0.5
ASCC1	-938.9412112	-938.9412112	0.5
MED10	-1891.163294	-1891.163294	0.5
BAP18	-1071.039331	-1071.039331	0.5
SERPINB8	-708.363576	-708.363576	0.5
SDF2	-1218.843575	-1218.881767	0.490452941
TUBGCP2	-1256.293206	-1256.395919	0.474344096
DHX57	-2869.430752	-2869.673684	0.439563887
WIPF3	-1975.704931	-1975.985357	0.430349286
VIRMA	-2761.620855	-2762.011076	0.403664243
SCOC	-1962.840934	-1963.388756	0.366369881
SNX16	-1080.626394	-1081.218164	0.356228833
ARHGEF5	-2368.995517	-2369.765092	0.316571146
ZFP91	-2561.60349	-2562.467615	0.296478224
TRMT1L	-2197.252954	-2198.120071	0.295854449
EXOC6B	-754.3783412	-755.2693712	0.290897324
GNA13	-1184.900169	-1185.820754	0.284838614
MRPL23	-1991.85164	-1992.800557	0.279102762
RBM45	-1377.66567	-1378.625454	0.276921518
NEPRO	-463.1899692	-464.1701846	0.272849046
ANKFY1	-3897.873216	-3898.973721	0.249645282
SIAE	-633.801247	-635.0268051	0.226959807
CMSS1	-5049.376309	-5050.606237	0.226194029
GDAP1	-895.7785942	-897.1845065	0.196879602
DDX31	-2276.296862	-2277.714436	0.1950423
CLASRP	-1137.734196	-1139.182719	0.190229019
MCFD2	-1716.90841	-1718.399724	0.18372458
AKT2	-1498.039259	-1499.558564	0.179563885
RBM38	-1011.390338	-1013.019128	0.163996157
TNFRSF10A	-2849.306961	-2851.036228	0.150681379
DHPS	-4203.934776	-4205.763746	0.138361051
MED21	-2865.79674	-2867.652908	0.135150326
CARD19	-689.0078613	-690.9056646	0.130357306
CBX5	-3328.347724	-3330.34367	0.119629304
APPL1	-906.9470403	-909.0406673	0.109717794
RAP1B	-8072.986902	-8075.08846	0.108945407
NUF2	-1555.642515	-1557.768681	0.106579484
DDX51	-2205.243524	-2207.4696	0.097433174
ODC1	-6905.413422	-6907.681545	0.093797596
L1CAM	-1682.383624	-1684.655464	0.093482226
RALBP1	-3279.4534	-3281.734475	0.092702483
DHRS1	-692.4008583	-694.7362288	0.088235654
CERT1	-2844.945898	-2847.509384	0.071525704
P3H4	-622.5050412	-625.2215059	0.062008776
UFL1	-3927.756164	-3930.485228	0.061280001
LRRC40	-2041.269555	-2044.024555	0.059804893
VWA8	-2147.489949	-2150.455565	0.049003627
FKBP9	-2416.871641	-2419.84479	0.048653738
APOO	-1679.658832	-1682.669651	0.046939525
ARMC10	-890.8810064	-893.9339652	0.045089906
KHDC4	-1452.544431	-1455.672302	0.041972126
PTTG1	-5973.83981	-5976.968038	0.041957798
URB1	-3131.490301	-3134.6718	0.03986792
D2HGDH	-1124.584209	-1127.785404	0.039120785
MTMR12	-1357.432235	-1360.842736	0.031968903
RMC1	-1141.345904	-1144.787067	0.031033478
ARHGEF7	-10869.42616	-10872.95048	0.028627903
RANBP6	-915.262546	-918.7995162	0.028278424
NIPBL	-484.3864238	-487.979461	0.026777852
COX7A2L	-619.7573773	-623.4003025	0.025507974
YY1	-7622.888253	-7626.54526	0.025160264
TMEM132A	-1343.503624	-1347.29627	0.02203921
TOP2B	-1308.81989	-1312.645844	0.021332629
TOMM22	-3820.960357	-3824.80808	0.020882847
SYNE2	-623.6979237	-627.575685	0.020277423
FKBP1A	-676.3746431	-680.2859376	0.019621852
UBIAD1	-914.4638894	-918.4060736	0.019036368
ELMO2	-434.1061859	-438.0885609	0.018300174
FAF1	-6366.315755	-6370.311878	0.018054823
TLK1	-1101.777533	-1105.778272	0.017973166
MAFK	-1786.543283	-1790.588197	0.017209851
ATXN7L3B	-2140.924439	-2144.985789	0.016934038
SMG5	-1328.734721	-1332.819354	0.016550784
RPAP2	-904.1901788	-908.3049299	0.01606762
AIFM2	-2457.24364	-2461.393071	0.015528458
LAS1L	-788.921956	-793.0880515	0.015275744
PPM1F	-952.5736888	-956.7675403	0.014863796
NDUFS4	-2399.878836	-2404.14292	0.013869667
PRKAB1	-2409.967357	-2414.248064	0.013644147
ATAD3B	-885.5680493	-889.9095537	0.012849668
MRPL17	-1558.55765	-1562.931721	0.012443062
WIZ	-2205.710371	-2210.167436	0.011463415
CBR4	-1150.48268	-1154.942455	0.011432749
KLC4	-1582.836696	-1587.309014	0.011291844
GALNT1	-745.5197632	-750.0338565	0.010834852
RNGTT	-851.0102714	-855.5727757	0.010328108
STRN	-4432.584014	-4437.152717	0.010264939
FNTB	-1472.322113	-1476.918658	0.009985895
DTWD1	-809.8615438	-814.4950545	0.009626992
TTC38	-1162.694601	-1167.463999	0.008414085
GTF3C2	-983.4138482	-988.2436545	0.007924765
MRPL4	-2349.84956	-2354.70427	0.007731359
ALKBH7	-3177.602067	-3182.502701	0.007386893
MARCHF5	-603.8056972	-608.8603296	0.006339268
DLG3	-3682.587085	-3687.664171	0.006199385
MRNIP	-2506.940665	-2512.017836	0.006198863
MINDY3	-662.3125789	-667.4749839	0.005695285
HERC2	-1473.543241	-1478.769996	0.005342231
USP32	-809.0111634	-814.2562787	0.005245553
GALK2	-1826.575907	-1831.860401	0.005044024
CKS2	-2949.452501	-2954.738579	0.005036081
BRAP	-3059.048886	-3064.362991	0.004897577
BDH1	-432.382828	-437.6990495	0.004887273
PISD	-947.6388499	-952.9633894	0.004846985
MRPL15	-2127.88715	-2133.241745	0.004704152
MRPL47	-1658.231315	-1663.708014	0.004165688
DPH6	-2118.808637	-2124.49883	0.003367561
TMCO1	-1497.044313	-1502.859246	0.002973808
NCAPD3	-916.6196143	-922.4486629	0.00293225
URGCP	-933.4422318	-939.3158814	0.002804701
CDK11B	-8769.78597	-8775.717251	0.002648049
LAMC2	-5724.163823	-5730.105597	0.00262048
ZNF593	-2999.563672	-3005.5208	0.002580655
DVL1	-1804.664181	-1810.640659	0.002531325
MRPL24	-1586.275895	-1592.298681	0.002417054
MAP3K7	-1928.29829	-1934.32361	0.002410951
KHDRBS3	-2574.778401	-2580.837973	0.002329959
COMMD7	-1747.239473	-1753.30201	0.002323077
WDR54	-2457.174885	-2463.263388	0.002263667
METTL2B	-1814.396747	-1820.609	0.002000704
ZCCHC7	-1052.932387	-1059.155791	0.001978563
NEDD8	-2073.16131	-2079.532524	0.001707163
PKIG	-1345.814426	-1352.189935	0.001699858
NKIRAS1	-1692.932707	-1699.315373	0.001687756
SEC24D	-1299.63915	-1306.048112	0.001644026
TRIM56	-1892.562736	-1899.018123	0.001569564
WWC1	-2041.836501	-2048.329382	0.001511892
ABCB7	-1270.996943	-1277.538942	0.00143953
SLC38A2	-1313.320358	-1319.872685	0.001424758
CARNMT1	-826.9803757	-833.5697551	0.001373005
SLC25A4	-2238.734757	-2245.366483	0.001316152
EI24	-1250.758276	-1257.467309	0.001218356
DCAF15	-1512.476896	-1519.192933	0.001209864
ATAD2	-546.3001615	-553.0384453	0.001183277
NDUFB1	-2601.000257	-2607.783523	0.001131288
NCK2	-2870.846737	-2877.63315	0.001127739
TNFRSF6B	-801.4159948	-808.2358082	0.001090734
COX5A	-3482.259558	-3489.109906	0.001057967
GSKIP	-2100.102092	-2107.018538	0.000990365
ZMPSTE24	-2879.22383	-2886.17603	0.000955614
MRPL11	-2504.338077	-2511.324845	0.000923175
DNLZ	-2333.233699	-2340.248417	0.000897753
VRK2	-1708.192097	-1715.226687	0.000880104
GPAT3	-2198.27214	-2205.320226	0.000868316
RANBP10	-2347.48465	-2354.582796	0.000825954
CTH	-1453.705995	-1460.835277	0.000800653
ZYG11B	-2320.208858	-2327.339867	0.000799272
HSP90AA5P	-1412.489231	-1419.785114	0.000677866
PRKD2	-1076.949937	-1084.276931	0.000657115
ACTBL2	-1424.860261	-1432.236901	0.000625308
CARS2	-978.7643372	-986.2145856	0.000580959
CEP41	-942.9008112	-950.3520777	0.000580369
NACA4P	-2849.771095	-2857.271885	0.000552342
RDH11	-3362.408285	-3369.932211	0.000539717
NEDD4L	-4123.605713	-4131.134439	0.000537134
SEL1L	-929.3238544	-936.9172195	0.000503529
N4BP1	-1606.980678	-1614.579431	0.000500825
MFN2	-1483.739781	-1491.349701	0.000495266
EIF2B2	-5117.184166	-5124.798235	0.000493217
EMC1	-2316.652271	-2324.27829	0.000487361
H3BQF6	-1182.125606	-1189.841281	0.000445586
DMAC2	-479.6696363	-487.3968311	0.000440484
BRAT1	-3636.599638	-3644.44544	0.000391238
AMMECR1	-1039.333887	-1047.302506	0.000346037
NCAPG2	-596.1803246	-604.1649903	0.00034053
POLR3K	-1948.142719	-1956.133376	0.000338497
RDH10	-1454.233374	-1462.24786	0.000330529
PARP2	-1538.734237	-1546.793345	0.000316109
URB2	-1675.769097	-1683.875567	0.000301491
SFXN3	-474.1556832	-482.3101853	0.000287356
SMPD4	-745.9605183	-754.1214318	0.00028552
TTC17	-922.2109657	-930.3985017	0.000278021
PELP1	-1053.346047	-1061.549479	0.000273638
GINS4	-3256.891157	-3265.108156	0.000269951
EIF4A1	-15809.23233	-15817.45533	0.000268338
ZBTB7A	-1427.80247	-1436.071278	0.000256325
ACSS2	-2073.959568	-2082.24602	0.000251843
SPTLC1	-4500.758298	-4509.081719	0.000242705
ECE2	-1399.309502	-1407.695618	0.000227959
ARHGEF12	-562.8313873	-571.2744444	0.000215344
RIN1	-1236.748052	-1245.206245	0.00021211
GDPGP1	-942.5081336	-951.0044476	0.000204178
KIAA2013	-1227.773833	-1236.302056	0.000197767
LGMN	-2758.372295	-2767.02229	0.000175097
DPH2	-2295.448301	-2304.100013	0.000174797
RABL2B	-975.7211806	-984.4392452	0.000163577
DGCR8	-735.4671265	-744.2000882	0.000161158
MRPL32	-1766.37595	-1775.112985	0.000160503
NAT1	-1380.544551	-1389.296569	0.000158117
YOD1	-995.1651301	-1003.93195	0.000155794
DAGLB	-1073.416749	-1082.20317	0.00015277
HAUS3	-1711.941712	-1720.735717	0.000151616
MTX1	-1950.809528	-1959.633019	0.000147212
UQCRB	-1320.074715	-1328.934603	0.000141951
MLLT1	-1375.563337	-1384.428566	0.000141195
RPS6KA5	-1612.150224	-1621.018398	0.00014078
TRRAP	-1299.219736	-1308.109462	0.000137778
MTHFR	-965.2519478	-974.1716253	0.000133713
TMEM70	-939.5279357	-948.4551787	0.000132706
BPTF	-1854.427702	-1863.376665	0.000129855
ZDHHC13	-911.3259423	-920.2909331	0.00012779
MAIP1	-2193.24561	-2202.223187	0.000126192
SH3BGRL2	-1688.200348	-1697.262978	0.000115904
ENDOD1	-914.2982744	-923.4827576	0.000102609
WDR13	-1335.116168	-1344.308233	0.000101834
TAP2	-762.3862772	-771.6141079	9.83E-05
CHPF	-1014.063831	-1023.292222	9.82E-05
THEM6	-938.3192695	-947.5531075	9.77E-05
UHRF1BP1L	-1446.949247	-1456.233171	9.29E-05
KLK6	-1332.910935	-1342.228916	8.98E-05
MCEE	-1362.510036	-1371.82923	8.97E-05
PGM2L1	-1623.74223	-1633.115407	8.50E-05
LETM2	-1233.237115	-1242.634114	8.30E-05
UQCRQ	-645.6613054	-655.0722406	8.18E-05
BCS1L	-1463.715908	-1473.151959	7.98E-05
DDX49	-2209.079611	-2218.520711	7.94E-05
MRPL43	-2195.23911	-2204.695619	7.82E-05
SNW1	-9892.402715	-9901.862973	7.79E-05
DDX50	-3040.152489	-3049.647171	7.52E-05
SLC25A13	-972.5622348	-982.0654987	7.46E-05
ERCC3	-1663.872875	-1673.412194	7.20E-05
HABP4	-898.5651927	-908.1355192	6.98E-05
RMDN3	-1502.87689	-1512.511144	6.54E-05
PRCP	-3379.538432	-3389.182676	6.48E-05
SDHAF4	-840.9406531	-850.5947899	6.42E-05
PPIAL4A	-1513.014686	-1522.678549	6.35E-05
ALAD	-1055.3562	-1065.051987	6.15E-05
INTS6	-711.8414021	-721.5386121	6.15E-05
STAU2	-1466.219513	-1475.919742	6.13E-05
GNE	-4060.350306	-4070.052108	6.12E-05
THNSL1	-2133.308592	-2143.080582	5.70E-05
RASA1	-1572.441975	-1582.215891	5.69E-05
REXO4	-1952.778323	-1962.562259	5.63E-05
NVL	-1092.520597	-1102.313627	5.58E-05
MRPL28	-1604.764593	-1614.631757	5.18E-05
TOMM5	-3112.392734	-3122.266617	5.15E-05
SCYL2	-3603.281653	-3613.256017	4.66E-05
CIB1	-914.6498346	-924.6507455	4.54E-05
DNAJC13	-2200.306548	-2210.331694	4.43E-05
ACSF2	-974.7739289	-984.8060992	4.40E-05
CLASP2	-593.1072508	-603.1425745	4.38E-05
TBC1D13	-1501.681623	-1511.730783	4.32E-05
CDC23	-2622.636268	-2632.728898	4.14E-05
RHOT1	-741.3557313	-751.4924084	3.96E-05
MYO1D	-726.2832885	-736.4886361	3.70E-05
FBXL18	-4208.735851	-4218.953772	3.65E-05
CDKN1B	-1438.68662	-1448.929127	3.56E-05
RMDN1	-759.9493179	-770.2001838	3.53E-05
FYTTD1	-1286.86755	-1297.118496	3.53E-05
BIRC6	-2800.728452	-2811.000116	3.46E-05
AP1M2	-1970.803857	-1981.091051	3.41E-05
POLR3B	-1883.544051	-1894.032757	2.78E-05
BCAT2	-2402.011242	-2412.532448	2.70E-05
SPATA33	-1072.801331	-1083.402387	2.49E-05
PTPRF	-3529.016826	-3539.6649	2.37E-05
PBRM1	-895.7047467	-906.3927473	2.28E-05
H2AC21	-2054.308776	-2065.016436	2.24E-05
NAPRT	-1885.190697	-1895.921321	2.19E-05
MRPL55	-1278.259278	-1289.011867	2.14E-05
PSME4	-6842.80669	-6853.579946	2.10E-05
CENPV	-571.8892312	-582.6740139	2.07E-05
PC	-2131.929356	-2142.732355	2.03E-05
ECD	-3282.306113	-3293.111444	2.03E-05
TSC22D4	-1531.140032	-1541.964466	1.99E-05
ESPN	-895.9202522	-906.7514073	1.98E-05
MRPL18	-1243.654486	-1254.518802	1.91E-05
GNL1	-1443.261874	-1454.133208	1.90E-05
MED25	-490.444001	-501.331184	1.87E-05
DGUOK	-1229.31639	-1240.216943	1.84E-05
CHMP3	-2436.433518	-2447.380085	1.76E-05
MTRF1L	-2031.557761	-2042.525295	1.73E-05
COQ3	-1496.591745	-1507.629361	1.61E-05
MYO5A	-723.7604676	-734.8991067	1.45E-05
DNAJC19	-1694.884347	-1706.031102	1.44E-05
PDS5B	-1741.619518	-1752.781547	1.42E-05
SIRT1	-2474.667207	-2485.839021	1.41E-05
TSEN34	-2036.434316	-2047.642254	1.36E-05
UBE2R2	-2702.91475	-2714.16859	1.30E-05
FDFT1	-2231.140979	-2242.413968	1.27E-05
FERMT1	-2619.72384	-2631.013695	1.25E-05
EZH2	-3453.189042	-3464.486582	1.24E-05
NSMAF	-1385.37886	-1396.692805	1.22E-05
TMEM30A	-1088.220569	-1099.551561	1.20E-05
APOBEC3B	-1238.231594	-1249.598504	1.16E-05
TELO2	-1488.024455	-1499.400884	1.15E-05
TBK1	-5757.941165	-5769.331994	1.13E-05
ZCCHC9	-962.8170576	-974.2116914	1.13E-05
CDH1	-2902.974922	-2914.403204	1.09E-05
ACOT11	-1178.045285	-1189.493597	1.07E-05
CST6	-3339.810556	-3351.259967	1.07E-05
USE1	-1557.834278	-1569.311421	1.04E-05
MRPL49	-3379.061145	-3390.593779	9.80E-06
WDR6	-6213.740159	-6225.283678	9.70E-06
CDK6	-7657.223166	-7668.827714	9.12E-06
CRIPT	-943.5618667	-955.1821535	8.98E-06
MAPKAPK2	-1184.731379	-1196.378564	8.74E-06
PFKFB2	-3304.781911	-3316.495351	8.18E-06
UAP1L1	-1521.692001	-1533.432625	7.96E-06
B3GLCT	-1345.326539	-1357.179344	7.12E-06
NDC1	-1512.778441	-1524.651109	6.98E-06
SCFD2	-1241.088761	-1253.023484	6.56E-06
HEATR3	-3263.649954	-3275.596205	6.48E-06
MVK	-1150.195955	-1162.154966	6.40E-06
IDH3B	-9895.883311	-9907.895401	6.07E-06
GATB	-2321.463417	-2333.504294	5.90E-06
HSDL1	-1505.924337	-1518.021924	5.57E-06
MRPL21	-1658.702662	-1670.839439	5.36E-06
MORC2	-1429.819964	-1441.960412	5.34E-06
NOM1	-1722.974513	-1735.238753	4.72E-06
MGST1	-2877.993336	-2890.325769	4.41E-06
IVD	-7822.701586	-7835.034223	4.41E-06
GFM2	-1194.267065	-1206.612949	4.35E-06
UTP11	-1905.407396	-1917.771575	4.27E-06
ABCC4	-1310.224436	-1322.602953	4.21E-06
CYB5R1	-1103.456637	-1115.89706	3.96E-06
ZNHIT3	-3278.588663	-3291.030419	3.95E-06
MRPL39	-1635.349272	-1647.82923	3.80E-06
COL1A1	-2635.541526	-2648.032957	3.76E-06
ANAPC5	-2567.758839	-2580.313272	3.53E-06
PPP3CB	-2071.78746	-2084.368728	3.44E-06
BCL2L12	-2228.273578	-2240.864668	3.40E-06
EIF5A2	-1867.609291	-1880.213885	3.36E-06
CTSL	-2635.238589	-2647.866913	3.28E-06
ANKRD13A	-4153.901664	-4166.561128	3.18E-06
MBD1	-917.1349217	-929.828316	3.07E-06
CD81	-1145.489489	-1158.196336	3.03E-06
WDR47	-1523.085867	-1535.823592	2.94E-06
ABT1	-2144.487262	-2157.233742	2.91E-06
HCCS	-1944.691732	-1957.440179	2.91E-06
NOP9	-1856.935917	-1869.684933	2.91E-06
MED18	-1777.901371	-1790.674133	2.84E-06
SYNGR2	-907.1301726	-919.9046867	2.83E-06
CDCA8	-2240.132314	-2252.93008	2.77E-06
TMEM87A	-1256.073879	-1268.872187	2.77E-06
INTS12	-3093.292538	-3106.109292	2.71E-06
PSMB6	-6322.926414	-6335.75014	2.70E-06
CAV2	-1303.901271	-1316.734125	2.67E-06
CHEK1	-6396.593417	-6409.491761	2.50E-06
HUS1	-1371.981531	-1384.8939	2.47E-06
ERAP1	-1175.075905	-1187.993247	2.46E-06
COPB1	-8396.024715	-8408.94253	2.45E-06
CYHR1	-997.1830706	-1010.101009	2.45E-06
FAR1	-2256.975	-2269.923822	2.38E-06
GAA	-2443.519182	-2456.514786	2.27E-06
L2HGDH	-934.2623	-947.2976474	2.18E-06
CDC123	-7796.966588	-7810.032322	2.12E-06
PUS3	-1610.129483	-1623.203389	2.10E-06
REPIN1	-1573.72529	-1586.821865	2.05E-06
PDCD4	-3827.80474	-3840.937574	1.98E-06
TUT1	-1741.568328	-1754.706127	1.97E-06
FAM160B1	-2025.8607	-2039.003294	1.96E-06
GOSR1	-3369.265024	-3382.43094	1.91E-06
NDUFA10	-2313.627725	-2326.816164	1.87E-06
CLN5	-1429.279811	-1442.482498	1.85E-06
PDZD11	-2704.454437	-2717.658407	1.84E-06
DUSP11	-728.5445641	-741.7971295	1.76E-06
SFXN4	-1279.158978	-1292.426051	1.73E-06
NOP53	-2840.726594	-2853.9992	1.72E-06
ARHGEF2	-2751.737829	-2765.019627	1.71E-06
HACL1	-1210.942658	-1224.234916	1.69E-06
USP19	-6142.110451	-6155.432515	1.64E-06
HDAC8	-1189.012731	-1202.352787	1.61E-06
GTF3C1	-2255.265668	-2268.6261	1.58E-06
DNAJB12	-4213.229506	-4226.596523	1.57E-06
FANCD2	-2552.453076	-2565.835757	1.54E-06
ARF3	-1606.775172	-1620.172596	1.52E-06
DDAH2	-2236.732468	-2250.137983	1.51E-06
EDRF1	-4332.91414	-4346.323592	1.50E-06
CSRP2	-1694.741057	-1708.177839	1.46E-06
MED28	-1171.07067	-1184.527791	1.43E-06
AGAP3	-1880.257909	-1893.732472	1.41E-06
MRPL38	-1566.693141	-1580.171278	1.40E-06
POLG	-875.9760438	-889.4556909	1.40E-06
NUDT18	-1419.854563	-1433.338646	1.39E-06
ABCB10	-1434.566083	-1448.081643	1.35E-06
UTP20	-2271.976491	-2285.494107	1.35E-06
GALNT2	-1465.709375	-1479.250644	1.32E-06
NMT2	-2816.36451	-2829.924872	1.29E-06
FXN	-1284.404765	-1297.976867	1.28E-06
GPX8	-3945.625794	-3959.199879	1.27E-06
ATP5F1E	-1812.53412	-1826.117548	1.26E-06
TMEM201	-1444.43624	-1458.044844	1.23E-06
MTERF3	-3078.580037	-3092.233885	1.18E-06
WDR4	-2782.689098	-2796.359292	1.16E-06
GET4	-2059.391113	-2073.085172	1.13E-06
CYREN	-1785.574114	-1799.280904	1.11E-06
TRADD	-2022.772615	-2036.505472	1.09E-06
SPRY4	-3781.928705	-3795.73461	1.01E-06
SMYD2	-1186.918358	-1200.750961	9.83E-07
SMUG1	-992.0155054	-1005.857482	9.74E-07
SPOUT1	-1503.908811	-1517.757802	9.67E-07
TIMMDC1	-2325.268018	-2339.12054	9.64E-07
DDX58	-829.4663817	-843.3211189	9.62E-07
DPY19L1	-1104.894001	-1118.759445	9.51E-07
PANK4	-2806.417834	-2820.319675	9.17E-07
ARRDC1	-2064.617804	-2078.567473	8.74E-07
TUSC2	-1357.847785	-1371.811677	8.62E-07
TDP2	-2818.958718	-2832.933688	8.53E-07
ERGIC2	-1444.428443	-1458.40831	8.48E-07
TIMP1	-2099.522545	-2113.510156	8.42E-07
MTMR6	-1187.043873	-1201.040908	8.34E-07
TBC1D23	-2966.477678	-2980.475628	8.33E-07
INTS1	-3145.547446	-3159.575667	8.08E-07
AMZ2	-2117.109553	-2131.165454	7.86E-07
SIRT6	-2023.661755	-2037.718377	7.86E-07
CTSZ	-4455.50471	-4469.566798	7.81E-07
PTCD3	-5818.492608	-5832.572591	7.68E-07
PIGK	-1912.131228	-1926.216191	7.64E-07
FKBP7	-1794.519766	-1808.62085	7.52E-07
RAB5IF	-1411.343147	-1425.460509	7.39E-07
RAF1	-2668.544247	-2682.704842	7.08E-07
ACAA2	-1415.195628	-1429.364433	7.02E-07
TANGO2	-1026.348873	-1040.52149	7.00E-07
GGA2	-2064.011962	-2078.189128	6.97E-07
CWC25	-808.9068564	-823.1082345	6.80E-07
FKBP14	-2073.174301	-2087.389179	6.71E-07
RPF1	-2265.948631	-2280.163929	6.70E-07
SMIM20	-1267.809643	-1282.089996	6.28E-07
RETSAT	-1653.794941	-1668.077938	6.27E-07
DHRS7	-2326.450318	-2340.75083	6.16E-07
CEBPZ	-2870.049374	-2884.382235	5.96E-07
C7orf50	-2146.011967	-2160.361276	5.86E-07
PPCDC	-1182.399934	-1196.752623	5.84E-07
TRIO	-1612.671329	-1627.031245	5.80E-07
NRF1	-895.5796018	-909.976174	5.59E-07
SYPL1	-2148.695534	-2163.105564	5.52E-07
TP53I3	-2198.524302	-2212.949535	5.44E-07
OARD1	-3535.858904	-3550.289745	5.40E-07
PUDP	-1908.102794	-1922.542358	5.36E-07
ADPRH	-1125.197917	-1139.64594	5.31E-07
PDE4DIP	-1425.60458	-1440.064393	5.25E-07
MAP4K5	-917.024371	-931.4960855	5.19E-07
PIN4	-1306.006101	-1320.479123	5.18E-07
GNB5	-661.2104867	-675.6922771	5.14E-07
TBCC	-1822.79486	-1837.277397	5.13E-07
MAN2A1	-1417.163227	-1431.648201	5.12E-07
RAD51	-1387.889955	-1402.390705	5.04E-07
SMARCD1	-3435.227039	-3449.736967	4.99E-07
WIPF2	-2064.284248	-2078.812816	4.90E-07
UTP6	-3303.27681	-3317.815248	4.85E-07
SCARB2	-1483.254543	-1497.831338	4.67E-07
HEXA	-2678.396662	-2692.97454	4.67E-07
TENT4B	-1098.244062	-1112.842324	4.57E-07
MAK16	-3836.670377	-3851.290436	4.47E-07
RWDD4	-1040.293096	-1054.939871	4.35E-07
FPGT	-1195.705112	-1210.380904	4.23E-07
PRORP	-1690.524932	-1705.208036	4.20E-07
PNPLA6	-1496.083361	-1510.796622	4.07E-07
PRR14L	-1665.854634	-1680.596855	3.96E-07
GCSH	-3542.813012	-3557.560696	3.94E-07
RAB12	-1098.20122	-1112.967453	3.86E-07
SUOX	-2147.020626	-2161.793284	3.84E-07
NDUFS5	-1492.371666	-1507.160511	3.78E-07
PTP4A2	-5225.320779	-5240.12229	3.73E-07
MRPL35	-1445.020134	-1459.83009	3.70E-07
SENP8	-1241.040548	-1255.874062	3.61E-07
FBLL1	-1323.598387	-1338.456252	3.53E-07
SEC14L4	-1863.307589	-1878.237957	3.28E-07
PRKCI	-2010.28948	-2025.222511	3.27E-07
DDRGK1	-1455.939558	-1470.875156	3.26E-07
PRKAR1B	-1563.103563	-1578.054195	3.21E-07
SH3BP5L	-2077.151497	-2092.110828	3.19E-07
PRKDC	-8528.622803	-8543.630259	3.04E-07
SPATA5L1	-2196.898555	-2211.955256	2.89E-07
UPF2	-2510.504614	-2525.56221	2.89E-07
DEGS1	-1109.634896	-1124.709736	2.84E-07
SQOR	-785.5761865	-800.6555708	2.83E-07
NISCH	-1163.574337	-1178.665757	2.79E-07
KAT7	-1451.268022	-1466.379753	2.74E-07
BMI1	-2329.525615	-2344.664116	2.66E-07
FAM83D	-1280.390555	-1295.529078	2.66E-07
MED14	-936.673461	-951.8303364	2.61E-07
NDUFB6	-815.3615451	-830.5419641	2.55E-07
ATAD1	-3328.834005	-3344.028754	2.52E-07
EPHA2	-2245.289449	-2260.499182	2.48E-07
MMADHC	-2096.218546	-2111.429045	2.48E-07
MRPL10	-1029.723123	-1044.962672	2.41E-07
RAB4B	-1213.127575	-1228.372685	2.39E-07
NSUN5	-3287.956737	-3303.203655	2.39E-07
FEM1B	-1432.191791	-1447.470655	2.31E-07
RHOT2	-1135.722388	-1151.008662	2.30E-07
LARS2	-1643.805354	-1659.103489	2.27E-07
GOT1	-2029.609798	-2044.910633	2.26E-07
HECTD4	-2292.706446	-2308.062491	2.14E-07
TTL	-3243.419116	-3258.824054	2.04E-07
FNBP1	-3205.84874	-3221.269408	2.01E-07
ARFGEF2	-1435.946083	-1451.367269	2.01E-07
C5orf51	-3365.647842	-3381.107186	1.93E-07
NSUN6	-2712.417849	-2727.896521	1.90E-07
GPAA1	-1240.112155	-1255.597641	1.88E-07
VAC14	-3250.070729	-3265.566735	1.86E-07
RPS19BP1	-1297.527092	-1313.062407	1.79E-07
RBM4B	-2723.84389	-2739.406287	1.74E-07
ACTB	-3982.004058	-3997.572883	1.73E-07
CDA	-4044.77595	-4060.348572	1.73E-07
GNL3L	-2781.04984	-2796.659952	1.66E-07
SURF2	-2136.177121	-2151.814012	1.62E-07
ACTR6	-1448.440683	-1464.083973	1.61E-07
MED16	-1096.66181	-1112.325141	1.58E-07
HOOK3	-3326.676091	-3342.349157	1.56E-07
MRPS14	-2626.924791	-2642.6187	1.53E-07
ZNF574	-1431.940016	-1447.664477	1.48E-07
MTX2	-1479.1445	-1494.882164	1.46E-07
INPP5F	-975.3394526	-991.1085319	1.42E-07
MED12	-1041.836838	-1057.610319	1.41E-07
SUMO2	-2714.007387	-2729.793276	1.39E-07
ST14	-1730.981723	-1746.773461	1.39E-07
PRXL2B	-2366.186967	-2381.995976	1.36E-07
NDUFA12	-1495.000211	-1510.83105	1.33E-07
UCK1	-1975.454027	-1991.300426	1.31E-07
NAA35	-3781.79411	-3797.640744	1.31E-07
FRG1	-7542.796944	-7558.673889	1.27E-07
SETD7	-3345.992369	-3361.910631	1.22E-07
COX4I1	-3244.659293	-3260.584857	1.21E-07
PLA2G4A	-1232.048348	-1247.987067	1.20E-07
UBE2W	-1502.997277	-1518.94064	1.19E-07
EEF2K	-2181.74293	-2197.726348	1.14E-07
CYP51A1	-2012.020035	-2028.011352	1.14E-07
AARS2	-1204.278709	-1220.274413	1.13E-07
RRN3	-2263.328396	-2279.33695	1.12E-07
KLHL42	-1478.463478	-1494.482274	1.10E-07
SLC35E1	-2171.708564	-2187.734334	1.10E-07
FRA10AC1	-1626.824668	-1642.864373	1.08E-07
COQ6	-1559.451515	-1575.511348	1.06E-07
DFFB	-2691.412764	-2707.492437	1.04E-07
NTAN1	-1525.004368	-1541.08866	1.03E-07
STT3B	-2254.601451	-2270.689996	1.03E-07
MRPL20	-1561.80385	-1577.894723	1.03E-07
AFG3L2	-2498.784983	-2514.943494	9.60E-08
DOCK5	-1914.541558	-1930.746321	9.17E-08
ATG7	-2744.70632	-2760.954858	8.78E-08
SMG9	-4676.187558	-4692.485523	8.35E-08
MYO9B	-1202.482345	-1218.780545	8.35E-08
NPEPL1	-2127.117726	-2143.416617	8.35E-08
CCDC93	-2621.782109	-2638.081701	8.34E-08
ZNF512	-1263.004746	-1279.32771	8.15E-08
LPCAT4	-1077.249444	-1093.574983	8.13E-08
GCDH	-1877.99429	-1894.341413	7.95E-08
NAGA	-1862.523693	-1878.87191	7.94E-08
SPDL1	-4916.044118	-4932.398681	7.89E-08
CBLC	-1165.929144	-1182.302731	7.75E-08
DHODH	-1672.088833	-1688.507245	7.41E-08
HTRA2	-3212.404962	-3228.828055	7.37E-08
ASPSCR1	-3774.005838	-3790.446034	7.25E-08
DDHD1	-2067.566859	-2084.039655	7.01E-08
NR2C2AP	-3074.332466	-3090.837325	6.79E-08
LYPLA1	-4405.787761	-4422.380297	6.22E-08
UTP15	-2942.385073	-2958.994408	6.12E-08
OXLD1	-2021.802659	-2038.428736	6.02E-08
TRIM21	-3657.050012	-3673.708968	5.82E-08
CDCP1	-4705.357852	-4722.095516	5.38E-08
FAM118B	-2358.934741	-2375.707049	5.20E-08
RAP2B	-1965.282456	-1982.080454	5.07E-08
PHLDA2	-4105.803499	-4122.617443	4.99E-08
CDKN2AIPNL	-4679.337759	-4696.217618	4.67E-08
SCYL1	-5036.638375	-5053.520946	4.66E-08
CDYL	-1766.996544	-1783.87953	4.65E-08
KCTD9	-1369.8169	-1386.709212	4.61E-08
PLCG1	-2205.14408	-2222.045198	4.57E-08
CEBPB	-1414.12729	-1431.062262	4.42E-08
EXOC2	-1289.480883	-1306.419285	4.40E-08
MTIF2	-1787.057907	-1803.999819	4.39E-08
ACSL5	-2337.644802	-2354.597364	4.34E-08
GTPBP10	-2218.899929	-2235.877603	4.23E-08
NDUFB11	-1312.837691	-1329.828319	4.18E-08
SPINT2	-2032.373993	-2049.393548	4.06E-08
DHX37	-2150.868115	-2167.907601	3.98E-08
TAMM41	-1877.999011	-1895.040206	3.97E-08
TRAM1	-3006.734704	-3023.778775	3.96E-08
PARG	-3683.441606	-3700.511403	3.86E-08
NAF1	-3179.142067	-3196.216315	3.84E-08
SAMM50	-2221.721907	-2238.827955	3.72E-08
NDUFB8	-1058.711811	-1075.838657	3.65E-08
WDR73	-2631.154133	-2648.281475	3.64E-08
EIF2B5	-2806.515481	-2823.665798	3.56E-08
NFIC	-2784.868247	-2802.020861	3.55E-08
PMM1	-956.1612538	-973.3510506	3.42E-08
USP36	-1669.755066	-1686.970537	3.34E-08
USP16	-2201.449188	-2218.692466	3.25E-08
MLKL	-2853.520202	-2870.810056	3.10E-08
MAPRE3	-925.1524027	-942.4666352	3.02E-08
NELFCD	-1604.272703	-1621.602403	2.98E-08
MMACHC	-1788.792152	-1806.171239	2.83E-08
SDHAF2	-3235.299897	-3252.679171	2.83E-08
HSCB	-2102.318524	-2119.706206	2.81E-08
BOD1L1	-7770.633518	-7788.038677	2.76E-08
TSEN2	-2103.712328	-2121.129187	2.73E-08
CYB5A	-3139.23147	-3156.67541	2.66E-08
OTUD5	-1726.500822	-1743.996722	2.52E-08
ELL	-1669.835667	-1687.339699	2.50E-08
AACS	-1631.429678	-1648.946037	2.47E-08
IFT22	-970.5937238	-988.1299361	2.42E-08
GTPBP3	-2300.183078	-2317.72724	2.40E-08
UBE2B	-2808.211087	-2825.756404	2.40E-08
LYRM2	-2644.385465	-2661.938324	2.38E-08
PGPEP1	-1726.020974	-1743.608359	2.30E-08
WBP2	-5236.982723	-5254.596614	2.24E-08
ATG101	-1431.339911	-1448.961072	2.22E-08
ELP1	-5834.183895	-5851.826809	2.18E-08
MRPL3	-1358.474722	-1376.151501	2.10E-08
MT-ATP6	-1590.25037	-1607.954483	2.05E-08
MYD88	-2949.630595	-2967.351501	2.01E-08
TMEM214	-2263.707989	-2281.450121	1.97E-08
SLC25A24	-1774.792591	-1792.536193	1.97E-08
ZFYVE9	-834.4378232	-852.203428	1.93E-08
XPO4	-2783.801831	-2801.569801	1.92E-08
MTRES1	-2208.386235	-2226.166581	1.90E-08
VPS26C	-5166.424938	-5184.213121	1.88E-08
COX6C	-1618.205758	-1636.029652	1.82E-08
RBMS2	-7341.652323	-7359.489722	1.79E-08
RAB22A	-970.8451063	-988.7127751	1.74E-08
CNOT10	-1242.628466	-1260.526577	1.69E-08
PPIF	-2125.944828	-2143.848686	1.68E-08
HDDC3	-2138.129846	-2156.070587	1.62E-08
TBC1D2	-2178.280825	-2196.233522	1.60E-08
UBE2L6	-2716.221321	-2734.19049	1.57E-08
REEP4	-1936.139782	-1954.122126	1.55E-08
CPT1A	-2868.788492	-2886.785106	1.53E-08
RBMX2	-2125.331836	-2143.334717	1.52E-08
SF3B5	-12529.64011	-12547.65748	1.50E-08
MICAL1	-1837.00708	-1855.026978	1.49E-08
ATL2	-3584.528628	-3602.626169	1.38E-08
H6PD	-1664.249579	-1682.35184	1.37E-08
RRP1	-4308.017984	-4326.125569	1.37E-08
POFUT2	-1863.567548	-1881.678197	1.36E-08
RABGEF1	-2031.203765	-2049.32116	1.35E-08
CRBN	-1516.163225	-1534.284523	1.35E-08
TESC	-2636.831826	-2654.9539	1.35E-08
SRRT	-6746.471946	-6764.618956	1.31E-08
GLB1	-2392.366497	-2410.531092	1.29E-08
USP47	-3216.752017	-3234.923048	1.28E-08
CALML3	-1473.943242	-1492.147613	1.24E-08
ULK3	-1810.593278	-1828.797682	1.24E-08
SLC27A4	-1712.428812	-1730.656485	1.21E-08
RBM34	-2275.20811	-2293.455385	1.19E-08
CCDC137	-2227.978123	-2246.236945	1.18E-08
NRBF2	-2196.031478	-2214.299527	1.16E-08
CTSH	-2866.297766	-2884.572783	1.16E-08
MRPL37	-2088.625502	-2106.914076	1.14E-08
CRIM1	-3224.498937	-3242.789216	1.14E-08
ANAPC1	-2643.893542	-2662.187347	1.14E-08
OTUB2	-1846.948955	-1865.247407	1.13E-08
TRMT10A	-1881.696327	-1900.032566	1.09E-08
DCLK1	-1975.873192	-1994.223942	1.07E-08
PLBD2	-2586.753727	-2605.108054	1.07E-08
TRAPPC4	-4192.973823	-4211.347637	1.05E-08
CHMP7	-1407.624105	-1425.999566	1.05E-08
MRPS24	-3027.661105	-3046.114559	9.68E-09
COQ5	-1451.852456	-1470.308599	9.65E-09
INTS11	-4291.860004	-4310.318822	9.63E-09
FOXO3	-2383.213571	-2401.690172	9.46E-09
BIRC5	-3291.092401	-3309.59232	9.24E-09
NUDT19	-5893.969512	-5912.494933	9.01E-09
NOC4L	-2821.175235	-2839.714525	8.88E-09
STARD10	-1608.325367	-1626.872524	8.81E-09
GGH	-1423.707055	-1442.279777	8.59E-09
TP53BP2	-1691.504238	-1710.123888	8.20E-09
ZFPL1	-2416.872464	-2435.520986	7.96E-09
NBAS	-2231.253937	-2249.912721	7.88E-09
SLC12A2	-4210.206496	-4228.879615	7.77E-09
SELENOM	-1876.009075	-1894.684074	7.75E-09
UBE2D4	-2314.478236	-2333.159524	7.71E-09
CAAP1	-1955.492998	-1974.189491	7.59E-09
ZADH2	-1890.307913	-1909.00517	7.58E-09
SPINDOC	-4754.690983	-4773.399571	7.50E-09
CCDC32	-1683.816498	-1702.551964	7.30E-09
DHX40	-2002.497964	-2021.258848	7.12E-09
DNPEP	-2966.122953	-2984.924155	6.84E-09
EIF4ENIF1	-3347.197421	-3366.007677	6.77E-09
EMC7	-1941.585186	-1960.413575	6.65E-09
CPNE7	-2250.726145	-2269.59036	6.42E-09
ACTR5	-1825.811164	-1844.690188	6.32E-09
TTC19	-1818.937791	-1837.829403	6.24E-09
DDX6	-13332.86629	-13351.7635	6.21E-09
MRPL19	-3050.334582	-3069.2482	6.11E-09
XYLB	-2123.048274	-2141.97116	6.05E-09
SEPTIN6	-3254.966822	-3273.912907	5.91E-09
SLC25A12	-2212.768333	-2231.730554	5.82E-09
DCAF11	-1649.406747	-1668.370224	5.81E-09
ALDH5A1	-2440.100927	-2459.136847	5.41E-09
UBE4B	-3275.596542	-3294.635503	5.39E-09
TMEM165	-1967.244081	-1986.303544	5.28E-09
RFK	-4204.493424	-4223.566522	5.21E-09
NDUFAF1	-1468.087059	-1487.189806	5.06E-09
RBMXL1	-1826.023935	-1845.13447	5.02E-09
DUS1L	-2472.651521	-2491.785476	4.90E-09
SUN1	-1709.371699	-1728.514598	4.86E-09
ALG2	-1987.571451	-2006.741691	4.73E-09
RNF220	-2530.263264	-2549.437565	4.71E-09
POLD1	-4907.966129	-4927.143015	4.69E-09
ATP1B1	-2774.25067	-2793.433587	4.67E-09
BOLA3	-2248.216164	-2267.458914	4.40E-09
PHYH	-1864.143798	-1883.388231	4.39E-09
AGPAT5	-2507.371593	-2526.668804	4.16E-09
ERGIC1	-2199.888443	-2219.224622	4.00E-09
NDUFB3	-1776.599221	-1795.970748	3.86E-09
MYO1B	-2891.90088	-2911.29859	3.76E-09
CDC27	-2539.567984	-2558.969694	3.75E-09
DIAPH3	-2425.481351	-2444.883064	3.75E-09
MRI1	-1455.910379	-1475.335903	3.66E-09
N6AMT1	-2679.658542	-2699.102234	3.60E-09
DNASE2	-3700.83881	-3720.289396	3.57E-09
RRP7A	-2808.647714	-2828.101995	3.56E-09
PDZD8	-1902.750609	-1922.213295	3.53E-09
PITPNC1	-2547.915537	-2567.394521	3.47E-09
INTS14	-1781.675072	-1801.182891	3.37E-09
MPDU1	-2727.278528	-2746.793757	3.35E-09
ERGIC3	-2003.979708	-2023.505519	3.31E-09
ABCD3	-3462.492784	-3482.025875	3.29E-09
WASF1	-2433.632895	-2453.211615	3.14E-09
CCDC117	-2404.163687	-2423.769241	3.06E-09
MAN2B1	-2081.477764	-2101.088615	3.04E-09
APOC3	-1267.314582	-1286.947189	2.98E-09
CRYZL1	-2856.210571	-2875.850388	2.95E-09
ERI3	-2842.826425	-2862.494419	2.87E-09
RRM2B	-2108.890595	-2128.570893	2.84E-09
AP2A2	-5024.15603	-5043.839487	2.83E-09
MRPL22	-1957.18862	-1976.913462	2.71E-09
GGPS1	-2126.427478	-2146.155642	2.70E-09
TM9SF3	-2750.075138	-2769.834305	2.62E-09
CCDC59	-2467.123653	-2486.889136	2.61E-09
FAM91A1	-2574.353152	-2594.129288	2.58E-09
PPP2R5E	-3805.266144	-3825.046035	2.57E-09
SNF8	-2983.024142	-3002.805031	2.57E-09
MICU2	-3689.781606	-3709.621258	2.42E-09
CTPS2	-2193.550333	-2213.400519	2.39E-09
ZFYVE21	-1528.052645	-1547.92919	2.33E-09
ARHGEF35	-1749.497847	-1769.389519	2.30E-09
FDX2	-1757.994066	-1777.89486	2.28E-09
LAMTOR2	-2441.802796	-2461.732005	2.21E-09
ARIH1	-3282.938771	-3302.884625	2.18E-09
WIPI2	-3058.357851	-3078.305446	2.17E-09
TBC1D24	-2423.234602	-2443.182403	2.17E-09
NUDT3	-2483.691726	-2503.641289	2.17E-09
FKBP8	-3700.593394	-3720.578948	2.09E-09
NRAS	-3652.334402	-3672.343309	2.04E-09
RHPN2	-2367.937267	-2387.950209	2.03E-09
TTI1	-2207.231485	-2227.278355	1.97E-09
ETNK1	-2755.698543	-2775.798334	1.87E-09
AGK	-2327.890532	-2348.008295	1.83E-09
SLC38A10	-2029.687688	-2049.812355	1.82E-09
SF3B3	-13243.87403	-13264.0167	1.79E-09
AUP1	-1278.115384	-1298.317265	1.68E-09
TMED9	-4656.895562	-4677.123733	1.64E-09
ERAL1	-2210.012484	-2230.267896	1.60E-09
CXorf38	-2708.233827	-2728.489677	1.60E-09
CLMN	-3256.084215	-3276.357527	1.57E-09
RTN3	-1706.146338	-1726.429816	1.55E-09
CLIC3	-2772.64564	-2792.936601	1.54E-09
CDKN1A	-2381.025262	-2401.337508	1.51E-09
MRPS2	-3410.874618	-3431.210373	1.47E-09
MAEA	-2960.526621	-2980.870279	1.46E-09
SMAD5	-2817.551097	-2837.91762	1.43E-09
PON2	-2270.769006	-2291.156058	1.40E-09
TMEM43	-1958.661233	-1979.04866	1.40E-09
POLE	-3465.291752	-3485.692584	1.38E-09
SCRN3	-1945.728398	-1966.178619	1.31E-09
RHEB	-5501.706658	-5522.166825	1.30E-09
CPS1	-2763.802281	-2784.286172	1.27E-09
GPRC5A	-4498.598156	-4519.134022	1.21E-09
RRAGA	-2968.736555	-2989.27341	1.20E-09
MRPL2	-1683.562214	-1704.116702	1.18E-09
VPS45	-3168.77191	-3189.370541	1.13E-09
MBOAT7	-3284.597503	-3305.197631	1.13E-09
GPD2	-4053.007729	-4073.630405	1.11E-09
MTOR	-2293.665625	-2314.303957	1.09E-09
THADA	-2048.384538	-2069.051336	1.06E-09
PTGFRN	-2897.774316	-2918.446703	1.05E-09
VPS37B	-4759.215659	-4779.896304	1.04E-09
HSF1	-5064.44941	-5085.136791	1.04E-09
HARS2	-2745.394014	-2766.088411	1.03E-09
CCDC51	-1962.957024	-1983.657628	1.02E-09
MRPL41	-1666.806121	-1687.542227	9.87E-10
[truncated: 3,200 more rows]
